# Supplementary material for: Cross-species multiple environmental stress responses: An integrated approach to identify candidate genes for multiple stress tolerance in sorghum (Sorghum bicolor (L.) Moench) and related model species
Source: PLoS One. 2018 Mar 28;13(3):e0192678. doi: 10.1371/journal.pone.0192678 (PMC5873934; doi:10.1371/journal.pone.0192678)
Supplement: S1 Table — This supplementary file gives description of sorghum drought responsive genes identified based on drought related GO-terms, sequence similarity search and sorghum orthologous genes in maize, rice and Arabidopsis. (XLSX) [file pone.0192678.s004.xlsx]

## Sheet: Drought tolerance_Sorghum
S1 Table. Sorghum drought responsive genes identified based on drought related gene ontology terms and sequence similarity search
Sorghum genes associated with drought related ontology terms of the biological process	Sorghum genes associated with drought related response identified based on sequence similarity search	Combined non-redandunt sorghum drought responsive genes
Sb0010s007790	Sb0010s002010	Sb0010s007790
Sb01g001660	Sb0010s002020	Sb01g001660
Sb01g003290	Sb0010s003120	Sb01g003290
Sb01g003880	Sb0010s003220	Sb01g003880
Sb01g005590	Sb0010s003320	Sb01g005590
Sb01g005990	Sb0010s003420	Sb01g005990
Sb01g006000	Sb0010s003430	Sb01g006000
Sb01g006960	Sb0010s003440	Sb01g006960
Sb01g007120	Sb0010s003450	Sb01g007120
Sb01g007560	Sb0010s003460	Sb01g007560
Sb01g008480	Sb0010s004460	Sb01g008480
Sb01g010070	Sb0010s005460	Sb01g010070
Sb01g011230	Sb0010s006460	Sb01g011230
Sb01g013590	Sb0010s007470	Sb01g013590
Sb01g014130	Sb0010s007570	Sb01g014130
Sb01g014720	Sb0010s007670	Sb01g014720
Sb01g016860	Sb0010s007680	Sb01g016860
Sb01g019850	Sb0010s007690	Sb01g019850
Sb01g021110	Sb0010s007790	Sb01g021110
Sb01g028750	Sb0010s008790	Sb01g028750
Sb01g029470	Sb0010s008890	Sb01g029470
Sb01g031520	Sb0010s009890	Sb01g031520
Sb01g031870	Sb0010s009900	Sb01g031870
Sb01g037090	Sb0010s009910	Sb01g037090
Sb01g039690	Sb0010s010910	Sb01g039690
Sb01g039740	Sb0010s010920	Sb01g039740
Sb01g039890	Sb0010s010930	Sb01g039890
Sb01g040310	Sb0010s012040	Sb01g040310
Sb01g046460	Sb0010s013040	Sb01g046460
Sb01g047500	Sb0010s013050	Sb01g047500
Sb01g047540	Sb0010s014050	Sb01g047540
Sb01g048440	Sb0010s014060	Sb01g048440
Sb01g050410	Sb0010s015060	Sb01g050410
Sb02g002790	Sb0010s015080	Sb02g002790
Sb02g003030	Sb0010s016080	Sb02g003030
Sb02g003090	Sb0010s016090	Sb02g003090
Sb02g003880	Sb0010s016100	Sb02g003880
Sb02g008820	Sb0010s016110	Sb02g008820
Sb02g010780	Sb0010s017110	Sb02g010780
Sb02g010790	Sb0010s017120	Sb02g010790
Sb02g010800	Sb0010s017130	Sb02g010800
Sb02g010810	Sb0010s018130	Sb02g010810
Sb02g010830	Sb0010s018140	Sb02g010830
Sb02g022090	Sb0010s020250	Sb02g022090
Sb02g022210	Sb0010s021250	Sb02g022210
Sb02g024780	Sb0010s022250	Sb02g024780
Sb02g025080	Sb0010s022450	Sb02g025080
Sb02g025790	SB01G003100	Sb02g025790
Sb02g026270	SB01G003410	Sb02g026270
Sb02g028020	SB01G008770	Sb02g028020
Sb02g028050	SB01G008980	Sb02g028050
Sb02g028770	SB01G010970	Sb02g028770
Sb02g029780	SB01G012195	Sb02g029780
Sb02g030040	SB01G017695	Sb02g030040
Sb02g030050	SB01G018910	Sb02g030050
Sb02g035010	SB01G020135	Sb02g035010
Sb02g035020	SB01G021500	Sb02g035020
Sb02g038130	SB01G027570	Sb02g038130
Sb02g041470	SB01G029640	Sb02g041470
Sb02g043450	SB01G030570	Sb02g043450
Sb03g000490	SB01G036220	Sb03g000490
Sb03g001170	SB01G037560	Sb03g001170
Sb03g004540	SB01G037890	Sb03g004540
Sb03g006060	SB01G038170	Sb03g006060
Sb03g008890	SB01G039670	Sb03g008890
Sb03g026070	SB01G047820	Sb03g026070
Sb03g026940	SB01G050670	Sb03g026940
Sb03g028090	Sb02g008120	Sb03g028090
Sb03g028100	Sb02g010620	Sb03g028100
Sb03g028420	Sb02g011360	Sb03g028420
Sb03g030100	Sb02g013190	Sb03g030100
Sb03g034000	Sb02g022960	Sb03g034000
Sb03g034680	Sb02g025440	Sb03g034680
Sb03g037370	Sb02g035140	Sb03g037370
Sb03g039000	Sb02g035950	Sb03g039000
Sb03g039520	Sb02g038620	Sb03g039520
Sb03g039530	Sb02g040210	Sb03g039530
Sb03g039570	Sb02g041590	Sb03g039570
Sb03g039630	Sb02g042170	Sb03g039630
Sb03g039820	Sb02g043020	Sb03g039820
Sb03g040060	Sb03g000670	Sb03g040060
Sb03g040600	Sb03g003870	Sb03g040600
Sb03g044230	Sb03g005490	Sb03g044230
Sb03g046720	Sb03g007320	Sb03g046720
Sb04g002150	Sb03g011700	Sb04g002150
Sb04g004250	Sb03g012940	Sb04g004250
Sb04g006970	Sb03g015351	Sb04g006970
Sb04g009840	Sb03g016930	Sb04g009840
Sb04g011330	Sb03g035842	Sb04g011330
Sb04g017830	Sb03g039330	Sb04g017830
Sb04g023680	Sb03g039640	Sb04g023680
Sb04g026650	Sb03g040910	Sb04g026650
Sb04g027950	Sb03g040920	Sb04g027950
Sb04g028550	Sb03g043410	Sb04g028550
Sb04g030540	Sb03g044230	Sb04g030540
Sb04g031950	Sb03g047240	Sb04g031950
Sb04g032400	Sb04g002220	Sb04g032400
Sb04g032430	Sb04g005280	Sb04g032430
Sb04g036040	Sb04g007320	Sb04g036040
Sb04g036240	Sb04g016960	Sb04g036240
Sb04g037800	Sb04g020650	Sb04g037800
Sb05g001340	Sb04g020750	Sb05g001340
Sb05g005470	Sb04g022105	Sb05g005470
Sb05g017940	Sb04g025320	Sb05g017940
Sb05g017950	Sb04g025670	Sb05g017950
Sb05g021820	Sb04g027210	Sb05g021820
Sb06g000660	Sb04g031700	Sb06g000660
Sb06g002080	Sb04g037290	Sb06g002080
Sb06g010850	Sb04g037830	Sb06g010850
Sb06g018220	Sb05g006423	Sb06g018220
Sb06g018510	Sb05g012453	Sb06g018510
Sb06g022280	Sb05g019766	Sb06g022280
Sb06g022840	Sb05g026810	Sb06g022840
Sb06g025150	Sb06g000780	Sb06g025150
Sb06g025900	Sb06g000790	Sb06g025900
Sb06g031240	Sb06g002510	Sb06g031240
Sb07g001060	Sb06g013850	Sb07g001060
Sb07g003690	Sb06g015340	Sb07g003690
Sb07g007610	Sb06g016160	Sb07g007610
Sb07g021660	Sb06g016540	Sb07g021660
Sb07g022730	Sb06g017610	Sb07g022730
Sb07g022990	Sb06g019360	Sb07g022990
Sb07g023470	Sb06g023410	Sb07g023470
Sb07g024160	Sb06g024550	Sb07g024160
Sb07g028270	Sb06g026210	Sb07g028270
Sb07g028940	Sb06g027320	Sb07g028940
Sb08g001800	Sb06g029860	Sb08g001800
Sb08g002660	Sb06g029890	Sb08g002660
Sb08g004840	Sb06g031165	Sb08g004840
Sb08g005190	Sb06g031353	Sb08g005190
Sb08g005200	Sb06g031940	Sb08g005200
Sb08g017750	Sb06g032520	Sb08g017750
Sb08g019690	Sb07g000730	Sb08g019690
Sb08g019700	Sb07g004075	Sb08g019700
Sb08g020580	Sb07g004910	Sb08g020580
Sb08g020710	Sb07g005380	Sb08g020710
Sb08g021180	Sb07g005435	Sb08g021180
Sb09g002320	Sb07g021895	Sb09g002320
Sb09g003050	Sb07g025750	Sb09g003050
Sb09g003060	Sb07g025860	Sb09g003060
Sb09g003430	Sb07g027795	Sb09g003430
Sb09g017821	Sb08g002560	Sb09g017821
Sb09g019200	Sb08g002580	Sb09g019200
Sb09g022290	Sb08g004570	Sb09g022290
Sb09g022410	Sb08g007130	Sb09g022410
Sb09g022460	Sb08g015010	Sb09g022460
Sb09g022510	Sb08g016955	Sb09g022510
Sb09g022810	Sb08g019290	Sb09g022810
Sb09g023690	Sb08g019960	Sb09g023690
Sb09g026230	Sb09g001040	Sb09g026230
Sb09g026650	Sb09g004800	Sb09g026650
Sb09g028710	Sb09g006490	Sb09g028710
Sb09g029860	Sb09g017120	Sb09g029860
Sb09g030600	Sb09g017140	Sb09g030600
Sb10g000210	Sb09g020070	Sb10g000210
Sb10g003310	Sb09g021330	Sb10g003310
Sb10g003790	Sb09g022400	Sb10g003790
Sb10g005500	Sb09g022590	Sb10g005500
Sb10g007610	Sb09g025110	Sb10g007610
Sb10g008020	Sb09g026080	Sb10g008020
Sb10g008960	Sb09g027140	Sb10g008960
Sb10g013750	Sb09g029690	Sb10g013750
Sb10g022780	Sb10g012180	Sb10g022780
Sb10g023010	Sb10g025710	Sb10g023010
Sb10g023600	Sb10g026000	Sb10g023600
Sb10g025470	Sb10g028640	Sb10g025470
Sb10g027490	Sb10g029150	Sb10g027490
Sb10g030240	Sb10g030290	Sb10g030240
Sb10g030260		Sb10g030260
		Sb0010s002010
		Sb0010s002020
		Sb0010s003120
		Sb0010s003220
		Sb0010s003320
		Sb0010s003420
		Sb0010s003430
		Sb0010s003440
		Sb0010s003450
		Sb0010s003460
		Sb0010s004460
		Sb0010s005460
		Sb0010s006460
		Sb0010s007470
		Sb0010s007570
		Sb0010s007670
		Sb0010s007680
		Sb0010s007690
		Sb0010s008790
		Sb0010s008890
		Sb0010s009890
		Sb0010s009900
		Sb0010s009910
		Sb0010s010910
		Sb0010s010920
		Sb0010s010930
		Sb0010s012040
		Sb0010s013040
		Sb0010s013050
		Sb0010s014050
		Sb0010s014060
		Sb0010s015060
		Sb0010s015080
		Sb0010s016080
		Sb0010s016090
		Sb0010s016100
		Sb0010s016110
		Sb0010s017110
		Sb0010s017120
		Sb0010s017130
		Sb0010s018130
		Sb0010s018140
		Sb0010s020250
		Sb0010s021250
		Sb0010s022250
		Sb0010s022450
		SB01G003100
		SB01G003410
		SB01G008770
		SB01G008980
		SB01G010970
		SB01G012195
		SB01G017695
		SB01G018910
		SB01G020135
		SB01G021500
		SB01G027570
		SB01G029640
		SB01G030570
		SB01G036220
		SB01G037560
		SB01G037890
		SB01G038170
		SB01G039670
		SB01G047820
		SB01G050670
		Sb02g008120
		Sb02g010620
		Sb02g011360
		Sb02g013190
		Sb02g022960
		Sb02g025440
		Sb02g035140
		Sb02g035950
		Sb02g038620
		Sb02g040210
		Sb02g041590
		Sb02g042170
		Sb02g043020
		Sb03g000670
		Sb03g003870
		Sb03g005490
		Sb03g007320
		Sb03g011700
		Sb03g012940
		Sb03g015351
		Sb03g016930
		Sb03g035842
		Sb03g039330
		Sb03g039640
		Sb03g040910
		Sb03g040920
		Sb03g043410
		Sb03g047240
		Sb04g002220
		Sb04g005280
		Sb04g007320
		Sb04g016960
		Sb04g020650
		Sb04g020750
		Sb04g022105
		Sb04g025320
		Sb04g025670
		Sb04g027210
		Sb04g031700
		Sb04g037290
		Sb04g037830
		Sb05g006423
		Sb05g012453
		Sb05g019766
		Sb05g026810
		Sb06g000780
		Sb06g000790
		Sb06g002510
		Sb06g013850
		Sb06g015340
		Sb06g016160
		Sb06g016540
		Sb06g017610
		Sb06g019360
		Sb06g023410
		Sb06g024550
		Sb06g026210
		Sb06g027320
		Sb06g029860
		Sb06g029890
		Sb06g031165
		Sb06g031353
		Sb06g031940
		Sb06g032520
		Sb07g000730
		Sb07g004075
		Sb07g004910
		Sb07g005380
		Sb07g005435
		Sb07g021895
		Sb07g025750
		Sb07g025860
		Sb07g027795
		Sb08g002560
		Sb08g002580
		Sb08g004570
		Sb08g007130
		Sb08g015010
		Sb08g016955
		Sb08g019290
		Sb08g019960
		Sb09g001040
		Sb09g004800
		Sb09g006490
		Sb09g017120
		Sb09g017140
		Sb09g020070
		Sb09g021330
		Sb09g022400
		Sb09g022590
		Sb09g025110
		Sb09g026080
		Sb09g027140
		Sb09g029690
		Sb10g012180
		Sb10g025710
		Sb10g026000
		Sb10g028640
		Sb10g029150
		Sb10g030290

## Sheet: Drought tolerance_Maize
S1 Table. Sorghum drought responsive orthologs conserved in maize
Gene stable ID	Transcript stable ID	Sorghum orthologs in maize
AC196961.2_FG003	AC196961.2_FGT003	Sb01g049250
AC197146.3_FG002	AC197146.3_FGT002	Sb08g001800
AC209208.3_FG002	AC209208.3_FGT002	Sb04g032430
AC233865.1_FG001	AC233865.1_FGT001	Sb03g039090
GRMZM2G001221	GRMZM2G001221_T01	Sb09g026650
GRMZM2G002220	GRMZM2G002220_T01	Sb07g028940
GRMZM2G002765	GRMZM2G002765_T04	Sb01g003290
GRMZM2G002765	GRMZM2G002765_T03	Sb01g003290
GRMZM2G002765	GRMZM2G002765_T02	Sb01g003290
GRMZM2G002765	GRMZM2G002765_T01	Sb01g003290
GRMZM2G006894	GRMZM2G006894_T02	Sb06g031240
GRMZM2G006894	GRMZM2G006894_T01	Sb06g031240
GRMZM2G012160	GRMZM2G012160_T01	Sb03g037370
GRMZM2G012631	GRMZM2G012631_T01	Sb07g028270
GRMZM2G013236	GRMZM2G013236_T05	Sb02g003030
GRMZM2G013236	GRMZM2G013236_T04	Sb02g003030
GRMZM2G013236	GRMZM2G013236_T03	Sb02g003030
GRMZM2G013236	GRMZM2G013236_T02	Sb02g003030
GRMZM2G013236	GRMZM2G013236_T01	Sb02g003030
GRMZM2G014300	GRMZM2G014300_T02	Sb09g019200
GRMZM2G014300	GRMZM2G014300_T01	Sb09g019200
GRMZM2G015324	GRMZM2G015324_T06	Sb01g028750
GRMZM2G015324	GRMZM2G015324_T05	Sb01g028750
GRMZM2G015324	GRMZM2G015324_T04	Sb01g028750
GRMZM2G015324	GRMZM2G015324_T03	Sb01g028750
GRMZM2G015324	GRMZM2G015324_T02	Sb01g028750
GRMZM2G015324	GRMZM2G015324_T01	Sb01g028750
GRMZM2G015605	GRMZM2G015605_T01	Sb09g003050
GRMZM2G015605	GRMZM2G015605_T01	Sb09g003060
GRMZM2G015886	GRMZM2G015886_T01	Sb08g017750
GRMZM2G016232	GRMZM2G016232_T04	Sb04g031620
GRMZM2G016232	GRMZM2G016232_T03	Sb04g031620
GRMZM2G016232	GRMZM2G016232_T02	Sb04g031620
GRMZM2G016232	GRMZM2G016232_T01	Sb04g031620
GRMZM2G017045	GRMZM2G017045_T01	Sb07g023470
GRMZM2G019404	GRMZM2G019404_T02	Sb06g031240
GRMZM2G019404	GRMZM2G019404_T01	Sb06g031240
GRMZM2G024668	GRMZM2G024668_T02	Sb07g028270
GRMZM2G024668	GRMZM2G024668_T01	Sb07g028270
GRMZM2G024739	GRMZM2G024739_T04	Sb04g023680
GRMZM2G024739	GRMZM2G024739_T03	Sb04g023680
GRMZM2G024739	GRMZM2G024739_T02	Sb04g023680
GRMZM2G024739	GRMZM2G024739_T01	Sb04g023680
GRMZM2G025833	GRMZM2G025833_T01	Sb01g019850
GRMZM2G027726	GRMZM2G027726_T01	Sb04g002150
GRMZM2G028535	GRMZM2G028535_T02	Sb03g039820
GRMZM2G028535	GRMZM2G028535_T01	Sb03g039820
GRMZM2G037413	GRMZM2G037413_T03	Sb03g034680
GRMZM2G037413	GRMZM2G037413_T02	Sb03g034680
GRMZM2G037413	GRMZM2G037413_T01	Sb03g034680
GRMZM2G040030	GRMZM2G040030_T01	Sb01g006960
GRMZM2G041729	GRMZM2G041729_T05	Sb03g026940
GRMZM2G041729	GRMZM2G041729_T04	Sb03g026940
GRMZM2G041729	GRMZM2G041729_T03	Sb03g026940
GRMZM2G041729	GRMZM2G041729_T02	Sb03g026940
GRMZM2G041729	GRMZM2G041729_T01	Sb03g026940
GRMZM2G042421	GRMZM2G042421_T01	Sb03g028420
GRMZM2G042756	GRMZM2G042756_T02	Sb06g025900
GRMZM2G042756	GRMZM2G042756_T01	Sb06g025900
GRMZM2G045664	GRMZM2G045664_T01	Sb09g029860
GRMZM2G047368	GRMZM2G047368_T02	Sb02g010800
GRMZM2G047368	GRMZM2G047368_T02	Sb02g010830
GRMZM2G047368	GRMZM2G047368_T01	Sb02g010800
GRMZM2G047368	GRMZM2G047368_T01	Sb02g010830
GRMZM2G047860	GRMZM2G047860_T02	Sb10g008020
GRMZM2G047860	GRMZM2G047860_T01	Sb10g008020
GRMZM2G049013	GRMZM2G049013_T02	Sb09g019200
GRMZM2G049013	GRMZM2G049013_T01	Sb09g019200
GRMZM2G049549	GRMZM2G049549_T02	Sb06g018510
GRMZM2G049549	GRMZM2G049549_T01	Sb06g018510
GRMZM2G049672	GRMZM2G049672_T03	Sb03g008890
GRMZM2G049672	GRMZM2G049672_T02	Sb03g008890
GRMZM2G049672	GRMZM2G049672_T01	Sb03g008890
GRMZM2G050550	GRMZM2G050550_T01	Sb02g013010
GRMZM2G050607	GRMZM2G050607_T01	Sb03g001170
GRMZM2G051135	GRMZM2G051135_T01	Sb10g023010
GRMZM2G052423	GRMZM2G052423_T01	Sb01g006960
GRMZM2G053637	GRMZM2G053637_T01	Sb02g008820
GRMZM2G055795	GRMZM2G055795_T03	Sb03g034680
GRMZM2G055795	GRMZM2G055795_T02	Sb03g034680
GRMZM2G055795	GRMZM2G055795_T01	Sb03g034680
GRMZM2G057243	GRMZM2G057243_T04	Sb01g047540
GRMZM2G057243	GRMZM2G057243_T03	Sb01g047540
GRMZM2G057243	GRMZM2G057243_T02	Sb01g047540
GRMZM2G057243	GRMZM2G057243_T01	Sb01g047540
GRMZM2G059453	GRMZM2G059453_T01	Sb03g039630
GRMZM2G060765	GRMZM2G060765_T05	Sb05g019080
GRMZM2G060765	GRMZM2G060765_T04	Sb05g019080
GRMZM2G060765	GRMZM2G060765_T03	Sb05g019080
GRMZM2G060765	GRMZM2G060765_T02	Sb05g019080
GRMZM2G060765	GRMZM2G060765_T01	Sb05g019080
GRMZM2G060800	GRMZM2G060800_T02	Sb05g005470
GRMZM2G060800	GRMZM2G060800_T01	Sb05g005470
GRMZM2G061950	GRMZM2G061950_T02	Sb04g027590
GRMZM2G061950	GRMZM2G061950_T01	Sb04g027590
GRMZM2G064426	GRMZM2G064426_T03	Sb09g022810
GRMZM2G064426	GRMZM2G064426_T02	Sb09g022810
GRMZM2G064426	GRMZM2G064426_T01	Sb09g022810
GRMZM2G066867	GRMZM2G066867_T02	Sb01g014720
GRMZM2G066867	GRMZM2G066867_T01	Sb01g014720
GRMZM2G072780	GRMZM2G072780_T02	Sb03g039520
GRMZM2G072780	GRMZM2G072780_T01	Sb03g039520
GRMZM2G072808	GRMZM2G072808_T01	Sb03g039530
GRMZM2G072855	GRMZM2G072855_T04	Sb02g032240
GRMZM2G072855	GRMZM2G072855_T03	Sb02g032240
GRMZM2G072855	GRMZM2G072855_T02	Sb02g032240
GRMZM2G072855	GRMZM2G072855_T01	Sb02g032240
GRMZM2G073275	GRMZM2G073275_T03	Sb03g004840
GRMZM2G073275	GRMZM2G073275_T02	Sb03g004840
GRMZM2G073275	GRMZM2G073275_T01	Sb03g004840
GRMZM2G074158	GRMZM2G074158_T02	Sb01g007560
GRMZM2G074158	GRMZM2G074158_T01	Sb01g007560
GRMZM2G074323	GRMZM2G074323_T03	Sb06g006310
GRMZM2G074323	GRMZM2G074323_T03	Sb02g003880
GRMZM2G074323	GRMZM2G074323_T02	Sb06g006310
GRMZM2G074323	GRMZM2G074323_T02	Sb02g003880
GRMZM2G074323	GRMZM2G074323_T01	Sb06g006310
GRMZM2G074323	GRMZM2G074323_T01	Sb02g003880
GRMZM2G077316	GRMZM2G077316_T02	Sb01g031870
GRMZM2G077316	GRMZM2G077316_T01	Sb01g031870
GRMZM2G077356	GRMZM2G077356_T01	Sb01g008480
GRMZM2G078465	GRMZM2G078465_T02	Sb02g030040
GRMZM2G078465	GRMZM2G078465_T01	Sb02g030040
GRMZM2G081192	GRMZM2G081192_T01	Sb04g026650
GRMZM2G081843	GRMZM2G081843_T01	Sb04g037800
GRMZM2G081915	GRMZM2G081915_T02	Sb01g014720
GRMZM2G081915	GRMZM2G081915_T01	Sb01g014720
GRMZM2G082487	GRMZM2G082487_T01	Sb02g029515
GRMZM2G082487	GRMZM2G082487_T01	Sb02g022090
GRMZM2G082487	GRMZM2G082487_T01	Sb02g029512
GRMZM2G084195	GRMZM2G084195_T04	Sb09g022920
GRMZM2G084195	GRMZM2G084195_T03	Sb09g022920
GRMZM2G084195	GRMZM2G084195_T02	Sb09g022920
GRMZM2G084195	GRMZM2G084195_T01	Sb09g022920
GRMZM2G085577	GRMZM2G085577_T01	Sb03g040060
GRMZM2G085678	GRMZM2G085678_T01	Sb04g006970
GRMZM2G085967	GRMZM2G085967_T04	Sb10g027490
GRMZM2G085967	GRMZM2G085967_T03	Sb10g027490
GRMZM2G085967	GRMZM2G085967_T02	Sb10g027490
GRMZM2G085967	GRMZM2G085967_T01	Sb10g027490
GRMZM2G086496	GRMZM2G086496_T01	Sb07g003690
GRMZM2G087955	GRMZM2G087955_T01	Sb07g022120
GRMZM2G088974	GRMZM2G088974_T01	Sb08g005190
GRMZM2G097289	GRMZM2G097289_T03	Sb09g003430
GRMZM2G097289	GRMZM2G097289_T02	Sb09g003430
GRMZM2G097289	GRMZM2G097289_T01	Sb09g003430
GRMZM2G098298	GRMZM2G098298_T01	Sb04g017830
GRMZM2G101287	GRMZM2G101287_T01	Sb04g030540
GRMZM2G102605	GRMZM2G102605_T03	Sb09g028710
GRMZM2G102605	GRMZM2G102605_T02	Sb09g028710
GRMZM2G102605	GRMZM2G102605_T01	Sb09g028710
GRMZM2G103546	GRMZM2G103546_T02	Sb08g004840
GRMZM2G103546	GRMZM2G103546_T01	Sb08g004840
GRMZM2G104262	GRMZM2G104262_T02	Sb04g023680
GRMZM2G104262	GRMZM2G104262_T01	Sb04g023680
GRMZM2G107575	GRMZM2G107575_T02	Sb01g028750
GRMZM2G107575	GRMZM2G107575_T01	Sb01g028750
GRMZM2G107984	GRMZM2G107984_T02	Sb08g021180
GRMZM2G107984	GRMZM2G107984_T01	Sb08g021180
GRMZM2G108959	GRMZM2G108959_T01	Sb05g021820
GRMZM2G110080	GRMZM2G110080_T01	Sb04g011330
GRMZM2G118800	GRMZM2G118800_T02	Sb05g005470
GRMZM2G118800	GRMZM2G118800_T01	Sb05g005470
GRMZM2G121494	GRMZM2G121494_T02	Sb07g023470
GRMZM2G121494	GRMZM2G121494_T01	Sb07g023470
GRMZM2G125943	GRMZM2G125943_T01	Sb04g028550
GRMZM2G129357	GRMZM2G129357_T01	Sb02g022210
GRMZM2G130440	GRMZM2G130440_T02	Sb02g025790
GRMZM2G130440	GRMZM2G130440_T01	Sb02g025790
GRMZM2G130548	GRMZM2G130548_T03	Sb04g027950
GRMZM2G130548	GRMZM2G130548_T02	Sb04g027950
GRMZM2G130548	GRMZM2G130548_T01	Sb04g027950
GRMZM2G134628	GRMZM2G134628_T01	Sb03g026070
GRMZM2G136032	GRMZM2G136032_T01	Sb10g007610
GRMZM2G137751	GRMZM2G137751_T01	Sb04g011330
GRMZM2G138268	GRMZM2G138268_T03	Sb08g020580
GRMZM2G138268	GRMZM2G138268_T02	Sb08g020580
GRMZM2G138268	GRMZM2G138268_T01	Sb08g020580
GRMZM2G138861	GRMZM2G138861_T04	Sb01g007120
GRMZM2G138861	GRMZM2G138861_T03	Sb01g007120
GRMZM2G138861	GRMZM2G138861_T02	Sb01g007120
GRMZM2G138861	GRMZM2G138861_T01	Sb01g007120
GRMZM2G139797	GRMZM2G139797_T03	Sb06g022280
GRMZM2G139797	GRMZM2G139797_T02	Sb06g022280
GRMZM2G139797	GRMZM2G139797_T01	Sb06g022280
GRMZM2G141931	GRMZM2G141931_T04	Sb10g030240
GRMZM2G141931	GRMZM2G141931_T03	Sb10g030240
GRMZM2G141931	GRMZM2G141931_T02	Sb10g030240
GRMZM2G141931	GRMZM2G141931_T01	Sb10g030240
GRMZM2G143780	GRMZM2G143780_T05	Sb03g004890
GRMZM2G143780	GRMZM2G143780_T04	Sb03g004890
GRMZM2G143780	GRMZM2G143780_T03	Sb03g004890
GRMZM2G143780	GRMZM2G143780_T02	Sb03g004890
GRMZM2G143780	GRMZM2G143780_T01	Sb03g004890
GRMZM2G146152	GRMZM2G146152_T01	Sb09g022460
GRMZM2G148213	GRMZM2G148213_T01	Sb02g041470
GRMZM2G148374	GRMZM2G148374_T01	Sb04g036040
GRMZM2G149178	GRMZM2G149178_T03	Sb01g030460
GRMZM2G149178	GRMZM2G149178_T02	Sb01g030460
GRMZM2G149178	GRMZM2G149178_T01	Sb01g030460
GRMZM2G149923	GRMZM2G149923_T01	Sb01g008460
GRMZM2G150906	GRMZM2G150906_T01	Sb03g004540
GRMZM2G151223	GRMZM2G151223_T01	Sb04g028550
GRMZM2G151223	GRMZM2G151223_T02	Sb04g028550
GRMZM2G152757	GRMZM2G152757_T04	Sb08g005200
GRMZM2G152757	GRMZM2G152757_T03	Sb08g005200
GRMZM2G152757	GRMZM2G152757_T02	Sb08g005200
GRMZM2G152757	GRMZM2G152757_T01	Sb08g005200
GRMZM2G154628	GRMZM2G154628_T01	Sb04g026650
GRMZM2G154735	GRMZM2G154735_T01	Sb05g017940
GRMZM2G155767	GRMZM2G155767_T01	Sb01g010070
GRMZM2G156158	GRMZM2G156158_T03	Sb03g028100
GRMZM2G156158	GRMZM2G156158_T02	Sb03g028100
GRMZM2G156158	GRMZM2G156158_T01	Sb03g028100
GRMZM2G157760	GRMZM2G157760_T03	Sb09g002320
GRMZM2G157760	GRMZM2G157760_T02	Sb09g002320
GRMZM2G157760	GRMZM2G157760_T01	Sb09g002320
GRMZM2G158562	GRMZM2G158562_T04	Sb03g034000
GRMZM2G158562	GRMZM2G158562_T03	Sb03g034000
GRMZM2G158562	GRMZM2G158562_T02	Sb03g034000
GRMZM2G158562	GRMZM2G158562_T01	Sb03g034000
GRMZM2G158649	GRMZM2G158649_T01	Sb03g028420
GRMZM2G159285	GRMZM2G159285_T02	Sb01g008480
GRMZM2G159285	GRMZM2G159285_T01	Sb01g008480
GRMZM2G162434	GRMZM2G162434_T01	Sb05g001730
GRMZM2G163877	GRMZM2G163877_T03	Sb10g000210
GRMZM2G163877	GRMZM2G163877_T02	Sb10g000210
GRMZM2G163877	GRMZM2G163877_T01	Sb10g000210
GRMZM2G164467	GRMZM2G164467_T02	Sb03g039520
GRMZM2G164467	GRMZM2G164467_T01	Sb03g039520
GRMZM2G165919	GRMZM2G165919_T01	Sb01g037090
GRMZM2G166049	GRMZM2G166049_T01	Sb01g005590
GRMZM2G168364	GRMZM2G168364_T02	Sb02g028770
GRMZM2G168364	GRMZM2G168364_T01	Sb02g028770
GRMZM2G171435	GRMZM2G171435_T02	Sb01g007120
GRMZM2G171435	GRMZM2G171435_T01	Sb01g007120
GRMZM2G172152	GRMZM2G172152_T04	Sb10g013750
GRMZM2G172152	GRMZM2G172152_T03	Sb10g013750
GRMZM2G172152	GRMZM2G172152_T02	Sb10g013750
GRMZM2G172152	GRMZM2G172152_T01	Sb10g013750
GRMZM2G172210	GRMZM2G172210_T01	Sb02g041470
GRMZM2G174807	GRMZM2G174807_T03	Sb06g025150
GRMZM2G174807	GRMZM2G174807_T02	Sb06g025150
GRMZM2G174807	GRMZM2G174807_T01	Sb06g025150
GRMZM2G177386	GRMZM2G177386_T03	Sb09g026860
GRMZM2G177386	GRMZM2G177386_T02	Sb09g026860
GRMZM2G177386	GRMZM2G177386_T01	Sb09g026860
GRMZM2G178693	GRMZM2G178693_T01	Sb06g022840
GRMZM2G178892	GRMZM2G178892_T01	Sb04g036240
GRMZM2G181153	GRMZM2G181153_T03	Sb06g026490
GRMZM2G181153	GRMZM2G181153_T02	Sb06g026490
GRMZM2G181153	GRMZM2G181153_T01	Sb06g026490
GRMZM2G300135	GRMZM2G300135_T01	Sb10g030260
GRMZM2G303465	GRMZM2G303465_T04	Sb03g039000
GRMZM2G303465	GRMZM2G303465_T03	Sb03g039000
GRMZM2G303465	GRMZM2G303465_T02	Sb03g039000
GRMZM2G303465	GRMZM2G303465_T01	Sb03g039000
GRMZM2G305526	GRMZM2G305526_T01	Sb01g039690
GRMZM2G308615	GRMZM2G308615_T01	Sb02g029515
GRMZM2G308615	GRMZM2G308615_T01	Sb02g022090
GRMZM2G308615	GRMZM2G308615_T01	Sb02g029512
GRMZM2G308687	GRMZM2G308687_T01	Sb02g038130
GRMZM2G308687	GRMZM2G308687_T01	Sb01g006000
GRMZM2G308687	GRMZM2G308687_T01	Sb01g005990
GRMZM2G310569	GRMZM2G310569_T01	Sb10g008960
GRMZM2G320708	GRMZM2G320708_T01	Sb07g024160
GRMZM2G332976	GRMZM2G332976_T05	Sb01g003880
GRMZM2G332976	GRMZM2G332976_T04	Sb01g003880
GRMZM2G332976	GRMZM2G332976_T03	Sb01g003880
GRMZM2G332976	GRMZM2G332976_T02	Sb01g003880
GRMZM2G332976	GRMZM2G332976_T01	Sb01g003880
GRMZM2G335618	GRMZM2G335618_T01	Sb10g022780
GRMZM2G337425	GRMZM2G337425_T01	Sb01g039740
GRMZM2G337425	GRMZM2G337425_T02	Sb01g039740
GRMZM2G337425	GRMZM2G337425_T03	Sb01g039740
GRMZM2G349651	GRMZM2G349651_T04	Sb02g025440
GRMZM2G349651	GRMZM2G349651_T03	Sb02g025440
GRMZM2G349651	GRMZM2G349651_T02	Sb02g025440
GRMZM2G349651	GRMZM2G349651_T01	Sb02g025440
GRMZM2G352415	GRMZM2G352415_T03	Sb01g001660
GRMZM2G352415	GRMZM2G352415_T02	Sb01g001660
GRMZM2G352415	GRMZM2G352415_T01	Sb01g001660
GRMZM2G367668	GRMZM2G367668_T01	Sb03g039570
GRMZM2G375504	GRMZM2G375504_T03	Sb1824s002010
GRMZM2G375504	GRMZM2G375504_T02	Sb1824s002010
GRMZM2G375504	GRMZM2G375504_T01	Sb1824s002010
GRMZM2G383807	GRMZM2G383807_T01	Sb09g030600
GRMZM2G392975	GRMZM2G392975_T03	Sb04g032430
GRMZM2G392975	GRMZM2G392975_T02	Sb04g032430
GRMZM2G392975	GRMZM2G392975_T01	Sb04g032430
GRMZM2G399073	GRMZM2G399073_T03	Sb10g030240
GRMZM2G399073	GRMZM2G399073_T02	Sb10g030240
GRMZM2G399073	GRMZM2G399073_T01	Sb10g030240
GRMZM2G400470	GRMZM2G400470_T03	Sb10g003310
GRMZM2G400470	GRMZM2G400470_T02	Sb10g003310
GRMZM2G400470	GRMZM2G400470_T01	Sb10g003310
GRMZM2G405203	GRMZM2G405203_T01	Sb10g003790
GRMZM2G412601	GRMZM2G412601_T02	Sb02g024780
GRMZM2G412601	GRMZM2G412601_T01	Sb02g024780
GRMZM2G415793	GRMZM2G415793_T03	Sb01g031870
GRMZM2G415793	GRMZM2G415793_T02	Sb01g031870
GRMZM2G415793	GRMZM2G415793_T01	Sb01g031870
GRMZM2G419953	GRMZM2G419953_T01	Sb04g004250
GRMZM2G421279	GRMZM2G421279_T03	Sb03g004870
GRMZM2G421279	GRMZM2G421279_T02	Sb03g004870
GRMZM2G421279	GRMZM2G421279_T01	Sb03g004870
GRMZM2G423456	GRMZM2G423456_T02	Sb03g044230
GRMZM2G423456	GRMZM2G423456_T01	Sb03g044230
GRMZM2G429940	GRMZM2G429940_T01	Sb07g021660
GRMZM2G438551	GRMZM2G438551_T03	Sb03g037370
GRMZM2G438551	GRMZM2G438551_T02	Sb03g037370
GRMZM2G438551	GRMZM2G438551_T01	Sb03g037370
GRMZM2G440968	GRMZM2G440968_T01	Sb09g024230
GRMZM2G444621	GRMZM2G444621_T01	Sb08g020710
GRMZM2G447271	GRMZM2G447271_T01	Sb03g039520
GRMZM2G450125	GRMZM2G450125_T02	Sb01g047500
GRMZM2G450125	GRMZM2G450125_T01	Sb01g047500
GRMZM2G453805	GRMZM2G453805_T01	Sb03g030100
GRMZM2G465430	GRMZM2G465430_T01	Sb04g002150
GRMZM2G465430	GRMZM2G465430_T02	Sb04g002150
GRMZM2G471529	GRMZM2G471529_T01	Sb03g044230
GRMZM2G492252	GRMZM2G492252_T01	Sb01g039740
GRMZM2G492252	GRMZM2G492252_T02	Sb01g039740
GRMZM2G703303	GRMZM2G703303_T02	Sb02g029780
GRMZM2G703303	GRMZM2G703303_T01	Sb02g029780
GRMZM5G804893	GRMZM5G804893_T02	Sb09g022810
GRMZM5G804893	GRMZM5G804893_T01	Sb09g022810
GRMZM5G833699	GRMZM5G833699_T01	Sb06g000660
GRMZM5G837822	GRMZM5G837822_T01	Sb03g040600
GRMZM5G862101	GRMZM5G862101_T03	Sb10g008020
GRMZM5G862101	GRMZM5G862101_T02	Sb10g008020
GRMZM5G862101	GRMZM5G862101_T01	Sb10g008020
GRMZM5G872256	GRMZM5G872256_T01	Sb01g037090
GRMZM5G872256	GRMZM5G872256_T02	Sb01g037090

## Sheet: Drought tolerance_Rice
S1 Table. Sorghum drought responsive orthologs conserved in rice
Gene stable ID	Transcript stable ID	Sorghum orthologs in rice
OS01G0140100	OS01T0140100-01	Sb03g006630
OS01G0150100	OS01T0150100-01	Sb03g006060
OS01G0170000	OS01T0170000-01	Sb03g004540
OS01G0236700	OS01T0236700-02	Sb03g000490
OS01G0236700	OS01T0236700-01	Sb03g000490
OS01G0356400	OS01T0356400-01	Sb03g014130
OS01G0497400	OS01T0497400-00	Sb03g004990
OS01G0583100	OS01T0583100-01	Sb03g026070
OS01G0598200	OS01T0598200-01	Sb03g026940
OS01G0618400	OS01T0618400-01	Sb03g028090
OS01G0618500	OS01T0618500-01	Sb03g028100
OS01G0648000	OS01T0648000-01	Sb03g029520
OS01G0737800	OS01T0737800-02	Sb03g034000
OS01G0737800	OS01T0737800-01	Sb03g034000
OS01G0750300	OS01T0750300-03	Sb03g034680
OS01G0750300	OS01T0750300-02	Sb03g034680
OS01G0750300	OS01T0750300-01	Sb03g034680
OS01G0798500	OS01T0798500-02	Sb03g037100
OS01G0798500	OS01T0798500-01	Sb03g037100
OS01G0834400	OS01T0834400-01	Sb03g039000
OS01G0835900	OS01T0835900-00	Sb04g031620
OS01G0842400	OS01T0842400-02	Sb03g039520
OS01G0842400	OS01T0842400-01	Sb03g039520
OS01G0842500	OS01T0842500-01	Sb03g039530
OS01G0846300	OS01T0846300-02	Sb03g039630
OS01G0846300	OS01T0846300-01	Sb03g039630
OS01G0847800	OS01T0847800-01	Sb03g039780
OS01G0848200	OS01T0848200-02	Sb03g039820
OS01G0848200	OS01T0848200-01	Sb03g039820
OS01G0851700	OS01T0851700-01	Sb03g040060
OS01G0859300	OS01T0859300-01	Sb03g040510
OS01G0865700	OS01T0865700-00	Sb03g040850
OS01G0916600	OS01T0916600-01	Sb03g043760
OS01G0923700	OS01T0923700-03	Sb03g044230
OS01G0923700	OS01T0923700-02	Sb03g044230
OS01G0923700	OS01T0923700-01	Sb03g044230
OS01G0934000	OS01T0934000-02	Sb03g044990
OS01G0934000	OS01T0934000-01	Sb03g044990
OS02G0121100	OS02T0121100-01	Sb04g001720
OS02G0125300	OS02T0125300-02	Sb04g002150
OS02G0125300	OS02T0125300-01	Sb04g002150
OS02G0184200	OS02T0184200-01	Sb04g005710
OS02G0202000	OS02T0202000-00	Sb04g006970
OS02G0290000	OS02T0290000-01	Sb06g017520
OS02G0291000	OS02T0291000-00	Sb04g011330
OS02G0291400	OS02T0291400-00	Sb04g011330
OS02G0573200	OS02T0573200-01	Sb04g023680
OS02G0625000	OS02T0625000-02	Sb10g013750
OS02G0625000	OS02T0625000-01	Sb10g013750
OS02G0666200	OS02T0666200-02	Sb04g032430
OS02G0666200	OS02T0666200-02	Sb06g025150
OS02G0666200	OS02T0666200-01	Sb04g032430
OS02G0666200	OS02T0666200-01	Sb06g025150
OS02G0677300	OS02T0677300-02	Sb04g031950
OS02G0684500	OS02T0684500-00	Sb01g049250
OS02G0703600	OS02T0703600-01	Sb04g030660
OS02G0747500	OS02T0747500-01	Sb04g027950
OS02G0753800	OS02T0753800-01	Sb04g027590
OS02G0797300	OS02T0797300-01	Sb04g036040
OS02G0823100	OS02T0823100-01	Sb04g037800
OS03G0103000	OS03T0103000-01	Sb01g050410
OS03G0119900	OS03T0119900-01	Sb03g039090
OS03G0135300	OS03T0135300-01	Sb01g047970
OS03G0141200	OS03T0141200-01	Sb01g047500
OS03G0157400	OS03T0157400-02	Sb01g046620
OS03G0157400	OS03T0157400-01	Sb01g046620
OS03G0160100	OS03T0160100-01	Sb01g046460
OS03G0218400	OS03T0218400-01	Sb01g042690
OS03G0231700	OS03T0231700-02	Sb01g042050
OS03G0231700	OS03T0231700-01	Sb01g042050
OS03G0251600	OS03T0251600-00	Sb01g040960
OS03G0268600	OS03T0268600-01	Sb01g039890
OS03G0271600	OS03T0271600-01	Sb01g039760
OS03G0272300	OS03T0272300-02	Sb01g039740
OS03G0272300	OS03T0272300-01	Sb01g039740
OS03G0273200	OS03T0273200-02	Sb01g039690
OS03G0273200	OS03T0273200-01	Sb01g039690
OS03G0286500	OS03T0286500-01	Sb01g038700
OS03G0316200	OS03T0316200-01	Sb01g037090
OS03G0340500	OS03T0340500-03	Sb01g035890
OS03G0340500	OS03T0340500-01	Sb01g035890
OS03G0351800	OS03T0351800-01	Sb01g035310
OS03G0391400	OS03T0391400-01	Sb01g033480
OS03G0429800	OS03T0429800-04	Sb01g031520
OS03G0429800	OS03T0429800-03	Sb01g031520
OS03G0429800	OS03T0429800-02	Sb01g031520
OS03G0429800	OS03T0429800-01	Sb01g031520
OS03G0570100	OS03T0570100-01	Sb01g016160
OS03G0610900	OS03T0610900-01	Sb01g014720
OS03G0632800	OS03T0632800-01	Sb01g014160
OS03G0643300	OS03T0643300-02	Sb01g013600
OS03G0643300	OS03T0643300-01	Sb01g013600
OS03G0717700	OS03T0717700-02	Sb01g010070
OS03G0717700	OS03T0717700-01	Sb01g010070
OS03G0737600	OS03T0737600-01	Sb01g008760
OS03G0742900	OS03T0742900-03	Sb01g008480
OS03G0742900	OS03T0742900-01	Sb01g008480
OS03G0743500	OS03T0743500-02	Sb01g008460
OS03G0743500	OS03T0743500-01	Sb01g008460
OS03G0756200	OS03T0756200-01	Sb01g007680
OS03G0758000	OS03T0758000-01	Sb01g007570
OS03G0758100	OS03T0758100-01	Sb01g007560
OS03G0764800	OS03T0764800-02	Sb01g007120
OS03G0764800	OS03T0764800-01	Sb01g007120
OS03G0810800	OS03T0810800-01	Sb01g003880
OS03G0820100	OS03T0820100-01	Sb01g003290
OS03G0829200	OS03T0829200-02	Sb01g002400
OS03G0829200	OS03T0829200-01	Sb01g002400
OS03G0843900	OS03T0843900-01	Sb01g001560
OS04G0131800	OS04T0131800-00	Sb01g013520
OS04G0209200	OS04T0209200-01	Sb06g002080
OS04G0209200	OS04T0209200-01	Sb04g018530
OS04G0395800	OS04T0395800-01	Sb06g014460
OS04G0452100	OS04T0452100-01	Sb06g018510
OS04G0521100	OS04T0521100-01	Sb06g022840
OS04G0559700	OS04T0559700-01	Sb10g007610
OS04G0572400	OS04T0572400-00	Sb06g025900
OS04G0583600	OS04T0583600-01	Sb02g025440
OS04G0656100	OS04T0656100-04	Sb06g031240
OS04G0656100	OS04T0656100-03	Sb06g031240
OS04G0656100	OS04T0656100-02	Sb06g031240
OS04G0656100	OS04T0656100-01	Sb06g031240
OS04G0669200	OS04T0669200-01	Sb04g006080
OS05G0127200	OS05T0127200-02	Sb09g002320
OS05G0127200	OS05T0127200-01	Sb09g002320
OS05G0144300	OS05T0144300-01	Sb09g003430
OS05G0319800	OS05T0319800-02	Sb10g025470
OS05G0319800	OS05T0319800-01	Sb10g025470
OS05G0343400	OS05T0343400-01	Sb09g015900
OS05G0351200	OS05T0351200-00	Sb09g016550
OS05G0358500	OS05T0358500-02	Sb09g017821
OS05G0358500	OS05T0358500-01	Sb09g017821
OS05G0382600	OS05T0382600-03	Sb09g018970
OS05G0382600	OS05T0382600-02	Sb09g018970
OS05G0382900	OS05T0382900-02	Sb09g018980
OS05G0382900	OS05T0382900-01	Sb09g018980
OS05G0389300	OS05T0389300-01	Sb09g019200
OS05G0389400	OS05T0389400-01	Sb09g019220
OS05G0455500	OS05T0455500-02	Sb09g022290
OS05G0455500	OS05T0455500-02	Sb09g022310
OS05G0455500	OS05T0455500-01	Sb09g022290
OS05G0455500	OS05T0455500-01	Sb09g022310
OS05G0458300	OS05T0458300-00	Sb09g022460
OS05G0458500	OS05T0458500-00	Sb09g022510
OS05G0458600	OS05T0458600-02	Sb09g022510
OS05G0458600	OS05T0458600-01	Sb09g022510
OS05G0462700	OS05T0462700-01	Sb06g026490
OS05G0463800	OS05T0463800-01	Sb09g022810
OS05G0466600	OS05T0466600-01	Sb03g004890
OS05G0494600	OS05T0494600-01	Sb09g024255
OS05G0529300	OS05T0529300-01	Sb09g026380
OS05G0534400	OS05T0534400-01	Sb09g026650
OS05G0537400	OS05T0537400-00	Sb09g026860
OS05G0592800	OS05T0592800-03	Sb09g030600
OS05G0592800	OS05T0592800-02	Sb09g030600
OS05G0592800	OS05T0592800-01	Sb09g030600
OS06G0111500	OS06T0111500-02	Sb03g045213
OS06G0111500	OS06T0111500-02	Sb10g001050
OS06G0111500	OS06T0111500-02	Sb03g045216
OS06G0111500	OS06T0111500-01	Sb03g045213
OS06G0111500	OS06T0111500-01	Sb10g001050
OS06G0111500	OS06T0111500-01	Sb03g045216
OS06G0127100	OS06T0127100-01	Sb10g001620
OS06G0147800	OS06T0147800-01	Sb10g003310
OS06G0154200	OS06T0154200-02	Sb10g003790
OS06G0154200	OS06T0154200-01	Sb10g003790
OS06G0166400	OS06T0166400-01	Sb10g004580
OS06G0179700	OS06T0179700-01	Sb10g005420
OS06G0181500	OS06T0181500-02	Sb08g005155
OS06G0181500	OS06T0181500-02	Sb10g005500
OS06G0181500	OS06T0181500-01	Sb08g005155
OS06G0181500	OS06T0181500-01	Sb10g005500
OS06G0194900	OS06T0194900-04	Sb10g006330
OS06G0194900	OS06T0194900-03	Sb10g006330
OS06G0194900	OS06T0194900-02	Sb10g006330
OS06G0194900	OS06T0194900-01	Sb10g006330
OS06G0221200	OS06T0221200-01	Sb01g045772
OS06G0221200	OS06T0221200-01	Sb10g007760
OS06G0226600	OS06T0226600-02	Sb10g008020
OS06G0226600	OS06T0226600-01	Sb10g008020
OS06G0250600	OS06T0250600-01	Sb10g008960
OS06G0592500	OS06T0592500-01	Sb10g023010
OS06G0601000	OS06T0601000-01	Sb10g023400
OS06G0604000	OS06T0604000-02	Sb10g023600
OS06G0604000	OS06T0604000-01	Sb10g023600
OS06G0637500	OS06T0637500-02	Sb10g024950
OS06G0639100	OS06T0639100-05	Sb10g025050
OS06G0639100	OS06T0639100-04	Sb10g025050
OS06G0639100	OS06T0639100-03	Sb10g025050
OS06G0639100	OS06T0639100-02	Sb10g025050
OS06G0639100	OS06T0639100-01	Sb10g025050
OS06G0670000	OS06T0670000-01	Sb10g026910
OS06G0716700	OS06T0716700-02	Sb10g030240
OS06G0716700	OS06T0716700-03	Sb10g030240
OS06G0716700	OS06T0716700-01	Sb10g030240
OS06G0717100	OS06T0717100-01	Sb10g030260
OS06G0730300	OS06T0730300-01	Sb10g031140
OS07G0143700	OS07T0143700-01	Sb02g002790
OS07G0150700	OS07T0150700-01	Sb02g003030
OS07G0180700	OS07T0180700-01	Sb08g001390
OS07G0437000	OS07T0437000-01	Sb02g010250
OS07G0437000	OS07T0437000-01	Sb02g010450
OS07G0437000	OS07T0437000-01	Sb02g010351
OS07G0448100	OS07T0448100-01	Sb02g010780
OS07G0448100	OS07T0448100-01	Sb02g010790
OS07G0448100	OS07T0448100-01	Sb02g010800
OS07G0448100	OS07T0448100-01	Sb02g010830
OS07G0448100	OS07T0448100-01	Sb02g010810
OS07G0448200	OS07T0448200-00	Sb02g010780
OS07G0448200	OS07T0448200-00	Sb02g010790
OS07G0448200	OS07T0448200-00	Sb02g010800
OS07G0448200	OS07T0448200-00	Sb02g010830
OS07G0448200	OS07T0448200-00	Sb02g010810
OS07G0448800	OS07T0448800-02	Sb02g010760
OS07G0448800	OS07T0448800-01	Sb02g010760
OS07G0476900	OS07T0476900-01	Sb02g033120
OS07G0541700	OS07T0541700-01	Sb07g002520
OS07G0549900	OS07T0549900-00	Sb03g004840
OS07G0632800	OS07T0632800-01	Sb02g040300
OS07G0635900	OS07T0635900-01	Sb03g011700
OS07G0687900	OS07T0687900-01	Sb02g043450
OS08G0155400	OS08T0155400-03	Sb07g003690
OS08G0155400	OS08T0155400-02	Sb07g003690
OS08G0155400	OS08T0155400-01	Sb07g003690
OS08G0241800	OS08T0241800-01	Sb07g007610
OS08G0408500	OS08T0408500-01	Sb07g020090
OS08G0424500	OS08T0424500-02	Sb07g020650
OS08G0424500	OS08T0424500-01	Sb07g020650
OS08G0425200	OS08T0425200-01	Sb07g020690
OS08G0425700	OS08T0425700-01	Sb07g020760
OS08G0441100	OS08T0441100-01	Sb09g013590
OS08G0441100	OS08T0441100-01	Sb09g013446
OS08G0442400	OS08T0442400-01	Sb07g021800
OS08G0459600	OS08T0459600-01	Sb07g022500
OS08G0467500	OS08T0467500-02	Sb07g022730
OS08G0467500	OS08T0467500-01	Sb07g022730
OS08G0487800	OS08T0487800-01	Sb07g028940
OS08G0500700	OS08T0500700-01	Sb07g028270
OS08G0522500	OS08T0522500-01	Sb07g027310
OS08G0566600	OS08T0566600-01	Sb07g023470
OS09G0106700	OS09T0106700-01	Sb02g013010
OS09G0325700	OS09T0325700-01	Sb02g029515
OS09G0325700	OS09T0325700-01	Sb02g022090
OS09G0325700	OS09T0325700-01	Sb02g029512
OS09G0385700	OS09T0385700-01	Sb02g023910
OS09G0385700	OS09T0385700-01	Sb02g023300
OS09G0418500	OS09T0418500-00	Sb02g024780
OS09G0423800	OS09T0423800-01	Sb02g025080
OS09G0433600	OS09T0433600-01	Sb02g032240
OS09G0450600	OS09T0450600-00	Sb02g026270
OS09G0456200	OS09T0456200-01	Sb02g026570
OS09G0456800	OS09T0456800-01	Sb02g026590
OS09G0470500	OS09T0470500-01	Sb02g027300
OS09G0482100	OS09T0482100-01	Sb02g028020
OS09G0482100	OS09T0482100-01	Sb02g028050
OS09G0482300	OS09T0482300-01	Sb02g028010
OS09G0482400	OS09T0482400-03	Sb02g028020
OS09G0482400	OS09T0482400-03	Sb02g028050
OS09G0482400	OS09T0482400-01	Sb02g028020
OS09G0482400	OS09T0482400-01	Sb02g028050
OS09G0482550	OS09T0482550-01	Sb02g028010
OS09G0482600	OS09T0482600-02	Sb02g028020
OS09G0482600	OS09T0482600-02	Sb02g028050
OS09G0482600	OS09T0482600-01	Sb02g028020
OS09G0482600	OS09T0482600-01	Sb02g028050
OS09G0486500	OS09T0486500-02	Sb02g028240
OS09G0491852	OS09T0491852-01	Sb01g046720
OS09G0494200	OS09T0494200-02	Sb02g028770
OS09G0494200	OS09T0494200-01	Sb02g028770
OS09G0514400	OS09T0514400-02	Sb02g029780
OS09G0514400	OS09T0514400-01	Sb02g029780
OS09G0553100	OS09T0553100-00	Sb01g030460
OS09G0567300	OS09T0567300-01	Sb02g011890
OS10G0362300	OS10T0362300-02	Sb01g020200
OS10G0362300	OS10T0362300-01	Sb01g020200
OS10G0430900	OS10T0430900-01	Sb05g026530
OS10G0465700	OS10T0465700-01	Sb01g019850
OS10G0539500	OS10T0539500-01	Sb09g022920
OS10G0550900	OS10T0550900-01	Sb01g029660
OS10G0554200	OS10T0554200-02	Sb01g029470
OS10G0554200	OS10T0554200-01	Sb01g029470
OS10G0564800	OS10T0564800-01	Sb01g028750
OS11G0128500	OS11T0128500-01	Sb08g001800
OS11G0184300	OS11T0184300-00	Sb02g028400
OS11G0186200	OS11T0186200-01	Sb05g005470
OS11G0484500	OS11T0484500-01	Sb05g016740
OS11G0484500	OS11T0484500-02	Sb05g016740
OS11G0498600	OS11T0498600-01	Sb05g017950
OS11G0498600	OS11T0498600-01	Sb05g017940
OS12G0125000	OS12T0125000-01	Sb08g001800
OS12G0178000	OS12T0178000-01	Sb08g004840
OS12G0183300	OS12T0183300-01	Sb08g005200
OS12G0555600	OS12T0555600-01	Sb08g017750
OS12G0586000	OS12T0586000-01	Sb08g019690
OS12G0586100	OS12T0586100-01	Sb08g019700
OS12G0601300	OS12T0601300-01	Sb08g020580
OS12G0603800	OS12T0603800-00	Sb08g020710
OS12G0611200	OS12T0611200-01	Sb08g021180
OS12G0632000	OS12T0632000-01	Sb08g022740
OS12G0640600	OS12T0640600-01	Sb01g047540

## Sheet: Drought tolerance_Arabidopsis
S1 Table. Sorghum drought responsive orthologs conserved in arabidopsis
Gene stable ID	Sorghum orthologs in arabidopsis
AT1G01470	Sb03g001170
AT1G01470	Sb09g029860
AT1G01470	Sb03g028420
AT1G01560	Sb07g003810
AT1G01620	Sb06g025150
AT1G01720	Sb03g041920
AT1G01720	Sb09g020750
AT1G01720	Sb05g005450
AT1G02205	Sb06g022320
AT1G02730	Sb08g017750
AT1G02750	Sb08g017760
AT1G02750	Sb09g017540
AT1G02930	Sb01g047980
AT1G04400	Sb10g013750
AT1G05180	Sb01g003290
AT1G05680	Sb02g030050
AT1G05680	Sb01g021110
AT1G05680	Sb01g031540
AT1G05680	Sb01g031560
AT1G05680	Sb01g023280
AT1G05680	Sb06g002180
AT1G05680	Sb02g030020
AT1G05680	Sb02g030060
AT1G05680	Sb02g030040
AT1G05680	Sb02g030030
AT1G05850	Sb07g027310
AT1G05850	Sb02g028770
AT1G06620	Sb06g002930
AT1G06620	Sb06g002920
AT1G06620	Sb06g002900
AT1G06620	Sb06g002990
AT1G06770	Sb01g014160
AT1G06770	Sb08g020500
AT1G06770	Sb02g004663
AT1G06770	Sb02g004666
AT1G08720	Sb01g046460
AT1G08810	Sb05g001730
AT1G08920	Sb03g009310
AT1G08920	Sb03g009340
AT1G08930	Sb03g009310
AT1G08930	Sb03g009340
AT1G09340	Sb08g005500
AT1G11210	Sb02g036440
AT1G11755	Sb01g044020
AT1G11755	Sb01g013225
AT1G12110	Sb07g003690
AT1G12110	Sb01g050410
AT1G12110	Sb01g029470
AT1G12610	Sb06g025900
AT1G12610	Sb02g030310
AT1G12610	Sb07g025210
AT1G12610	Sb02g030330
AT1G12610	Sb02g030340
AT1G12610	Sb04g031950
AT1G12610	Sb10g001620
AT1G12610	Sb05g006275
AT1G12610	Sb02g030320
AT1G12610	Sb02g030300
AT1G12640	Sb04g031990
AT1G13740	Sb10g008970
AT1G13740	Sb01g032370
AT1G13740	Sb02g038620
AT1G13740	Sb01g042880
AT1G14000	Sb02g040300
AT1G15360	Sb04g006970
AT1G15360	Sb10g023600
AT1G15430	Sb03g027730
AT1G15520	Sb03g027460
AT1G15520	Sb03g027480
AT1G15520	Sb05g024240
AT1G15520	Sb03g027430
AT1G15520	Sb03g027500
AT1G15520	Sb02g024840
AT1G15520	Sb04g007260
AT1G15520	Sb03g027510
AT1G15520	Sb03g027440
AT1G15520	Sb03g027490
AT1G15520	Sb03g027520
AT1G15520	Sb10g024610
AT1G15520	Sb04g007270
AT1G15520	Sb04g029310
AT1G15520	Sb02g022270
AT1G15690	Sb04g005710
AT1G15690	Sb10g025280
AT1G16060	Sb07g021800
AT1G16370	Sb01g013920
AT1G16540	Sb10g026910
AT1G17380	Sb01g033020
AT1G17380	Sb02g025720
AT1G17380	Sb02g039190
AT1G18890	Sb01g011630
AT1G19180	Sb01g033020
AT1G19180	Sb02g025720
AT1G19180	Sb02g039190
AT1G19640	Sb09g000290
AT1G19640	Sb03g008790
AT1G19640	Sb03g008780
AT1G19640	Sb03g008800
AT1G20440	Sb04g032250
AT1G20450	Sb04g032250
AT1G22190	Sb10g007780
AT1G22190	Sb04g027660
AT1G22190	Sb07g020090
AT1G22190	Sb02g023230
AT1G22190	Sb01g044410
AT1G27320	Sb03g044230
AT1G27730	Sb02g038000
AT1G27730	Sb01g031920
AT1G27730	Sb08g019490
AT1G27730	Sb01g007170
AT1G27730	Sb01g031900
AT1G27730	Sb02g038070
AT1G27730	Sb01g031890
AT1G27880	Sb06g020690
AT1G28370	Sb07g006210
AT1G28480	Sb03g030680
AT1G28480	Sb09g028500
AT1G29330	Sb09g026380
AT1G29390	Sb03g030410
AT1G29390	Sb09g028710
AT1G29390	Sb03g030420
AT1G29395	Sb03g030410
AT1G29395	Sb09g028710
AT1G29395	Sb03g030420
AT1G29670	Sb03g033460
AT1G29670	Sb09g025780
AT1G29670	Sb03g034560
AT1G30100	Sb04g008680
AT1G30270	Sb02g003030
AT1G32220	Sb06g015130
AT1G32230	Sb01g027920
AT1G32230	Sb01g000700
AT1G32870	Sb02g028750
AT1G32940	Sb02g030760
AT1G33240	Sb01g017120
AT1G33560	Sb08g019690
AT1G35720	Sb04g027590
AT1G43160	Sb08g004260
AT1G45249	Sb02g026570
AT1G45249	Sb04g034190
AT1G45249	Sb06g026410
AT1G45249	Sb10g007090
AT1G45249	Sb08g003760
AT1G45249	Sb07g022965
AT1G46768	Sb10g004580
AT1G46768	Sb06g030660
AT1G47128	Sb06g032360
AT1G47128	Sb10g028000
AT1G47128	Sb06g032320
AT1G47128	Sb10g027980
AT1G47128	Sb06g030800
AT1G47128	Sb10g028010
AT1G50640	Sb04g006080
AT1G50640	Sb10g028110
AT1G52340	Sb01g003880
AT1G52400	Sb02g028400
AT1G52890	Sb03g037940
AT1G54160	Sb02g038960
AT1G54710	Sb09g019970
AT1G56280	Sb08g017760
AT1G56280	Sb09g017540
AT1G56600	Sb01g037090
AT1G57560	Sb03g004600
AT1G58440	Sb01g042050
AT1G60650	Sb02g004930
AT1G61120	Sb06g028220
AT1G63720	Sb04g037660
AT1G63840	Sb06g026220
AT1G63840	Sb04g031790
AT1G64060	Sb09g026320
AT1G64060	Sb03g033800
AT1G64150	Sb03g001390
AT1G64660	Sb01g017060
AT1G64890	Sb09g019220
AT1G68010	Sb04g000320
AT1G68090	Sb02g024090
AT1G69260	Sb10g008970
AT1G69260	Sb01g032370
AT1G69260	Sb02g038620
AT1G69260	Sb01g042880
AT1G69270	Sb02g001070
AT1G69270	Sb01g007680
AT1G69270	Sb02g038600
AT1G69310	Sb01g007570
AT1G69310	Sb02g000960
AT1G69600	Sb04g030480
AT1G69600	Sb09g029550
AT1G69700	Sb04g027950
AT1G69700	Sb10g008020
AT1G69700	Sb05g023740
AT1G69930	Sb01g022080
AT1G69930	Sb03g025220
AT1G69930	Sb01g022070
AT1G69930	Sb01g030800
AT1G69930	Sb01g030780
AT1G69930	Sb01g030790
AT1G69930	Sb03g031780
AT1G69930	Sb01g031030
AT1G69930	Sb01g030810
AT1G69930	Sb07g001950
AT1G69930	Sb03g031800
AT1G69930	Sb03g031790
AT1G69930	Sb01g031050
AT1G69930	Sb01g031040
AT1G70820	Sb02g019490
AT1G73330	Sb06g023160
AT1G73480	Sb01g009950
AT1G73730	Sb02g028390
AT1G73730	Sb07g027790
AT1G74100	Sb03g046770
AT1G74520	Sb04g027950
AT1G74520	Sb10g008020
AT1G74520	Sb05g023740
AT1G74920	Sb07g020650
AT1G74920	Sb06g019200
AT1G74950	Sb01g033020
AT1G74950	Sb02g025720
AT1G74950	Sb02g039190
AT1G76080	Sb02g033120
AT1G78080	Sb10g007780
AT1G78080	Sb04g027660
AT1G78080	Sb07g020090
AT1G78080	Sb02g023230
AT1G78080	Sb01g044410
AT1G78380	Sb02g003090
AT1G78380	Sb06g020430
AT1G79410	Sb02g036920
AT1G80160	Sb09g005270
AT1G80160	Sb03g004330
AT1G80710	Sb03g026310
AT2G01830	Sb01g010070
AT2G01830	Sb04g028550
AT2G02870	Sb01g045700
AT2G02870	Sb01g022460
AT2G02870	Sb04g027910
AT2G02870	Sb05g023750
AT2G04030	Sb07g028940
AT2G05620	Sb07g023470
AT2G05940	Sb02g025910
AT2G05940	Sb07g022410
AT2G05940	Sb10g006630
AT2G05940	Sb01g023180
AT2G05940	Sb07g022400
AT2G05940	Sb01g032820
AT2G05940	Sb04g034840
AT2G05940	Sb02g039110
AT2G05940	Sb01g045260
AT2G06050	Sb07g022500
AT2G15970	Sb01g006960
AT2G17290	Sb06g026530
AT2G17290	Sb04g031570
AT2G17840	Sb10g030260
AT2G18050	Sb06g026070
AT2G18050	Sb10g002030
AT2G18960	Sb07g007610
AT2G21130	Sb04g021380
AT2G21620	Sb04g030540
AT2G21660	Sb08g022740
AT2G22430	Sb07g029150
AT2G22430	Sb01g044620
AT2G22430	Sb02g027300
AT2G24850	Sb01g018970
AT2G26650	Sb03g029520
AT2G26740	Sb05g026560
AT2G27310	Sb02g025630
AT2G27310	Sb08g003520
AT2G27310	Sb02g028320
AT2G27310	Sb06g016080
AT2G27310	Sb05g003430
AT2G27310	Sb04g021870
AT2G27690	Sb09g021890
AT2G27690	Sb08g003110
AT2G27690	Sb03g040440
AT2G27690	Sb05g003100
AT2G28740	Sb03g004890
AT2G29130	Sb09g022460
AT2G29130	Sb01g039690
AT2G29130	Sb03g039570
AT2G29650	Sb03g011370
AT2G30550	Sb09g019276
AT2G30550	Sb03g046400
AT2G30550	Sb03g003410
AT2G30550	Sb10g004170
AT2G30580	Sb01g014160
AT2G30580	Sb08g020500
AT2G30870	Sb01g048000
AT2G31870	Sb01g001560
AT2G33230	Sb06g001210
AT2G33230	Sb02g010250
AT2G33230	Sb02g010450
AT2G33230	Sb07g023640
AT2G33230	Sb02g010351
AT2G33380	Sb06g022280
AT2G33590	Sb05g020500
AT2G33590	Sb10g024480
AT2G33590	Sb02g028580
AT2G33590	Sb10g024510
AT2G33590	Sb10g024520
AT2G33590	Sb10g024500
AT2G33590	Sb02g028600
AT2G33590	Sb07g005070
AT2G33590	Sb01g046720
AT2G33590	Sb02g028590
AT2G33590	Sb10g024490
AT2G33590	Sb10g024470
AT2G33700	Sb10g005420
AT2G34500	Sb03g002060
AT2G35930	Sb04g022080
AT2G35930	Sb04g022070
AT2G35930	Sb08g003790
AT2G35930	Sb06g033630
AT2G35930	Sb03g040850
AT2G35930	Sb06g016280
AT2G36270	Sb03g040510
AT2G37170	Sb02g010790
AT2G37180	Sb02g010780
AT2G37760	Sb09g022360
AT2G37760	Sb09g022350
AT2G37760	Sb09g022355
AT2G37760	Sb03g039770
AT2G37760	Sb03g039780
AT2G37760	Sb09g022370
AT2G37760	Sb03g039760
AT2G37770	Sb09g022360
AT2G37770	Sb09g022350
AT2G37770	Sb09g022355
AT2G37770	Sb03g039770
AT2G37770	Sb03g039780
AT2G37770	Sb09g022370
AT2G37770	Sb03g039760
AT2G38340	Sb06g031230
AT2G38470	Sb09g015900
AT2G38530	Sb03g038280
AT2G38750	Sb01g035050
AT2G38750	Sb09g018970
AT2G38760	Sb09g018980
AT2G38760	Sb02g041850
AT2G38760	Sb01g035040
AT2G38880	Sb09g022810
AT2G38880	Sb09g029140
AT2G38880	Sb03g039000
AT2G39550	Sb03g006060
AT2G39800	Sb09g022310
AT2G40220	Sb09g016550
AT2G40880	Sb09g020170
AT2G40880	Sb03g010730
AT2G41010	Sb03g011200
AT2G41240	Sb03g046090
AT2G41430	Sb02g041980
AT2G41430	Sb01g035250
AT2G42620	Sb10g003790
AT2G43020	Sb06g028970
AT2G43320	Sb06g021130
AT2G43350	Sb0010s007790
AT2G44840	Sb01g020555
AT2G45960	Sb04g032430
AT2G46140	Sb03g001170
AT2G46140	Sb09g029860
AT2G46140	Sb03g028420
AT2G46270	Sb03g030050
AT2G46270	Sb09g028990
AT2G46500	Sb04g011290
AT2G46500	Sb10g019340
AT2G46500	Sb09g030425
AT2G46510	Sb03g032420
AT2G46510	Sb03g000570
AT2G46510	Sb09g008120
AT2G46680	Sb02g030660
AT2G46680	Sb04g033380
AT2G46680	Sb06g024000
AT2G47000	Sb03g011860
AT2G47000	Sb09g002940
AT2G47180	Sb01g037090
AT2G47190	Sb02g043420
AT2G47190	Sb01g037110
AT2G47800	Sb06g002080
AT2G47800	Sb04g018530
AT2G47800	Sb06g002070
AT2G47800	Sb03g014130
AT3G02130	Sb02g001070
AT3G02130	Sb01g007680
AT3G02130	Sb02g038600
AT3G03610	Sb01g036800
AT3G03610	Sb05g001780
AT3G03740	Sb01g005590
AT3G03740	Sb06g006310
AT3G03740	Sb02g003880
AT3G05630	Sb01g033480
AT3G05640	Sb09g017821
AT3G05700	Sb08g017760
AT3G05700	Sb09g017540
AT3G05740	Sb05g026350
AT3G06010	Sb09g003430
AT3G06190	Sb02g041470
AT3G06490	Sb02g043420
AT3G06490	Sb01g037110
AT3G06760	Sb08g017760
AT3G06760	Sb09g017540
AT3G07370	Sb09g000470
AT3G07370	Sb07g001340
AT3G08770	Sb03g038280
AT3G09940	Sb07g024320
AT3G09940	Sb02g011890
AT3G10060	Sb02g005160
AT3G11020	Sb09g016150
AT3G11410	Sb01g039890
AT3G11820	Sb01g005900
AT3G12490	Sb09g020170
AT3G12630	Sb02g028240
AT3G12630	Sb07g027940
AT3G14050	Sb07g022430
AT3G14050	Sb02g025940
AT3G14440	Sb02g003230
AT3G15500	Sb01g003710
AT3G16785	Sb09g017830
AT3G16785	Sb03g012720
AT3G16785	Sb09g017850
AT3G17000	Sb01g037440
AT3G17410	Sb09g002850
AT3G17410	Sb03g013140
AT3G17410	Sb03g011910
AT3G17770	Sb01g009960
AT3G18490	Sb03g006630
AT3G19290	Sb02g026570
AT3G19290	Sb04g034190
AT3G19290	Sb06g026410
AT3G19290	Sb10g007090
AT3G19290	Sb08g003760
AT3G19290	Sb07g022965
AT3G19580	Sb02g038000
AT3G19600	Sb04g035880
AT3G19600	Sb04g035900
AT3G19600	Sb04g035920
AT3G19600	Sb10g027050
AT3G19970	Sb10g031140
AT3G20300	Sb06g018146
AT3G20300	Sb10g024850
AT3G20300	Sb04g023430
AT3G20310	Sb04g006080
AT3G20310	Sb10g028110
AT3G20660	Sb06g029640
AT3G22310	Sb02g002790
AT3G22310	Sb08g021180
AT3G23050	Sb01g014130
AT3G23050	Sb08g020580
AT3G23050	Sb01g008480
AT3G23250	Sb01g019270
AT3G23830	Sb03g043760
AT3G23920	Sb01g019850
AT3G23920	Sb01g047500
AT3G24500	Sb10g023010
AT3G26830	Sb06g020240
AT3G26830	Sb06g020220
AT3G26830	Sb06g020243
AT3G26830	Sb06g020210
AT3G26830	Sb06g020253
AT3G27690	Sb01g015400
AT3G28210	Sb02g023910
AT3G28210	Sb02g023300
AT3G29320	Sb01g007560
AT3G30775	Sb01g029660
AT3G44380	Sb07g024160
AT3G45140	Sb04g006480
AT3G46620	Sb09g001100
AT3G46630	Sb02g014000
AT3G46630	Sb01g008000
AT3G46970	Sb03g040060
AT3G48170	Sb07g020650
AT3G48170	Sb06g019200
AT3G50260	Sb10g004580
AT3G50260	Sb06g030660
AT3G50500	Sb08g019700
AT3G50500	Sb01g014720
AT3G50500	Sb01g007120
AT3G51920	Sb01g008460
AT3G52400	Sb01g005900
AT3G52450	Sb04g022080
AT3G52450	Sb04g022070
AT3G52450	Sb08g003790
AT3G52450	Sb06g033630
AT3G52450	Sb03g040850
AT3G52450	Sb06g016280
AT3G53420	Sb04g026650
AT3G53420	Sb02g010810
AT3G54770	Sb01g038700
AT3G55530	Sb01g039740
AT3G57530	Sb01g004150
AT3G57530	Sb02g036730
AT3G59380	Sb02g029780
AT3G61050	Sb01g040960
AT3G61050	Sb01g000560
AT3G61050	Sb02g009740
AT3G61430	Sb02g010830
AT3G61890	Sb02g030660
AT3G61890	Sb04g033380
AT3G61890	Sb06g024000
AT3G62590	Sb09g004600
AT3G62590	Sb03g009750
AT3G62770	Sb03g044990
AT3G63010	Sb09g020080
AT3G63060	Sb03g037340
AT3G63060	Sb09g024255
AT3G63520	Sb01g047540
AT4G00430	Sb10g007610
AT4G00550	Sb10g008965
AT4G00550	Sb01g039910
AT4G00550	Sb01g042870
AT4G01370	Sb07g003810
AT4G02200	Sb08g017760
AT4G02200	Sb09g017540
AT4G02280	Sb01g035890
AT4G04330	Sb07g020690
AT4G04800	Sb09g019820
AT4G05100	Sb02g036250
AT4G08920	Sb06g018510
AT4G08920	Sb04g023680
AT4G11890	Sb07g002520
AT4G11890	Sb02g035560
AT4G11890	Sb09g007190
AT4G11890	Sb02g035540
AT4G11890	Sb07g007770
AT4G11890	Sb02g035530
AT4G11890	Sb02g035420
AT4G11890	Sb01g012340
AT4G11890	Sb02g035450
AT4G11890	Sb03g036190
AT4G11890	Sb02g035510
AT4G11890	Sb02g035470
AT4G11890	Sb02g035500
AT4G11890	Sb02g035550
AT4G11890	Sb05g023496
AT4G11890	Sb05g023520
AT4G11890	Sb09g007200
AT4G11890	Sb02g035440
AT4G11890	Sb09g024140
AT4G11890	Sb05g023510
AT4G11890	Sb02g035465
AT4G12250	Sb01g039220
AT4G13850	Sb03g043760
AT4G14430	Sb03g002390
AT4G14430	Sb03g002400
AT4G14430	Sb09g026370
AT4G17500	Sb06g024355
AT4G17500	Sb04g033105
AT4G17615	Sb01g028750
AT4G17650	Sb03g035980
AT4G18010	Sb03g003620
AT4G18780	Sb03g034680
AT4G18890	Sb01g047720
AT4G18890	Sb04g008380
AT4G18890	Sb04g008400
AT4G18950	Sb03g034570
AT4G20260	Sb04g011100
AT4G20260	Sb03g000700
AT4G21440	Sb02g036250
AT4G23450	Sb01g026330
AT4G24020	Sb03g000490
AT4G24020	Sb04g002940
AT4G24190	Sb10g030240
AT4G24960	Sb05g017950
AT4G24960	Sb02g026270
AT4G24960	Sb07g022730
AT4G24960	Sb05g017940
AT4G25030	Sb01g027670
AT4G25480	Sb06g025900
AT4G25480	Sb02g030310
AT4G25480	Sb07g025210
AT4G25480	Sb02g030330
AT4G25480	Sb02g030340
AT4G25480	Sb04g031950
AT4G25480	Sb10g001620
AT4G25480	Sb05g006275
AT4G25480	Sb02g030320
AT4G25480	Sb02g030300
AT4G25490	Sb06g025900
AT4G25490	Sb02g030310
AT4G25490	Sb07g025210
AT4G25490	Sb02g030330
AT4G25490	Sb02g030340
AT4G25490	Sb04g031950
AT4G25490	Sb10g001620
AT4G25490	Sb05g006275
AT4G25490	Sb02g030320
AT4G25490	Sb02g030300
AT4G26070	Sb10g003310
AT4G26080	Sb03g032740
AT4G27410	Sb02g006680
AT4G28680	Sb02g010470
AT4G30490	Sb06g023083
AT4G30490	Sb06g023090
AT4G30490	Sb07g009450
AT4G30660	Sb10g005730
AT4G30960	Sb02g024780
AT4G30960	Sb07g021660
AT4G31860	Sb04g005450
AT4G31860	Sb10g025800
AT4G33950	Sb08g019700
AT4G33950	Sb01g014720
AT4G33950	Sb01g007120
AT4G34000	Sb02g026570
AT4G34000	Sb04g034190
AT4G34000	Sb06g026410
AT4G34000	Sb10g007090
AT4G34000	Sb08g003760
AT4G34000	Sb07g022965
AT4G34240	Sb05g005470
AT4G34240	Sb08g004840
AT4G34390	Sb08g019970
AT4G34390	Sb10g028805
AT4G34710	Sb10g002070
AT4G34890	Sb01g031520
AT4G36020	Sb06g029650
AT4G36020	Sb04g001720
AT4G36250	Sb06g023975
AT4G36250	Sb04g033420
AT4G36990	Sb02g026590
AT4G38680	Sb06g029650
AT4G38680	Sb04g001720
AT4G39090	Sb04g017830
AT4G39090	Sb06g010850
AT4G39950	Sb01g001200
AT4G39950	Sb10g022470
AT5G03740	Sb09g026730
AT5G03740	Sb03g043350
AT5G03740	Sb10g027913
AT5G03740	Sb03g043335
AT5G03740	Sb09g030950
AT5G04280	Sb02g004930
AT5G05730	Sb01g002760
AT5G05730	Sb01g029085
AT5G05730	Sb01g040180
AT5G06530	Sb01g046620
AT5G07690	Sb04g024000
AT5G07700	Sb04g024000
AT5G08120	Sb02g027490
AT5G08120	Sb10g010480
AT5G08490	Sb06g017520
AT5G08620	Sb10g020525
AT5G08620	Sb03g028100
AT5G08620	Sb03g028090
AT5G10220	Sb01g045772
AT5G10230	Sb07g020760
AT5G11270	Sb10g023400
AT5G12140	Sb03g037370
AT5G12140	Sb09g024230
AT5G12140	Sb09g024240
AT5G12380	Sb03g004990
AT5G13080	Sb05g017130
AT5G13220	Sb06g014460
AT5G13330	Sb02g029550
AT5G13820	Sb06g019970
AT5G13820	Sb01g039650
AT5G19000	Sb02g041470
AT5G20830	Sb10g006330
AT5G20830	Sb01g033060
AT5G24090	Sb03g040590
AT5G24090	Sb03g040600
AT5G24090	Sb02g009360
AT5G24090	Sb02g009370
AT5G24090	Sb02g009380
AT5G24090	Sb02g009390
AT5G24090	Sb01g050530
AT5G24090	Sb03g040560
AT5G24090	Sb03g040570
AT5G24090	Sb03g040580
AT5G24590	Sb10g000101
AT5G24590	Sb07g003900
AT5G25370	Sb03g004390
AT5G26340	Sb01g042690
AT5G26990	Sb08g017760
AT5G26990	Sb09g017540
AT5G27420	Sb04g023620
AT5G27420	Sb09g026590
AT5G27420	Sb01g033510
AT5G27420	Sb06g018370
AT5G27420	Sb02g027200
AT5G27420	Sb04g023600
AT5G27420	Sb01g044650
AT5G27420	Sb10g007490
AT5G27420	Sb04g033820
AT5G27520	Sb09g019430
AT5G37500	Sb10g008960
AT5G38710	Sb01g029660
AT5G39610	Sb06g019010
AT5G39610	Sb04g023990
AT5G40280	Sb03g034000
AT5G40390	Sb03g004540
AT5G44650	Sb03g037100
AT5G45340	Sb04g030660
AT5G45710	Sb09g026440
AT5G45900	Sb03g027840
AT5G47100	Sb01g028750
AT5G47120	Sb04g002150
AT5G47120	Sb10g000210
AT5G48870	Sb09g019200
AT5G49230	Sb08g017760
AT5G49230	Sb09g017540
AT5G50720	Sb05g017950
AT5G50720	Sb02g026270
AT5G50720	Sb07g022730
AT5G50720	Sb05g017940
AT5G51640	Sb03g043650
AT5G54490	Sb07g027990
AT5G54490	Sb10g027610
AT5G54490	Sb03g036610
AT5G54730	Sb03g036750
AT5G55120	Sb08g005410
AT5G56030	Sb07g028270
AT5G57050	Sb09g026860
AT5G57660	Sb10g026060
AT5G58350	Sb05g001070
AT5G59220	Sb01g039890
AT5G59310	Sb03g038280
AT5G59320	Sb08g002680
AT5G59550	Sb01g039760
AT5G59820	Sb03g039270
AT5G60410	Sb05g000355
AT5G60410	Sb09g002225
AT5G60410	Sb05g000360
AT5G60410	Sb08g000380
AT5G61590	Sb06g024380
AT5G61590	Sb01g028930
AT5G61590	Sb10g012735
AT5G61590	Sb06g024390
AT5G61590	Sb06g024360
AT5G62470	Sb05g021820
AT5G63980	Sb08g005190
AT5G63980	Sb08g005200
AT5G64010	Sb09g018240
AT5G64010	Sb06g034195
AT5G65020	Sb10g007760
AT5G66400	Sb03g032255
AT5G66880	Sb08g019700
AT5G66880	Sb01g014720
AT5G66880	Sb01g007120
AT5G67030	Sb06g018220
AT5G67300	Sb10g024950
AT5G67300	Sb04g005940
AT5G67340	Sb03g041930
AT5G67340	Sb07g001110
