# Supplementary material for: Cross-species multiple environmental stress responses: An integrated approach to identify candidate genes for multiple stress tolerance in sorghum (Sorghum bicolor (L.) Moench) and related model species
Source: PLoS One. 2018 Mar 28;13(3):e0192678. doi: 10.1371/journal.pone.0192678 (PMC5873934; doi:10.1371/journal.pone.0192678)
Supplement: S2 Table — Description of the gene expression profiles for the up-regulated sorghum drought stress genes for root and shoot tissues (a), for the leaf tissue of 2 genotypes under drought condition (b) and the combined expression profiles of the up-regulated genes for the two data-sets (GSE30249) and (GSE80699) (c). The gene expression was determined by Fragments Per Kilobase of transcript per Million mapped reads (RPKM) for the 2 tissues (root and shoot) treated with ABA and for the 2 genotypes (IS20351 and IS22330) leaf tissues treated under drought stress. A detailed description of the gene expression profiles in both data sets provides annotation of the up-down regulated genes based on the non-redundant known database. While the list of expressed genes used in the heat-map and hierarchical clustering with the corresponding GO IDs was based on GSE30249 (a), the list of selected top 500 expressed genes was based on GSE80699 (b). Functional annotation show the GO annotated genes and the corresponding GO IDs for which enriched GO-terms are shown, p-value, FDR < 0.05. The fold change of the up regulated genes of the combined list and the shared (commonly expressed genes) with the corresponding GO annotation and enriched GO-terms are shown, p-value, FDR < 0.05. The sorghum orthologs for the shared genes in other species and their putative function is also indicated. (XLSX) [file pone.0192678.s005.xlsx]

## Sheet: Tissue based grouping
S2a Table. Description of the gene expression profiles of the up-regulated genes for the tissue based analysis based on sorghum drought stress experiment, GSE30249 (Dugas et al., 2011)
										Root1-H2O	Root2-H2O	Root3-H2O	Root1-ABA	Root2-ABA	Root3-ABA	Shoot1-H2O	Shoot2-H2O	Shoot3-H2O	Shoot1-ABA	Shoot2-ABA	Shoot3-ABA
Gene id	GO ids for BP	GO terms for BP	GO ids for CC	GO terms for CC	GO MF ids	GO terms for MF	Raw p value	Adj p value	False Discovery Rate	RPKM = (10^9 x Cb)/ (Nb x L)	RPKM = (10^9 x Cb)/ (Nb x L)	RPKM = (10^9 x Cb)/ (Nb x L)	RPKM = (10^9 x Cb)/ (Nb x L)	RPKM = (10^9 x Cb)/ (Nb x L)	RPKM = (10^9 x Cb)/ (Nb x L)	RPKM = (10^9 x Cb)/ (Nb x L)	RPKM = (10^9 x Cb)/ (Nb x L)	RPKM = (10^9 x Cb)/ (Nb x L)	RPKM = (10^9 x Cb)/ (Nb x L)	RPKM = (10^9 x Cb)/ (Nb x L)	RPKM = (10^9 x Cb)/ (Nb x L)
Sb01g003880	GO:0009414	response to water deprivation	GO:0005622	intracellular	GO:0000166	nucleotide binding	0.0360694	0.0360694	0.169075	-5.14073	-2.30438	1.05927	-3.7244	-2.28694	-3.86605	3.11483	-4.62592	0.12227	8.32299	4.46724	9.01937
Sb01g005590	GO:0042631	cellular response to water deprivation	GO:0005634	nucleus	GO:0005515	protein binding	0.0356564	0.0356564	0.172531	3.50313	3.57369	-0.419611	0.13782	1.10031	0.504901	-2.52306	3.00793	-0.993528	-2.66775	-3.84127	-3.62153
Sb01g005990	GO:0042631	cellular response to water deprivation	GO:0009507	chloroplast	GO:0005515	protein binding	0.0213041	0.0213041	0.199726	-4.04543	-3.68607	4.46125	-4.5906	-4.71011	-4.04263	7.69333	-3.72669	6.90803	2.2127	3.45215	3.74517
Sb01g007120	GO:0009414	response to water deprivation	GO:0005737	cytoplasm	GO:0016301	kinase activity	0.0334098	0.0334098	0.178981	1.43991	-0.440793	-2.43828	2.44178	2.8864	5.27295	-2.15896	0.283269	-1.037	-2.13436	-2.90725	-2.76458
Sb01g010070	GO:0009414	response to water deprivation	GO:0016020	membrane	GO:0005034	osmosensor activity	0.0364299	0.0364299	0.165591	0.743646	-0.0341015	-1.95524	2.67809	1.79971	5.36434	-0.844384	1.10198	-0.903273	-3.87672	-3.53642	-2.12693
Sb01g013590	GO:0042631	cellular response to water deprivation	GO:0009507	chloroplast	GO:0043167	ion binding	0.0121135	0.0121135	0.165184	-0.362254	-1.27955	1.21391	-1.29254	-1.35847	-1.27627	1.09868	-0.612912	1.61722	1.06396	1.01292	1.34811
Sb01g014720	GO:0009414	response to water deprivation	GO:0005829	cytosol	GO:0005524	ATP binding	0.017208	0.017208	0.184371	1.99926	0.996992	-2.05666	3.42094	2.71796	2.01805	-3.06155	2.29361	-2.80453	-2.09858	-2.45556	-2.85785
Sb01g021110	GO:0042631	cellular response to water deprivation			GO:0016757	transferase activity	0.0392164	0.0392164	0.163402	1.36138	-0.730964	-2.42401	4.19658	3.86359	2.3379	-2.30366	1.70254	-1.85479	-2.67601	-2.15608	-2.87455
Sb01g047500	GO:0009414	response to water deprivation	GO:0005622	intracellular	GO:0016798	hydrolase activity	0.0380445	0.0380445	0.163048	-2.6049	-2.78137	-1.00199	-3.21358	-3.16354	-3.15964	-0.753563	-2.73964	-0.377694	8.32529	8.51883	6.07006
Sb01g047540	GO:0009414	response to water deprivation	GO:0009506	plasmodesma	GO:0045549	NCED activity	0.0116754	0.0116754	0.19459	-4.27136	-4.17488	3.30426	-4.41127	-4.46751	-3.77259	3.7574	-4.36935	3.89074	5.92213	5.87248	7.21976
Sb02g008820	GO:0009269	response to desiccation	GO:0005886	plasma membrane			0.0403784	0.0403784	0.163696	-2.79993	-3.17057	2.10711	-3.64983	-3.64345	-3.5329	2.30736	-2.98602	-0.0236452	2.1101	10.6968	5.28684
Sb02g010830	GO:0009269	response to desiccation	GO:0005739	mitochondrion	GO:0005215	transporter activity	0.0226031	0.0226031	0.169523	2.73766	3.5008	-2.34576	0.365823	1.45388	2.49395	-2.40199	1.9216	-2.03265	-2.87422	-2.31966	-3.0647
Sb02g025080	GO:0009414	response to water deprivation	GO:0005634	nucleus	GO:0003677	DNA binding	0.0442193	0.0442193	0.157926	-3.09778	-2.00234	7.09044	-6.16663	-5.43242	-5.42813	7.19164	-1.7367	2.60988	2.62479	3.16776	4.85116
Sb02g026270	GO:0009414	response to water deprivation					0.00485091	0.00485091	0.242545	2.86595	2.53901	-2.30546	2.44897	2.75601	1.60883	-2.10128	0.727719	-2.59865	-2.46063	-2.51138	-3.32424
Sb02g028020	GO:0009414	response to water deprivation	GO:0005618	cell wall	GO:0005524	ATP binding	0.0223076	0.0223076	0.176113	2.45671	0.249514	2.67328	2.71708	0.489573	2.31494	-3.8359	3.22759	-3.89403	-4.37403	-0.742115	-2.81702
Sb02g028050	GO:0009414	response to water deprivation	GO:0005730	nucleolus	GO:0005524	ATP binding	0.00952277	0.00952277	0.178552	1.10675	-0.261957	0.194071	3.71808	1.32174	4.29871	-3.70499	1.61553	-3.77068	-2.88848	-1.15326	-1.88976
Sb03g028090	GO:0009414	response to water deprivation			GO:0003723	RNA binding	0.0166608	0.0166608	0.19224	-3.96806	-4.09561	1.97114	-3.83658	-4.04905	-3.71856	5.84047	-4.03817	9.61168	4.22131	2.57769	3.19312
Sb03g028100	GO:0009414	response to water deprivation			GO:0004386	helicase activity	0.0410046	0.0410046	0.15771	4.49252	0.0638577	-1.70996	3.13983	1.28473	1.56192	-3.80713	2.82249	-3.22514	-3.01211	-1.46767	-1.50056
Sb03g028420	GO:0009269	response to desiccation	GO:0005886	plasma membrane			0.0121135	0.0121135	0.165184	-0.362254	-1.27955	1.21391	-1.29254	-1.35847	-1.27627	1.09868	-0.612912	1.61722	1.06396	1.01292	1.34811
Sb03g030100	GO:0042631	cellular response to water deprivation			GO:0004553	hydrolase activity	0.0496355	0.0496355	0.161855	-2.76532	3.43819	2.3136	0.733132	2.94847	1.98291	-4.9818	-2.61613	-3.39543	-1.09659	2.58461	-0.957198
Sb03g039000	GO:0009414	response to water deprivation	GO:0043226	organelle	GO:0003677	DNA binding	0.0434132	0.0434132	0.158829	3.06766	-0.777234	-2.94691	2.98285	1.79103	4.59747	-2.57165	1.08796	-2.52535	-2.10898	-1.69452	-2.36204
Sb03g040060	GO:0009414	response to water deprivation	GO:0005829	cytosol	GO:0016740	transferase activity	0.0245655	0.0245655	0.167492	-2.27922	-2.8821	-0.504023	-4.04444	-4.12036	-4.02837	4.0693	-2.47034	10.4265	7.44405	-0.354223	2.16225
Sb04g002150	GO:0009414	response to water deprivation	GO:0005635	nuclear envelope			0.0142092	0.0142092	0.177615	0.228346	-0.912439	-0.646759	3.34247	4.52569	4.01616	-2.26665	-0.202133	-1.29314	-2.99591	-2.2418	-3.04921
Sb04g006970	GO:0009414	response to water deprivation	GO:0043226	organelle	GO:0003677	DNA binding	0.0421006	0.0421006	0.157877	-4.13927	-4.01587	5.90626	-3.69703	-4.16021	-4.52808	2.62041	-3.36808	0.539444	7.36308	4.83186	7.39514
Sb04g017830	GO:0009269	response to desiccation	GO:0043226	organelle	GO:0008233	peptidase activity	0.040421	0.040421	0.159556	-2.71236	-3.17307	-1.2686	-2.69801	-2.54137	-3.6894	7.25923	-3.02979	10.3339	4.49422	-1.18316	1.02346
Sb04g032430	GO:0009414	response to water deprivation	GO:0009507	chloroplast	GO:0015250	water channel activity	0.00244016	0.00244016	0.183012	0.624256	1.06514	-0.983157	2.85445	3.60064	3.987	-2.35671	-0.442832	-2.46537	-2.99726	-1.99713	-2.93707
Sb04g036040	GO:0009414	response to water deprivation	GO:0043226	organelle	GO:0005524	ATP binding	0.0299281	0.0299281	0.179569	0.730154	2.33165	-2.49079	0.507437	5.64208	2.29929	-2.36611	-1.45049	-1.91852	-1.22054	-2.21425	-1.81977
Sb05g001340	GO:0009414	response to water deprivation					0.031089	0.031089	0.17936	-3.71555	-4.14076	-0.475824	-3.07674	-1.51331	-3.90851	2.91506	-4.17112	1.40475	10.7575	3.79229	6.40334
Sb05g021820	GO:0009414	response to water deprivation	GO:0005634	nucleus	GO:0003682	chromatin binding	0.00756595	0.00756595	0.226978	-3.7374	-3.99829	2.97307	-4.68164	-4.6436	-4.52065	4.40744	-4.02475	5.40249	6.64306	5.63894	4.65906
Sb06g002080	GO:0009414	response to water deprivation	GO:0005623	cell	GO:0042626	ATPase activity	0.0490838	0.0490838	0.163613	0.401654	-0.533219	-2.24897	5.75619	3.88884	1.75016	-2.0854	-0.0255054	-1.68909	-2.2006	-1.8809	-2.58131
Sb06g025150	GO:0009414	response to water deprivation	GO:0009507	chloroplast	GO:0015250	water channel activity	0.000601148	0.000601148	0.0901722	1.60426	3.2899	1.02345	0.112164	2.80953	2.71111	-1.9985	0.451113	-2.76774	-3.95419	-1.98276	-3.91134
Sb07g001060	GO:0009414	response to water deprivation	GO:0005634	nucleus	GO:0005515	protein binding	0.0182778	0.0182778	0.182778	-4.69131	-4.7146	4.62806	-3.90265	-4.21285	-3.77877	5.07229	-4.28517	5.9127	4.34096	5.52934	4.13703
Sb07g024160	GO:0009269	response to desiccation	GO:0005575	cellular_component	GO:0003674	molecular_function	0.0219381	0.0219381	0.193571	-2.92764	-2.95822	0.579415	-4.58884	-1.18907	-5.8191	4.27502	-3.35091	1.92167	11.1662	3.46132	3.00239
Sb08g002660	GO:0009414	response to water deprivation	GO:0048046	apoplast	GO:0008289	lipid binding	0.00726521	0.00726521	0.272445	-3.5598	-3.74412	0.995323	-4.46123	-4.4213	-4.28701	3.18018	-3.72519	3.29717	6.78488	6.42795	7.88432
Sb08g005200	GO:0009414	response to water deprivation	GO:0009536	plastid	GO:0016791	phosphatase activity	0.0343176	0.0343176	0.171588	-3.66446	-4.37491	6.61577	-4.61912	-4.82069	-4.38407	4.32012	-3.76814	3.90415	4.31638	5.61622	5.17828
Sb08g017750	GO:0009414	response to water deprivation	GO:0043226	organelle	GO:0016740	transferase activity	0.0242491	0.0242491	0.173208	2.56137	3.11833	3.38384	-0.013723	1.49455	-0.648651	-2.58978	3.50427	-3.52839	-3.2168	-2.39056	-3.64372
Sb08g019690	GO:0009414	response to water deprivation	GO:0043531	ADP	binding		0.00838332	0.00838332	0.209583	-3.11662	-2.5061	-2.59432	-4.49809	-3.72846	-4.39449	6.44406	-2.83305	7.63253	3.27621	1.58136	8.65318
Sb08g020710	GO:0009414	response to water deprivation	GO:0043226	organelle	GO:0043167	ion binding	0.0472045	0.0472045	0.160924	1.8018	2.43622	-2.09616	1.37526	2.62679	1.50905	-2.58224	3.39799	-1.71167	-3.1356	-2.52282	-3.51323
Sb09g017821	GO:0009414	response to water deprivation	GO:0043226	organelle	GO:0003824	catalytic activity	0.0085859	0.0085859	0.183984	-1.3736	2.76529	-1.07289	-6.47417	-5.62431	-5.83708	3.04125	-0.330701	2.6584	7.5944	1.75141	5.09659
Sb09g019200	GO:0009414	response to water deprivation	GO:0005622	intracellular	GO:0003723	RNA binding	0.0318479	0.0318479	0.176933	3.14236	-2.3077	-0.374233	2.6293	5.23221	1.47902	-3.61846	1.04152	-0.927908	-1.21447	-1.70389	-4.43931
Sb09g023690	GO:0009269	response to desiccation					0.0335658	0.0335658	0.173616	0.987813	4.0999	-2.59979	1.60411	1.55341	1.67822	-2.38761	1.9709	-1.90477	-2.73329	-2.21136	-2.71174
Sb09g026650	GO:0009414	response to water deprivation	GO:0016020	membrane	GO:0043167	ion binding	0.0380061	0.0380061	0.167674	1.36699	-1.49501	-2.24191	3.32642	3.27882	4.9706	-2.50587	0.00610852	-1.49982	-2.18118	-2.0193	-2.22852
Sb09g028710	GO:0042631	cellular response to water deprivation	GO:0009579	thylakoid			0.0297016	0.0297016	0.185635	-3.72996	-4.10039	0.682606	-3.21531	-3.09902	-3.1586	2.65244	-4.28125	0.467731	5.10114	6.62174	10.5371
Sb09g030600	GO:0009414	response to water deprivation	GO:0043226	organelle	GO:0003824	catalytic activity	0.0251023	0.0251023	0.163711	0.647095	0.0734423	-2.12621	3.93907	3.42271	2.9497	-2.74357	1.59791	-2.56463	-2.49275	-2.36025	-1.92279
Sb10g008960	GO:0009414	response to water deprivation	GO:0016020	membrane	GO:0005216	ion channel activity	0.0461084	0.0461084	0.160843	-0.56773	-0.364044	-2.40999	4.16678	3.87385	4.22902	-1.79505	-0.785277	-1.28145	-1.99617	-2.11512	-2.51733
Sb10g030240	GO:0009414	response to water deprivation	GO:0005739	mitochondrion	GO:0005524	ATP binding	0.022291	0.022291	0.185759	2.34754	1.04748	-0.263693	2.37098	0.647167	3.37495	-4.59873	2.96166	-3.2083	-2.31657	-1.87857	-2.13678

## Sheet: Treatment based grouping
S2a Table. Description of the gene expression profiles of the up-regulated genes for treatment based analysis based on sorghum drought stress experiment (Dugas et al., 2011)
										Root1-H2O	Root2-H2O	Root3-H2O	Root1-ABA	Root2-ABA	Root3-ABA	Shoot1-H2O	Shoot2-H2O	Shoot3-H2O	Shoot1-ABA	Shoot2-ABA	Shoot3-ABA
Gene id	GO ids for BP	GO terms for BP	GO ids for CC	GO terms for CC	GO MF ids	GO terms for MF	Raw p value	Adj p value	False Discovery Rate	RPKM = (10^9 x Cb)/ (Nb x L)	RPKM = (10^9 x Cb)/ (Nb x L)	RPKM = (10^9 x Cb)/ (Nb x L)	RPKM = (10^9 x Cb)/ (Nb x L)	RPKM = (10^9 x Cb)/ (Nb x L)	RPKM = (10^9 x Cb)/ (Nb x L)	RPKM = (10^9 x Cb)/ (Nb x L)	RPKM = (10^9 x Cb)/ (Nb x L)	RPKM = (10^9 x Cb)/ (Nb x L)	RPKM = (10^9 x Cb)/ (Nb x L)	RPKM = (10^9 x Cb)/ (Nb x L)	RPKM = (10^9 x Cb)/ (Nb x L)
Sb01g006960	GO:0042631	cellular response to water deprivation	GO:0043226	organelle	GO:0003674	molecular_function	0.00838712	0.00838712	0.0629034	-0.549315	-1.99935	-2.19701	4.69602	3.77362	4.255	-2.05089	-1.76663	-2.94793	-0.975075	-1.27271	0.64166
Sb01g008480	GO:0009414	response to water deprivation	GO:0005623	cell	GO:0046983	protein dimerization	0.0442769	0.0442769	0.161989	5.66081	3.27288	-1.25302	-1.29497	-1.10275	-0.435505	-1.68117	4.3686	-1.53199	-2.76226	-2.21491	-2.97189
Sb01g014130	GO:0009414	response to water deprivation	GO:0043226	organelle	GO:0042802	identical protein binding	0.0139773	0.0139773	0.0838641	5.73188	4.80113	-0.286505	-2.96354	-2.04881	-1.9855	-0.608263	2.91564	-1.76797	-0.848939	-2.08751	-2.56829
Sb01g039740	GO:0009414	response to water deprivation	GO:0005622	intracellular	GO:0016874	ligase activity	0.000483014	0.000483014	0.0103503	-2.74932	-3.33216	-1.48823	1.44636	2.25	5.96335	-2.65958	-1.31915	-3.64257	-0.875869	3.24589	3.66221
Sb01g039890	GO:0009414	response to water deprivation	GO:0005634	nucleus	GO:0016791	phosphatase activity	3.41186e-06	3.41186e-06	0.000170593	-3.82767	-3.95917	-2.54898	3.05787	3.89729	1.5634	-2.3577	-3.99469	-1.87601	5.67519	2.24357	3.87949
Sb01g050410	GO:0009414	response to water deprivation	GO:0005886	plasma membrane	GO:0005215	transporter activity	0.0123117	0.0123117	0.0802937	3.89107	4.92111	-1.3436	-2.62444	-3.02603	-2.13674	-0.783722	5.01327	-0.80946	-1.55691	-1.41807	-1.89115
Sb02g003030	GO:0009414	response to water deprivation	GO:0009536	plastid	GO:0043167	ion binding	0.0422348	0.0422348	0.158381	-3.1381	-3.28905	-0.963276	4.22155	3.09823	5.82337	-0.171839	-3.21384	0.651543	-1.07034	-1.35883	-0.607857
Sb02g010810	GO:0009414	response to water deprivation	GO:0009507	chloroplast	GO:0005215	transporter activity	0.00749405	0.00749405	0.0624504	3.80565	3.05862	4.80111	-1.1841	-4.23295	-2.0829	-2.03754	5.34311	-1.58322	-2.38348	-1.90821	-2.54427
Sb02g022090	GO:0009414	response to water deprivation	GO:0005623	cell	GO:0016787	hydrolase activity	0.000975731	0.000975731	0.0162622	-3.05533	-3.2735	-1.72449	4.47621	5.50246	2.98414	-1.58675	-3.11267	-1.17629	0.885351	-0.122677	0.440178
Sb02g024780	GO:0009414	response to water deprivation			GO:0016301	kinase activity	0.0151449	0.0151449	0.0873745	-4.89759	-4.5795	0.220148	-1.29327	-0.503491	0.419025	-0.218633	-5.06644	-1.16354	6.79613	5.37122	8.72064
Sb02g025790	GO:0009269	response to desiccation	GO:0005829	cytosol	GO:0016491	oxidoreductase activity	0.00702773	0.00702773	0.0620094	-2.25322	-2.69225	-1.83936	5.32125	4.07261	4.08438	-1.58459	-2.36347	-1.28558	-0.457661	-0.825942	-0.47037
Sb02g030050	GO:0042631	cellular response to water deprivation			GO:0016758	transferase activity	0.00137834	0.00137834	0.0187956	3.88926	1.22418	1.2286	-6.0597	-4.29283	-4.609	6.94579	3.95765	1.87646	-3.98996	-0.75809	1.17295
Sb02g035010	GO:0009269	response to desiccation					0.0331464	0.0331464	0.130841	-2.4009	-2.86102	-1.0154	6.00477	4.47281	2.9642	-0.986261	-2.59756	-0.510415	-1.22788	-0.929033	-1.23952
Sb02g038130	GO:0042631	cellular response to water deprivation	GO:0048046	apoplast	GO:0005515	protein binding	0.0218417	0.0218417	0.102383	5.1953	2.57892	-0.896348	-2.49244	-2.60212	-2.80955	-1.23307	6.88555	-1.09477	-1.86622	-1.23422	-1.49038
Sb02g043450	GO:0009414	response to water deprivation			GO:0016757	transferase activity	0.000261165	0.000261165	0.00783495	1.23266	4.38964	1.79669	-4.39135	-3.85869	-4.05719	7.07418	-0.194376	4.38456	-2.50638	-1.84084	-2.85663
Sb03g000490	GO:0009414	response to water deprivation	GO:0043226	organelle	GO:0005515	protein binding	0.000943987	0.000943987	0.0176997	1.29487	-0.238988	7.14757	-5.44824	-5.48029	-3.08895	6.7722	1.09103	5.69146	-1.96933	-3.00991	-1.25679
Sb03g001170	GO:0009269	response to desiccation	GO:0005886	plasma membrane			0.026661	0.026661	0.111088	-2.45278	-2.81319	-1.13177	4.82234	6.31897	1.7945	-1.10309	-2.65006	-0.629636	-1.12902	-0.187511	-1.20216
Sb03g026070	GO:0009414	response to water deprivation	GO:0043226	organelle	GO:0016791	phosphatase activity	2.86609e-09	2.86609e-09	4.29913e-07	-3.26141	-3.30746	-2.90704	4.36364	2.68522	2.51203	-3.03459	-3.25865	-2.86388	4.02084	2.68462	3.49873
Sb03g039520	GO:0009414	response to water deprivation	GO:0005576	extracellular region	GO:0043167	ion binding	0.00290279	0.00290279	0.0334937	5.12751	4.30083	0.353652	-3.26508	-2.96411	-3.72415	0.0252031	4.78236	-1.02805	-1.60953	-1.94729	-1.15457
Sb03g039570	GO:0009414	response to water deprivation	GO:0005576	extracellular region	GO:0046872	metal ion binding	0.0220011	0.0220011	0.100005	5.72286	3.99466	-1.17983	-2.53275	-2.09941	-2.65726	-1.57679	4.69958	-1.07973	-1.69077	-1.31925	-1.81039
Sb03g039630	GO:0009414	response to water deprivation	GO:0043234	protein complex	GO:0003824	catalytic activity	1.47288e-06	1.47288e-06	0.000110466	-3.77611	-3.55377	-2.68236	2.77034	5.01516	2.33443	-1.73972	-3.94658	-2.15472	4.02131	1.77194	3.1171
Sb03g040600	GO:0042631	cellular response to water deprivation			GO:0003824	catalytic activity	0.00483036	0.00483036	0.0517539	4.19055	4.93439	-1.05148	-2.95574	-2.50219	-2.71383	-0.314153	4.73222	-0.454079	-1.96657	-1.59778	-2.06185
Sb04g026650	GO:0009269	response to desiccation	GO:0009536	plastid	GO:0016829	lyase activity	0.0169783	0.0169783	0.0878188	3.61454	5.92917	0.142055	-3.16518	-2.35651	-1.57234	-1.05177	2.91086	-1.70152	-1.62132	-1.80032	-1.14387
Sb04g027950	GO:0009414	response to water deprivation			GO:0003674	molecular_function	0.0492794	0.0492794	0.175998	-0.946396	-2.78541	2.54709	1.53977	1.22833	6.26787	-3.17732	-1.70376	-4.45247	0.575851	2.93703	-2.45993
Sb04g031950	GO:0009414	response to water deprivation	GO:0043226	organelle			0.0197782	0.0197782	0.0988911	-2.86469	-3.22081	7.18792	-3.71246	-3.70415	-3.59286	4.57942	4.43194	7.84875	-1.74928	-1.37083	-1.82822
Sb04g036240	GO:0009414	response to water deprivation	GO:0009536	plastid	GO:0016757	transferase activity	0.0156059	0.0156059	0.0866992	5.52933	2.45857	2.21939	-3.04194	-3.44593	-1.90641	-1.57122	5.97955	-2.10045	-2.62517	-1.82157	-0.244815
Sb05g017940	GO:0009414	response to water deprivation					0.0162067	0.0162067	0.0868216	-2.31792	-2.6547	-1.52805	5.14952	5.17088	3.14127	-1.2903	-2.57664	-0.832666	-0.75618	-0.984386	-0.869679
Sb06g022280	GO:0009269	response to desiccation	GO:0009536	plastid	GO:0043167	ion binding	0.0111438	0.0111438	0.0759802	-2.82611	-3.19088	-1.48038	0.145283	7.82146	1.49509	-1.42113	-3.01151	-0.95419	2.88318	2.30347	-1.77924
Sb07g003690	GO:0009414	response to water deprivation	GO:0016020	membrane	GO:0005215	transporter activity	0.0023239	0.0023239	0.0290488	-3.99676	-2.16688	-3.39091	3.60563	4.9547	4.04416	-0.249509	-3.90883	-0.185299	0.452883	0.274858	0.321464
Sb07g007610	GO:0009414	response to water deprivation	GO:0009506	plasmodesma	GO:0016887	ATPase activity	0.0111364	0.0111364	0.079546	0.308484	5.66313	-1.58475	-2.90636	-3.29754	-5.65522	3.91555	3.55533	0.977767	-0.950797	-1.64808	0.801114
Sb07g021660	GO:0009414	response to water deprivation			GO:0016301	kinase activity	0.00588921	0.00588921	0.0552114	-5.76644	-5.03381	2.88381	0.600643	2.33632	2.52747	0.247679	-5.6251	-1.98289	3.16385	4.509	4.64884
Sb07g022730	GO:0009414	response to water deprivation					0.0295693	0.0295693	0.119875	-2.02792	-2.20905	-1.47838	4.67928	6.21486	2.08216	-1.55458	-2.07361	-1.0752	-1.05026	-0.847352	-1.25236
Sb07g022990	GO:0009414	response to water deprivation			GO:0009055	electron carrier activity	0.0206545	0.0206545	0.0999411	-2.62981	-3.0245	-0.874186	5.21121	5.27273	2.95798	-1.04613	-2.78617	-0.63963	-0.997774	-0.762114	-0.883277
Sb08g020580	GO:0009414	response to water deprivation	GO:0009536	plastid	GO:0003674	molecular_function	0.0123285	0.0123285	0.0770529	2.84569	3.47465	6.51752	-1.68069	-1.0984	-0.159429	-0.560863	2.2938	-2.32495	-3.9807	-2.92222	-4.02919
Sb08g021180	GO:0009414	response to water deprivation	GO:0005739	mitochondrion	GO:0003723	RNA binding	0.0249607	0.0249607	0.106975	-0.414546	-3.40775	-5.13878	5.52805	1.47088	4.00382	-2.45876	0.771906	-0.247439	0.170843	0.114225	-0.669696
Sb09g003050	GO:0009414	response to water deprivation	GO:0005623	cell	GO:0003674	molecular_function	0.0236045	0.0236045	0.104138	-3.20777	-2.98083	-1.02891	5.3438	4.90112	3.1799	-0.620432	-3.05669	-0.128373	-0.388537	-0.843627	-1.39332
Sb09g003060	GO:0009414	response to water deprivation	GO:0016021	integral to membrane	GO:0003674	molecular_function	0.000372641	0.000372641	0.00931601	-3.31071	-3.89422	-1.00145	2.08619	3.74017	5.17154	-1.52728	-4.83439	-1.07804	3.69953	1.75028	-0.156653
Sb09g022460	GO:0055114	oxidation-reduction process	GO:0048046	apoplast	GO:0043167	ion binding	0.00765036	0.00765036	0.0603976	4.11431	5.25846	-0.5797	-2.59221	-2.0795	-2.91097	-0.902282	4.1684	-0.86088	-1.88537	-1.6097	-1.93816
Sb09g029860	GO:0009269	response to desiccation	GO:0005886	plasma membrane			0.00120482	0.00120482	0.0180723	-1.86065	-1.84936	-2.4508	5.31938	5.05854	1.9865	-2.89084	-2.55036	-2.10786	0.413397	0.720235	-0.27309
Sb10g007610	GO:0009414	response to water deprivation	GO:0009507	chloroplast	GO:0005215	transporter activity	0.0332602	0.0332602	0.127924	4.21851	5.21154	-1.65611	-2.27834	-1.78509	-1.45951	-1.59252	3.7691	-1.12909	-1.8943	-1.49371	-1.98601
Sb10g022780	GO:0042631	cellular response to water deprivation			GO:0005515	protein binding	0.00581463	0.00581463	0.0581463	0.98704	2.09412	9.81284	-1.01011	-0.822921	-3.19559	0.919307	1.43846	0.898454	-4.36217	-2.98518	-4.45395
Sb10g030260	GO:0009414	response to water deprivation	GO:0005886	plasma membrane			6.90137e-05	6.90137e-05	0.00258801	-3.14385	-2.28694	-1.63281	3.99233	5.36252	0.194368	-2.06501	-3.50721	-3.87713	3.66473	2.53114	1.20007

## Sheet: Total gene expression profiles
S2a Table. Description of the gene expression profiles of the upregulated genes for the tissue and treatment based analysis (based on sorghum drought stress experiment, Dugas et al., 2011)
		Root1-H2O	Root2-H2O	Root3-H2O	Root1-ABA	Root2-ABA	Root3-ABA	Shoot1-H2O	Shoot2-H2O	Shoot3-H2O	Shoot1-ABA	Shoot2-ABA	Shoot3-ABA
#Genes	Description	RPKM = (10^9 x Cb)/ (Nb x L)	RPKM = (10^9 x Cb)/ (Nb x L)	RPKM = (10^9 x Cb)/ (Nb x L)	RPKM = (10^9 x Cb)/ (Nb x L)	RPKM = (10^9 x Cb)/ (Nb x L)	RPKM = (10^9 x Cb)/ (Nb x L)	RPKM = (10^9 x Cb)/ (Nb x L)	RPKM = (10^9 x Cb)/ (Nb x L)	RPKM = (10^9 x Cb)/ (Nb x L)	RPKM = (10^9 x Cb)/ (Nb x L)	RPKM = (10^9 x Cb)/ (Nb x L)	RPKM = (10^9 x Cb)/ (Nb x L)
Sb01g003880	similar to Putative short chain alcohol dehydrogenase	17.0345	28.7454	32.7412	24.7021	29.8651	23.7443	39.8977	19.2575	28.3683	55.0916	45.5033	53.6916
Sb01g005590	similar to BTB/POZ domain containing protein, expressed	33.2248	37.2218	24.2651	29.2354	31.1479	29.9792	20.8421	32.9806	22.5804	21.213	18.2431	20.2169
Sb01g005990	similar to Glutathione transferase	25.829	34.6412	126.737	29.9645	27.4604	36.3688	179.5	33.1805	158.588	97.1936	120.535	110.339
Sb01g006960	similar to Cold acclimation protein COR413-PM1	88.3294	65.9049	161.198	153.853	158.969	66.3099	85.6972	53.0621	79.2639	73.2705	92.1292
Sb01g007120	similar to Serine/threonine-protein kinase SAPK8	72.0036	42.5155	90.5488	94.9968	111.979	43.5462	70.9319	47.8289	45.8161	37.3428	43.1804
Sb01g008480	similar to IAA1 protein	208.658	205.548	42.1108	87.4426	92.9811	105.763	32.8134	190.432	26.791	19.0256	19.3267	19.0262
Sb01g010070	similar to Histidine kinase	54.1164	31.6222	66.6059	62.9258	81.9263	36.6079	54.8959	34.0349	24.1465	22.2435	32.423
Sb01g013590	similar to Putative uncharacterized protein	0	0	0	0	0	0	0	0	0	0	0	0
Sb01g014130	similar to Auxin-responsive protein IAA30	30.9131	34.7839	14.3453	13.5556	15.7558	15.69	13.6864	25.433	10.1924	13.6142	10.1676	10.5432
Sb01g014720	similar to Serine/threonine-protein kinase SAPK10	49.2804	21.7611	58.2881	55.8482	52.1781	16.7593	49.517	15.9747	22.5864	18.7409	20.2621
Sb01g021110	similar to Putative uncharacterized protein	10.2558	8.19169	0	18.2824	18.0686	14.6837	0	11.5855	0	0	0	0
Sb01g039740	similar to Zinc finger family protein, putative, expressed	7.90351	7.97991	10.2961	10.7404	12.4746	7.45418	8.74228	6.85803	8.30551	10.0829	9.85536
Sb01g039890	similar to Putative uncharacterized protein	0.379609	0.494685	69.8647	79.5472	57.3597	1.03154	0.208789	1.31554	66.3964	41.8467	47.9835
Sb01g047500	similar to Beta-amylase	7.37654	6.48846	6.87972	7.47746	6.40902	8.60299	4.93437	7.61717	89.8395	103.793	62.9352
Sb01g047540	similar to 9,10-9',10' carotenoid cleavage dioxygenase 1	31.1942	147.879	41.681	39.7844	52.6072	162.106	28.5821	153.396	197.703	213.83	203.998
Sb01g050410	similar to Nitrate/chlorate transporter, putative, expressed	2.12111	3.28674	0.0664662	0.366135	0.240937	0.505709	0.221738	2.59671	0.0707033	0.0687896	0	0
Sb02g003030	similar to Putative uncharacterized protein	7.91247	10.5025	43.7434	39.649	52.243	13.7374	7.56122	15.1072	10.9021	8.34698	12.4468
Sb02g008820	similar to Late embryogenesis abundant proteins-like	0.235526	0	0	0	0.261943	0	0.0626317	0.243759	0.912122	0.400983
Sb02g010810	similar to Aquaporin PIP2-6	0.201265	0.147528	0.0738854	0	0.0510256	0	0.213487	0	0	0	0
Sb02g010830	similar to Aquaporin PIP2-6	6.02634	112.394	139.903	162.854	2.43715	131.411	0.847668	0.721634	0.81972	1.28882
Sb02g022090	similar to Os09g0325700 protein	0.115437	0.863558	0.151914	52.9038	61.1584	44.5924	0.525642	0.879357	0.215465	15.5656	9.26617	12.1733
Sb02g024780	similar to Putative uncharacterized protein	1.15682	7.10363	8.71786	10.3407	11.9748	6.42935	0.586526	3.98247	17.7838	16.8529	19.045
Sb02g025080	similar to Os09g0423800 protein	1.09302	1.7902	4.22739	0.202208	0.470486	0.416856	4.45299	1.70415	2.51794	2.68695	3.02465	3.21702
Sb02g025790	similar to Aldehyde dehydrogenase	23.3424	207.484	187.499	187.436	26.5629	42.3455	23.5479	50.8471	39.8174	49.3337
Sb02g026270	similar to Protein HVA22	0.708607	6.82469	7.2737	6.17529	0.78582	4.67424	0	0.780382	0.293185	0.309329
Sb02g028020	similar to Heat shock protein 81-2	67.9464	63.4286	60.037	75.0191	63.431	73.5962	27.217	73.9462	24.7887	27.1519	43.1091	35.4415
Sb02g028050	similar to Heat shock protein 81-2	154.581	151.95	114.401	216.691	177.841	230.757	51.4218	168.3	43.6332	71.1838	91.9587	87.3262
Sb02g030050	similar to Putative uncharacterized protein	13.4012	12.3072	8.87337	3.59222	5.51452	5.01276	14.9672	13.8749	9.12439	4.05606	6.8727	8.71157
Sb02g035010	similar to Putative uncharacterized protein	0.617467	0.532096	0.426425	0	0	0	0	0	0
Sb02g038130	similar to Glutathione transferase	3.80989	3.54667	0.433293	0.743998	0.70524	0.556626	0.275363	4.7772	0.13169	0.128125	0.239714	0.29507
Sb02g043450	similar to WSI76 protein induced by water stress	7.22685	2.92131	0.546208	0.887583	0.673597	6.2957	2.85585	4.2677	0.564372	0.678795	0.477455
Sb03g000490	similar to Nodule inception protein-like	39.1412	50.7661	23.0939	22.8098	29.7513	51.1114	40.305	46.4336	27.6452	23.3054	29.4834
Sb03g001170	similar to Os01g0225600 protein	0.131615	142.777	174.227	92.1384	0	1.01581	0	3.40548	15.0365	2.42005
Sb03g026070	similar to Protein phosphatase 2C	19.3899	11.1048	80.1317	69.1137	67.5225	9.14561	18.6464	7.33561	57.0294	50.7474	50.3126
Sb03g028090	similar to DEAD-box ATP-dependent RNA helicase 25	3.88797	52.5066	15.1281	12.4333	15.0444	96.8673	5.14401	130.875	76.3072	63.1942	61.0672
Sb03g028100	similar to DEAD-box ATP-dependent RNA helicase 26	10.224	6.07953	12.9067	11.2476	11.479	4.0823	11.9146	4.23004	5.18401	6.1451	6.48358
Sb03g028420	similar to Late embryogenesis-abundant protein Lea14-A-like	0	0	0	0	0	0	0	0	0	0
Sb03g030100	similar to PRm 3	43.4877	112.369	71.1608	80.0027	100.299	91.5787	14.7292	46.2913	24.0042	47.3943	76.3916	48.2519
Sb03g039000	similar to Nuclear transcription factor Y subunit B-3	20.5456	9.0883	30.2561	27.5254	35.2064	9.64447	23.3752	8.66544	11.6167	11.5656	11.3578
Sb03g039520	similar to Putative laccase	55.3234	64.9607	19.8217	12.7335	14.5824	9.31453	18.3343	55.6193	9.93468	10.8199	6.69378	13.1187
Sb03g039570	similar to Putative laccase	47.8672	51.7672	2.65791	7.61101	10.2995	6.46751	0.32458	44.4354	0.498946	1.22978	1.24124	1.02213
Sb03g039630	similar to Putative uncharacterized protein	6.86996	10.0498	5.88621	57.0877	74.2206	55.1024	11.0804	6.80069	5.54906	46.7293	34.6365	38.5725
Sb03g040060	similar to Phosphorylase	28.6762	36.8077	15.8593	14.2042	13.7698	110.358	31.2703	201.336	155.889	39.0392	73.1654
Sb03g040600	similar to Basic class III chitinase OsChib3b precursor	30.6312	44.646	3.77909	5.20479	7.23059	5.88183	6.57674	34.4324	4.13166	1.2494	1.06714	1.28677
Sb04g002150	similar to Bax inhibitor 1	25.7323	13.7136	49.6054	57.8083	54.7115	4.93184	25.4489	7.70588	3.15924	4.23454	3.97136
Sb04g006970	similar to Putative uncharacterized protein	0.737072	6.28686	1.47591	1.11922	0.747465	4.29711	1.23197	2.50787	7.21829	6.08672	6.62266
Sb04g017830	similar to Cysteine proteinase 1 precursor	414.613	498.387	518.023	380.097	1265.27	392.824	1504.07	960.406	411	621.22
Sb04g026650	similar to Aquaporin PIP2-3	76.3135	53.9769	74.3386	91.7375	50.0952	183.751	24.9345	43.4171	30.2274	53.3513
Sb04g027950	similar to Putative uncharacterized protein	20.2461	22.679	22.4382	30.1076	12.5618	16.9168	10.2356	17.8935	21.3856	14.2422
Sb04g031950	similar to Putative uncharacterized protein	0.087937	0	0	0	0.0651991	0.0848351	0.0935427	0	0	0
Sb04g032430	similar to Aquaporin PIP1-3/PIP1-4	639.236	844.643	337.01	972.357	1073.46	1113.31	198.844	557.335	145.054	175.248	220.912	199.109
Sb04g036040	similar to Cation-transporting ATPase	0.121962	0	0.0795978	0.164621	0.109941	0	0.0383262	0	0.0205581	0	0.0135271
Sb04g036240	similar to Putative uncharacterized protein	31.6318	21.4614	14.3445	13.2545	17.2876	12.2538	36.7261	9.77189	10.5038	11.3018	15.7898
Sb05g001340	similar to Harpin-induced protein 1 containing protein, expressed	14.6669	13.5753	19.6916	9.94022	26.7595	6.98522	19.5518	51.6875	30.9164	34.7939
Sb05g017940	similar to HVA22-like protein e, putative, expressed	3.20069	143.96	148.626	114.949	5.83382	10.7275	5.65751	16.8389	9.50553	14.8706
Sb05g021820	weakly similar to Myb factor	0	3.05115	0	0	0	4.02172	0	4.25542	5.05249	4.98901	3.64772
Sb06g002080	similar to MRP-like ABC transporter	1.96439	0.202987	4.66358	3.94212	2.94865	0.225742	1.81137	0.202432	0.315112	0.257939	0.23326
Sb06g022280	similar to OSIGBa0157K09-H0214G12.13 protein	0	0.041584	0.129016	0.0574446	0	0	0	0.0429669	0.0401941	0
Sb06g025150	similar to Aquaporin PIP1-3/PIP1-4	344.352	470.643	275.453	327.811	424.172	419.69	183.588	316.236	145.83	137.391	179.841	147.695
Sb07g001060	similar to Os01g0104100 protein	1.35922	11.8652	3.765	3.28352	3.75922	12.9272	2.27186	13.2478	11.5769	14.1182	10.5782
Sb07g003690	similar to Os08g0155400 protein	39.5549	24.2225	70.5932	78.9406	74.0028	38.683	28.3486	36.6391	42.5556	41.3996	41.2295
Sb07g007610	similar to Cation-transporting ATPase	4.95314	2.17419	2.38919	2.29266	1.64999	3.45721	3.826	2.64421	2.35942	2.11764	2.6881
Sb07g021660	similar to Putative uncharacterized protein	7.44205	37.7784	39.8304	49.2838	50.0805	26.5371	5.96957	14.0653	39.4023	47.9899	42.8929
Sb07g022730	similar to Protein HVA22	1.55996	41.6199	50.4504	29.8043	0.946309	6.01973	1.01374	4.25638	3.92127	3.47668
Sb07g022990	similar to Abscisic acid 8'-hydroxylase 2	0.0329979	0.0592338	0.549999	13.0187	13.5223	9.91187	0.279009	0.0837744	0.184759	0.659097	0.616562	0.768806
Sb07g024160	similar to Putative uncharacterized protein P0562A06.5	5.46576	6.64225	4.54106	7.20754	3.4278	9.38049	4.98396	7.28999	13.7489	8.98269	8.04147
Sb08g002660	similar to Non-specific lipid-transfer protein	78.5198	1614.82	27.0595	31.8254	39.6851	2768.24	68.2342	2548.61	4344	4651.43	4375.27
Sb08g005200	similar to Diphosphonucleotide phosphatase 1	14.6924	45.882	16.6139	15.7283	16.9035	39.6303	17.3088	36.2821	38.7334	45.507	39.168
Sb08g017750	similar to F22D16.26 protein	9.42271	6.27453	5.70901	7.17957	5.15842	1.49793	8.19243	0.366922	1.32597	1.52665	1.21923
Sb08g019690	similar to Leucine Rich Repeat family protein, expressed	57.5183	48.8543	49.6183	53.2021	49.3744	88.5391	54.3313	90.9861	73.6897	67.4421	90.9475
Sb08g020580	similar to Auxin-responsive protein IAA30	116.822	82.4916	86.9294	93.0025	74.5076	104.635	60.4224	55.7806	58.1095	57.4206
Sb08g020710	similar to Calmodulin-2	20.5495	2.01377	15.7332	19.273	16.326	0.656945	18.961	1.62803	0.333469	0.389927	0.109706
Sb08g021180	similar to DEAD-box ATP-dependent RNA helicase 9	50.5485	40.7787	81.7659	68.909	77.4657	48.2063	63.8234	53.5973	56.759	56.2843	54.2249
Sb09g003050	similar to Hydrophobic protein LTI6B	3.30125	22.0445	21.656	17.736	4.0794	2.33552	4.09697	4.89719	3.51576	3.07244
Sb09g003060	similar to Hydrophobic protein LTI6B	1.01265	0.779162	1.52301	4.57655	5.65275	6.49677	1.22331	0.244877	1.21508	3.94063	3.07193	1.9879
Sb09g017821	similar to Putative uncharacterized protein	40.257	18.547	8.83785	11.2373	10.1205	30.4064	25.6232	27.7264	42.0248	27.0656	33.538
Sb09g019200	similar to Putative uncharacterized protein	53.6272	53.1226	75.017	86.845	70.7269	40.561	65.6512	49.2017	50.8393	47.5584	40.771
Sb09g022460	similar to Putative laccase-11	8.86794	10.7331	14.352	8.07685	6.87631	50.1189	4.24496	2.67689	1.86021	2.89369
Sb09g023690	similar to Putative uncharacterized protein	5.67012	5.76723	5.84162	0.0688003	5.3716	0.0987096	0.0960378	0.08984	0.252785
Sb09g026650	similar to Calcium sensing protein	3.33922	0.66755	8.02372	8.18194	9.85105	0.329955	4.18599	0.828454	0.921175	0.646298	0.984951
Sb09g028710	similar to Cold acclimation protein COR413-TM1	3.77135	20.8343	12.6968	13.4088	12.4531	31.6943	3.0572	17.5005	42.9159	55.3562	62.6754
Sb09g029860	similar to Putative late embryogenesis abundant protein	34.3122	154.438	154.538	115.379	27.8318	50.3601	31.7421	67.0015	70.2017	58.7654
Sb09g030600	similar to Putative uncharacterized protein	21.9576	10.1441	30.9825	30.221	28.9022	8.41476	23.2546	7.79929	9.87504	8.94604	11.3197
Sb10g007610	similar to Aquaporin PIP1-6	153.722	0.0961169	22.5296	30.4161	34.0105	0	99.6866	0	0	0	0.065455
Sb10g008960	similar to Potassium outward rectifying channel	21.7468	29.2699	4.86972	53.5137	53.1689	55.1505	7.50019	21.9011	7.78276	8.0834	5.03357	6.32812
Sb10g022780	similar to Glutathione S-transferase GST 19	5.12975	7.54457	10.3739	4.27864	4.50347	2.37443	3.90232	5.73988	3.48909	0.157887	0.664652	0.363619
Sb10g030240	similar to Heat shock protein 90	224.114	147.115	238.072	208.893	259.944	72.4395	236.008	89.2023	117.812	117.309	122.44
Sb10g030260	similar to Putative senescence-associated protein	13.8649	12.4446	21.2284	23.0846	17.0082	11.9109	12.042	9.54734	17.7973	17.0138	15.1517

## Sheet: Gene list used in heatmap and H
S2a Table. Description of the up-or-down-regulated genes used in the heat-map and hierarchical clustering that are differentially expressed based sorghum drought stress experiment, Dugas et al., 2011 (>2-fold, 5% [P-value]) (Key to legend indicated at the bottom)
Gene ids GO:acc for BP	RH1	RH2	RH3	RA1	RA2	RA3	SH1	SH2	SH3	SA1	SA2	SA3
Sb01g006960 GO:0042631	-0.549315	-1.99935	-2.19701	4.69602	3.77362	4.255	-2.05089	-1.76663	-2.94793	-0.975075	-1.27271	0.64166
Sb01g008480 GO:0009414	5.66081	3.27288	-1.25302	-1.29497	-1.10275	-0.435505	-1.68117	4.3686	-1.53199	-2.76226	-2.21491	-2.97189
Sb01g014130 GO:0009414	5.73188	4.80113	-0.286505	-2.96354	-2.04881	-1.9855	-0.608263	2.91564	-1.76797	-0.848939	-2.08751	-2.56829
Sb01g039740 GO:0009414	-2.74932	-3.33216	-1.48823	1.44636	2.25	5.96335	-2.65958	-1.31915	-3.64257	-0.875869	3.24589	3.66221
Sb01g039890 GO:0009414	-3.82767	-3.95917	-2.54898	3.05787	3.89729	1.5634	-2.3577	-3.99469	-1.87601	5.67519	2.24357	3.87949
Sb01g050410 GO:0009414	3.89107	4.92111	-1.3436	-2.62444	-3.02603	-2.13674	-0.783722	5.01327	-0.80946	-1.55691	-1.41807	-1.89115
Sb02g003030 GO:0009414	-3.1381	-3.28905	-0.963276	4.22155	3.09823	5.82337	-0.171839	-3.21384	0.651543	-1.07034	-1.35883	-0.607857
Sb02g010810 GO:0009414	3.80565	3.05862	4.80111	-1.1841	-4.23295	-2.0829	-2.03754	5.34311	-1.58322	-2.38348	-1.90821	-2.54427
Sb02g022090 GO:0009414	-3.05533	-3.2735	-1.72449	4.47621	5.50246	2.98414	-1.58675	-3.11267	-1.17629	0.885351	-0.122677	0.440178
Sb02g024780 GO:0009414	-4.89759	-4.5795	0.220148	-1.29327	-0.503491	0.419025	-0.218633	-5.06644	-1.16354	6.79613	5.37122	8.72064
Sb02g025790 GO:0009269	-2.25322	-2.69225	-1.83936	5.32125	4.07261	4.08438	-1.58459	-2.36347	-1.28558	-0.457661	-0.825942	-0.47037
Sb02g030050 GO:0042631	3.88926	1.22418	1.2286	-6.0597	-4.29283	-4.609	6.94579	3.95765	1.87646	-3.98996	-0.75809	1.17295
Sb02g035010 GO:0009269	-2.4009	-2.86102	-1.0154	6.00477	4.47281	2.9642	-0.986261	-2.59756	-0.510415	-1.22788	-0.929033	-1.23952
Sb02g038130 GO:0042631	5.1953	2.57892	-0.896348	-2.49244	-2.60212	-2.80955	-1.23307	6.88555	-1.09477	-1.86622	-1.23422	-1.49038
Sb02g043450 GO:0009414	1.23266	4.38964	1.79669	-4.39135	-3.85869	-4.05719	7.07418	-0.194376	4.38456	-2.50638	-1.84084	-2.85663
Sb03g000490 GO:0009414	1.29487	-0.238988	7.14757	-5.44824	-5.48029	-3.08895	6.7722	1.09103	5.69146	-1.96933	-3.00991	-1.25679
Sb03g001170 GO:0009269	-2.45278	-2.81319	-1.13177	4.82234	6.31897	1.7945	-1.10309	-2.65006	-0.629636	-1.12902	-0.187511	-1.20216
Sb03g026070 GO:0009414	-3.26141	-3.30746	-2.90704	4.36364	2.68522	2.51203	-3.03459	-3.25865	-2.86388	4.02084	2.68462	3.49873
Sb03g039520 GO:0009414	5.12751	4.30083	0.353652	-3.26508	-2.96411	-3.72415	0.0252031	4.78236	-1.02805	-1.60953	-1.94729	-1.15457
Sb03g039570 GO:0009414	5.72286	3.99466	-1.17983	-2.53275	-2.09941	-2.65726	-1.57679	4.69958	-1.07973	-1.69077	-1.31925	-1.81039
Sb03g039630 GO:0009414	-3.77611	-3.55377	-2.68236	2.77034	5.01516	2.33443	-1.73972	-3.94658	-2.15472	4.02131	1.77194	3.1171
Sb03g040600 GO:0042631	4.19055	4.93439	-1.05148	-2.95574	-2.50219	-2.71383	-0.314153	4.73222	-0.454079	-1.96657	-1.59778	-2.06185
Sb04g026650 GO:0009269	3.61454	5.92917	0.142055	-3.16518	-2.35651	-1.57234	-1.05177	2.91086	-1.70152	-1.62132	-1.80032	-1.14387
Sb04g027950 GO:0009414	-0.946396	-2.78541	2.54709	1.53977	1.22833	6.26787	-3.17732	-1.70376	-4.45247	0.575851	2.93703	-2.45993
Sb04g031950 GO:0009414	-2.86469	-3.22081	7.18792	-3.71246	-3.70415	-3.59286	4.57942	4.43194	7.84875	-1.74928	-1.37083	-1.82822
Sb04g036240 GO:0009414	5.52933	2.45857	2.21939	-3.04194	-3.44593	-1.90641	-1.57122	5.97955	-2.10045	-2.62517	-1.82157	-0.244815
Sb05g017940 GO:0009414	-2.31792	-2.6547	-1.52805	5.14952	5.17088	3.14127	-1.2903	-2.57664	-0.832666	-0.75618	-0.984386	-0.869679
Sb06g022280 GO:0009269	-2.82611	-3.19088	-1.48038	0.145283	7.82146	1.49509	-1.42113	-3.01151	-0.95419	2.88318	2.30347	-1.77924
Sb07g003690 GO:0009414	-3.99676	-2.16688	-3.39091	3.60563	4.9547	4.04416	-0.249509	-3.90883	-0.185299	0.452883	0.274858	0.321464
Sb07g007610 GO:0009414	0.308484	5.66313	-1.58475	-2.90636	-3.29754	-5.65522	3.91555	3.55533	0.977767	-0.950797	-1.64808	0.801114
Sb07g021660 GO:0009414	-5.76644	-5.03381	2.88381	0.600643	2.33632	2.52747	0.247679	-5.6251	-1.98289	3.16385	4.509	4.64884
Sb07g022730 GO:0009414	-2.02792	-2.20905	-1.47838	4.67928	6.21486	2.08216	-1.55458	-2.07361	-1.0752	-1.05026	-0.847352	-1.25236
Sb07g022990 GO:0009414	-2.62981	-3.0245	-0.874186	5.21121	5.27273	2.95798	-1.04613	-2.78617	-0.63963	-0.997774	-0.762114	-0.883277
Sb08g020580 GO:0009414	2.84569	3.47465	6.51752	-1.68069	-1.0984	-0.159429	-0.560863	2.2938	-2.32495	-3.9807	-2.92222	-4.02919
Sb08g021180 GO:0009414	-0.414546	-3.40775	-5.13878	5.52805	1.47088	4.00382	-2.45876	0.771906	-0.247439	0.170843	0.114225	-0.669696
Sb09g003050 GO:0009414	-3.20777	-2.98083	-1.02891	5.3438	4.90112	3.1799	-0.620432	-3.05669	-0.128373	-0.388537	-0.843627	-1.39332
Sb09g003060 GO:0009414	-3.31071	-3.89422	-1.00145	2.08619	3.74017	5.17154	-1.52728	-4.83439	-1.07804	3.69953	1.75028	-0.156653
Sb09g022460 GO:0055114	4.11431	5.25846	-0.5797	-2.59221	-2.0795	-2.91097	-0.902282	4.1684	-0.86088	-1.88537	-1.6097	-1.93816
Sb09g029860 GO:0009269	-1.86065	-1.84936	-2.4508	5.31938	5.05854	1.9865	-2.89084	-2.55036	-2.10786	0.413397	0.720235	-0.27309
Sb10g007610 GO:0009414	4.21851	5.21154	-1.65611	-2.27834	-1.78509	-1.45951	-1.59252	3.7691	-1.12909	-1.8943	-1.49371	-1.98601
Sb10g022780 GO:0042631	0.98704	2.09412	9.81284	-1.01011	-0.822921	-3.19559	0.919307	1.43846	0.898454	-4.36217	-2.98518	-4.45395
Sb10g030260 GO:0009414	-3.14385	-2.28694	-1.63281	3.99233	5.36252	0.194368	-2.06501	-3.50721	-3.87713	3.66473	2.53114	1.20007
Sb01g003880 GO:0009414	-5.14073	-2.30438	1.05927	-3.7244	-2.28694	-3.86605	3.11483	-4.62592	0.12227	8.32299	4.46724	9.01937
Sb01g005590 GO:0042631	3.50313	3.57369	-0.419611	0.13782	1.10031	0.504901	-2.52306	3.00793	-0.993528	-2.66775	-3.84127	-3.62153
Sb01g005990 GO:0042631	-4.04543	-3.68607	4.46125	-4.5906	-4.71011	-4.04263	7.69333	-3.72669	6.90803	2.2127	3.45215	3.74517
Sb01g007120 GO:0009414	1.43991	-0.440793	-2.43828	2.44178	2.8864	5.27295	-2.15896	0.283269	-1.037	-2.13436	-2.90725	-2.76458
Sb01g010070 GO:0009414	0.743646	-0.0341015	-1.95524	2.67809	1.79971	5.36434	-0.844384	1.10198	-0.903273	-3.87672	-3.53642	-2.12693
Sb01g013590 GO:0042631	-0.362254	-1.27955	1.21391	-1.29254	-1.35847	-1.27627	1.09868	-0.612912	1.61722	1.06396	1.01292	1.34811
Sb01g014720 GO:0009414	1.99926	0.996992	-2.05666	3.42094	2.71796	2.01805	-3.06155	2.29361	-2.80453	-2.09858	-2.45556	-2.85785
Sb01g021110 GO:0042631	1.36138	-0.730964	-2.42401	4.19658	3.86359	2.3379	-2.30366	1.70254	-1.85479	-2.67601	-2.15608	-2.87455
Sb01g047500 GO:0009414	-2.6049	-2.78137	-1.00199	-3.21358	-3.16354	-3.15964	-0.753563	-2.73964	-0.377694	8.32529	8.51883	6.07006
Sb01g047540 GO:0009414	-4.27136	-4.17488	3.30426	-4.41127	-4.46751	-3.77259	3.7574	-4.36935	3.89074	5.92213	5.87248	7.21976
Sb02g008820 GO:0009269	-2.79993	-3.17057	2.10711	-3.64983	-3.64345	-3.5329	2.30736	-2.98602	-0.0236452	2.1101	10.6968	5.28684
Sb02g010830 GO:0009269	2.73766	3.5008	-2.34576	0.365823	1.45388	2.49395	-2.40199	1.9216	-2.03265	-2.87422	-2.31966	-3.0647
Sb02g025080 GO:0009414	-3.09778	-2.00234	7.09044	-6.16663	-5.43242	-5.42813	7.19164	-1.7367	2.60988	2.62479	3.16776	4.85116
Sb02g026270 GO:0009414	2.86595	2.53901	-2.30546	2.44897	2.75601	1.60883	-2.10128	0.727719	-2.59865	-2.46063	-2.51138	-3.32424
Sb02g028020 GO:0009414	2.45671	0.249514	2.67328	2.71708	0.489573	2.31494	-3.8359	3.22759	-3.89403	-4.37403	-0.742115	-2.81702
Sb02g028050 GO:0009414	1.10675	-0.261957	0.194071	3.71808	1.32174	4.29871	-3.70499	1.61553	-3.77068	-2.88848	-1.15326	-1.88976
Sb03g028090 GO:0009414	-3.96806	-4.09561	1.97114	-3.83658	-4.04905	-3.71856	5.84047	-4.03817	9.61168	4.22131	2.57769	3.19312
Sb03g028100 GO:0009414	4.49252	0.0638577	-1.70996	3.13983	1.28473	1.56192	-3.80713	2.82249	-3.22514	-3.01211	-1.46767	-1.50056
Sb03g028420 GO:0009269	-0.362254	-1.27955	1.21391	-1.29254	-1.35847	-1.27627	1.09868	-0.612912	1.61722	1.06396	1.01292	1.34811
Sb03g030100 GO:0042631	-2.76532	3.43819	2.3136	0.733132	2.94847	1.98291	-4.9818	-2.61613	-3.39543	-1.09659	2.58461	-0.957198
Sb03g039000 GO:0009414	3.06766	-0.777234	-2.94691	2.98285	1.79103	4.59747	-2.57165	1.08796	-2.52535	-2.10898	-1.69452	-2.36204
Sb03g040060 GO:0009414	-2.27922	-2.8821	-0.504023	-4.04444	-4.12036	-4.02837	4.0693	-2.47034	10.4265	7.44405	-0.354223	2.16225
Sb04g002150 GO:0009414	0.228346	-0.912439	-0.646759	3.34247	4.52569	4.01616	-2.26665	-0.202133	-1.29314	-2.99591	-2.2418	-3.04921
Sb04g006970 GO:0009414	-4.13927	-4.01587	5.90626	-3.69703	-4.16021	-4.52808	2.62041	-3.36808	0.539444	7.36308	4.83186	7.39514
Sb04g017830 GO:0009269	-2.71236	-3.17307	-1.2686	-2.69801	-2.54137	-3.6894	7.25923	-3.02979	10.3339	4.49422	-1.18316	1.02346
Sb04g032430 GO:0009414	0.624256	1.06514	-0.983157	2.85445	3.60064	3.987	-2.35671	-0.442832	-2.46537	-2.99726	-1.99713	-2.93707
Sb04g036040 GO:0009414	0.730154	2.33165	-2.49079	0.507437	5.64208	2.29929	-2.36611	-1.45049	-1.91852	-1.22054	-2.21425	-1.81977
Sb05g001340 GO:0009414	-3.71555	-4.14076	-0.475824	-3.07674	-1.51331	-3.90851	2.91506	-4.17112	1.40475	10.7575	3.79229	6.40334
Sb05g021820 GO:0009414	-3.7374	-3.99829	2.97307	-4.68164	-4.6436	-4.52065	4.40744	-4.02475	5.40249	6.64306	5.63894	4.65906
Sb06g002080 GO:0009414	0.401654	-0.533219	-2.24897	5.75619	3.88884	1.75016	-2.0854	-0.0255054	-1.68909	-2.2006	-1.8809	-2.58131
Sb06g025150 GO:0009414	1.60426	3.2899	1.02345	0.112164	2.80953	2.71111	-1.9985	0.451113	-2.76774	-3.95419	-1.98276	-3.91134
Sb07g001060 GO:0009414	-4.69131	-4.7146	4.62806	-3.90265	-4.21285	-3.77877	5.07229	-4.28517	5.9127	4.34096	5.52934	4.13703
Sb07g024160 GO:0009269	-2.92764	-2.95822	0.579415	-4.58884	-1.18907	-5.8191	4.27502	-3.35091	1.92167	11.1662	3.46132	3.00239
Sb08g002660 GO:0009414	-3.5598	-3.74412	0.995323	-4.46123	-4.4213	-4.28701	3.18018	-3.72519	3.29717	6.78488	6.42795	7.88432
Sb08g005200 GO:0009414	-3.66446	-4.37491	6.61577	-4.61912	-4.82069	-4.38407	4.32012	-3.76814	3.90415	4.31638	5.61622	5.17828
Sb08g017750 GO:0009414	2.56137	3.11833	3.38384	-0.013723	1.49455	-0.648651	-2.58978	3.50427	-3.52839	-3.2168	-2.39056	-3.64372
Sb08g019690 GO:0009414	-3.11662	-2.5061	-2.59432	-4.49809	-3.72846	-4.39449	6.44406	-2.83305	7.63253	3.27621	1.58136	8.65318
Sb08g020710 GO:0009414	1.8018	2.43622	-2.09616	1.37526	2.62679	1.50905	-2.58224	3.39799	-1.71167	-3.1356	-2.52282	-3.51323
Sb09g017821 GO:0009414	-1.3736	2.76529	-1.07289	-6.47417	-5.62431	-5.83708	3.04125	-0.330701	2.6584	7.5944	1.75141	5.09659
Sb09g019200 GO:0009414	3.14236	-2.3077	-0.374233	2.6293	5.23221	1.47902	-3.61846	1.04152	-0.927908	-1.21447	-1.70389	-4.43931
Sb09g023690 GO:0009269	0.987813	4.0999	-2.59979	1.60411	1.55341	1.67822	-2.38761	1.9709	-1.90477	-2.73329	-2.21136	-2.71174
Sb09g026650 GO:0009414	1.36699	-1.49501	-2.24191	3.32642	3.27882	4.9706	-2.50587	0.00610852	-1.49982	-2.18118	-2.0193	-2.22852
Sb09g028710 GO:0042631	-3.72996	-4.10039	0.682606	-3.21531	-3.09902	-3.1586	2.65244	-4.28125	0.467731	5.10114	6.62174	10.5371
Sb09g030600 GO:0009414	0.647095	0.0734423	-2.12621	3.93907	3.42271	2.9497	-2.74357	1.59791	-2.56463	-2.49275	-2.36025	-1.92279
Sb10g008960 GO:0009414	-0.56773	-0.364044	-2.40999	4.16678	3.87385	4.22902	-1.79505	-0.785277	-1.28145	-1.99617	-2.11512	-2.51733
Sb10g030240 GO:0009414	2.34754	1.04748	-0.263693	2.37098	0.647167	3.37495	-4.59873	2.96166	-3.2083	-2.31657	-1.87857	-2.13678
Key to legend: Gene ids – gene identification numbers; GO:acc – GO accession; BP – Biological process; RH1 – Root1-H20; RH2 – Root2-H20; RH3 – Root3-H20; RA1 – Root1-ABA; RA2 – Root2-ABA; RA3 – Root3-ABA; SH1 – Shoot1-H20; SH2 – Shoot2-H20; SH3 – Shoot3-H20; SA1 – Shoot1-ABA; SA2 – Shoot2-ABA; SA3 – Shoot3-ABA;

## Sheet: Total_gene_expression_profiles
S2b Table. Sorghum gene expression data for leaf tissue of two genotypes (IS20351 and IS22330) evaluated under drought treatment (GSE80699, Fracasso et al., 2016).
	Control Genotype1			Control Genotype2			Treatment Genotype1			Treatment Genotype2
GeneID	Uniq_reads_num(28199483)	Length	RPKM	Uniq_reads_num(27970296)	Length	RPKM	Uniq_reads_num(27066198)	Length	RPKM	Uniq_reads_num(27457546)	Length	RPKM
Sb10g021330.1	628203	3466	6416.8	668905	3466	6886.28	381232	3466	4065.54	298119	3466	3132.16
Sb07g005660.1	287683	746	13662.4	151914	746	7268.6	305342	746	15150.2	183758	746	8969.55
Sb09g028720.1	109316	1343	2891.68	47513.3	1343	1263.66	65225.7	1343	1794.99	49135	1343	1332.22
Sb01g015400.1	164776	1149	5084.01	103603	1149	3217.83	52206.7	1149	1674.37	55846	1149	1769.03
Sb07g023920.1	130428	1688	2741.78	72904.3	1688	1546.43	80489.3	1688	1755.73	70189.7	1688	1514.03
Sb03g041100.1	88661.3	1338	2349.5	71166	1338	1894.66	76878.3	1338	2118.44	76477.7	1338	2081.38
Sb03g000370.1	105447	1718	2177.36	52061.7	1718	1086.61	42629.3	1718	914.146	42341.7	1718	897.188
Sb10g000230.1	79798	1001	2822.14	34016.7	1001	1217.67	20166.3	1001	741.761	22788	1001	828.562
Sb03g043430.1	105880	544	6912.03	107972	544	7090.86	131133	544	8908.91	109401	544	7324.42
Sb06g023840.1	116789	2518	1645.3	59224	2518	842.23	81337	2518	1189.19	51550.7	2518	745.161
Sb09g020820.1	109626	1062	3662.89	49267	1062	1660.71	58524	1062	2028.68	54779.7	1062	1877.87
Sb02g032040.1	78647	1249	2228.91	55223	1249	1578.44	26302	1249	780.897	33725	1249	983.197
Sb02g004000.1	104812	1599	2324.53	101015	1599	2254.12	84267.7	1599	1944.65	98893.3	1599	2252.19
Sb01g013000.1	143234	682	7447.51	283806	682	14830.4	283922	682	15393.4	416733	682	22257.4
Sb05g007070.1	81949.3	1330	2184.43	46300.3	1330	1247.72	10178	1330	281.94	31696.3	1330	867.096
Sb03g020186.1	143509	174	29310.3	203135	174	41771	217499	174	46227.4	273720	174	57298.6
Sb03g003230.1	84364.7	2317	1291.77	78380	2317	1207.74	70078	2317	1117.17	82853.7	2317	1302.21
Sb08g004500.1	86213	1695	1803.28	70741.3	1695	1486.42	63543.7	1695	1385.52	52426.3	1695	1126.18
Sb03g020182.1	132912	474	9969.2	151674	474	11475	132011	474	10274.6	150639	474	11575.4
Sb02g004380.1	32756	994	1164.6	60973	994	2184.8	52370	994	1940.69	80698.7	994	2957.83
Sb09g024340.1	93008.7	1781	1853.08	51615	1781	1039.25	23272.3	1781	480.129	31569.3	1781	645.108
Sb02g036260.1	60663	1265	1700.55	28887.7	1265	817.37	12936.7	1265	377.854	15068.7	1265	433.521
Sb03g043420.1	70426.3	616	4052.59	64671.7	616	3741.84	163017	616	9798.49	71987.7	616	4257.12
Sb02g002690.1	59680.7	1159	1828.32	32801	1159	1013.58	26555	1159	845.428	30743	1159	965.65
Sb08g005260.1	132087	1197	3913.04	120063	1197	3580.89	116277	1197	3590.54	116439	1197	3542.15
Sb05g003480.1	55959.3	1179	1682.91	32332.3	1179	983.798	11632	1179	361.283	19567.7	1179	603.899
Sb01g037000.1	55253	1964	1001.72	24774.3	1964	448.556	33458.7	1964	630.393	36193.7	1964	671.003
Sb09g029610.1	37616	2084	640.486	25479.7	2084	435.063	38811.3	2084	684.525	27849.3	2084	486.811
Sb03g011270.1	60457.7	1887	1136.85	32284.7	1887	612.598	12873.7	1887	252.387	17753.3	1887	342.422
Sb01g008450.1	40622.3	1869	769.128	38441.7	1869	737.439	8996.33	1869	177.348	12296	1869	239.472
Sb04g004770.1	110321	1145	3417.12	88302.3	1145	2754.27	40928	1145	1319.46	70162.3	1145	2230.46
Sb07g000980.1	49650.3	1293	1363.67	32959.3	1293	912.751	27470.7	1293	783.592	28194	1293	793.866
Sb02g031030.1	58702	1327	1570.22	41513.3	1327	1122.24	16129.3	1327	447.187	21830.3	1327	598.794
Sb04g011160.1	49859.3	2339	756.061	42185	2339	646.137	24245.3	2339	381.98	29946.3	2339	466.046
Sb03g004560.1	55431.7	1035	1901.88	37877.3	1035	1310.11	24462	1035	872.592	30164	1035	1060.95
Sb08g002690.1	38187.3	1165	1161.73	35159.3	1165	1074.67	52232.3	1165	1659.77	63886.7	1165	1998.17
Sb03g038330.1	49396.3	696	2518.91	49180.3	696	2516.79	56739	696	3000.46	53636	696	2805.52
Sb10g002460.1	81848.3	2034	1428.57	35745.7	2034	631.894	16109.3	2034	292.358	28890.7	2034	516.958
Sb04g037980.1	51461.3	1755	1040.08	31304.7	1755	637.595	28213.7	1755	591.847	36397.3	1755	755.032
Sb08g018750.1	41031.3	2361	615.55	32112	2361	486.274	47562	2361	746.531	24071.3	2361	371.3
Sb04g034340.1	56245.7	1296	1540.44	35628.7	1296	984.606	19987.3	1296	568.928	25144.3	1296	706.2
Sb01g039530.1	34898.7	2524	489.714	19497	2524	275.614	30132.3	2524	440.372	25582.3	2524	369.129
Sb04g023800.1	49162	2654	657.985	38084.7	2654	512.972	32252	2654	448.168	35478	2654	486.8
Sb07g028270.1	45150.3	2469	647.872	56606	2469	819.256	40929	2469	612.94	36385.3	2469	536.708
Sb02g036420.1	42825.7	1663	912.347	33485	1663	719.948	17232.7	1663	383.72	16277.3	1663	356.342
Sb04g024850.1	43173.7	1619	943.627	27724.3	1619	613.362	20686.7	1619	470.194	18184	1619	408.824
Sb02g044060.1	45325	1151	1394.35	34183.3	1151	1065.65	24059.7	1151	771.081	23479.3	1151	742.783
Sb06g028450.1	65586	6170	378.026	33358.3	6170	193.572	42439.3	6170	251.696	62483	6170	368.562
Sb04g034160.1	30221	2111	507.027	33740.7	2111	567.245	14402	2111	254.457	15511.7	2111	267.474
Sb02g005440.1	31930.3	3321	341.328	35277.7	3321	377.829	6473.67	3321	72.2653	16301	3321	178.647
Sb02g036380.1	44027.7	1133	1379.8	32892	1133	1037.02	11149.3	1133	362.681	22863	1133	734.461
Sb01g011780.1	67242.3	1410	1695.36	18677.3	1410	470.825	8374	1410	222.126	8229.67	1410	212.414
Sb03g035420.1	56505.3	1187	1687.93	110153	1187	3315.74	35210	1187	1099.39	75919.3	1187	2328.75
Sb02g025470.1	69292	961	2551.03	41647.7	961	1553.11	17145	961	658.832	33264.3	961	1259.72
Sb02g002960.1	39730	822	1715.66	19919.7	822	867.253	14361.7	822	643.489	20137.7	822	891.704
Sb07g000600.1	49675.7	784	2244.34	18525	784	844.739	19496.7	784	915.869	19835.7	784	921.023
Sb01g035580.1	29462.3	570	1832.89	26592.7	570	1670.67	9926.33	570	644.013	15595.3	570	996.206
Sb01g040030.1	21021.3	846	879.831	42709	846	1793.43	60440	846	2642.79	46645.7	846	2009.02
Sb10g001120.1	39329	2366	589.449	35513.3	2366	537.042	24462.3	2366	383.066	19395.3	2366	298.482
Sb08g004190.1	32256	824	1386.38	56374.7	824	2430.6	49799.7	824	2235.86	101818	824	4502.64
Sb10g009560.1	47084.7	888	1884.15	40242.3	888	1624.9	13097	888	542.186	32010.3	888	1311.89
Sb03g042604.1	29077.7	1199	860.345	29591.3	1199	883.754	8168.67	1199	251.975	15002	1199	455.586
Sb04g024130.1	32390.3	664	1729.35	26293.7	664	1416.41	12846.3	664	713.028	21889	664	1199.85
Sb10g000720.1	37514.7	1086	1226.29	30496	1086	1003.71	14743.3	1086	500.597	17809.7	1086	597.129
Sb07g022750.1	30962.3	3100	353.756	23247.3	3100	266.071	21214.7	3100	254.84	17824.3	3100	209.273
Sb01g047140.1	18301	1143	565.899	13540.3	1143	421.79	8265.33	1143	267.084	10030.7	1143	319.61
Sb09g019630.1	24605.3	1414	616.576	22507.3	1414	567.424	36434	1414	951.37	31586.3	1414	813.855
Sb02g035610.1	47447.3	829	2036.43	19460.3	829	843.386	4174.33	829	184.597	17714.7	829	777.404
Sb03g036090.1	38294.7	617	2209.23	22169.3	617	1288.05	14618	617	873.591	23207.3	617	1368.94
Sb03g006090.1	33114	798	1470.7	41121.3	798	1838.39	54942	798	2546.86	54045.3	798	2467.22
Sb02g033710.1	32486.7	826	1393.94	25764.3	826	1115.5	16857.3	826	754.821	21201.3	826	934.491
Sb04g032430.1	18953	1466	457.284	27488.3	1466	665.69	39052	1466	981.55	44674.3	1466	1110.33
Sb01g021500.1	38862	1581	872.32	49749.7	1581	1123.09	51067.3	1581	1194.83	53502.3	1581	1232.56
Sb01g019280.1	31043.7	1498	735.244	33069.3	1498	789.669	21396.7	1498	527.213	24733.7	1498	601.267
Sb05g023860.1	27348.7	2630	368.821	25266	2630	342.401	45459.3	2630	639.157	31507.3	2630	436.455
Sb09g029250.1	33133.3	1101	1067.48	24065.7	1101	782.524	19675.7	1101	660.747	21005	1101	694.764
Sb03g008950.1	26467.7	899	1044.62	24442.7	899	967.183	15457	899	641.411	17332.3	899	702.427
Sb04g032250.1	13533	1373	348.309	12693.7	1373	328.408	44622.7	1373	1198.38	37046.3	1373	983.389
Sb07g000620.1	87139	405	7610.44	93879	405	8264.15	60474.3	405	5491.05	95545.7	405	8587.15
Sb08g009580.1	33511.3	2434	488.327	21486.7	2434	316.465	14167	2434	214.349	15122.7	2434	226.154
Sb06g032740.1	34111.7	4468	270.83	24129	4468	193.449	5202.67	4468	43.0179	10299.7	4468	83.8931
Sb03g046340.1	43805.3	1662	934.535	43048	1662	925.89	33780	1662	748.435	56890	1662	1246.02
Sb04g028530.1	32963	1098	1063.94	36951	1098	1203.03	15406.7	1098	518.838	20798	1098	689.698
Sb04g033980.1	32569	3726	310.018	28868.7	3726	277.06	36926	3726	366.08	20414	3726	199.568
Sb08g002670.1	17667.7	855	732.56	18894	855	785.81	31378	855	1353.47	47996.7	855	2045.41
Sb06g001610.1	23803.3	1648	512.373	19012.3	1648	411.121	11849.7	1648	265.08	12196.3	1648	269.494
Sb02g041940.1	39635	3145	446.825	22127.7	3145	251.972	18513.3	3145	217.164	18986	3145	219.756
Sb05g027670.1	36541	231	5614.97	57548	231	8898.95	57575.3	231	9226.66	58793.3	231	9270.23
Sb02g027900.1	29713.7	805	1310.36	19258.7	805	856.629	11462.7	805	524.983	20730.3	805	937.297
Sb01g032910.1	17604.3	2557	243.331	23808.3	2557	331.332	35027.3	2557	506.94	28204.7	2557	401.866
Sb02g035760.1	24467.3	500	1734.64	19537.3	500	1399.79	12628	500	933.158	15372.3	500	1119.36
Sb07g001570.1	22151.3	652	1202.06	20323.3	652	1115.9	8658.67	652	490.919	13731.3	652	766.738
Sb06g016090.1	29081	818	1261.49	17243.7	818	754.822	5968.33	818	269.655	11142.3	818	495.807
Sb01g009370.1	12501	2036	217.217	16378	2036	284.802	41294.7	2036	750.141	29944	2036	535.988
Sb06g025150.1	23617.3	1378	606.654	47065.3	1378	1214.04	32603.7	1378	874.958	53691.3	1378	1419.3
Sb06g028330.1	24205.3	1046	820.763	20328.7	1046	695.828	7003.33	1046	247.221	13063.3	1046	454.702
Sb09g019170.1	19012	1482	454.698	15252.7	1482	366.732	59282.7	1482	1481.22	37660.7	1482	925.96
Sb06g017080.1	28561.7	1368	741.226	35937.7	1368	936.808	35208	1368	951.252	36905.3	1368	982.661
Sb08g015270.1	30997	949	1157.71	36085.3	949	1358.46	15349	949	598.378	19575.3	949	751.097
Sb07g024210.1	25619.3	1217	746.407	41154.3	1217	1209.36	13560.7	1217	412.248	30453.7	1217	911.26
Sb01g007690.1	21238.7	884	851.762	18741.7	884	757.824	6426.67	884	268.774	10576.3	884	435.602
Sb05g008750.1	24602.3	929	938.866	21421	929	821.597	35424.3	929	1407.93	22911	929	898.218
Sb09g000350.1	25851.7	1230	745.459	23274	1230	676.925	10684.3	1230	320.318	14331	1230	424.135
Sb10g009160.1	29723.7	642	1642.92	29229.3	642	1628.97	28002.3	642	1607.48	37693.7	642	2137.12
Sb02g009870.1	26497.3	2114	444.6	18319	2114	311.232	5914	2114	102.489	16638.7	2114	286.423
Sb01g001850.1	21062	1141	654.196	18055	1141	566.143	7383.33	1141	239.123	9925	1141	316.729
Sb06g018550.1	26660	1332	710.131	27748	1332	744.742	38832.7	1332	1075.88	38715	1332	1058.82
Sb07g002060.1	15461	1019	537.065	6811.67	1019	238.873	7951.67	1019	288.489	6395	1019	228.561
Sb01g001180.1	15553.7	2199	251.079	18427	2199	300.419	3137.67	2199	52.4559	4531.67	2199	75.0077
Sb09g001320.1	29899.3	745	1421.4	23226	745	1114.04	23661.3	745	1173.84	23566.7	745	1151.83
Sb01g021680.1	30893	7496	146.419	23130.7	7496	110.146	24583.3	7496	120.588	24179	7496	117.439
Sb09g027360.1	16257.3	2402	240.987	16107.7	2402	237.897	4211	2402	64.1315	8654	2402	131.15
Sb03g043940.1	16655.7	1314	448.583	13239.3	1314	360.095	26590.3	1314	746.558	15883.7	1314	440.352
Sb07g028940.1	32052.3	2760	412.196	33119.7	2760	428.606	35301	2760	473.751	27490.3	2760	362.805
Sb02g032250.1	27724.7	1389	708.108	28394.3	1389	729.713	21524.7	1389	569.521	39233.7	1389	1028.44
Sb05g027870.1	30140.3	1765	605.301	13194.7	1765	266.387	27181.3	1765	568.035	17836	1765	367.854
Sb01g007050.1	26287	626	1486.54	12973.3	626	742.974	10340.3	626	605.043	17751.7	626	1031.74
Sb02g028050.1	20669.3	2520	290.452	20470.3	2520	290.194	15834	2520	232.61	14936.3	2520	215.885
Sb05g004510.1	19331.3	998	686.169	20753.3	998	742.671	23498	998	870.373	22042	998	804.552
Sb07g014940.1	37117.3	1080	1217.53	49592.3	1080	1636.5	64868	1080	2226.15	62298.3	1080	2101.21
Sb04g000750.1	26267.3	879	1059.2	29446.7	879	1198.51	28536	879	1202.4	25579	879	1059.8
Sb04g037180.1	22271.3	2503	315.502	14064.3	2503	200.593	27664	2503	406.375	21887	2503	318.393
Sb02g004020.1	18455	1013	645.869	15592	1013	550.033	6514.33	1013	237.783	9549.33	1013	343.207
Sb03g025960.1	25739.3	968	943.221	25501.7	968	943.477	10347.3	968	394.884	16395	968	616.592
Sb01g038760.1	18982.7	1227	547.514	33462	1227	972.465	34695	1227	1045.84	39715.3	1227	1179.19
Sb07g002560.1	26745.7	1372	690.818	40302.3	1372	1051.13	7577.33	1372	204.029	23486	1372	623.169
Sb10g000700.1	23582.7	1008	828.583	25746	1008	912.868	8585.33	1008	315.066	12807.7	1008	462.612
Sb10g020030.1	19528.3	757	914.261	16503.3	757	777.835	32641.3	757	1590.73	27670.3	757	1331.34
Sb06g030550.1	23407	5295	157.075	20792.7	5295	140.206	22732	5295	158.042	20231.3	5295	139.114
Sb09g023400.1	19479.7	701	985.77	18513	701	944.772	7794.33	701	411.009	11053.3	701	574.15
Sb02g041740.1	20924.3	5053	147.119	17864	5053	125.989	16543.3	5053	120.914	15097.7	5053	108.8
Sb07g004240.1	23864	943	898.226	21604	943	819.901	14854.7	943	581.251	16959	943	654.863
Sb01g011310.1	20593.3	1464	498.027	21162.7	1464	515.909	14363.3	1464	363.256	13758	1464	342.299
Sb08g005430.1	22216.7	1208	651.364	21606	1208	637.918	21555	1208	658.033	19472.3	1208	587.038
Sb05g020390.1	37552.7	471	2834.65	31553.3	471	2402.8	41977.3	471	3287.75	44250	471	3421.65
Sb09g001700.1	21480.7	1288	591.707	21958	1288	608.449	27910.7	1288	798.455	21085.7	1288	596.245
Sb10g028120.1	16478	1420	411.572	6462.33	1420	163.042	6007.33	1420	155.854	5763	1420	147.769
Sb03g011880.1	21415.3	1718	441.706	15100.3	1718	315.683	47219.3	1718	1010.09	23742.3	1718	503.413
Sb09g014430.1	22198	2032	386.98	15150.3	2032	267.255	7899.33	2032	143.756	8505.33	2032	152.331
Sb07g021160.1	18732.3	891	745.476	21438.3	891	858.468	34838.3	891	1445.88	31421.3	891	1284.44
Sb06g021610.1	21616	2071	369.556	930.333	2071	15.9318	24460.3	2071	435.984	585.667	2071	10.3046
Sb06g030160.1	33377	2226	532.827	16746.7	2226	269.15	5101.67	2226	84.5938	10614.3	2226	173.522
Sb01g006370.1	21566.7	1236	620.166	18350	1236	531.709	7767	1236	232.308	12288	1236	361.922
Sb01g042930.1	30065	1434	743.631	35437	1434	881.877	29800	1434	768.231	34884	1434	885.829
Sb05g004590.1	37057.7	1824	719.845	22563	1824	445.307	4483.33	1824	89.7458	23608.7	1824	470.826
Sb02g010760.1	10306.3	1405	259.234	9635.67	1405	243.614	16532.7	1405	432.732	9343	1405	242.238
Sb08g022740.1	38965	918	1502.13	43180.7	918	1683.26	15157	918	611.129	25060.3	918	993.664
Sb03g002090.1	16289.3	989	583.242	28140.3	989	1014.78	15489.3	989	579.591	21464.7	989	790.29
Sb03g037410.1	32759.3	937	1239.09	21665.7	937	827.354	19377.7	937	762.898	14657.3	937	569.623
Sb04g036970.1	19320.7	763	899.523	13255	763	622.069	7259.67	763	351.955	8098.67	763	386.452
Sb09g022580.1	12610	2275	195.989	15168.7	2275	237.101	22687.3	2275	368.035	17869.7	2275	286.18
Sb03g044290.1	17755	917	686.692	17712.7	917	690.891	6827.67	917	275.403	10905	917	432.937
Sb01g039270.1	17096.7	674	899.861	11764.3	674	623.791	14138	674	773.97	12058.7	674	651.511
Sb01g032210.1	18061.3	3240	197.627	23978.3	3240	263.932	32616.3	3240	371.444	25025.7	3240	281.383
Sb06g031240.1	20424.7	3487	207.856	15662.7	3487	160.751	10404	3487	110.003	11753.7	3487	122.683
Sb08g005410.1	14168.7	1308	383.888	12405.3	1308	337.566	24122	1308	678.503	26751	1308	745.023
Sb03g024820.1	11854.3	1925	218.164	9940.33	1925	184.136	8877.33	1925	171.103	10888.3	1925	206.016
Sb04g028020.1	15374.3	1390	391.467	17472.3	1390	446.504	27276.3	1390	722.489	19798.3	1390	518.693
Sb02g006320.1	7803	2849	96.6173	28391.7	2849	353.169	60632	2849	788.574	51804	2849	662.649
Sb01g041040.1	19934.7	697	1013.93	18513	697	950.977	6511	697	344.859	11901	697	621.63
Sb02g040260.1	33405.3	1381	857.369	19075	1381	495.888	18308	1381	488.96	11703.7	1381	308.454
Sb03g043870.1	16416.3	659	882.122	20298	659	1100.16	14355.3	659	806.064	18164.7	659	1003.83
Sb08g013620.1	16864	1477	404.888	23337	1477	564.109	15074.3	1477	377.403	19319.3	1477	476.343
Sb10g028940.1	19312.7	1973	346.972	19780	1973	358.575	11305	1973	211.949	12849	1973	237.129
Sb09g028260.1	17051.3	928	651.163	10268.3	928	396.565	5672.67	928	225.804	6279.33	928	246.301
Sb09g019740.1	17102.7	2516	241.184	19033.7	2516	269.283	18468.7	2516	270.894	21871	2516	316.554
Sb09g029730.1	20761.7	1919	383.339	26915.3	1919	501.821	16830	1919	323.291	24165.7	1919	458.496
Sb1205s002020.1	55606.3	1441	1365.82	35606	1441	881.053	33700.3	1441	862.691	51906	1441	1310.97
Sb03g030060.1	14993.3	1229	432.518	16950.3	1229	492.121	22744.3	1229	682.355	22697.7	1229	672.793
Sb10g030240.1	21053.7	3015	247.97	21706.7	3015	256.968	30777.3	3015	377.209	23834.3	3015	287.928
Sb03g025190.1	16254.7	1991	289.628	15668.7	1991	280.309	18462.7	1991	340.861	24516	1991	448.418
Sb04g002640.1	23995.7	10096	84.5265	19077.7	10096	67.749	35581	10096	128.933	43726.7	10096	157.665
Sb07g020650.1	11547.7	1736	235.944	16491.7	1736	337.722	9499.67	1736	202.143	11619.3	1736	243.844
Sb06g019100.1	20797.7	1306	565.171	14308	1306	392.59	16882	1306	476.804	20934.3	1306	583.512
Sb02g031930.1	14352.3	768	662.528	14452.7	768	673.903	4612	768	222.232	8126	768	385.272
Sb07g025980.1	14028	1893	263.71	45533	1893	858.84	2853.67	1893	55.8371	16316	1893	313.84
Sb03g044280.1	21529.7	712	1073.17	14153.3	712	711.522	18389	712	951.686	14154	712	723.796
Sb09g021810.1	8224.33	936	310.743	305.667	936	11.6073	4808.67	936	192.563	397	936	15.4428
Sb03g043750.1	9143.33	1845	175.116	8407.67	1845	163.168	7404.67	1845	147.865	6195	1845	122.309
Sb03g004730.1	15682.3	744	747.423	7154.33	744	345.623	2893	744	142.931	6661	744	325.808
Sb01g047680.1	21028.7	678	1100.29	30138	678	1589.55	7802	678	425.776	11396.7	678	612.07
Sb04g026650.1	10238.3	1250	289.661	7061	1250	200.523	17417.3	1250	509.488	8758.33	1250	255.16
Sb10g012160.1	10174	1998	180.471	9585	1998	170.603	34552	1998	637.335	21508.7	1998	392.254
Sb09g024530.1	11157.7	760	520.311	11647.7	760	546.636	15555	760	756.872	14359.3	760	688.367
Sb09g004290.1	18602.7	868	760.785	16684.3	868	687.24	6750.33	868	286.915	11482.3	868	481.633
Sb01g014550.1	11065	1377	284.382	9146	1377	237.939	2800.33	1377	74.2588	2555	1377	67.5208
Sb03g040100.1	17721.3	1533	410.042	12282	1533	286.561	8178	1533	196.478	9955.67	1533	236.429
Sb02g035190.1	22643.3	1457	551.992	20747.7	1457	509.673	21156.7	1457	535.187	22539	1457	563.259
Sb02g012040.1	18906	808	828.166	30904	808	1365.86	11038	808	505.328	14348	808	646.598
Sb06g016540.1	11793	810	513.235	16374.3	810	717.836	18013.7	810	830.152	34110.3	810	1534.68
Sb03g043970.1	20630	1675	437.006	19047.3	1675	406.337	9804.67	1675	216.362	16022.7	1675	348.29
Sb09g029170.1	17684.3	2118	296.304	15511.7	2118	262.317	1297.67	2118	22.634	5740	2118	98.6147
Sb06g021540.1	15792	1191	470.096	13227	1191	397.289	21597.3	1191	669.034	25768	1191	787.716
Sb09g027690.1	13906.3	1381	356.679	10544.7	1381	272.853	4208.33	1381	112.822	4912.67	1381	129.516
Sb09g022570.1	18609.3	631	1047.54	20090	631	1139.54	8960.33	631	524.648	13146	631	758.552
Sb08g002660.1	15266.3	814	666.348	20551.3	814	899.585	22491	814	1020.99	22113.3	814	989.597
Sb01g041800.1	14164	774	648.596	11284.3	774	521.831	3651.33	774	174.208	6163.67	774	289.906
Sb01g000380.1	18711.7	2257	294.188	17170	2257	272.1	12651.3	2257	207.36	9643	2257	155.592
Sb02g027000.1	18279	2285	283.988	8152	2285	127.707	6756.33	2285	109.631	4729.33	2285	75.3477
Sb07g024590.1	16245	1339	431.001	11697.3	1339	312.852	9397.67	1339	258.346	11095.3	1339	301.699
Sb03g028630.1	21434	2025	375.255	17118.3	2025	302.912	11236.3	2025	204.195	14027.3	2025	252.098
Sb05g025125.1	25780.7	480	1908.53	29724	480	2219.57	24299.3	480	1867.94	30547.7	480	2317.87
Sb01g047540.1	15873	2063	273	15958.3	2063	276.774	20192.3	2063	361.492	17558.7	2063	310.019
Sb10g025480.1	24426.3	644	1345.51	16626.3	644	925.129	6986	644	398.573	15887	644	897.625
Sb06g016800.1	13227.3	854	549.463	12682.7	854	531.172	4746.33	854	205.406	6808	854	290.285
Sb02g039090.1	11740.3	708	587.15	11759.3	708	594.229	4718.67	708	246.558	6548	708	336.774
Sb06g028650.1	14069.7	1546	322.519	15004.3	1546	347.549	3888.67	1546	93.1394	6540.33	1546	154.02
Sb10g007180.1	17616	1138	549.722	7141.67	1138	223.925	21780.3	1138	707.454	6261	1138	200.41
Sb01g008270.1	12028.7	614	693.829	9077.67	614	528.997	4517.67	614	271.812	7189.33	614	426.349
Sb04g033210.1	18665.7	1034	640.403	12463.3	1034	432.074	6477.33	1034	230.468	9629.67	1034	338.947
Sb04g001740.1	14049	986	504.029	16439	986	598.974	11541.7	986	433.819	8562.67	986	316.313
Sb07g004290.1	15051.3	1079	494.34	17324	1079	573.751	5632.67	1079	193.209	9028	1079	304.699
Sb01g013910.1	10311.3	1951	187.131	9013	1951	164.296	15064	1951	284.567	13747.3	1951	256.724
Sb04g025290.1	17280.7	2753	222.438	14166.3	2753	184.098	14516.3	2753	194.5	18299	2753	242.053
Sb06g014590.1	19750	3425	204.432	15266.7	3425	159.559	13026.3	3425	140.645	11710.3	3425	124.496
Sb07g003870.1	13015.3	2500	185.097	10938.7	2500	155.947	33516.7	2500	489.671	34164.7	2500	497.538
Sb01g002610.1	19342.7	792	866.818	12425	792	561.961	6596.67	792	305.939	13546.7	792	622.319
Sb01g036240.1	27069.3	843	1139.23	19617.3	843	832.172	3472.33	843	151.88	12082	843	521.423
Sb06g032120.1	12783	848	534.395	12962	848	547.084	18111.3	848	790.141	17133.3	848	735.851
Sb09g021900.1	20383.3	668	1083.29	13927.7	668	746.65	22686	668	1256.4	14212.3	668	774.971
Sb10g026440.1	13688	2419	200.671	16745.3	2419	246.936	24407.3	2419	372.933	22191.3	2419	334.199
Sb10g028990.1	10396.7	573	642.446	7287.67	573	454.925	3421.67	573	221.013	4167.33	573	264.868
Sb01g000990.1	13158	1415	329.402	10423	1415	263.129	9263	1415	241.191	10398.7	1415	267.541
Sb07g024200.1	17668	956	655.638	4.00033	956	0.151659	6235.67	956	241.017	2.33367	956	0.0891412
Sb06g018500.1	18234.7	898	720.599	14226	898	566.294	13514	898	555.263	14365.7	898	582.432
Sb01g036580.1	9055.67	1510	212.333	14173	1510	334.073	4955.67	1510	121.545	17952	1510	433.23
Sb02g039166.1	12877.7	1028	444.339	11629	1028	404.884	7560.67	1028	272.319	8284.33	1028	293.468
Sb09g004630.1	11123.3	827	476.359	9081.67	827	392.853	4231.67	827	189.108	5168.33	827	227.561
Sb09g005960.1	13941	1034	481.939	10387.3	1034	358.9	1717	1034	61.8964	3600.33	1034	126.784
Sb02g036270.1	19854.3	1445	488.238	13565.3	1445	336.23	34897.3	1445	892.216	16524	1445	416.456
Sb10g002040.1	9476	809	414.393	7648.33	809	337.898	12165	809	559.542	10099.7	809	454.86
Sb03g038530.1	16591	2743	214.647	12957	2743	169.021	13275.7	2743	178.408	13954	2743	185.217
Sb04g022140.1	8080.33	1643	174.255	9471.67	1643	204.762	11206.7	1643	251.405	9976.33	1643	221.196
Sb03g029290.1	21569.3	422	1817.51	47000.3	422	3992.31	12692.7	422	1112.26	38083.7	422	3285.66
Sb10g003120.1	12122.3	814	527.439	11344.3	814	498.204	8183.33	814	372.089	10052	814	449.7
Sb01g048270.1	14930.7	1333	397.5	14706.7	1333	395.185	6996.67	1333	194.181	7816	1333	213.523
Sb03g036900.1	17557	566	1099.87	18604.7	566	1175.3	7102.67	566	464.437	10333	566	664.778
Sb06g032690.1	42789.3	768	1975.57	42778	768	1987.59	5591	768	269.44	19972.3	768	946.229
Sb09g024960.1	16190.3	767	749.062	17265.7	767	805.519	16111.3	767	777.477	14259.7	767	677.075
Sb09g027060.2	16329.7	873	663.823	16883.3	873	693.253	5726.33	873	242.357	9178	873	382.759
Sb06g020520.1	11420.3	2502	161.851	14440.7	2502	206.153	17798.3	2502	263.014	14817.7	2502	215.732
Sb09g025490.1	9962.67	1807	195.465	14273.7	1807	281.623	9880	1807	202.161	14818.7	1807	298.705
Sb01g008940.1	23591.7	2221	377.258	17242	2221	278.7	7128.33	2221	118.079	15803.3	2221	258.981
Sb04g027810.1	12424.7	1073	410.508	7351	1073	245.722	4323.67	1073	148.083	5476.33	1073	185.776
Sb06g028200.1	11198.3	608	654.522	5797	608	339.462	1593.67	608	96.6709	1811	608	108.435
Sb02g028020.1	12980.3	2411	190.952	11063.3	2411	163.816	5199.67	2411	79.751	5930.33	2411	89.5485
Sb03g029170.2	20529.3	2105	345.549	29378	2105	496.893	34810.7	2105	607.787	18512.3	2105	320.215
Sb09g023130.1	17727.7	2829	222.56	13201.3	2829	166.626	15679.7	2829	204.525	13115.3	2829	168.83
Sb03g014130.1	12485	2721	162.832	10223.3	2721	134.398	11882	2721	160.717	8881.67	2721	118.878
Sb09g019930.2	24004	3263	260.872	25594.7	3263	280.517	16760	3263	189.516	16139.3	3263	180.097
Sb01g005990.1	16623	1349	435.59	36561.3	1349	972.159	12086.3	1349	330.924	21089.3	1349	569.337
Sb02g039660.1	13540.3	2249	213.309	15397.7	2249	244.635	7906.67	2249	129.96	9299.33	2249	150.575
Sb06g015360.1	20458	2820	257.568	14382.3	2820	182.749	7450.33	2820	97.4124	12362	2820	159.584
Sb10g023850.1	12736	1376	328.056	8500.67	1376	220.028	19516	1376	521.218	10184.7	1376	269.562
Sb09g028590.1	10702	894	424.377	10600.3	894	424.646	3045.67	894	126.146	4351.67	894	177.245
Sb07g025000.1	10812	715	535.663	9381.33	715	469.344	3328.67	715	172.174	5051	715	257.229
Sb01g035380.1	9480	1644	203.923	9822.67	1644	212.928	25548	1644	574.928	21427.7	1644	475.003
Sb01g040970.1	14417.7	3007	170.125	14987	3007	178.045	16165.3	3007	198.607	17101.3	3007	207.14
Sb01g019840.1	10748	944	403.036	8539.33	944	323.917	2417	944	94.6114	4748.33	944	183.114
Sb04g036030.1	7627	486	555.529	5000	486	368.562	1692.67	486	128.812	3015	486	225.908
Sb04g029810.1	14041	666	747.408	16018.7	666	860.846	4840.33	666	268.604	8812	666	481.706
Sb10g003670.1	12935	814	563.605	13817.7	814	606.427	14475.3	814	657.02	13331	814	596.406
Sb03g010620.1	9895.33	2184	160.851	16251	2184	265.031	34291.3	2184	577.674	23323.3	2184	389.035
Sb10g006060.1	17601	988	632.509	22250.7	988	805.532	8628.33	988	322.685	15252.3	988	562.08
Sb10g022570.1	13112.7	1800	258.065	13108	1800	260.641	9546.67	1800	196.489	7903	1800	159.897
Sb10g002220.1	17535.7	2527	246.084	14705	2527	208.768	6765	2527	98.6152	10986	2527	158.208
Sb02g000720.1	17870.3	1555	406.464	23409.3	1555	537.704	11539	1555	274.293	17562.7	1555	411.212
Sb04g017830.1	22577.3	1562	511.104	23000.7	1562	528.648	45363	1562	1075.76	23685	1562	552.328
Sb05g023220.1	8418.33	1341	222.211	5756.67	1341	153.263	7633.33	1341	209.933	6237.33	1341	169.399
Sb10g028450.1	13480	969	493.935	15211.7	969	560.676	17516	969	667.943	17304.3	969	650.415
Sb03g035235.1	13869.7	890	553.026	8176	890	329.857	3260.33	890	134.991	6101.33	890	249.497
Sb06g022600.1	15668.3	1672	333.193	6860.33	1672	146.465	9878.67	1672	217.768	8360.67	1672	182.041
Sb08g016310.1	10837.3	572	671.307	10899.7	572	682.283	3596	572	232.433	6340.67	572	403.605
Sb01g010280.1	13932.3	2397	205.998	11568	2397	172.619	9968.67	2397	153.411	11319.3	2397	171.961
Sb01g003770.1	10748.7	1014	375.84	10558.3	1014	372.772	11188.7	1014	407.652	12206.7	1014	438.338
Sb02g038365.1	12082.7	1099	390.378	13812	1099	449.997	3417.67	1099	114.996	6718.67	1099	222.577
Sb09g005570.1	9865.33	3064	114.02	13501	3064	157.171	15793	3064	190.268	15884.7	3064	188.873
Sb03g020200.1	22847	684	1187.85	33219.7	684	1745.42	28678.7	684	1543.94	48675.3	684	2591.17
Sb02g038940.1	13826	1334	368.144	9726.67	1334	260.628	12398.3	1334	342.324	15186	1334	414.427
Sb01g028830.1	13190.7	725	644.469	12634.3	725	623.331	4592	725	234.162	7401.67	725	371.698
Sb03g030270.1	14005.3	906	547.744	8003.33	906	316.913	4378	906	177.506	6016.67	906	241.68
Sb10g004940.1	7057.33	499	500.309	5255	499	377.098	2338.33	499	173.497	2840	499	207.248
Sb07g026620.1	11153.7	656	602.48	12485	656	680.625	4406.67	656	247.955	8854	656	491.443
Sb06g029050.1	13553.7	4205	114.423	10011.7	4205	85.0391	9270	4205	81.3202	8518.67	4205	73.7739
Sb01g036170.1	12896	2697	169.559	16148.3	2697	213.633	21443.3	2697	293.411	22948	2697	309.94
Sb03g014690.1	14118	2443	204.997	13638.3	2443	199.401	17138.3	2443	257.765	17079	2443	254.581
Sb02g039270.1	12372	1366	321.39	10626	1366	278.45	2767.67	1366	74.9303	5153	1366	137.331
Sb03g006610.1	7689.67	836	325.251	6398.67	836	273.805	2186.67	836	96.8583	3166.67	836	137.942
Sb03g003530.1	5292	896	208.68	10565.3	896	417.47	14096.3	896	582.739	5992.33	896	243.766
Sb03g034620.1	15712.3	1145	486.778	11501.3	1145	360.373	4741.33	1145	152.205	7844	1145	249.286
Sb06g032180.1	9733.33	1434	240.518	9807	1434	243.491	19224.3	1434	496.643	14974	1434	380.458
Sb03g002420.1	15337.3	820	663.786	17338.3	820	756.334	6690	820	301.823	10808.3	820	479.974
Sb01g046620.1	13980.3	2606	190.474	9806	2606	134.012	12516.7	2606	176.235	14779.3	2606	206.499
Sb06g000660.1	6132.67	2578	84.1549	14865	2578	204.541	27577	2578	395.799	22420.7	2578	316.965
Sb01g047510.1	9033.67	732	437.314	8342	732	407.282	2835.67	732	143.139	4753.67	732	236.446
Sb05g021020.1	10612.7	1597	235.23	14082	1597	315.05	8359.33	1597	193.259	13394.3	1597	305.394
Sb09g002840.1	10946.3	1649	235.365	13491	1649	291.908	14075	1649	315.017	11049.3	1649	244.088
Sb06g003090.1	12875	7537	60.6358	9600.33	7537	45.5166	10465.3	7537	51.1867	8802	7537	42.5308
Sb07g027770.1	12215.7	4681	92.5943	14749.7	4681	113.354	12150.7	4681	95.4415	8345	4681	64.9258
Sb05g025130.1	24426	270	3214.58	26997.7	270	3582.97	22422	270	3068.98	26859.3	270	3622.94
Sb07g023470.1	10667.7	498	759.142	7797.67	498	559.068	7879	498	581.921	7505	498	548.669
Sb1138s002030.1	14765.7	1620	323.888	21340	1620	470.854	11985.7	1620	273.342	17627.7	1620	396.35
Sb01g035090.1	16434.3	967	602.753	12955.7	967	479.892	7373.67	967	280.286	12067.7	967	454.191
Sb07g021260.1	13746.7	1342	363.974	10159	1342	270.987	3519.67	1342	96.9286	6037.33	1342	163.762
Sb01g038820.1	21041.7	2797	267.396	19202.7	2797	245.478	19617.3	2797	259.059	25025.7	2797	325.836
Sb01g048750.1	9682.67	2029	169.472	8307.67	2029	146.153	11037	2029	201.354	14155.3	2029	254.057
Sb04g005040.1	13442.3	2376	200.565	15435.7	2376	231.755	17046.3	2376	265.676	15177.7	2376	232.697
Sb09g001970.1	11652.7	1181	348.958	11211.3	1181	338.939	12727	1181	398.696	12402	1181	382.484
Sb02g027570.1	20359.3	2426	297.885	36179	2426	533.704	17861	2426	271.459	32194.3	2426	483.095
Sb09g023950.1	10683.7	624	606.331	9843.33	624	564.455	3345	624	197.7	6844.67	624	399.319
Sb07g025470.1	11137.7	455	868.692	11539.3	455	910.062	3512.67	455	285.163	6591.67	455	527.391
Sb02g022800.1	18005.7	601	1062.73	17938	601	1065.97	7815	601	480.846	13019.3	601	788.756
Sb09g023800.1	11529.7	948	431.879	12968	948	489.564	6428.33	948	250.863	8943.33	948	343.498
Sb10g006620.1	8272	839	348.65	7047	839	300.528	2541.33	839	112.068	3086	839	133.932
Sb03g033100.1	23170	1289	635.202	9830.67	1289	273.953	2036	1289	58.686	7275	1289	205.373
Sb03g044730.1	17536	1743	357.227	16983	1743	348.098	13463	1743	285.467	21234	1743	443.415
Sb10g029560.1	5997	1037	204.661	6321.67	1037	216.268	24978	1037	887.993	24899.7	1037	875.018
Sb02g034370.1	9977.33	1793	196.365	9342	1793	187.934	9551.33	1793	195.618	9504	1793	192.92
Sb02g038370.1	11354.3	1128	357.219	9739	1128	309.313	2936	1128	96.3026	4691.33	1128	151.422
Sb01g038500.1	19818.7	1761	399.369	20211.7	1761	413.2	9437.33	1761	197.477	12086.3	1761	249.781
Sb10g012970.1	6065.67	2289	93.827	11267.7	2289	174.484	23352.7	2289	377.386	15158.7	2289	241.387
Sb04g035260.1	10111.7	606	591.579	9763.33	606	576.755	2667.67	606	162.885	4707	606	282.796
Sb02g003010.1	6039.33	2794	76.4727	4817	2794	61.6495	10775	2794	143.081	10025.7	2794	130.772
Sb01g015470.1	10215	955	378.56	10313.7	955	387.494	3628	955	140.427	5259	955	200.49
Sb04g020580.1	11853.7	1121	373.942	19847.3	1121	633.076	13174.7	1121	435.168	15629.7	1121	507.856
Sb04g001870.1	10594	1404	267.086	6254.67	1404	159.232	8030	1404	210.086	7478.33	1404	193.915
Sb03g033760.1	10195.3	1841	196.139	9799	1841	189.819	15388.3	1841	309.314	9535.33	1841	188.692
Sb02g006540.1	12497	1082	409.693	12932.3	1082	426.919	16478.3	1082	561.736	16713.7	1082	562.621
Sb02g022390.1	12099	580	740.251	10832.3	580	669.407	3492	580	222.42	6574.33	580	412.684
Sb06g021480.1	9450.67	1182	283.713	7251.33	1182	218.89	7892	1182	246.777	5976.67	1182	184.134
Sb02g004390.1	13319	564	836.009	23362	564	1477.55	36040.7	564	2353.33	36756.7	564	2373.98
Sb01g000240.1	13953.7	3319	149.072	9292.67	3319	100.242	6673	3319	74.1488	6634.33	3319	72.7619
Sb01g037090.1	6737.33	1539	155.065	11073.7	1539	256.165	15977	1539	381.998	16629.3	1539	393.639
Sb06g027330.1	12292.3	808	539.077	13156.3	808	582.197	3836	808	175.504	6994.33	808	315.196
Sb02g028310.1	11354.3	3416	117.827	11914.3	3416	124.748	5462.67	3416	59.2369	5959.67	3416	63.5333
Sb03g039360.1	4845.33	2319	73.8252	24318	2319	371.97	14903.3	2319	236.203	41611.7	2319	653.921
Sb01g002180.1	8904.67	888	355.346	9058	888	364.68	9962.67	888	415.699	5679	888	232.922
Sb06g018220.2	13368.7	2499	189.8	10736.7	2499	153.42	10652.3	2499	157.728	9197.67	2499	134.044
Sb01g037100.1	13067	1570	295.207	9465.67	1570	216.002	6658	1570	156.013	8216.33	1570	190.488
Sb0014s003010.1	11149.7	1740	227.448	12710.3	1740	261.045	11382	1740	241.473	14811.3	1740	310.033
Sb04g026880.1	8878.33	1655	189.737	6812	1655	147.521	10847.3	1655	242.486	4651.33	1655	102.372
Sb06g021170.1	12748.7	1331	338.968	15310	1331	411.328	13801	1331	384.013	10798	1331	295.514
Sb05g002720.1	21104.7	797	938.076	38154	797	1708.8	44091.7	797	2051.1	45423.3	797	2075.81
Sb02g002750.1	12490.7	1418	312.33	6551.33	1418	165.329	9440.67	1418	245.693	5384.33	1418	138.283
Sb07g003770.1	10023	660	538.531	9699.33	660	525.905	4513.67	660	252.675	7839.67	660	432.473
Sb01g015680.1	21015.7	1490	500.355	16132.7	1490	386.641	20679.3	1490	511.404	21152.7	1490	516.808
Sb01g001840.1	16544	607	966.657	20010.3	607	1178.67	8671.33	607	529.226	13809.3	607	828.345
Sb02g043230.1	13350.7	1423	331.709	8627.67	1423	217.131	11282.7	1423	293.813	3829	1423	97.9648
Sb04g008450.1	16074	2270	251.257	21759	2270	342.73	15364.3	2270	249.715	20596.7	2270	330.454
Sb03g008870.1	7324.33	1203	215.569	8635	1203	255.665	25153.7	1203	772.987	12733.7	1203	385.716
Sb02g029380.1	10477.3	1167	318.264	9803.33	1167	300.648	3689.33	1167	116.934	6145.67	1167	191.74
Sb04g009350.1	11471.3	1341	302.294	22777.7	1341	607.731	7443.33	1341	205.875	16515.3	1341	448.571
Sb10g028030.1	14802.7	1919	273.58	13525.3	1919	252.171	22587	1919	435.956	17151	1919	325.533
Sb02g034200.1	7458.33	1306	202.371	8366.67	1306	228.498	10290	1306	292.355	15859.3	1306	442.433
Sb02g029030.1	9060	616	521.787	7406	616	430.353	2181.67	616	130.819	4182.33	616	247.18
Sb10g027330.1	10979	781	497.614	12265.7	781	561.155	6226	781	295.188	8509.67	781	396.758
Sb04g004630.1	13381	1581	300.408	7692	1581	174.547	2921	1581	68.1069	6268	1581	144.282
Sb09g018320.1	10986	1263	308.679	11086.7	1263	314.595	2721.67	1263	79.7202	5798.67	1263	167.151
Sb01g005360.1	10344.3	752	487.334	9788.33	752	465.696	3278.33	752	161.365	5362.67	752	259.644
Sb02g040610.1	19113	1800	376.77	16751.7	1800	332.046	42204	1800	867.076	24301.7	1800	491.813
Sb02g011900.1	16780	1493	398.957	12878	1493	309.038	8678	1493	214.325	12581.3	1493	306.764
Sb04g004280.1	8472.33	918	326.266	8697	918	340.405	9334	918	376.128	6570.33	918	260.704
Sb07g029190.1	12437.7	3431	128.764	8233	3431	85.8417	10581	3431	113.563	9177.67	3431	97.3949
Sb07g021640.1	14837	1726	305.287	7223.67	1726	150.115	3417	1726	72.8227	5730.67	1726	120.835
Sb01g047850.1	7716.33	3306	82.6016	6381.33	3306	68.9927	4786.33	3306	53.4961	4476.67	3306	49.3189
Sb04g009660.1	17583.7	894	698.358	10371	894	415.217	6934	894	285.624	8125.67	894	330.778
Sb06g018880.3	5912	1929	108.552	2318.67	1929	43.1464	798	1929	15.2805	1054	1929	19.889
Sb02g039230.1	9749	2313	149.539	9154.67	2313	141.227	5399.33	2313	86.0008	7410	2313	116.618
Sb03g004490.1	15415	791	691.369	16661.7	791	753.75	14122.3	791	658.908	8485	791	390.584
Sb09g023880.1	11647	1150	359.117	14530	1150	451.247	24347.7	1150	783.486	19201	1150	608.16
Sb10g029870.1	6095.67	1535	140.143	3513.67	1535	81.8634	2500.33	1535	60.1958	3312.33	1535	78.5819
Sb08g007220.1	17573	2102	296.227	19433	2102	330.625	16298	2102	287.545	15633	2102	270.863
Sb09g020710.1	7451.33	770	342.596	6048.33	770	281.82	7594.67	770	363.994	5642	770	266.849
Sb01g039680.1	7251	1385	185.479	7431.67	1385	191.121	19043.7	1385	506.475	13695.7	1385	360.304
Sb08g016630.1	11453	2171	186.815	8436	2171	139.243	3487	2171	59.1304	4069.67	2171	68.2436
Sb03g015670.1	13336.7	2144	221.141	11521.7	2144	191.689	24788.7	2144	425.748	19674	2144	334.227
Sb10g027590.1	24279.3	955	901.914	15667.3	955	587.788	8055.67	955	310.646	11177.7	955	425.887
Sb03g002710.1	7294	1491	173.49	5724.67	1491	136.762	5987.33	1491	147.949	5468.33	1491	133.564
Sb05g019800.1	9064.67	456	705.214	6939	456	544.427	5598.33	456	451.363	7105.33	456	567.333
Sb07g014860.1	12433.3	2972	148.578	14025	2972	168.248	13843.3	2972	171.666	16541.3	2972	202.654
Sb02g029400.1	9390	1115	298.491	8629	1115	276.722	3674.67	1115	121.947	5236.67	1115	171.009
Sb07g005470.1	14187.3	2076	242.509	9687.67	2076	167.175	7547	2076	134.537	7326.33	2076	128.507
Sb03g038310.1	9694.67	614	560.324	9570.67	614	557.618	3128	614	188.377	5016.67	614	297.488
Sb01g014860.1	14412.3	1739	294.047	9874.33	1739	202.967	15210	1739	322.048	14178.7	1739	296.854
Sb06g017800.1	23129	2680	306.013	16836.7	2680	224.641	16089.7	2680	221.341	24002	2680	326.004
Sb03g006870.1	4599	783	207.476	13138.3	783	594.755	29496.3	783	1397.24	15744.3	783	732.816
Sb04g000620.1	4037.33	1948	73.1501	2024	1948	36.8283	9427.33	1948	176.442	6197.33	1948	115.819
Sb01g048470.1	11232	1896	209.64	7943.33	1896	149.731	4990.67	1896	96.8327	7139.33	1896	137.078
Sb09g025900.1	5205	3144	58.5169	7387.67	3144	83.3564	18054.3	3144	212.237	12690.7	3144	147.097
Sb04g024500.1	9993	801	442.357	10003.3	801	446.559	2939.67	801	135.843	5252.67	801	238.74
Sb03g025160.1	7454.67	1612	163.791	11617.7	1612	257.166	6055.67	1612	138.635	13684.7	1612	309.222
Sb02g004720.1	7134.67	788	320.626	4409	788	200.451	2565.67	788	120.271	2717.67	788	125.595
Sb01g033940.1	7216.33	939	272.33	14190.7	939	537.813	8828.67	939	347.499	14537.7	939	564.036
Sb01g009950.1	7197.33	1965	129.905	5778.33	1965	104.73	4076.67	1965	76.5914	4596.33	1965	85.1837
Sb09g001930.1	9189.67	916	355.94	9003	916	351.541	2868	916	115.764	4684	916	186.181
Sb08g021610.1	10506.7	1555	239.427	6055.33	1555	139.456	5577.67	1555	132.203	4178.33	1555	97.8406
Sb02g018650.1	10265.3	1120	325.102	8446.33	1120	269.854	3583	1120	117.855	6716.33	1120	218.349
Sb05g004100.1	20937.7	838	887.712	11560.3	838	495.654	3199	838	140.845	8556.33	838	371.533
Sb01g034310.1	6838.33	740	327.64	1804	740	86.7299	14520.7	740	721.707	3044.67	740	149.889
Sb05g007540.1	9043.33	999	321.271	9046.67	999	324.226	3188.67	999	118.036	5200.67	999	189.532
Sb10g008790.1	10451	1272	291.125	11326	1272	318.058	10988.7	1272	318.239	14171.3	1272	405.748
Sb02g038290.1	8983.33	207	1539.06	7847.33	207	1355.39	5097.67	207	910.862	6978	207	1227.59
Sb04g005710.1	13903	2746	179.774	8018	2746	104.61	5620.67	2746	75.6017	5193.33	2746	68.851
Sb01g042020.1	11225	2304	172.836	11092.3	2304	171.965	11546.3	2304	185.214	12230.7	2304	193.372
Sb03g031310.1	8534.33	6697	45.3364	6728.33	6697	35.7484	1731	6697	9.60363	3523	6697	19.1445
Sb06g021850.1	11285.7	2577	155.286	12086.3	2577	167.846	10522.3	2577	150.716	11882.7	2577	167.914
Sb10g029860.1	6409.33	1540	146.948	4839.67	1540	112.238	3675.33	1540	88.1473	4517	1540	106.818
Sb01g028370.1	10039.7	1755	202.618	8434.67	1755	171.849	12859.3	1755	269.875	9977	1755	206.991
Sb09g018420.1	4091	936	154.331	21895.3	936	827.597	99075.7	936	3922.9	70171	936	2732.13
Sb08g018180.1	13846	531	924.674	17934	531	1205.99	11636	531	810.692	14903.7	531	1022.07
Sb02g010910.1	7627.67	2094	128.935	10581	2094	180.127	8821.33	2094	155.365	9353.33	2094	162.646
Sb02g006810.1	8485.67	763	394.267	8089.33	763	379.649	3202	763	155.301	5138	763	245.211
Sb02g042050.1	12683.3	657	684.778	9217	657	502.337	5561	657	313.163	7425.67	657	411.544
Sb02g028570.1	10162	2361	152.645	10486	2361	159.051	4876	2361	76.4547	5280.67	2361	81.4551
Sb10g003710.1	11167	630	629.199	12855.3	630	730.112	17730	630	1040.92	22126	630	1279.17
Sb09g029860.1	8886.67	824	381.108	9979.33	824	432.728	11469	824	515.814	15421.3	824	681.869
Sb01g047120.1	5183.67	1939	94.5496	5501	1939	100.901	16566.7	1939	316.11	7000.33	1939	131.561
Sb03g038740.1	9511	1995	168.805	10382.3	1995	185.63	14711	1995	273.014	12370.7	1995	225.9
Sb01g013390.1	12653.3	1792	249.736	15233	1792	303.882	34849.3	1792	721.773	17718.7	1792	360.191
Sb03g037380.1	9534	1730	195.327	10682.3	1730	220.538	9234.67	1730	196.933	9525.67	1730	200.464
Sb09g026730.1	15242.3	1494	362.404	18064.7	1494	432.092	6494.67	1494	160.999	10541.7	1494	256.928
Sb07g015170.1	10236	920	394.685	10522.3	920	408.523	11044	920	442.547	13451	920	532.549
Sb01g017050.1	8191.67	2495	116.274	10586.3	2495	151.447	9498.67	2495	140.874	7825.33	2495	114.247
Sb01g004200.1	6748.33	1519	157.41	9663	1519	226.018	19906.7	1519	484.181	16965.3	1519	406.893
Sb03g039770.1	7358.33	1306	199.449	7670.33	1306	210.338	9091.33	1306	256.791	9567.67	1306	266.876
Sb01g045110.1	8819.67	3343	93.6898	6292.67	3343	67.1278	13239	3343	145.935	12303	3343	134.088
Sb04g007760.1	12412	1663	264.875	14104.7	1663	303.866	5460	1663	121.485	8678.67	1663	190.002
Sb03g003250.1	14303.7	3421	148.526	14827	3421	154.974	7608	3421	82.1144	10611.3	3421	112.944
Sb04g002070.1	15076	1706	314.941	9604	1706	201.716	3472	1706	75.1583	6506.67	1706	138.806
Sb01g005650.1	11779	4615	90.4133	15917	4615	124.1	11993.3	4615	96.0876	12871.3	4615	101.569
Sb01g001220.1	8058	1679	170.254	13539.7	1679	289.25	1297	1679	28.5167	3757.33	1679	81.4586
Sb10g031120.1	16665	1659	355.633	13247.7	1659	285.33	6718	1659	149.226	6732.33	1659	147.732
Sb04g025720.1	6750.33	1197	199.866	6724.33	1197	199.731	8801	1197	269.863	12653.3	1197	384.939
Sb07g000380.1	9919.33	1027	341.967	13682	1027	473.582	53950.3	1027	1940.77	33402.3	1027	1185.13
Sb03g043140.1	9618.33	1622	209.753	11323.7	1622	249.737	6407	1622	146.017	8123.33	1622	182.387
Sb04g035840.1	9045.67	2190	146.335	12920	2190	210.293	18521.3	2190	312.629	16398.3	2190	272.798
Sb03g033230.1	8635	775	394.639	10892.7	775	502.871	3152.67	775	150.512	6224.67	775	292.45
Sb04g024660.1	9666	3194	107.213	9123.33	3194	102.318	15306	3194	177.308	10926.3	3194	124.617
Sb10g006380.1	13277	881	534.828	8062	881	328.173	3330.33	881	138.771	5472	881	226.019
Sb01g043220.1	11394.7	2211	182.786	11403	2211	184.347	6196.67	2211	103.56	7312.33	2211	120.433
Sb05g005270.1	8602.33	1131	269.475	5811.33	1131	183.49	13060	1131	426.699	7762.33	1131	250.012
Sb03g028430.1	9587.67	1536	221.555	8394.67	1536	195.159	10879	1536	261.207	8554	1536	202.838
Sb04g022900.1	10986	2141	182.256	8115.67	2141	135.662	9477.67	2141	163.366	7832.33	2141	133.227
Sb03g033090.1	7958.33	1087	259.154	7414.67	1087	244.089	8083.33	1087	274.564	7904	1087	264.864
Sb02g033530.1	8963.67	1080	293.571	9936	1080	328.306	2730.33	1080	93.6384	4385.33	1080	147.844
Sb04g009170.1	11609.7	987	418.681	10164.3	987	368.076	15151	987	565.951	13354.3	987	492.722
Sb10g008810.1	6849.67	612	395.94	5462	612	319.144	7681	612	465.423	7377	612	439.087
Sb04g002330.1	10747.3	1116	340.879	7039.67	1116	224.901	6239.67	1116	206.996	2994	1116	97.6499
Sb01g006330.1	11065.3	438	896.821	12430.3	438	1014.24	14200.7	438	1196.13	14765.3	438	1227.4
Sb05g027730.1	10952	1373	282.727	10244.3	1373	266.721	5578.67	1373	150.145	8036.33	1373	213.118
Sb04g028050.1	14854	1443	365.553	9618.67	1443	238.553	1153	1443	29.6016	2698.67	1443	68.0446
Sb01g041000.1	7147.33	1534	165.257	4217.67	1534	98.2222	4759.67	1534	114.156	3811.33	1534	90.4648
Sb01g041340.1	9980	951	373.371	12998	951	484.825	3790.33	951	147.265	10760	951	411.817
Sb04g027330.1	6106.67	663	326.215	8101.67	663	433.849	7982	663	445.301	7824.67	663	430.116
Sb09g016840.1	9067	1715	187.348	6776.33	1715	141.663	2393.33	1715	51.3815	4017.67	1715	85.2497
Sb04g004370.1	9499.67	643	523.758	8793	643	489.134	9440.67	643	541.595	10515	643	595.86
Sb04g030280.1	11880	1136	370.935	13195.7	1136	415.231	11435.3	1136	372.074	12734.3	1136	408.27
Sb01g033550.1	8130	842	342.084	7095	842	301.395	11619.3	842	511.161	8353.33	842	361.369
Sb03g026290.1	9242.67	1594	205.639	11717.7	1594	262.436	11266.7	1594	261.174	13574.3	1594	310.21
Sb06g027770.1	4276	3769	40.1048	4597.67	3769	43.2871	16200.7	3769	157.606	13574	3769	131.266
Sb07g026160.1	10304	917	398.356	11745.3	917	458.369	6798.67	917	274.312	8550.33	917	339.561
Sb02g002950.1	8647.67	547	560.397	11132.3	547	729.512	3364.67	547	228.123	10905.3	547	725.737
Sb04g027660.1	8110.33	1918	149.774	5290.67	1918	98.3837	4451	1918	86.1406	4289	1918	81.4364
Sb07g004260.1	15685.7	697	798.446	11880.3	697	611.235	6230.33	697	330.317	7168.67	697	374.418
Sb01g015270.1	10362.3	648	566.635	5811.67	648	321.228	5534.33	648	314.3	7406.33	648	416.063
Sb01g036830.1	9097.67	712	453.406	8111	712	407.837	9771.33	712	507.745	7667.33	712	392.189
Sb02g003870.1	11153.3	1140	346.973	12179	1140	382.623	17434	1140	564.69	15499	1140	495.18
Sb06g022580.1	6663.67	636	371.545	5941.33	636	334.69	2164	636	126.202	2926.33	636	167.542
Sb07g023740.1	5420	2121	90.474	5226.67	2121	87.543	15115.3	2121	263.04	10124.3	2121	173.933
Sb01g020010.1	7757.67	2244	122.462	9882.67	2244	157.538	4890.33	2244	80.5144	4487	2244	72.8226
Sb07g001670.1	7329.33	883	294.09	8075.67	883	327.228	2381	883	99.752	3708.67	883	152.935
Sb09g005460.1	8758.33	1036	299.919	7594.67	1036	262.197	3642	1036	129.919	4546	1036	159.772
Sb06g029070.1	7149	702	360.729	6376.33	702	324.891	2071	702	109.221	3530	702	183.091
Sb03g003160.1	8989	2024	157.554	10480.3	2024	184.996	7091.33	2024	129.222	9023.67	2024	162.367
Sb08g018630.1	11396.7	1187	340.428	7827.33	1187	236.483	3915.67	1187	121.456	5439.67	1187	166.791
Sb01g020910.1	8308.33	2765	106.532	8328.33	2765	107.825	10227.3	2765	136.484	9060.67	2765	119.363
Sb03g030600.1	10670	812	466.429	10831.7	812	476.611	4172.67	812	189.874	6892	812	309.028
Sb04g022740.1	14602.7	1545	334.856	11528.7	1545	266.067	11339.7	1545	271.635	9258.67	1545	218.231
Sb02g040270.1	9964	682	518.079	12539.3	682	657.16	9096.33	682	492.997	11370.3	682	607.154
Sb10g026060.1	12338.3	1587	275.209	10643	1587	239.748	9293.33	1587	216.092	10119	1587	232.155
Sb03g018270.1	10064	1388	257.144	8312.33	1388	214.511	5782	1388	153.546	7352.33	1388	192.837
Sb04g005960.1	6044	2028	105.545	5406.33	2028	95.7545	5526.67	2028	100.391	2873.67	2028	51.5953
Sb09g004780.1	13902	2545	193.584	11958.7	2545	167.975	6916.33	2545	100.207	14283.3	2545	204.369
Sb01g043930.1	11707	1887	220.24	10059.7	1887	190.979	3952	1887	77.3696	5701	1887	109.994
Sb03g013260.1	9789	810	428.616	11474.3	810	506.97	3457	810	157.898	6403	810	287.81
Sb07g002770.1	13092.7	1685	275.486	17170	1685	364.49	5603	1685	122.705	11593.7	1685	250.461
Sb01g022260.1	14782.3	1600	327.763	21975.3	1600	493.608	25019	1600	579.217	16890.3	1600	384.494
Sb07g001980.1	9058.67	1151	278.981	8614.67	1151	267.598	4242	1151	136.393	5151.33	1151	162.972
Sb01g044010.1	7876	2041	136.915	8425	2041	147.497	2858.67	2041	51.6182	6023	2041	107.41
Sb03g039800.1	10204.7	802	450.457	33158.7	802	1486.12	16173	802	746.323	13359.3	802	606.776
Sb02g040870.1	10303.3	598	610.503	16840	598	1005.16	9737.67	598	603.459	6939.67	598	422.675
Sb04g019560.1	6917.33	3527	69.5364	7010.33	3527	70.8731	9086.33	3527	94.9288	9255.33	3527	95.5993
Sb06g017870.2	9438.67	697	480.374	9258.33	697	475.189	8056	697	427.347	9388	697	490.535
Sb10g008260.1	7674	1673	162.391	11057.7	1673	235.179	10781	1673	238.137	16573	1673	361.003
Sb02g034980.1	15543.3	1543	356.724	9865	1543	229.545	622	1543	14.8991	3146.33	1543	74.1965
Sb03g003140.1	5727.67	2093	96.8973	7608	2093	129.554	7576	2093	133.737	7640.67	2093	132.99
Sb01g017890.1	11980.3	987	431.039	4760.33	987	172.883	1220.33	987	45.6228	3603.33	987	132.842
Sb09g026550.1	10859	1611	238.874	12235	1611	271.225	6603.33	1611	151.717	7807.67	1611	176.493
Sb05g016740.1	8819.33	1846	169.44	9033.33	1846	174.22	4532	1846	91.5928	4332.33	1846	85.4232
Sb07g021630.1	8133.33	1865	154.714	10413	1865	199.078	12138	1865	239.788	11788	1865	230.179
Sb06g021600.1	8839.67	3013	104.156	7825.33	3013	92.9851	6831.33	3013	83.7251	5951.67	3013	71.935
Sb01g004240.1	6317	582	385.279	5724	582	350.778	7125.33	582	450.699	9538.33	582	596.929
Sb08g021840.1	7764.67	2642	104.298	7310.33	2642	98.5837	11435	2642	159.51	10751	2642	148.191
Sb04g008330.1	7351	1895	137.508	8320.33	1895	156.888	14897.3	1895	290.872	12708	1895	244.311
Sb04g030630.1	8204	3079	94.6625	5520	3079	63.931	6631.67	3079	79.172	4773.67	3079	56.4552
Sb06g028970.1	5569.67	1786	110.337	13742	1786	277.562	6522	1786	135.007	4674.67	1786	95.3393
Sb04g030890.1	7480.67	779	340.325	7646.67	779	351.341	2744.67	779	130.212	3936	779	183.971
Sb09g017140.1	5023.33	470	378.76	4300.67	470	327.542	1340.67	470	105.666	2768.67	470	214.523
Sb03g044260.1	10903.3	2071	187.082	10301	2071	178.16	3730.33	2071	66.6617	4576.33	2071	80.4538
Sb01g014680.1	11508.7	1641	249.095	6889.67	1641	150.823	3259.67	1641	72.9602	5223.67	1641	115.856
Sb03g001290.1	8777	824	377.276	25734	824	1116.99	2698.67	824	121.277	16120	824	712.295
Sb01g045460.1	7175.33	1580	160.811	7184.67	1580	162.573	8403.67	1580	197.318	4730	1580	109.059
Sb01g015090.1	5650.33	1534	130.477	7132.33	1534	166.08	5448.67	1534	131.095	6425.33	1534	152.565
Sb02g025700.1	9383.33	1177	282.679	5266.67	1177	160.104	6600	1177	207.735	3514	1177	108.721
Sb04g036570.1	8078.67	1382	207.009	4577.67	1382	117.469	9360.33	1382	248.99	7120.67	1382	187.692
Sb10g027470.1	7626.67	1575	171.233	4341.33	1575	98.7113	5398.67	1575	126.804	3128	1575	72.3451
Sb09g011450.1	8818.67	1204	259.615	10303	1204	305.649	11625.3	1204	357.173	11799.7	1204	356.925
Sb09g019100.1	14529.3	2015	254.937	4681	2015	83.4518	3621	2015	66.1474	5996.33	2015	108.306
Sb02g006170.1	7767.67	640	430.601	9280.33	640	518.337	10167.7	640	588.266	10122.7	640	576.103
Sb08g004300.1	8307.33	1593	184.859	4669.33	1593	105.173	1257	1593	29.0339	2163.67	1593	49.4268
Sb07g005460.2	7285.67	1487	173.765	8221	1487	197.081	6868.33	1487	170.907	8794	1487	215.401
Sb01g021250.1	7541.33	704	379.425	4232.67	704	215.9	2362.67	704	123.513	2852.33	704	147.458
Sb01g037430.1	9613.33	1142	298.407	7594.33	1142	238.285	3982.67	1142	128.532	6697.33	1142	213.445
Sb02g039190.1	5465.33	1433	134.795	13778	1433	345.908	10968	1433	283.312	11134.7	1433	283.059
Sb03g003750.1	5820.67	2135	96.7567	5020.67	2135	83.7217	6087.67	2135	105.071	5586	2135	95.3153
Sb02g024470.1	10803.3	914	419.518	7050	914	276.023	6464.33	914	260.3	8788.33	914	350.015
Sb09g030110.1	12878	2015	226.599	5075.33	2015	89.5235	19154.7	2015	350.436	6103.67	2015	110.303
Sb06g015150.1	9690.33	2760	124.763	8208.33	2760	106.211	8802.33	2760	117.883	8037.33	2760	106.021
Sb02g035880.1	7375	1783	146.768	8843.67	1783	177.002	9040.33	1783	187.422	11677	1783	238.563
Sb04g003550.1	10943.7	2022	192.104	9535	2022	168.204	14524.7	2022	265.28	14364.3	2022	258.738
Sb05g001680.1	5719	815	248.409	4133.67	815	181.162	2469	815	111.879	2335.33	815	104.349
Sb03g013170.2	4185.67	1710	86.5389	3168.67	1710	65.9983	4353.33	1710	93.7655	4143.33	1710	88.245
Sb01g045720.1	10028.3	2440	145.837	9012.33	2440	131.912	12798.7	2440	193.575	8314	2440	124.12
Sb04g008090.1	8134	593	487.097	9277	593	558.582	11787	593	736.162	10707.7	593	657.703
Sb02g042680.1	10708	589	644.894	6146.33	589	373.527	4070.33	589	254.279	6533.33	589	403.727
Sb01g049830.1	9773.67	643	541.364	17561.3	643	974.628	9890	643	568.54	16228.3	643	919.247
Sb04g036360.1	5240.67	419	442.911	4148.33	419	354.341	1430.67	419	126.351	2464.33	419	214.16
Sb01g048280.1	7379	2072	126.056	8763.33	2072	150.841	7278.67	2072	129.781	6831	2072	120.078
Sb02g030210.1	9351.33	2517	131.717	7523.67	2517	106.838	8288.67	2517	122.102	3908	2517	56.5446
Sb01g028840.1	5691	1198	168.139	5585.67	1198	166.666	4224	1198	130.284	4754.67	1198	144.537
Sb02g030550.1	11513.7	1148	356.778	9318.33	1148	290.272	6099.33	1148	197.712	4241.67	1148	134.578
Sb07g025460.1	8899.67	1756	180.006	9662	1756	196.827	5833	1756	122.811	7564	1756	156.888
Sb10g008130.1	3044.33	2477	43.364	7223.33	2477	103.203	19676.3	2477	295.916	17503.3	2477	257.571
Sb03g045320.1	6569.33	804	289.859	5301	804	235.87	3609	804	165.011	5262.67	804	238.238
Sb09g020170.1	9574	987	343.652	15342	987	555.444	17325	987	648.103	18559.3	987	684.936
Sb09g020140.1	7203.33	2351	108.513	4964.67	2351	75.3108	4836.67	2351	75.4855	4911.67	2351	76.0677
Sb04g033510.1	8103.33	2098	136.868	8613.67	2098	146.454	9351	2098	164.99	7392.33	2098	128.361
Sb05g000640.1	9867.33	835	418.876	10021.7	835	429.437	8926.67	835	394.211	9113	835	397.403
Sb02g040080.1	8531.33	866	348.971	3674	866	150.312	2498.33	866	106.8	1769	866	74.3068
Sb09g004000.1	4494.67	1525	104.165	3310.67	1525	77.5036	5870	1525	142.074	4652	1525	111.133
Sb01g011305.1	9546.33	351	965.371	7913.33	351	805.12	6257.33	351	659.288	5421.33	351	562.62
Sb09g024840.1	11973.3	2384	178.278	10569	2384	158.964	4731.33	2384	73.1348	7464.33	2384	113.986
Sb07g005390.1	9337.67	3648	90.7052	9168	3648	89.9038	23888.3	3648	242.794	9626.67	3648	96.1224
Sb07g000610.1	16444.7	569	1023.54	15054	569	943.598	12975	569	837.167	19264.7	569	1232.61
Sb01g011100.1	9242.67	2249	145.918	10787	2249	171.692	4980.67	2249	81.8788	5861.33	2249	94.9069
Sb04g025770.1	12585.3	1429	312.849	12325.7	1429	308.623	9666	1429	249.786	9269.67	1429	236.19
Sb01g037380.1	5738	2223	91.4164	5624.67	2223	89.996	12847.7	2223	213.373	8609.33	2223	141.093
Sb01g028520.1	9231.33	2597	126.127	8126.67	2597	111.948	5630	2597	80.116	5490.33	2597	76.9894
Sb02g010510.1	6646.33	1972	119.228	5706.67	1972	103.075	13830.3	1972	259.743	5027.33	1972	92.8912
Sb02g010070.1	11196.7	6263	63.5612	8269.33	6263	47.1467	8842.33	6263	52.0224	8597.33	6263	49.9813
Sb03g034200.1	10412.3	2941	125.31	13516.3	2941	165.256	5929.33	2941	74.5548	6572	2941	81.3662
Sb01g041420.1	5440.33	845	228.057	4257.67	845	180.384	2644	845	115.694	2419.33	845	104.261
Sb03g038120.1	6765.33	848	282.773	6644	848	280.634	7314	848	317.725	9848.67	848	422.867
Sb02g026680.1	12113.7	784	546.52	11010.3	784	500.942	8606	784	405.225	9735	784	452.071
Sb08g020650.1	6712.33	1431	166.252	902.667	1431	22.5147	6549	1431	168.346	1309.67	1431	33.3189
Sb01g035740.1	8882.33	639	492.729	11447.7	639	640.264	4289.33	639	248.574	6847.67	639	390.178
Sb03g043130.1	8697.67	571	540.296	6455.33	571	405.817	2798.33	571	180.324	5480.67	571	349.269
Sb03g003760.1	9453.33	1834	181.993	11004	1834	215.493	4605.33	1834	92.5693	6309.67	1834	125.25
Sb08g018350.1	13919	1281	385.364	8165	1281	227.52	9183.67	1281	264.313	8717.67	1281	247.753
Sb01g047920.1	6069.33	671	320.786	4434.33	671	236.717	2182	671	120.36	2522	671	136.857
Sb01g036740.1	8229	2554	113.949	11793	2554	165.333	12459.3	2554	180.504	9839.67	2554	140.337
Sb03g006340.1	10441.7	1285	287.955	7728.33	1285	216.087	2977	1285	85.5395	4430.67	1285	125.468
Sb10g029300.1	9739.67	1081	320.016	6750.33	1081	223.787	2540	1081	86.504	4473	1081	150.586
Sb01g040120.1	7233	1351	189.617	4579.67	1351	121.364	2089	1351	56.8025	3061.67	1351	82.4717
Sb04g020180.1	10207.7	1539	235.302	13244.7	1539	307.787	12991.3	1539	311.26	18506.3	1539	437.824
Sb02g022580.1	9622	2352	145.078	11566	2352	175.46	11698.3	2352	183.41	12550.7	2352	194.354
Sb01g047500.1	3822	2067	65.3603	1955	2067	33.5775	7754.67	2067	138.012	2765.33	2067	48.749
Sb10g008780.1	9744.33	3009	114.859	7731.67	3009	91.8641	7129.33	3009	87.3111	5888.67	3009	71.2645
Sb04g002620.1	8520.33	1288	234.833	9544.33	1288	265.349	8081.67	1288	231.854	8327.33	1288	235.478
Sb01g001230.2	7627	1032	262.255	9927	1032	343.517	7054.33	1032	253.511	9091.33	1032	320.726
Sb06g018900.1	6462.33	853	268.501	5767.67	853	241.821	3146	853	136.594	3524	853	150.435
Sb02g010190.1	12635.3	828	541.921	9108.67	828	394.105	6958.67	828	309.969	8692	828	382.136
Sb09g019980.1	8891	1303	242.365	7221.67	1303	198.357	5564.33	1303	156.793	10667.3	1303	297.943
Sb04g033580.1	7449.67	1412	186.976	6083	1412	154.189	5238.33	1412	136.864	5917.67	1412	152.607
Sb03g031120.1	7935	972	289.55	4481	972	165.27	3379.33	972	128.225	2958	972	110.769
Sb04g001123.1	8919	2376	133.23	5720.33	2376	86.2033	4365.33	2376	67.6684	4812.67	2376	73.7477
Sb03g044630.1	8478.67	2729	109.939	8503.67	2729	111.771	8548	2729	115.657	8326.33	2729	111.123
Sb07g002950.2	10750.3	1342	284.594	837.333	1342	22.4434	5165.67	1342	142.043	1386.67	1342	37.5985
Sb04g032970.1	6606.33	1873	125.022	6288.67	1873	119.839	10398	1873	205.152	6793	1873	132.125
Sb01g019710.1	9075.33	2318	138.8	10636.3	2318	164.025	3971.33	2318	63.6352	4310.33	2318	67.728
Sb06g031110.1	8646.33	2630	116.717	8157.67	2630	110.913	12829.7	2630	180.011	10627	2630	147.179
Sb03g011240.1	3562.67	1767	71.2506	8358.67	1767	167.768	27970.7	1767	590.214	17844.7	1767	368.017
Sb01g003710.1	6915.33	1472	166.103	8025.67	1472	195.342	5702.33	1472	141.628	8957	1472	221.619
Sb07g024400.1	8310.67	1253	235.15	8556.67	1253	244.465	2721.67	1253	80.315	4417.67	1253	128.34
Sb10g004260.1	8490.33	2734	110.219	7657.67	2734	100.051	11614.3	2734	157.007	9823.33	2734	130.88
Sb01g005020.1	7534.67	726	367.717	7163.33	726	352.024	2583.67	726	131.428	4981.33	726	249.796
Sb10g019720.1	5512.67	1321	147.798	7747	1321	208.773	23359.7	1321	655.667	16899	1321	466.139
Sb08g015010.1	8906.33	1136	277.923	12346	1136	388.412	3496.33	1136	113.886	5926.67	1136	189.978
Sb10g001270.1	8043	615	463.243	1150.33	615	66.9418	6995	615	420.055	1701	615	100.697
Sb01g010490.1	7190	1497	170.908	3412	1497	81.3692	1699.67	1497	42.1238	3869.33	1497	94.1104
Sb09g006420.1	6519.33	798	289.468	7666	798	343.874	1782	798	82.5242	3325	798	151.707
Sb09g030740.1	5104.67	1576	114.741	6431	1576	145.352	7722.67	1576	181.024	7557.33	1576	174.702
Sb10g028020.1	6510.33	1545	149.285	6166.67	1545	142.876	4110.67	1545	98.3535	4375	1545	103.141
Sb08g015580.1	7473.33	1169	226.47	8053	1169	246.27	4996	1169	158.754	4431.67	1169	138.102
Sb04g025860.1	9359.67	988	335.862	13796.7	988	499.608	23822	988	890.647	11983	988	441.824
Sb04g025400.1	5938	1030	204.293	6064	1030	210.488	5124	1030	183.857	5927	1030	209.524
Sb02g024880.1	10036	778	457.642	10201.3	778	469.64	13668.7	778	649.256	12035.3	778	563.233
Sb09g028400.1	7436.33	1382	190.728	7703.67	1382	198.859	15868.3	1382	425.734	11877.3	1382	313.079
Sb02g004850.1	6455	820	278.386	13385.3	820	585.658	11224	820	507.235	16026	820	712.035
Sb07g023950.1	4287.67	970	156.367	2325.67	970	85.839	1305	970	49.6446	1311.33	970	49.2249
Sb06g005640.1	6905.33	960	255.202	6616.67	960	245.835	10543.7	960	404.985	10928	960	414.666
Sb03g013630.1	7403.33	1460	179.897	8460	1460	206.882	10108.7	1460	255.889	10205	1460	254.626
Sb01g038375.1	8738	1004	308.654	4101.33	1004	146.099	4133.33	1004	151.992	3136.67	1004	113.719
Sb09g017150.1	4854.67	427	403.155	3763	427	315.523	1388	427	120.371	2209.67	427	188.429
Sb10g005510.1	4014.67	448	316.991	2436	448	195.004	1118.67	448	92.3808	1655.67	448	134.579
Sb08g012560.1	8035	11557	24.6684	7324.67	11557	22.664	10952.7	11557	35.0242	9368.33	11557	29.5285
Sb03g028080.1	9265.33	2209	149.199	6799.33	2209	109.95	4443	2209	74.1658	6370	2209	104.991
Sb04g025120.1	6949.33	1886	130.79	8932.67	1886	170.202	2772.33	1886	54.2841	3775.33	1886	72.8916
Sb01g031840.1	6818	762	316.965	4975	762	233.519	8374.33	762	406.263	5604.67	762	267.91
Sb01g038790.1	13087	852	544.754	19795.7	852	830.078	14973.3	852	649.077	19877.3	852	849.609
Sb01g006750.1	6453.33	640	357.211	5557.67	640	310.552	5429	640	312.954	5451.33	640	310.218
Sb02g025180.1	6704.67	1247	189.481	7265.67	1247	209.398	2521	1247	74.656	2932.67	1247	85.6485
Sb02g042710.1	7106	660	382.035	7023.33	660	380.829	3094.33	660	173.641	4598.67	660	253.631
Sb04g008540.1	7522.67	1093	244.333	7162.33	1093	234.551	2410.67	1093	81.4809	4195	1093	139.736
Sb08g005300.1	6816	715	338.518	3355	715	168.278	3989	715	205.485	4676.67	715	238.157
Sb09g030550.1	8631.33	1786	171.327	7727.67	1786	154.904	9316.67	1786	192.868	7942.67	1786	161.939
Sb03g028840.1	10828.7	526	730.761	7514.33	526	511.851	7441.67	526	522.671	6923.67	526	479.184
Sb10g026830.1	9015.67	2577	123.958	9336	2577	129.195	11925.7	2577	170.999	8280	2577	117.024
Sb02g004110.1	7249.33	782	328.476	7336.67	782	335.642	2367.67	782	112.013	4426	782	206.075
Sb01g003630.1	7231	739	346.652	9547.33	739	461.939	2241	739	112.039	5356.67	739	263.901
Sb02g003360.1	5795.67	928	221.262	7273.33	928	280.204	11849.7	928	472.474	11281.7	928	442.864
Sb02g036590.1	9293	1864	176.854	9177.33	1864	176.095	5220.33	1864	103.378	7200.67	1864	140.664
Sb10g023280.1	8384.67	1448	205.617	7950	1448	196.096	8199.67	1448	208.79	8307	1448	208.946
Sb07g019320.1	10532.3	1546	242.236	4252.33	1546	98.7569	1476.33	1546	35.221	3058	1546	71.9899
Sb02g022910.1	6839.67	1378	175.966	7505.67	1378	195.151	3150.33	1378	84.4067	5183.67	1378	136.964
Sb04g035700.1	11169.7	5875	67.524	7108.33	5875	43.3373	2414	5875	15.1125	5638.67	5875	34.923
Sb10g004680.1	8450.33	3289	91.179	6723	3289	73.1281	7429.67	3289	83.4347	7090	3289	78.5227
Sb04g002120.1	5975	1998	105.931	6521	1998	116.871	6118.67	1998	113.164	5203.33	1998	94.8527
Sb06g030290.1	5577.33	1571	125.631	5012.67	1571	113.657	3271.33	1571	77.3225	3040.67	1571	70.4715
Sb09g020840.1	7508.33	1752	151.716	4416.33	1752	90.1483	9341	1752	197.206	3103.67	1752	64.5224
Sb07g023850.1	8238	3268	89.431	6961.33	3268	76.292	7143.33	3268	80.6662	6430	3268	71.6526
Sb06g032330.1	5884.33	814	256.464	4734.33	814	208.29	1749.33	814	79.3834	2895.33	814	129.512
Sb01g018230.1	13433.3	1608	295.731	5627	1608	125.837	719.333	1608	16.5112	1379	1608	31.1979
Sb03g004350.1	7654.67	943	287.666	7636	943	289.057	12490.7	943	489.063	8398.67	943	324.368
Sb03g030570.1	5750	825	246.883	5008	825	216.024	9852.67	825	440.683	8138.33	825	359.26
Sb03g029880.1	5931	2455	85.7148	6775.67	2455	98.5853	15180	2455	227.433	12039.7	2455	178.604
Sb03g006930.1	4129.67	1195	122.073	1768.67	1195	53.0592	1615.33	1195	49.6977	3219	1195	98.1391
Sb02g003510.1	6341	1070	210.22	3917	1070	130.713	4966.67	1070	171.105	3939	1070	134.052
Sb01g027680.1	9125.33	1267	255.379	3281	1267	92.6499	5620	1267	163.674	2496.67	1267	71.7494
Sb04g010390.1	8060.67	951	300.656	6120.33	951	230.708	5811.33	951	225.307	5501.33	951	210.629
Sb07g027890.1	6251.33	740	299.44	7599	740	367.763	3361	740	168.05	4521	740	222.458
Sb07g000660.1	8969.33	1907	166.815	6955	1907	130.415	7045.67	1907	136.442	7106.67	1907	135.689
Sb01g008170.1	8345.33	2676	110.508	11132	2676	148.706	13339.7	2676	184.504	11684.3	2676	159.078
Sb04g000910.1	5287	698	268.379	4617	698	236.835	1884.67	698	99.8801	2694.33	698	140.57
Sb01g001610.1	7440	825	320.029	7119.33	825	309.033	2645	825	118.486	5523.67	825	243.764
Sb02g001100.1	19858	234	3006.14	23849.7	234	3639.23	22352	234	3529.91	29979	234	4665.06
Sb09g029400.1	6761	713	336.217	6903.33	713	347.119	1815.33	713	94.1768	3183.33	713	162.561
Sb07g002960.1	6974.33	749	330.129	5872.33	749	280.71	4521.33	749	223.719	3255	749	158.28
Sb09g002390.1	4647.67	2403	68.4975	4793	2403	71.242	4470.67	2403	68.6956	4490	2403	68.0663
Sb04g021280.1	7198	3447	74.0597	8382.67	3447	86.9843	8413.67	3447	90.1331	8017.33	3447	84.7142
Sb06g024830.1	7729.33	2063	132.925	3165.33	2063	54.9734	2823	2063	50.6356	2166	2063	38.2255
Sb04g023540.1	7651.33	1649	164.543	6359.67	1649	138.085	1753	1649	39.3484	2789	1649	61.576
Sb02g042700.1	6541.67	748	309.741	8701.33	748	413.182	13628	748	674.014	10346.3	748	503.818
Sb04g034870.1	9060.67	2520	127.516	5654	2520	80.3483	5226	2520	76.2956	5442.67	2520	78.6414
Sb02g037930.1	6774	2034	118.25	7074.33	2034	124.424	6490	2034	117.672	4854.67	2034	86.932
Sb03g031470.1	6873.33	2129	114.463	7638.67	2129	128.379	5283.33	2129	91.6596	6247.33	2129	106.871
Sb01g035320.1	6230.67	914	241.626	7263.67	914	284.488	2529.67	914	102.571	3742.33	914	149.083
Sb03g027470.1	6979.67	611	405.312	7673.33	611	449.983	4946.67	611	299.404	6056	611	360.905
Sb02g040350.1	4680.67	992	167.253	5183.33	992	185.684	8844.33	992	329.812	6371.67	992	234.035
Sb07g026170.1	5384.67	775	245.984	5223.33	775	240.83	4971.67	775	237.208	5072	775	238.346
Sb02g024270.1	5883.33	1927	108.068	11597.7	1927	215.466	7423.33	1927	141.85	8537.33	1927	161.325
Sb02g039340.1	6141.67	2257	96.6269	5884	2257	93.2463	3671.67	2257	60.1308	5210.33	2257	84.0966
Sb01g041330.1	6549.33	1554	149.558	7030.67	1554	161.758	8534.67	1554	202.673	8822.33	1554	206.756
Sb04g008130.1	6772.33	647	371.226	8550.33	647	472.95	3341	647	190.994	5058.33	647	284.647
Sb01g015200.1	15666.7	2550	218.439	15272	2550	213.932	18544.3	2550	268.517	18298	2550	261.368
Sb09g025010.1	7215	888	288.289	4305.67	888	173.526	3126	888	130.016	4480	888	183.643
Sb10g023930.2	7327	1310	198.444	3039.33	1310	82.9552	3123.67	1310	88.0057	2175.33	1310	60.471
Sb09g001440.1	7387.33	539	486.099	8025.33	539	532.497	5086.33	539	348.86	6122.67	539	413.649
Sb06g024050.1	7043.33	1912	130.788	7944.33	1912	148.159	5825.67	1912	112.491	7524.67	1912	143.311
Sb07g023320.1	7774.67	1153	239.111	10224.7	1153	317.257	7543.67	1153	241.941	8088	1153	255.471
Sb03g026510.1	6225.33	671	329.072	7433.33	671	395.091	8415.67	671	462.727	9882.67	671	536.323
Sb10g005820.1	7945.67	988	285.56	8197.67	988	297.168	10068.3	988	375.459	9896.67	988	364.796
Sb08g012980.1	6725.33	2203	108.211	6652	2203	108.01	6526.67	2203	109.295	6192	2203	102.377
Sb01g006100.1	4869.33	1768	97.7872	4436.67	1768	89.2866	1221	1768	25.6769	4003.67	1768	82.3944
Sb09g005580.1	6332	2984	75.2936	6978.67	2984	83.4393	6371.67	2984	78.7512	6675.67	2984	81.4854
Sb01g034130.1	6082	1951	110.541	5891.67	1951	107.94	4052	1951	76.6088	5206.67	1951	97.154
Sb03g007200.1	6700.67	1818	130.614	5777.67	1818	113.424	5805	1818	118.222	4073	1818	81.5807
Sb02g006100.1	6918.33	2256	108.61	5336.67	2256	84.5909	5017.67	2256	81.9165	3968.33	2256	64.0592
Sb01g032730.1	7654	791	343.456	8039.33	791	364.252	4445	791	207.694	6863.33	791	315.976
Sb07g025610.1	7317.33	1482	175.048	7596	1482	183.173	8155.67	1482	203.029	9274.67	1482	227.9
Sb07g005440.1	7287.67	1220	211.721	5130.33	1220	150.284	13572.7	1220	410.285	8506.33	1220	254.004
Sb01g001200.1	4852	2260	76.4565	13528.7	2260	214.093	850.333	2260	13.7544	1149.67	2260	18.5186
Sb04g034130.1	6560.33	1277	182.374	5311.67	1277	149.18	4210	1277	121.253	5841.67	1277	166.511
Sb01g037010.1	4941	1048	167.024	3783.67	1048	128.906	7200.33	1048	253.969	6584	1048	228.87
Sb03g021040.1	2722.67	882	109.148	7516.33	882	301.456	7678	882	322.404	10837	882	447.811
Sb02g011240.1	6269.67	2999	74.1414	5994.33	2999	71.2581	8993.33	2999	110.916	8655.67	2999	105.119
Sb02g024240.1	3689.33	860	151.677	729.333	860	30.3165	3009.67	860	129.006	1023	860	43.3364
Sb03g042600.1	7729.67	2326	118.082	4587	2326	70.6304	3974.33	2326	62.9993	3250.67	2326	50.8853
Sb10g008350.1	8924.33	1241	255.369	10039	1241	289.475	11115	1241	331.014	11055.7	1241	324.453
Sb09g024230.1	9500	758	444.628	8395.33	758	395.851	3737.67	758	181.983	6232.33	758	299.313
Sb04g038260.1	4877	1410	122.672	5919.67	1410	149.779	7229	1410	189.548	7382	1410	190.748
Sb02g043980.1	6925	1822	134.795	3445.67	1822	67.8783	1944.67	1822	39.1158	2241	1822	44.7531
Sb02g043260.1	5481.67	1076	180.619	6	1076	0.19862	6573.67	1076	226.013	10.3333	1076	0.349861
Sb03g013290.1	6916	1962	124.985	7279.67	1962	132.679	7733.33	1962	145.427	5807	1962	107.807
Sb04g004270.1	4274.33	1495	101.05	4062.67	1495	97.3476	5510.33	1495	136.144	4142	1495	100.914
Sb07g024320.1	5068.67	1703	105.402	5493	1703	115.979	2801.33	1703	60.7274	3254.33	1703	69.5802
Sb06g014530.1	5508.67	785	248.683	8571.67	785	390.476	1827	785	86.2013	4760	785	220.762
Sb04g006020.1	13170	525	890.974	12203	525	831.361	5257	525	368.729	10516	525	728.938
Sb08g001870.1	5107.67	802	225.51	3992.67	802	178.042	939	802	43.2533	1854	802	84.1565
Sb04g021550.1	6357.33	2252	100.117	5878	2252	93.268	7162	2252	117.603	6651	2252	107.581
Sb02g011330.1	7771	1224	224.968	6413.33	1224	187.936	2923.67	1224	88.259	3340.67	1224	99.3475
Sb09g019720.1	5864	1161	179.249	3333.33	1161	102.715	2125.67	1161	67.6096	2181	1161	68.3944
Sb04g003410.1	6003	3320	64.1086	5620.33	3320	60.5135	7211	3320	80.1355	6514.33	3320	71.4744
Sb07g023430.1	9922	4079	86.3469	8793.67	4079	77.1058	11006.7	4079	99.77	9674	4079	86.3881
Sb01g019580.1	12261.3	1048	415.301	19810.3	1048	672.273	19503.7	1048	688.423	27872.3	1048	968.813
Sb01g039660.1	6251.67	1974	112.248	7493.33	1974	135.898	7581.33	1974	141.76	7861.67	1974	145.053
Sb06g015130.1	7294	1348	191.933	6719.33	1348	178.444	3555.33	1348	97.2314	4261	1348	115.102
Sb05g001600.1	6769	1434	167.459	5889	1434	146.696	8000.67	1434	206.109	6834.33	1434	173.588
Sb06g021750.1	6805.67	756	319.377	4965.67	756	235.171	2585	756	126.678	2386.33	756	114.939
Sb01g018450.1	9901	2517	139.772	5774.67	2517	82.3751	3792.33	2517	55.6401	4245.67	2517	61.4036
Sb05g004130.1	7057.33	1637	152.966	7775.33	1637	169.797	2732	1637	61.6632	3933.33	1637	87.4942
Sb09g024930.1	13991.3	1785	278.589	10798.3	1785	217.006	7544.67	1785	156.267	12579.7	1785	256.515
Sb09g024120.1	7177.67	1669	152.453	5100.33	1669	109.571	1720	1669	37.9881	2854	1669	62.2393
Sb07g020130.1	8525	1440	210.163	7690.33	1440	190.757	7408.67	1440	189.992	8263.67	1440	208.993
Sb01g035290.1	7128.33	2007	125.919	8404	2007	149.898	3116.67	2007	57.5503	3971.67	2007	72.0666
Sb04g026200.1	6609	571	410.672	8529.67	571	535.546	4222.67	571	273.619	4947.33	571	315.545
Sb02g036720.1	5434.67	1276	150.84	4495	1276	126.048	3074.33	1276	89.0252	3175.33	1276	90.6234
Sb02g043840.1	7108	1693	148.929	8346	1693	176.238	9406.33	1693	205.138	10140	1693	218.14
Sb03g008760.1	4856.67	1233	139.293	5082	1233	147.11	1009.67	1233	30.1058	1188.67	1233	35.0876
Sb03g044430.1	6920	696	352.853	5754.67	696	294.903	8484	696	448.948	7408.67	696	387.628
Sb06g032170.1	6477.33	1025	224.102	6514.33	1025	226.777	7901.67	1025	283.667	8787.67	1025	312.188
Sb04g037440.1	8339.33	1002	295.49	6862.33	1002	244.835	5156.33	1002	190.069	5027	1002	182.643
Sb04g024790.1	8124	1627	176.601	7476.33	1627	164.377	13144	1627	298.293	7405.33	1627	165.753
Sb05g007310.1	7188.33	3369	75.649	3931	3369	41.6891	6016.67	3369	65.8075	5481	3369	59.2538
Sb09g010000.1	6614	1284	182.654	4512	1284	125.674	1658	1284	47.5563	2706	1284	76.6994
Sb04g026950.1	5558.67	1919	102.555	7679.67	1919	142.489	28346.3	1919	546.363	17720.3	1919	336.485
Sb03g035020.1	4478.67	1267	125.32	6613	1267	185.654	12175.7	1267	355.335	7895.33	1267	227.09
Sb01g001100.1	6636.33	929	253.233	6977.67	929	268.905	2620.67	929	104.323	3793	929	148.639
Sb03g039210.1	6441.33	829	276.578	3424.67	829	147.517	2746.33	829	122.486	3563	829	156.484
Sb01g017840.1	6796.67	1085	222.013	6776.33	1085	223.78	7219	1085	246.655	5073	1085	170.323
Sb03g038420.1	6301	2087	107.103	4864.67	2087	83.1205	5710.67	2087	101.102	5918.33	2087	103.251
Sb03g000850.1	3286.33	1411	82.4236	9834.67	1411	248.242	2871.33	1411	76.6396	7156	1411	184.796
Sb09g004020.1	8337	4380	67.4128	6378	4380	52.1358	4234.33	4380	35.7382	3099	4380	25.7561
Sb09g023530.1	8170.67	2095	138.294	6195	2095	105.546	7947.67	2095	139.949	6057	2095	105.283
Sb07g005700.1	7329	1525	170.495	8031	1525	188.5	4940.67	1525	119.832	5731.67	1525	136.882
Sb09g020570.1	5708.67	1497	135.396	5884.67	1497	140.243	9600.33	1497	235.795	8355.33	1497	203.319
Sb06g019030.1	7108	800	314.902	7086.67	800	317.382	3714.33	800	171.79	6072.67	800	276.322
Sb01g042050.1	4541	2118	76.016	5268.33	2118	89.0149	6417.33	2118	111.743	5878.67	2118	101.11
Sb01g001480.1	5813.67	1620	127.306	4439.33	1620	98.0049	3506	1620	79.6779	2687.67	1620	60.4082
Sb02g004730.1	5579.67	1165	169.301	10577.3	1165	323.01	10538	1165	338.035	13062.7	1165	408.533
Sb03g004150.1	6980.33	2112	117.085	7002	2112	118.601	6686	2112	116.353	7112.67	2112	122.659
Sb02g031460.1	4141	1924	76.1761	8632.67	1924	159.93	9671	1924	185.515	16620.7	1924	314.817
Sb04g030900.1	7224.67	2930	87.5987	6160.33	2930	75.2242	7221	2930	90.9481	6173.67	2930	76.7319
Sb01g015530.1	7274	2105	122.552	7819	2105	133.031	2949.33	2105	51.7879	3898.67	2105	67.4363
Sb08g003300.1	7730.33	1195	229.398	6287	1195	188.628	1524.67	1195	47.061	3407	1195	103.732
Sb04g003150.1	5074.67	1091	164.982	6232.67	1091	203.683	7532.67	1091	254.872	7034.33	1091	234.878
Sb09g028690.1	5540	2396	82.0572	8449.67	2396	127.159	10353.3	2396	158.662	6462.67	2396	98.254
Sb06g024920.1	5729.33	882	230.07	5866.33	882	239.813	4362.33	882	182.894	4115.67	882	169.937
Sb03g006910.1	7395.67	1016	258.234	8034.67	1016	282.387	8302.33	1016	302.394	7474.33	1016	267.841
Sb06g033310.1	7057	3703	67.5449	6141.33	3703	59.2412	4329.33	3703	43.1334	6030	3703	59.2867
Sb04g005000.1	7458	1144	231.511	4310.67	1144	134.519	8168.33	1144	264.078	3137.67	1144	99.8824
Sb03g045240.1	8135.33	1581	182.971	7107.33	1581	160.634	6376	1581	148.35	11619.7	1581	267.566
Sb03g042550.1	7884	1355	206.55	7594.33	1355	200.522	5680	1355	154.613	7364.33	1355	197.929
Sb06g032470.1	5596	1583	125.267	5940.33	1583	133.986	6671.33	1583	155.757	5418.33	1583	124.661
Sb02g004750.1	6233.33	2425	91.1087	8548.33	2425	125.653	6488.67	2425	98.5746	12117	2425	181.994
Sb03g003450.1	9074	2398	134.473	9375.67	2398	139.677	11011	2398	169.586	10348	2398	157.179
Sb02g040010.1	5826	1614	128.023	6599.67	1614	145.922	8595	1614	196.764	7597.67	1614	171.48
Sb07g023080.1	6261.67	1086	204.814	5096.33	1086	167.97	7318.33	1086	248.221	5889.33	1086	197.485
Sb06g023630.1	6083	1189	181.29	11250	1189	338.663	21267.7	1189	662.521	19403.3	1189	594.65
Sb09g020550.1	8108	1736	165.658	11531.7	1736	237.58	10803.7	1736	230.036	4569	1736	95.8561
Sb09g029390.1	5781.33	818	250.78	8482.67	818	371.289	1970	818	89.1137	5512.33	818	245.361
Sb02g006070.1	4625.67	1655	99.1159	4244.33	1655	91.1168	15829.7	1655	353.842	9179.33	1655	202.121
Sb04g029850.1	7139	4718	53.6973	6256.33	4718	47.4926	5180.67	4718	40.5978	5097.33	4718	39.3475
Sb08g016820.1	8276	7256	40.465	12887.3	7256	63.6127	7221	7256	36.7795	9435	7256	47.3476
Sb07g005510.1	6775.33	2293	104.725	8165	2293	127.284	2509.33	2293	40.5655	2886.67	2293	45.85
Sb06g023900.1	8022	796	357.332	4469.33	796	201.195	6302	796	291.566	6232	796	284.981
Sb01g045090.1	6493.67	1024	224.847	5630	1024	196.962	2761	1024	99.5921	4272.33	1024	151.926
Sb03g030950.1	5032.33	826	216.026	4542.67	826	196.896	4790.67	826	214.045	4480	826	197.563
Sb08g018230.1	6407.67	2165	105.033	4353	2165	71.7815	6803.67	2165	116.081	6203.33	2165	104.349
Sb04g001950.1	6128.67	1338	162.314	8478.67	1338	226.097	12367.7	1338	341.476	10110	1338	275.249
Sb02g017220.1	6695	1422	167.29	11169.7	1422	278.512	17116	1422	446.243	20715	1422	530.677
Sb04g029750.2	3310.67	1950	59.9962	2451	1950	44.9941	1179.33	1950	22.3828	1369.33	1950	25.5673
Sb02g022170.1	7609	1311	206.318	6010.33	1311	163.582	3022.33	1311	85.166	6866	1311	190.613
Sb04g034480.1	6229	2506	88.2107	5583	2506	79.4606	8196.33	2506	120.537	7193	2506	104.535
Sb03g011370.1	9115.67	2130	151.697	10172.3	2130	170.244	16492.3	2130	286.062	13007.3	2130	222.448
Sb05g018990.1	7754	1000	275.336	4262.67	1000	152.75	2494	1000	91.9102	3983	1000	144.932
Sb02g027050.1	7391.33	2319	113.125	6147.33	2319	94.8846	4132.67	2319	65.7924	5633	2319	88.4311
Sb03g027540.1	5256.33	923	201.732	9084	923	351.283	8492	923	340.136	9840	923	388.302
Sb10g002240.1	5680.33	614	328.256	5920.33	614	345.394	2257.33	614	135.967	3787.67	614	224.599
Sb07g028080.1	5524	1658	117.992	5496.67	1658	118.897	11918.7	1658	265.568	5361	1658	117.786
Sb04g009380.1	5723	1991	101.971	3570	1991	64.2099	835.333	1991	15.4549	2139.33	1991	39.1007
Sb03g006130.1	6505.67	1250	184.664	6480.67	1250	185.703	8170.67	1250	241.609	7504.67	1250	218.681
Sb03g041820.1	7605.67	630	429.254	7487.67	630	425.33	5064	630	295.689	6539	630	377.767
Sb01g043060.1	5355.33	2198	86.368	5132.33	2198	83.4807	4862.67	2198	81.67	4556.33	2198	75.5047
Sb05g000450.1	5810.33	3824	53.8938	5087.33	3824	47.5425	7320.67	3824	70.6133	5646	3824	53.7786
Sb01g015780.1	7953.67	669	421.759	9314.33	669	498.056	9996.67	669	551.88	11583.3	669	630.705
Sb09g025620.1	5229.33	1169	158.546	6536	1169	199.712	8542.33	1169	270.219	7599.33	1169	236.803
Sb04g004560.1	6267	1584	140.25	5209	1584	117.477	5263.67	1584	122.729	3838.67	1584	88.2512
Sb01g010450.1	7632.67	906	298.397	6965.67	906	275.616	4587.67	906	186.916	4550	906	182.835
Sb04g038310.1	6637.33	2745	85.7876	5321.67	2745	69.4902	4637.67	2745	62.4145	4116	2745	54.6037
Sb04g029450.1	6302.67	1700	131.583	7629	1700	160.224	6950	1700	150.975	7967	1700	170.7
Sb02g029640.4	3907	1970	70.2049	4297	1970	77.9788	8308.67	1970	156	4328	1970	80.0581
Sb05g019766.1	7063.67	465	538.925	6830	465	524.97	6131.67	465	487.686	5487.33	465	429.747
Sb01g048840.1	7744.67	1652	166.639	7181	1652	155.693	4165.67	1652	93.3816	5283	1652	116.454
Sb01g003690.1	5469.67	924	209.779	4393.67	924	170.529	2161	924	86.1553	2686.67	924	105.836
Sb06g023570.1	8602.67	1121	272.4	5467.67	1121	174.08	6493	1121	214.57	4286.67	1121	139.255
Sb03g020190.1	17699	480	1310.71	23866	480	1783.97	19732.7	480	1517.56	30089.7	480	2282.5
Sb06g013740.1	5407.67	956	200.49	6543.67	956	244.575	7352.33	956	284.759	6923.67	956	263.831
Sb01g007170.1	5534	1382	141.813	4956.67	1382	128.571	1832	1382	48.9566	4322	1382	113.865
Sb06g018700.1	4998.67	1031	171.479	8365.33	1031	287.765	4485	1031	160.954	13745.7	1031	485.792
Sb02g003760.1	5162.33	1296	141.172	3699	1296	101.95	2636.33	1296	75.2148	2425	1296	68.1289
Sb09g022490.1	6828	2988	80.9776	6393	2988	76.7498	6316	2988	78.13	5854.67	2988	71.3535
Sb09g030770.1	4042.67	2889	49.597	4245.67	2889	52.3551	6744.67	2889	86.0734	8347.33	2889	105.259
Sb01g036030.1	8090.33	1641	175.092	5093.67	1641	111.333	1638.67	1641	36.879	3749.67	1641	83.1629
Sb06g015180.1	4894.33	2424	71.6044	5190.67	2424	76.547	4498.33	2424	68.5452	4528	2424	68.044
Sb09g022840.1	5046	708	252.644	5071	708	256.581	1328	708	69.2087	3205.67	708	164.838
Sb03g027040.1	6944.33	1067	231.776	2131.67	1067	71.9823	722.667	1067	25.2064	2221.67	1067	75.757
Sb07g028880.1	4286	1095	138.671	3600.67	1095	117.509	2197	1095	73.9857	3183.67	1095	105.861
Sb06g018690.1	6637.67	1020	231.072	2293.67	1020	80.3966	2598.33	1020	93.9171	2274.33	1020	81.1795
Sb03g001570.1	6808.67	1101	219.436	8325	1101	270.392	8997	1101	302.28	8841	1101	292.473
Sb04g037640.1	5373	1163	163.848	4808.67	1163	148.124	1766.33	1163	56.2995	1789.67	1163	56.0444
Sb09g011240.1	5988	2287	92.9127	3932.67	2287	61.5212	9357.67	2287	150.826	5388.33	2287	85.8165
Sb03g011130.1	6422	1976	115.142	10208	1976	185.678	4690.67	1976	87.6185	7088	1976	130.59
Sb08g006370.1	6182	2129	103.128	7015	2129	117.76	7263	2129	125.909	8306.33	2129	142.117
Sb04g033650.1	7401.33	1059	247.426	11289	1059	380.783	13710	1059	479.612	14553	1059	500.599
Sb03g039820.1	3997	2788	50.7277	4765	2788	60.7349	18603	2788	246.999	14515.7	2788	189.762
Sb04g025870.1	5952.33	483	437.313	4711.67	483	349.175	1231	483	94.1758	2151.33	483	162.14
Sb09g000970.1	11004	723	538.779	14450.3	723	711.887	13778.3	723	701.817	16431	723	827.718
Sb01g028470.1	8647.67	2229	137.662	7229.67	2229	116.124	4343.33	2229	71.9193	5485.67	2229	89.6266
Sb01g045210.1	6039.33	1022	209.718	4694.33	1022	164.402	7066.67	1022	255.346	5564	1022	198.306
Sb08g002800.1	5230.33	1259	147.397	6412	1259	181.876	10441.7	1259	306.539	10337.3	1259	299.156
Sb04g004690.2	3423.67	1617	74.8034	2747	1617	60.7405	1392.33	1617	31.8169	1707.33	1617	38.4438
Sb02g011150.1	5650	809	247.61	6722.33	809	297.028	7148.33	809	326.483	7274.33	809	327.49
Sb01g005210.1	4289	1446	105.02	3749	1446	92.8015	1331	1446	34.0788	1639.33	1446	41.2882
Sb08g003410.1	8393.33	1988	149.81	6363.33	1988	114.594	6400	1988	118.504	5902	1988	108.09
Sb04g008720.1	4684.33	3307	50.167	3185.67	3307	34.4523	4596	3307	51.3094	2905.67	3307	32.0046
Sb03g040900.1	5845	1505	137.401	3108.33	1505	73.9758	2406.67	1505	58.811	3387.67	1505	81.9192
Sb05g012740.1	5303	960	195.789	6034.67	960	224.515	4825	960	185.678	6197.67	960	235.132
Sb04g007700.1	5581	2291	86.4394	5965	2291	93.1089	4202.67	2291	67.7462	4320	2291	68.6743
Sb02g028240.1	3963.33	1164	120.307	3697.33	1164	113.636	4620.67	1164	146.861	4565.33	1164	142.874
Sb05g008740.1	6146.33	1003	217.4	3244.67	1003	115.938	6912.67	1003	253.72	4872.67	1003	176.876
Sb03g014380.1	5381.67	1119	170.637	4790	1119	153.234	2982	1119	98.673	3908	1119	127.173
Sb10g025400.1	6000.33	1423	149.476	5936.33	1423	149.313	4476.67	1423	116.107	4586.67	1423	117.393
Sb04g005930.1	7289	1170	220.624	4446	1170	136.129	2395.67	1170	75.512	4074.67	1170	126.744
Sb09g028530.1	7027.33	1339	186.05	6753.67	1339	180.276	4906.67	1339	135.17	5009.67	1339	136.267
Sb06g015440.1	5489.33	613	318.004	4471.33	613	261.457	1359.33	613	82.0535	1763.67	613	104.742
Sb10g020570.1	6180	1596	137.669	6466	1596	144.992	10601	1596	245.08	9663.67	1596	220.549
Sb01g035810.1	3187	716	157.055	5571.67	716	277.25	6439.67	716	333.658	4097.33	716	208.452
Sb09g027370.1	4614.33	2253	72.5661	4845.67	2253	76.8263	7571	2253	123.984	6961.67	2253	112.556
Sb01g031850.1	5898.67	1437	145.724	5502.33	1437	136.306	4588.67	1437	117.659	5651	1437	143.157
Sb02g024610.1	5685.33	755	267.33	5767.67	755	274.112	2285	755	111.985	3435.33	755	165.677
Sb01g004330.1	14145.3	963	521.178	13361.3	963	496.406	10733	963	412.307	13377.7	963	505.715
Sb10g025270.1	5190.33	721	255.376	4877.33	721	241.833	2207.33	721	113.323	3521.67	721	177.857
Sb10g029280.1	5762	1901	107.516	4148.67	1901	77.8569	7579	1901	146.66	6655.33	1901	127.486
Sb09g002900.1	5218.33	1787	103.795	5279.67	1787	105.273	8387	1787	172.909	10946.7	1787	223.201
Sb08g004390.1	3964	1027	136.613	5773.33	1027	200.43	4912	1027	176.685	6013.67	1027	213.292
Sb04g033080.1	5304.33	1195	157.121	6942.67	1195	207.469	4035.67	1195	124.818	7175.67	1195	218.712
Sb05g005300.1	7851	1346	207.091	6084	1346	161.8	8278	1346	226.538	11341.3	1346	306.757
Sb10g023470.1	6308.67	1872	119.628	4096	1872	78.2349	4516	1872	89.224	3317	1872	64.5231
Sb01g032280.1	3426.67	818	148.188	1116	818	48.7663	693.333	818	31.3715	602.667	818	26.8307
Sb02g038990.1	4085.67	908	159.588	3385	908	133.397	1345	908	54.8433	2071.67	908	83.0754
Sb10g000890.1	7592.33	1118	240.496	7140.33	1118	227.507	8593.67	1118	283.521	9536.67	1118	310.627
Sb01g042610.1	7299	1155	224.203	4161.33	1155	129.21	2328.67	1155	74.0522	3081	1155	97.0711
Sb09g029240.1	4963.33	1541	114.197	3526.33	1541	81.8713	3386.33	1541	81.1837	2404	1541	56.8134
Sb03g044770.1	4331	1534	100.005	3483	1534	80.9889	5222.33	1534	126.375	3381	1534	80.2882
Sb06g028880.1	7175	5174	49.2102	7635.67	5174	52.9857	5780.67	5174	41.2796	4656.33	5174	32.7721
Sb03g025180.1	5630	1906	104.924	6924.67	1906	129.957	6167.33	1906	119.461	7539.33	1906	144.078
Sb06g017000.1	4307	666	229.184	4711.33	666	253.318	3316.33	666	184	4617	666	252.465
Sb10g001410.1	4764.33	1688	100.01	4901.67	1688	103.536	7141	1688	156.486	5148.67	1688	111.113
Sb01g031710.1	6729.33	1571	152.076	6810.33	1571	155.145	6455	1571	152.085	9238	1571	214.196
Sb03g034090.1	12899.3	870	522.836	13099.7	870	542.295	5063	870	214.459	8795.33	870	367.965
Sb02g037830.1	6293.33	1969	113.344	5097.67	1969	92.7961	4860	1969	90.8344	4375.67	1969	80.925
Sb03g026990.1	4030.33	746	191.427	3865.33	746	185.374	2500.33	746	123.747	3159.67	746	154.231
Sb0019s004510.1	6445.33	1894	120.763	7428	1894	140.334	4841	1894	94.5076	7205	1894	138.515
Sb03g010730.1	4067.33	1147	125.654	4378.33	1147	136.064	6649.67	1147	214.539	6511.67	1147	206.827
Sb07g024170.1	5558	1323	148.921	4898	1323	132.705	4439.67	1323	123.875	3444	1323	94.7951
Sb04g000500.1	3338.67	1224	96.6941	3114.33	1224	90.3036	9050	1224	272.566	7365.67	1224	219.3
Sb10g003450.1	5983.67	1639	129.549	6658.33	1639	145.344	2445	1639	55.2206	3083	1639	68.5019
Sb09g007910.1	6448.33	1403	163.22	5461.33	1403	139.467	3989.33	1403	105.073	4824.67	1403	125.212
Sb07g001450.1	5812	1101	186.647	5717.67	1101	185.449	6369.67	1101	213.002	4387.67	1101	145.126
Sb03g025100.1	6320	1442	155.702	4782	1442	118.929	4563	1442	116.38	5999.33	1442	151.462
Sb04g021410.1	2294.33	3141	25.7822	1198	3141	13.759	4218	3141	49.4017	1429	3141	16.579
Sb06g004300.1	5682.67	2154	93.6573	7520.33	2154	124.94	4603.33	2154	78.9688	5990	2154	101.282
Sb09g024940.1	4743	1715	98.0106	7571	1715	157.299	11956.3	1715	257.467	8535.33	1715	181.311
Sb03g012940.1	3194	512	221.437	2164	512	149.632	1416.33	512	102.585	1558	512	110.775
Sb06g017540.1	6613.67	1488	157.923	5343.33	1488	128.333	6340.67	1488	157.22	6619.33	1488	162.005
Sb04g026360.1	5829.67	1757	117.746	6504.67	1757	132.466	5433.33	1757	114.34	6061.33	1757	125.634
Sb04g035220.1	2839.33	3671	27.3521	3725.33	3671	35.964	16143.7	3671	163.232	16486.7	3671	163.679
Sb01g044090.1	4484	2350	67.5385	3653.67	2350	55.5806	3264	2350	50.9912	2356.33	2350	36.4938
Sb09g020620.1	8094.33	1554	185.339	4865	1554	112.457	2209	1554	52.4251	6083.33	1554	142.432
Sb01g036400.1	5178	893	205.503	3740.33	893	150.072	1604.67	893	66.2035	1795.67	893	73.1788
Sb04g019000.1	3693	564	232.017	3382.67	564	214.782	2100.67	564	137.85	2030	564	131.086
Sb07g003750.1	9053.33	2142	149.799	4586.67	2142	76.3085	6825.67	2142	118.846	8489.33	2142	144.366
Sb03g046510.1	6668.67	864	273.859	4695.67	864	194.415	3351.33	864	142.963	4662.33	864	196.446
Sb01g050330.1	4702.67	2234	74.7066	4827.33	2234	77.4512	5614	2234	92.7848	5095	2234	83.0711
Sb04g021380.1	6655	1091	215.549	15071.7	1091	494.364	3292.33	1091	111.869	8681.33	1091	289.712
Sb08g019690.1	5683.67	2744	73.4288	8944	2744	117.13	8577.33	2744	115.536	4852.33	2744	64.4068
Sb10g025280.1	9866.33	2746	127.295	5539.33	2746	72.236	5098.67	2746	68.4845	6449.67	2746	85.4986
Sb09g030000.1	5378.67	1598	119.3	7644.33	1598	170.468	8822.67	1598	204.209	8677.33	1598	197.817
Sb03g035290.1	7279.67	1353	191.021	6603.67	1353	174.582	5758.33	1353	157.008	5103	1353	137.3
Sb02g003720.1	3609	4595	27.8502	3437.67	4595	26.6523	4137.33	4595	33.2311	3118	4595	24.7212
Sb04g008530.1	5531.33	814	241.326	4855	814	213.38	1789.67	814	81.3555	3034.67	814	135.738
Sb0139s002020.1	2897.33	1033	99.181	5005.67	1033	172.093	17459.7	1033	626.594	14529	1033	512.611
Sb02g020760.1	3523	1789	69.7256	4668.33	1789	92.5428	14270	1789	295.637	17104.3	1789	348.454
Sb03g029720.1	4929.67	2111	82.7161	9749.67	2111	164.749	6787	2111	119.196	7607.33	2111	131.257
Sb09g021660.1	4192.33	1835	80.9478	4343.33	1835	84.566	4833.33	1835	97.3995	5255	1835	104.314
Sb06g028230.1	4871	1377	125.361	5874	1377	152.419	5280.67	1377	141.494	5878.33	1377	155.481
Sb06g030240.1	6311	1390	161.504	4937	1390	126.988	5713	1390	151.293	6717.67	1390	175.966
Sb06g021510.1	3992.33	603	234.57	3906.33	603	232.376	3110.67	603	190.546	3704	603	223.705
Sb03g036660.1	3069.67	937	115.982	3475	937	132.074	2524.67	937	99.3327	3488.67	937	135.65
Sb02g036460.1	5538	2169	90.5246	6469.67	2169	106.717	8255	2169	140.415	8081	2169	135.696
Sb02g040120.1	5408.67	843	227.288	7168.67	843	304.64	1028.67	843	45.1544	2743	843	118.482
Sb06g019800.1	4582.67	954	170.288	4067.33	954	152.654	1500.33	954	58.1287	2339	954	89.2846
Sb01g019730.1	5649	1006	199.118	5574.67	1006	197.96	4752.67	1006	174.209	4873.33	1006	176.415
Sb04g026490.1	4825.67	1364	125.485	8186	1364	213.42	16133.7	1364	435.415	12466.3	1364	333.133
Sb10g020170.1	4428	725	216.722	5714.33	725	281.445	4556.67	725	232.388	6271	725	314.967
Sb01g038010.1	5232.33	1771	104.76	3825.33	1771	77.4439	2364	1771	49.3091	2600	1771	53.4508
Sb08g005390.1	6955.33	800	308.336	8222	800	366.587	5640.67	800	259.49	7939	800	361.289
Sb02g042190.1	3069	2132	51.0408	4426.33	2132	73.6733	3188.67	2132	55.351	3146.33	2132	53.7415
Sb01g030340.1	5055.67	2147	83.3772	6385	2147	106.169	8345.67	2147	143.605	8206.33	2147	139.226
Sb07g003860.1	3589.67	1626	78.2077	4865	1626	106.238	5427	1626	122.72	2265.67	1626	50.7558
Sb06g023830.1	3740	1986	66.7374	5129.33	1986	91.8049	8242.33	1986	153.056	5504	1986	100.993
Sb09g004320.1	5062.33	2572	69.7412	5832.67	2572	81.1134	5260.33	2572	75.6645	4329	2572	61.3035
Sb02g029840.1	5388.67	1118	171.021	5889.33	1118	188.661	5558	1118	183.354	6492.33	1118	211.522
Sb04g036380.1	6176	863	253.874	5260	863	218.433	2432	863	103.606	3633.33	863	153.208
Sb05g006960.1	7806	1884	146.267	10135.7	1884	191.806	9699.33	1884	190.263	9700.67	1884	187.538
Sb03g000920.1	4621	2135	76.7952	4025	2135	67.5457	1693	2135	29.3103	2293.33	2135	39.1142
Sb09g026790.1	4550	1271	126.914	4807	1271	135.616	2526.67	1271	73.3635	3610.33	1271	103.437
Sb10g009150.1	5806.33	660	312.224	3933	660	213.278	11350	660	633.707	6590	660	363.573
Sb03g004430.1	4082	2111	68.4266	4589.33	2111	78.3369	1837.67	2111	32.0435	3831	2111	66.0386
Sb02g010660.1	4708.67	547	305.29	4529.67	547	296.746	3293.67	547	221.779	5494.33	547	365.764
Sb01g001600.1	5463.67	859	225.249	6214	859	258.972	1964.33	859	84.4268	4510	859	191.167
Sb02g021090.1	4736.67	3269	51.318	3610.67	3269	39.4132	6645.33	3269	75.1084	6474	3269	72.1568
Sb01g033120.1	5810.67	5942	34.7123	4175.33	5942	25.0794	5421	5942	33.5356	3846.33	5942	23.5683
Sb01g042650.1	5103	1471	123.001	7359.67	1471	178.554	5907.67	1471	148.595	6948	1471	172.05
Sb01g038510.1	6495.33	3747	61.4675	5414	3747	51.77	3602.67	3747	35.5171	3571.33	3747	34.7073
Sb02g036500.1	3749	1343	99.0185	4075.67	1343	108.164	1797	1343	49.3169	3725.33	1343	100.976
Sb06g023280.1	4554.67	2626	61.5522	3626	2626	49.3608	3134.33	2626	44.0727	3157.33	2626	43.784
Sb08g001090.1	7967.33	634	444.395	16909.3	634	954.554	10610.3	634	619.089	13767	634	790.747
Sb05g007490.1	3054.33	2937	36.8173	2396	2937	28.9948	2684.33	2937	33.5858	2115.67	2937	26.2354
Sb08g011730.1	4905	1961	88.6526	4253.67	1961	77.612	2572.33	1961	48.5146	2983	1961	55.4024
Sb02g005070.1	11154.7	2351	168.159	6024.67	2351	91.7889	12474	2351	194.947	7915	2351	122.63
Sb04g002980.1	8102	952	301.198	7742.67	952	290.97	5020.67	952	194.618	5538	952	211.719
Sb07g008090.1	4697	3515	47.3494	5340	3515	54.2208	6983.33	3515	73.4341	5017.67	3515	51.9961
Sb07g001620.1	5553.33	810	242.908	5366.33	810	236.939	3072.33	810	140.2	3658.67	810	164.469
Sb03g003810.1	7172.67	1593	159.773	6563.33	1593	147.184	8454.33	1593	195.661	7507.33	1593	171.61
Sb09g003820.1	5451	2766	69.9695	6551.33	2766	84.6872	7442	2766	99.3536	7673.67	2766	101.05
Sb05g004140.1	5590.67	1701	116.533	5184.67	1701	108.882	5660	1701	123.174	4436	1701	94.9677
Sb04g037970.1	5273.67	2580	72.4975	5388.67	2580	74.7285	3748	2580	53.7128	4003.67	2580	56.5146
Sb07g025680.1	4535.67	1150	139.925	4463.67	1150	138.88	3496	1150	111.927	5397	1150	170.869
Sb07g027940.1	4711.67	1227	135.886	5000	1227	146.6	4673	1227	140.612	3015	1227	89.4769
Sb07g021760.1	4714.67	1707	97.882	5056.33	1707	105.453	6942.67	1707	149.794	6116.33	1707	130.452
Sb01g009340.1	5310	905	207.718	3714.67	905	146.611	7868.33	905	321.249	5523.33	905	222.305
Sb02g025790.1	3531.33	1868	67.0409	1625	1868	30.9394	22343	1868	442.801	5888.33	1868	114.876
Sb04g022760.1	4279.67	1507	100.65	4535.67	1507	107.63	6224	1507	153.183	5273.67	1507	127.474
Sb10g009210.1	6044.33	6326	33.928	5011.67	6326	28.338	7534.33	6326	43.9354	6764.67	6326	38.9515
Sb03g012950.1	5266	921	202.89	1065.67	921	41.0222	5050	921	202.656	3043	921	120.394
Sb06g030230.1	6597.67	1062	220.821	9661.67	1062	322.88	24165.7	1062	840.498	14706.3	1062	504.449
Sb01g009860.1	5715	7904	25.6389	4438.33	7904	20.1101	2849	7904	13.3203	3077	7904	14.1769
Sb02g041030.1	4755	1382	122.016	5692	1382	147.088	4580.33	1382	122.552	5337.33	1382	140.65
Sb04g018740.1	5119	3669	49.5187	4799.67	3669	46.8417	2936	3669	29.5381	3150.67	3669	31.2716
Sb09g016610.1	5362	1702	111.79	5511	1702	116.071	2602	1702	56.6021	3379.67	1702	72.321
Sb04g038330.1	5252.67	1634	114.046	4867.33	1634	106.563	3850	1634	87.0976	4688.67	1634	104.496
Sb04g005520.1	4546.33	1594	100.466	11534	1594	261.165	3547.33	1594	82.068	2858.33	1594	65.292
Sb04g027550.1	5551.67	768	256.618	3549.67	768	165.791	1315	768	62.9505	2706.67	768	128.234
Sb01g038670.1	1877.67	610	108.583	542.333	610	31.4768	7545	610	456.845	3466	610	207.14
Sb02g036340.1	3469	871	141.365	3348.33	871	136.398	6888.33	871	289.607	5618.33	871	234.929
Sb03g011390.1	6261	1939	114.56	6374.33	1939	117.535	7101.67	1939	135.529	6263.67	1939	117.659
Sb01g037220.1	5632	865	230.994	7945	865	328.126	6213	865	265.51	6569.67	865	276.592
Sb09g020540.1	5481	2067	94.0616	6439.33	2067	111.327	7218.33	2067	129.088	7523.67	2067	132.58
Sb01g046520.1	5471.33	2007	97.0832	3779.33	2007	67.0761	4002	2007	73.7466	4672.67	2007	84.7615
Sb01g019040.1	5225.33	930	199.284	4647.67	930	179.303	3296.33	930	130.824	4135.67	930	161.91
Sb09g027280.1	6022	743	287.893	6990.33	743	336.937	3920	743	195.251	5748.33	743	281.723
Sb10g006160.1	6814	616	392.363	7933.67	616	460.369	3000.33	616	179.947	5242.67	616	309.852
Sb03g043900.1	4531.67	3466	46.3611	5366	3466	55.4245	3454	3466	36.6223	5052.33	3466	53.065
Sb03g010550.1	4802.67	1187	143.497	5147.33	1187	155.339	6922.67	1187	215.509	6289.33	1187	193.006
Sb09g000750.1	5895	1640	127.538	5836.67	1640	127.459	5548	1640	124.924	5241.33	1640	116.383
Sb07g029080.1	5050	1656	108.159	4350.33	1656	94.0137	4328	1656	96.5571	3092.67	1656	68.0099
Sb01g042150.1	7930.67	1414	199.716	5616.33	1414	142.45	1177.67	1414	30.6891	2925.33	1414	75.273
Sb03g011310.1	4954	491	357.811	2719	491	198.526	1452	491	108.628	2612.67	491	193.664
Sb04g030820.1	3796.67	1363	98.6441	6977.67	1363	181.834	10360	1363	281.217	9736.67	1363	260.308
Sb01g010210.1	5046	2599	68.8653	4691	2599	64.5859	4122.33	2599	58.605	3604	2599	50.5051
Sb07g002300.1	4943	1821	96.3157	5424	1821	106.546	6617.33	1821	134.383	6906.67	1821	138.158
Sb03g028760.1	6678.33	1539	153.515	5206.67	1539	120.9	2424.33	1539	58.8339	4505	1539	106.514
Sb01g005260.1	4452.33	1025	153.865	3578.33	1025	124.495	7498.67	1025	270.218	6102	1025	216.896
Sb01g049450.1	8606.33	1071	285.399	4550.67	1071	152.15	5906.67	1071	203.442	5221.33	1071	177.493
Sb03g018290.1	4575	771	210.328	4787.67	771	222.159	4332.33	771	207.827	4525.67	771	213.765
Sb02g042550.1	5051	1246	143.548	8425.67	1246	241.11	8273	1246	245.667	6975.33	1246	203.936
Sb01g002750.1	6865.33	1952	124.272	9307.33	1952	170.781	12778	1952	242.133	10301	1952	192.242
Sb02g022510.1	3179	2249	50.149	3473.33	2249	54.9923	5864.33	2249	96.3711	4396.67	2249	71.2136
Sb10g030720.1	4604.67	2578	63.1865	3944	2578	54.5723	6116	2578	87.7432	3045.33	2578	43.03
Sb09g024270.1	5910.33	5215	40.171	6454.33	5215	44.1607	8084.33	5215	57.372	7806	5215	54.5307
Sb01g049050.1	4014.67	937	151.743	2222.67	937	85.2177	1421	937	55.7185	1720.33	937	66.8184
Sb08g015440.1	5605.33	1306	152.294	3885.67	1306	106.697	2843.33	1306	80.0748	3683	1306	102.659
Sb08g018765.1	5422	2109	91.2514	4558.33	2109	77.3365	4665.67	2109	81.739	5192.67	2109	89.6613
Sb06g019660.1	2634.67	1832	50.8414	3671	1832	71.2427	6878.67	1832	138.779	5144	1832	102.339
Sb01g042680.1	2629.67	2263	41.0916	4716	2263	74.0829	7242.67	2263	118.357	6312.67	2263	101.656
Sb04g035500.1	3052.33	2167	49.9429	6668.67	2167	109.164	6567.67	2167	111.84	7618	2167	128.102
Sb07g029110.1	4641.33	1158	141.966	4211	1158	130.103	3215.67	1158	102.336	4749.33	1158	149.334
Sb03g036840.1	4238.67	1013	148.348	3802.33	1013	134.253	1613.67	1013	58.9806	2497	1013	89.7353
Sb03g041990.1	4064.67	1245	115.569	3195	1245	91.551	5115	1245	151.831	4354.33	1245	127.408
Sb02g003990.1	4690.33	2510	66.2627	4365	2510	62.2023	2762	2510	40.7568	2888.33	2510	41.9033
Sb06g018020.1	6652	1926	122.535	7155	1926	132.841	3633.67	1926	69.7975	2988.67	1926	56.5098
Sb01g021890.1	4941	1522	115.031	4351	1522	102.263	5810.33	1522	140.62	9198.67	1522	220.015
Sb07g021660.1	4353.33	1855	83.1267	3891.33	1855	74.7089	4541	1855	90.2106	5123.67	1855	100.603
Sb06g014720.1	5168	1272	143.919	6584.67	1272	184.756	6029	1272	175.115	6095.67	1272	174.514
Sb04g006830.1	4652	1723	95.8634	5051	1723	104.74	5951	1723	127.517	5385.33	1723	113.847
Sb04g008500.1	3995.67	1025	138.009	5155.33	1025	179.787	2102	1025	75.9003	3380.67	1025	120.12
Sb01g046070.1	3465.33	670	183.206	3102.67	670	165.665	1455.67	670	80.4513	1945.33	670	105.739
Sb10g029490.1	11165.3	828	477.389	13495.3	828	581.201	10788.3	828	481.81	13423.7	828	590.388
Sb03g002340.1	3118.33	1937	57.0144	2616.67	1937	48.004	5742.67	1937	109.401	5152	1937	96.9052
Sb04g005070.1	5415.67	606	316.909	7126.33	606	419.946	5060	606	309.052	5962	606	358.312
Sb01g027390.1	5083	3974	45.3701	5094.67	3974	45.8717	5340	3974	49.6246	4801	3974	44.0002
Sb03g013090.1	6331.67	3349	67.1123	4549.33	3349	48.6255	3306	3349	36.3883	3781	3349	41.1069
Sb03g035510.1	7917.33	1680	167.17	6837.33	1680	145.929	5405.33	1680	118.899	5710.33	1680	123.793
Sb01g005835.1	4216	1605	93.3919	4955.33	1605	109.567	7514.67	1605	172.452	7422.33	1605	168.449
Sb01g048870.1	4430.67	1756	89.4042	2374.67	1756	48.4985	1795	1756	37.5949	1844.67	1756	38.2357
Sb04g033800.1	7478.67	1350	196.795	6226.67	1350	165.297	3434	1350	93.3315	6015.33	1350	162.174
Sb02g041980.1	6630	1371	170.589	9138	1371	238.797	9520	1371	256.77	7456	1371	198.085
Sb01g049120.1	6484.33	1114	206.408	4758.33	1114	153.261	1650	1114	54.6374	2967.33	1114	96.922
Sb06g027870.1	4845	971	176.85	5305	971	195.482	3146.33	971	119.898	3486	971	130.748
Sb01g010060.1	6062.33	1974	108.871	5749.33	1974	104.247	3069	1974	57.4919	3548	1974	65.4491
Sb01g044290.2	1913	2169	31.1481	4728	2169	77.1918	10014	2169	169.352	5578.33	2169	93.7158
Sb08g020830.1	4827	1675	102.164	6772	1675	144.751	2307.33	1675	51.0255	5549.67	1675	120.619
Sb04g028030.1	6011	1690	126.109	7108.33	1690	150.092	9484.67	1690	207.234	9927.67	1690	213.986
Sb07g004420.1	6198.33	3591	61.332	5544	3591	55.2621	4416	3591	45.4637	4464.67	3591	45.2773
Sb07g026290.1	5040.33	1580	113.213	5188.33	1580	117.451	4540.67	1580	106.159	5592.33	1580	128.932
Sb09g030590.1	5552.67	4162	47.2821	6361.67	4162	54.6784	4756.67	4162	42.3438	4306.33	4162	37.6877
Sb04g023640.1	4937	2214	78.9579	6489	2214	105.759	2814.67	2214	46.9028	4111.33	2214	67.6103
Sb02g042210.1	3382.67	1738	69.0045	3588	1738	73.3176	4427.67	1738	93.9862	4790.67	1738	100.426
Sb03g003550.1	2430.67	1286	66.8427	2888.67	1286	79.8469	10720	1286	308.31	4256.33	1286	120.617
Sb01g003260.1	1948.33	796	86.3798	2096.33	796	93.2984	6514.67	796	301.1	7638	796	349.778
Sb09g028570.1	4054.67	3576	40.1925	3848.33	3576	38.3208	7073	3576	73.0592	3382.67	3576	34.457
Sb04g004680.1	3717.67	669	196.791	3473.67	669	186.066	1004.67	669	55.5781	1721.67	669	93.6902
Sb04g035120.1	4537	1348	119.53	6898.67	1348	182.575	5138	1348	141.189	8045.67	1348	217.44
Sb10g029650.1	3737.33	623	213.004	3902.67	623	224.441	1752	623	104.035	2739.67	623	160.108
Sb07g001230.1	5734	1137	178.83	3501.67	1137	110.523	1405.67	1137	45.3717	2826	1137	90.4381
Sb03g047000.1	3858	919	148.659	2688.67	919	104.265	7297.67	919	292.608	3209.67	919	127.225
Sb03g002080.1	2985	904	116.989	1984	904	78.3514	3325	904	135.701	3067.67	904	123.593
Sb07g008550.1	4681.33	1378	120.623	2054.67	1378	52.9982	1254.33	1378	33.6497	3259.33	1378	86.0891
Sb03g005100.1	6084	6579	32.8587	5348.33	6579	29.1093	2973.33	6579	16.6988	3131	6579	17.3329
Sb02g011390.1	6001.67	1272	167.697	4806	1272	134.605	9311	1272	270.796	6798.33	1272	194.683
Sb04g028900.1	4607	1667	97.9718	4609	1667	98.9352	2067	1667	45.7721	3010	1667	65.7522
Sb02g027300.1	7801.67	1847	150.288	4626.33	1847	88.9927	3819	1847	76.9854	4528	1847	89.2506
Sb03g039740.1	5172.33	1930	95.0089	4559.33	1930	84.2305	5594.33	1930	107.037	5070.33	1930	95.6492
Sb09g028040.1	4941.67	666	263.151	5009.67	666	269.63	1497	666	83.2387	2503.67	666	136.867
Sb04g002990.1	3210.67	1969	57.738	4135.67	1969	74.7638	13509.7	1969	253.54	8304.33	1969	153.686
Sb04g007170.1	5327.67	1690	111.902	6233	1690	132.013	8283	1690	181.154	7685	1690	165.636
Sb02g035650.1	3005.67	999	106.49	2958	999	105.574	4753.33	999	176.574	4263	999	155.452
Sb04g000810.1	4882.67	1164	148.79	4714.33	1164	144.888	6440.33	1164	204.486	6719.33	1164	210.269
Sb04g033060.1	6719.33	1292	184.355	3301.67	1292	91.2278	8707.67	1292	249.093	3274	1292	92.2867
Sb09g007880.1	4837.67	3704	46.3501	5170.67	3704	49.9328	5820.33	3704	58.0118	5909	3704	58.1099
Sb04g036490.1	6387.33	1323	170.811	7534	1323	202.994	12448.3	1323	348.666	9594.67	1323	264.219
Sb04g002190.1	4213.33	1042	143.384	4292	1042	147.704	1089.67	1042	38.4987	2370.33	1042	82.797
Sb01g040800.1	5524.33	4287	45.724	5083.33	4287	42.3877	6364	4287	54.7671	6542.67	4287	55.5865
Sb01g008610.1	4156.33	895	164.736	4981.33	895	199.309	2500.33	895	103.402	3840.33	895	156.259
Sb02g003730.1	6001.33	1858	114.571	3257	1858	62.7632	2767	1858	54.8117	3014	1858	59.0561
Sb01g003340.1	3951	1288	108.836	2859	1288	79.0128	3000.33	1288	85.909	2899.67	1288	81.9939
Sb01g037280.1	5364.67	1245	152.317	6680	1245	193.256	1924	1245	57.0033	4000.33	1245	116.956
Sb01g002170.1	3647.67	1755	73.5543	2956	1755	60.1689	4687.67	1755	98.6515	2981.67	1755	61.8872
Sb01g016780.1	5640	1289	154.861	4399.67	1289	122.115	2299.67	1289	65.714	2932	1289	82.784
Sb05g002420.1	5376	1580	120.805	3931	1580	89.0795	4549	1580	106.29	3767.33	1580	86.828
Sb03g001100.1	4321.33	2181	70.2361	2914.67	2181	47.7735	9721.33	2181	164.262	4527.33	2181	75.6239
Sb03g009580.1	6642	1940	121.491	5278.33	1940	97.2977	8579.67	1940	163.21	7868.67	1940	147.709
Sb04g030390.1	5073	1848	97.4331	5281	1848	102.385	3265.33	1848	65.4481	3005.67	1848	59.2411
Sb01g015110.1	4496.67	1167	136.735	8580.67	1167	262.915	8332	1167	264.037	11179.3	1167	349.001
Sb06g025250.1	9820.33	2984	116.858	6736.33	2984	81.7517	445.667	2984	5.4196	2836.33	2984	34.5735
Sb06g026070.1	3449	893	136.471	5053	893	201.922	6379.33	893	266	7093	893	289.455
Sb10g023510.1	4188	1221	121.483	4458.33	1221	130.265	8273	1221	250.457	6327.33	1221	188.793
Sb04g034190.1	2600.33	1815	50.709	2487.67	1815	48.8262	3811.67	1815	77.2548	3075.67	1815	61.7283
Sb06g033720.1	4774.33	1591	106.498	4651	1591	104.695	2530	1591	58.7117	3259.33	1591	74.5984
Sb02g030870.1	5732.67	2951	68.9499	3311.33	2951	39.9277	3998	2951	50.1241	3478	2951	42.9176
Sb04g035750.1	7629	1630	166.356	6688	1630	147.061	3583.67	1630	81.21	5518.67	1630	123.256
Sb07g015140.1	7701.33	939	290.85	8025	939	305.59	4790.67	939	188.765	5429.67	939	210.612
Sb03g008490.1	5133.67	4987	36.5411	5017.67	4987	35.96	7461.67	4987	55.2387	5318.33	4987	38.8422
Sb03g030860.1	5426	1825	105.512	4549	1825	89.3644	6074.67	1825	122.882	4386.33	1825	87.5242
Sb04g028450.1	5777.33	1964	104.321	4634	1964	84.6692	2579	1964	48.5175	3056.67	1964	56.6603
Sb02g016600.1	5199.33	1663	111.074	5930.33	1663	127.431	6156.67	1663	136.268	8563.33	1663	187.53
Sb09g030840.1	4929	1188	147.265	3428	1188	103.412	1937.33	1188	60.2727	1995	1188	61.1415
Sb03g039020.1	4330.67	1646	93.2785	4567.67	1646	99.0542	6555.33	1646	147.146	5919.67	1646	130.999
Sb04g011270.1	5055	1060	169.285	5794.33	1060	195.726	5079.67	1060	177.025	7223	1060	248.141
Sb01g035680.1	4325.33	1365	112.506	3066	1365	80.3746	2992.33	1365	80.9436	3157.33	1365	84.2266
Sb06g012520.1	5472.67	1722	112.584	6225	1722	128.944	21015	1722	453.867	13056.7	1722	276.222
Sb01g013320.1	4310.67	1641	93.1527	5753	1641	125.026	7213.67	1641	162.277	5544.67	1641	123.09
Sb05g023520.1	6100	2466	87.9426	4970.33	2466	72.209	5151	2466	76.994	4014.67	2466	59.2841
Sb01g040230.1	4113.67	601	242.888	4657.33	601	277.374	4972	601	305.814	5067.67	601	307.145
Sb03g046750.1	3941	953	146.615	3729.67	953	140.099	1109.33	953	43.066	2011.67	953	76.8502
Sb09g005280.1	3138	3862	28.8478	3852.33	3862	35.5372	3038.67	3862	28.9641	3607.67	3862	34.0282
Sb04g022560.1	4764	1356	124.796	4777.67	1356	125.74	2341.33	1356	63.6625	3095.67	1356	83.1285
Sb05g012960.1	11369.7	1010	398.178	6915	1010	243.93	7685	1010	280.953	8359.67	1010	301.318
Sb04g038380.1	4633.67	987	166.312	2928	987	106.549	1480	987	55.3226	1843.33	987	67.9848
Sb01g011260.1	4438	1202	130.987	5450.67	1202	162.131	6675.33	1202	204.961	6920.67	1202	209.714
Sb10g020910.1	4357.33	1493	103.446	4893	1493	117.044	4537	1493	112.353	4688.33	1493	114.386
Sb08g003250.1	4712.33	1359	122.931	7117.33	1359	187.774	4850.67	1359	131.899	6349	1359	170.16
Sb02g004840.1	4009.67	701	202.526	1137.67	701	58.5829	1871.67	701	98.7094	770.667	701	40.018
Sb04g001270.1	5000.67	1418	125.156	3897	1418	98.3769	3346.67	1418	87.1335	3561.67	1418	91.4601
Sb02g024690.1	7238	2088	123.072	6451	2088	110.902	4906	2088	86.4547	8507.67	2088	148.292
Sb01g046020.1	3672	2219	58.6812	3953	2219	63.5196	7073.33	2219	117.324	6126.33	2219	100.561
Sb08g003330.1	4301.33	2181	69.9189	3865.33	2181	63.5529	2208	2181	37.3556	2419	2181	40.3912
Sb08g020840.1	3782.67	1841	72.8541	3627	1841	70.4764	5380.67	1841	107.906	4655.33	1841	92.1088
Sb03g014800.1	3545	671	187.864	4100.33	671	217.67	487.667	671	27.0105	2677.33	671	145.198
Sb01g001140.1	6679.33	2154	110.442	5787.33	2154	95.9134	573	2154	9.86081	2353.67	2154	39.7586
Sb01g048630.1	6704.33	4858	49.02	6738.33	4858	49.6574	7988.67	4858	60.7246	5989	4858	44.9029
Sb01g011960.1	4795	2570	66.1947	4315	2570	60.0802	7137	2570	102.761	4861.33	2570	68.8945
Sb01g018400.1	4147.33	1680	87.6303	4974	1680	105.703	2085	1680	45.6128	5828	1680	126.309
Sb06g025480.1	2655.33	2340	40.21	1740	2340	26.5932	2122.33	2340	33.4491	1380.33	2340	21.4844
Sb01g048360.1	4931.67	1259	139.144	4376	1259	124.529	2242.67	1259	65.8133	2762.33	1259	79.8649
Sb07g025960.1	4053.33	3021	47.6109	3582.67	3021	42.3601	4992	3021	60.9698	4976.67	3021	59.9903
Sb08g018670.1	4312	3866	39.5513	3297.67	3866	30.5228	2757.33	3866	26.3655	2498.67	3866	23.5371
Sb08g008230.1	4669.33	3664	45.1729	5083.67	3664	49.7032	2877	3664	29.038	3365.67	3664	33.4544
Sb01g039540.1	4765.67	2025	83.5226	4753.33	2025	83.8648	4491.67	2025	82.0301	4144	2025	74.538
Sb04g034260.1	4084.33	1579	91.6238	6279	1579	142.225	2613	1579	61.1062	4250.67	1579	98.0232
Sb02g032640.1	3378	2810	42.6115	4282.33	2810	54.277	9572.33	2810	125.534	5742.33	2810	74.4296
Sb10g007330.1	6281.33	1471	150.498	11039	1471	272.235	1371.67	1471	34.3287	3788.67	1471	93.7032
Sb05g025220.1	3155.33	496	225.304	2923.33	496	211.196	2084	496	154.904	2442.67	496	179.364
Sb05g002900.1	4396.67	1990	78.2446	4260.67	1990	76.7611	2731	1990	50.6714	2920.33	1990	53.4433
Sb04g022890.1	4624.33	2999	54.6356	3468	2999	41.3528	5671.67	2999	69.8651	3876.33	2999	47.0666
Sb01g003410.1	6509.67	799	288.518	8131.33	799	363.277	4286.67	799	198.46	5121.33	799	233.395
Sb02g036560.1	7315	2913	89.2672	5632.67	2913	69.1285	2873.67	2913	36.3179	5403.67	2913	67.5277
Sb02g029940.1	5020.67	520	343.716	2329.33	520	161.059	31.6667	520	2.25797	1111	520	77.7365
Sb10g022220.1	3683.33	2090	62.4954	4990.67	2090	85.1046	5089	2090	89.9851	4984.33	2090	86.8758
Sb02g035170.1	3505.33	894	138.924	5098	894	202.919	12659.7	894	524.378	10875.3	894	443.222
Sb04g030400.1	1876.33	1602	41.3857	2493.33	1602	55.2085	6552	1602	150.977	5532	1602	125.852
Sb02g033930.1	5364.67	1390	137.013	6798.67	1390	174.481	6809.33	1390	180.815	7359	1390	192.831
Sb07g022110.1	3496.33	6046	20.5053	3434.33	6046	20.249	7096.67	6046	43.2983	6184.33	6046	37.2689
Sb06g028440.1	5111.67	2016	89.9879	7626.67	2016	134.998	9820	2016	180.091	12056	2016	217.864
Sb04g024330.1	4223.33	618	242.528	3044.33	618	176.575	2735.67	618	163.659	2367	618	139.49
Sb01g044280.1	4102.33	2545	57.1496	3565.33	2545	50.3767	4304	2545	62.2493	4641	2545	66.402
Sb07g026320.1	8292.33	1908	153.975	5792.67	1908	108.866	5687	1908	110.196	8731	1908	166.664
Sb03g010545.1	3007.67	1742	61.2647	1744.67	1742	35.6723	1273.67	1742	26.8986	1439.67	1742	30.0937
Sb06g017340.1	3742	3729	35.5643	3399.67	3729	32.5446	7170	3729	70.9251	4570.33	3729	44.6482
Sb04g006270.1	4800.33	1109	153.295	2257	1109	73.0707	505	1109	16.7037	1282.67	1109	42.0755
Sb03g036030.1	4757.33	1943	86.8486	4987.33	1943	91.8382	6105.67	1943	116.023	6124.67	1943	114.808
Sb01g028650.1	3478.67	738	166.852	3340	738	162.198	3307.67	738	166.048	2936	738	144.873
Sb04g026920.1	3951.67	1187	118.104	4299.33	1187	129.663	4800	1187	149.084	5679.33	1187	174.258
Sb07g003070.1	2690.33	2225	42.9004	4434.67	2225	71.5584	1531.33	2225	25.2637	3367.67	2225	55.1067
Sb04g033900.1	4484.33	728	218.365	5440.33	728	267.132	5524.67	728	280.88	6015	728	300.938
Sb01g004490.1	2189	1557	49.6934	4884.33	1557	111.295	7426.67	1557	176.261	7705.67	1557	180.382
Sb10g024790.1	4364	2031	76.2609	10219.3	2031	179.082	8888.67	2031	162.641	7196.67	2031	129.034
Sb05g012453.1	3407.67	558	216.438	2851.67	558	183.129	2342.67	558	155.165	3149.33	558	205.556
Sb03g028730.1	3957.33	1702	82.559	4065.67	1702	85.4814	6069.33	1702	131.537	5055	1702	108.177
Sb04g035670.1	4140.67	1786	82.1298	4301.67	1786	86.0872	5457.67	1786	112.814	5811.33	1786	118.513
Sb04g031990.1	4877	1782	97.031	5378.67	1782	108.011	5237.67	1782	108.688	5490	1782	112.212
Sb01g035860.1	3397.67	931	129.418	4748	931	182.468	1158.67	931	46.0958	2734.33	931	106.938
Sb02g027290.1	3924	2021	68.8393	2236.33	2021	39.6594	1902	2021	34.6606	1529.33	2021	27.5513
Sb01g038390.1	3829	1051	129.239	4343.33	1051	147.798	3818	1051	134.251	5023.33	1051	174.034
Sb01g038230.1	4253.33	1423	106.057	4280	1423	107.622	3075.33	1423	79.8996	3219.33	1423	82.3902
Sb03g010820.1	4837	1462	117.74	1553	1462	38.0255	2141	1462	53.6357	2764	1462	68.8015
Sb09g029740.1	5792	3388	60.7054	6040.33	3388	63.7102	2172.33	3388	23.7605	3591.33	3388	38.6035
Sb03g037420.1	5267.33	1060	176.268	3604.67	1060	121.532	1482.67	1060	51.7772	1654	1060	56.8017
Sb10g022580.1	2799	1939	51.2504	1960.67	1939	35.8211	1908.33	1939	36.552	1865.67	1939	35.0384
Sb09g006480.1	3155.67	1503	74.4361	4174.67	1503	99.4072	2635	1503	64.6664	3525	1503	85.4178
Sb01g030810.1	6290	986	226.378	10579.3	986	383.238	4875.33	986	182.761	12132.7	986	447.941
Sb03g039990.1	2748.33	1008	96.6525	3254	1008	115.893	2718.33	1008	99.7767	2802.67	1008	101.259
Sb02g036110.1	4632.33	3013	54.5639	3921.33	3013	46.5752	4374	3013	53.5507	3437.33	3013	41.5521
Sb07g015120.1	5508	2410	81.1013	4720.33	2410	70.0641	4294.33	2410	65.7556	3972.67	2410	60.0259
Sb08g018650.1	3301	1254	93.0519	4189.67	1254	119.19	1111.33	1254	32.8205	2135	1254	61.984
Sb01g028100.1	5328.67	783	241.11	7090.33	783	323.285	4856.67	783	229.111	5706	783	265.357
Sb10g006260.1	2986.67	1745	60.6367	3459	1745	70.6002	5421.67	1745	114.585	5973	1745	124.709
Sb02g029050.1	3953	586	239.413	4323	586	264.421	924	586	58.2195	2273.33	586	141.203
Sb10g004070.1	4307	4950	30.8985	5281	4950	38.1061	3786.33	4950	28.3397	6169.33	4950	45.4008
Sb03g027980.1	5100.33	3471	52.181	4629.67	3471	47.7445	3981.33	3471	42.3277	4590.67	3471	48.1635
Sb08g018480.1	4733.33	1707	98.3518	7423.33	1707	155.764	4185.33	1707	90.697	4935.33	1707	105.293
Sb03g039140.1	1995.67	1862	37.9066	885	1862	17.0664	1431.33	1862	28.5585	1311	1862	25.6525
Sb10g008870.1	4499.33	3452	46.2787	4329	3452	44.8679	4691.33	3452	50.221	4644.67	3452	49.0047
Sb01g012680.1	4388.67	2498	62.2841	4024.67	2498	57.6736	2362.67	2498	35.0003	2752.33	2498	40.1309
Sb09g000280.1	3791.33	524	256.364	4613	524	313.795	7544.33	524	532.551	6573.33	524	456.98
Sb01g004740.1	2931.33	1899	54.5771	4655.33	1899	88.5119	797	1899	15.5848	1630	1899	31.2379
Sb03g025720.1	5848.33	3841	54.0218	4822	3841	44.9988	1973	3841	19.0087	2979.67	3841	28.2412
Sb02g024090.1	5114.67	1409	128.978	3878	1409	98.5659	4210.33	1409	110.161	5027.33	1409	129.956
Sb03g041410.1	3076	2346	46.3474	2393.33	2346	36.7483	3185.33	2346	49.9745	2191.67	2346	34.0192
Sb04g035130.1	2054.67	847	85.894	11530.3	847	482.05	10562.3	847	458.277	23343.7	847	1004.46
Sb02g030070.1	4881	2720	63.6183	7045.67	2720	92.8582	11084.7	2720	150.632	8266.67	2720	110.722
Sb05g014880.1	3385	1902	63.0367	4196	1902	78.8223	3781	1902	73.2498	3585	1902	68.6559
Sb01g042830.1	5332.33	2627	71.979	5140	2627	70.0822	2527.33	2627	35.5534	3325.67	2627	46.0982
Sb01g037250.1	6566	1575	147.974	5127.33	1575	116.626	3233	1575	75.6486	5501.67	1575	127.174
Sb01g046840.1	4647.67	2867	57.4715	4749	2867	59.3072	5980	2867	77.1065	5874.33	2867	74.6432
Sb07g021410.1	4605.33	661	247.127	6443.33	661	349.432	2191.67	661	122.63	3961.67	661	218.224
Sb01g037483.1	4791.67	3312	51.2576	4670.67	3312	50.3932	6626	3312	73.7186	4656	3312	51.2023
Sb04g002490.1	4292.33	1166	130.576	3107	1166	95.468	1555.67	1166	49.1126	2158.67	1166	67.3892
Sb06g032010.1	4572.67	1424	113.871	2809.33	1424	70.4694	2600.67	1424	67.3555	2668.67	1424	68.2313
Sb09g004690.1	3379.33	713	168.038	1700	713	85.2737	2130.67	713	110.274	1346	713	68.7275
Sb04g000330.1	4450.67	871	181.09	4484.33	871	184.171	4307	871	182.608	4954.33	871	207.142
Sb01g004730.1	5594.33	2244	88.3949	6429.67	2244	102.446	2501.33	2244	41.3535	3148	2244	51.0799
Sb04g004540.1	4341	4087	37.709	4101	4087	35.854	4115	4087	37.1938	4654.67	4087	41.4862
Sb10g001780.1	3941	508	274.928	5982	508	420.245	7388.33	508	538.602	7281.33	508	522.155
Sb04g021590.1	7175.67	922	276.552	7442.33	922	289.324	4499.33	922	180.395	4833.67	922	190.9
Sb10g028740.1	3386	2457	48.8949	2938.33	2457	42.6247	2925.33	2457	43.8877	3029.33	2457	44.9047
Sb01g028420.1	3610.33	5056	25.3362	3010.67	5056	21.2867	4707.33	5056	34.2927	4226	5056	30.4436
Sb01g035770.1	5697.33	3005	67.4139	5577.33	3005	66.3282	2189.33	3005	26.9617	3673.67	3005	44.5108
Sb01g031820.1	4202.67	1218	122.288	5317.33	1218	156.428	4342.33	1218	131.743	8091.67	1218	241.893
Sb03g003420.1	5517	2664	73.5145	5679	2664	76.3545	4933	2664	68.4245	5075.67	2664	69.3924
Sb10g030440.1	2980	1010	104.424	2994.33	1010	105.797	5909.67	1010	216.365	4570.67	1010	164.871
Sb01g001080.1	4219	1805	82.9542	4590.67	1805	91.0023	1432.67	1805	29.403	2320.67	1805	46.8187
Sb02g031280.1	3936	824	169.616	5811.67	824	251.402	2952	824	132.797	5366.33	824	237.152
Sb02g037160.1	4094.33	1491	97.3311	3720	1491	89.4558	4861.67	1491	120.356	5069.33	1491	123.833
Sb02g020475.1	3487.67	2586	47.8489	2901.33	2586	39.8947	5884.33	2586	83.8292	3750	2586	52.8269
Sb04g003970.1	4845.33	1689	101.823	2908.33	1689	61.6334	3482.67	1689	75.8996	2566	1689	55.3157
Sb04g001850.1	4034	1260	113.55	4511	1260	128.479	2855.67	1260	83.6216	3083.67	1260	89.1081
Sb07g010440.1	4144.67	14671	10.0185	3783.33	14671	9.21234	5144.33	14671	12.9653	4389.67	14671	10.8999
Sb04g026520.1	3813	2723	49.583	6249.67	2723	82.137	3159	2723	42.9024	2950.67	2723	39.4531
Sb02g034570.1	4151.67	1603	91.6014	2934.33	1603	65.5731	2904	1603	66.7608	2011.33	1603	45.6834
Sb01g011050.1	3210	3058	37.276	5021.67	3058	58.4672	5113	3058	61.9907	6364.67	3058	75.8406
Sb03g040270.1	4827.33	2513	68.0516	2776.67	2513	39.3425	1349.33	2513	19.8604	860.333	2513	12.4626
Sb01g022150.1	3355.33	1190	99.9139	4729	1190	141.935	3732.33	1190	116.032	4124	1190	126.225
Sb01g041650.1	3594.67	2361	53.971	3829.33	2361	57.9241	4851.33	2361	75.8635	4392.33	2361	67.7716
Sb01g030120.1	6066.67	680	316.554	5989.67	680	314.908	4865.67	680	264.385	5327.33	680	285.229
Sb03g036220.1	3627.67	975	131.753	3578.67	975	131.419	4807.33	975	181.836	3254.33	975	121.564
Sb10g027860.1	3285.33	507	229.557	2815.67	507	198.957	3579.33	507	261.26	3149	507	226.234
Sb03g046660.1	4578	2201	73.7897	4634.33	2201	75.3512	2711	2201	45.4247	4583.67	2201	75.8169
Sb01g019770.1	3836	423	321.152	4166	423	352.07	2656.33	423	232.485	2587	423	222.742
Sb06g031060.1	4736.33	1173	143.092	9088.67	1173	276.732	6998.67	1173	220.563	8796.33	1173	273.126
Sb09g028730.1	3700	3042	43.1296	3567.67	3042	41.8957	3754.67	3042	45.5848	3729	3042	44.6496
Sb01g035620.1	4729	4030	41.7096	3852	4030	34.1307	6894.33	4030	63.1175	5328	4030	48.1507
Sb01g029510.1	4457.67	1617	97.8279	2905.33	1617	64.0266	5419.67	1617	123.7	3664	1617	82.4844
Sb10g010690.1	4255	665	226.854	2798	665	150.74	4742.33	665	263.581	3060	665	167.596
Sb03g001113.1	2775.67	1398	70.4394	1766.67	1398	44.8478	2693	1398	71.1664	2517.67	1398	65.5916
Sb04g001010.1	3615.67	6837	18.7442	3836.33	6837	20.0564	5187.67	6837	28.0856	4002.67	6837	21.3267
Sb05g022620.1	4968.67	2358	75.0354	3815	2358	58.1364	104.333	2358	1.62726	3030	2358	46.7435
Sb02g004540.1	4186	2328	63.7158	4150.67	2328	63.7226	3309.67	2328	52.5287	3043	2328	47.6015
Sb07g004310.1	4849.67	1274	135.084	5709.67	1274	160.159	7546.67	1274	219.182	6928.67	1274	198.082
Sb01g002020.1	3822	2108	64.3698	3418	2108	57.9268	3453.33	2108	60.43	3367.33	2108	58.1677
Sb05g001470.1	2353	1676	49.7361	1606.67	1676	34.2014	2438	1676	53.4355	2366	1676	51.4339
Sb03g009490.1	4212.33	1991	75.1065	3622.33	1991	65.1235	2373.67	1991	44.0772	2303.67	1991	42.1389
Sb08g001710.1	3526.33	2104	59.372	6808	2104	115.255	9898	2104	173.302	6679.67	2104	115.631
Sb02g042100.1	7687.33	3295	82.8414	7535	3295	81.8611	5604.33	3295	62.65	5518	3295	60.9715
Sb02g041160.1	4349.33	11833	13.0456	3841.33	11833	11.6101	4791.33	11833	14.9849	4518	11833	13.9094
Sb07g022590.1	2666.33	1595	59.2645	2989	1595	66.811	2732.67	1595	63.1825	2785.67	1595	63.6272
Sb03g038470.1	2253	1558	50.9905	1465.33	1558	33.6956	1318	1558	31.0411	1537.67	1558	35.9466
Sb03g030980.1	5027.33	1286	138.766	4507.67	1286	125.215	4853.33	1286	139.731	4965	1286	140.611
Sb10g023460.1	3798.67	779	172.986	3901	779	179.146	2511	779	119.164	3556.67	779	166.274
Sb09g003630.1	4870.67	993	174.206	4151.33	993	149.606	3232.33	993	120.057	4169.33	993	152.863
Sb02g041640.1	3530.67	3382	37.0177	4829	3382	50.9296	4534	3382	49.4573	5291.67	3382	56.9992
Sb03g030300.1	3845	923	147.967	12708.3	923	491.898	8291	923	332.301	14726.7	923	581.098
Sb03g031320.1	5010.67	1664	106.962	4497	1664	96.6653	3874	1664	86.1276	3341	1664	73.1288
Sb06g021760.1	3898	2327	59.4826	6162.33	2327	94.4017	2879.33	2327	45.7115	6951.33	2327	108.791
Sb04g031920.1	14295.3	2346	215.414	5239	2346	80.2454	920.333	2346	14.5469	3419.67	2346	53.029
Sb04g028320.1	5914.33	6278	33.4653	6356.67	6278	36.1851	6270.67	6278	36.9113	6655.67	6278	38.6179
Sb02g032815.1	4080	552	262.691	2240.67	552	145.337	626	552	41.8387	1607	552	105.937
Sb08g001930.1	4933	1904	91.9995	3055	1904	57.6644	781.333	1904	15.1003	2183	1904	41.7129
Sb04g007610.1	3760	2957	45.039	6278.67	2957	75.8036	6955	2957	87.1261	9121.67	2957	112.393
Sb01g027830.1	3396.33	1322	91.1415	3061.33	1322	82.7221	3472	1322	97.0077	2972.33	1322	81.8822
Sb06g014410.1	4361	1148	134.682	6084	1148	189.596	2448	1148	78.6644	5509	1148	174.727
Sb01g001750.1	4242	1785	84.3516	3671	1785	73.6234	3327	1785	68.6506	3081.33	1785	62.8577
Sb04g035610.1	3768.33	1983	67.4148	3765.67	1983	67.9006	2812.67	1983	52.461	3204.33	1983	58.8579
Sb08g018220.1	3922.33	2606	53.4415	2946.67	2606	40.353	6567.33	2606	92.8498	5864	2606	81.9606
Sb01g007340.1	3473.33	1720	71.2877	3112.67	1720	64.5625	3092.67	1720	66.2614	2861	1720	60.594
Sb07g000840.1	7533	870	306.592	4647	870	190.94	11693	870	498.199	3404.33	870	142.525
Sb10g003190.1	5593	1273	156.025	4817	1273	135.492	4319.67	1273	125.085	4734	1273	135.397
Sb04g029440.1	3838.33	1719	79.2911	4278.33	1719	88.7303	2043.33	1719	43.8491	4243.67	1719	89.9058
Sb09g030580.1	4127.67	5818	25.1651	4340.67	5818	26.7029	4217.67	5818	26.7663	4294.33	5818	26.8833
Sb01g011740.1	2599.33	778	118.197	2129.33	778	98.2619	3154	778	149.89	1949.33	778	91.2721
Sb10g030030.1	3907.33	643	215.257	4434	643	246.425	3635	643	209.363	3959	643	224.266
Sb02g036890.1	4245.67	5892	25.5283	6768	5892	41.1773	7517	5892	47.2461	4920.67	5892	30.416
Sb08g003440.1	3811	3694	36.5855	3034.67	3694	29.285	5178.33	3694	51.6723	2962.67	3694	29.2114
Sb04g007950.1	4172.67	2531	58.4614	3729.33	2531	52.7307	2498.33	2531	36.5158	2565.33	2531	36.9131
Sb03g044130.1	3476.67	1106	111.392	4032	1106	130.551	2440.33	1106	81.6683	2860	1106	94.1797
Sb02g006680.1	4276.33	1283	117.812	4374	1283	122.7	2275.33	1283	65.6866	2515.33	1283	71.3474
Sb09g021290.1	3849.33	1454	93.8906	1394.33	1454	34.3818	2591.67	1454	65.7796	1457	1454	36.4932
Sb05g021410.1	2339.67	768	107.863	2508.67	768	116.397	6644	768	320.031	5018.33	768	238.062
Sb06g028310.1	3297	1428	81.8359	3413	1428	85.1985	6990	1428	180.787	6354.33	1428	162.105
Sb03g036890.1	4484.67	760	209.097	5368.67	760	251.945	5057.33	760	246.045	5274	760	252.732
Sb02g026010.1	4111.67	2604	55.9803	3246	2604	44.6172	4072	2604	57.761	3281.67	2604	45.8965
Sb02g037750.1	1933	662	103.213	1392.67	662	75.5335	2688.33	662	149.594	1448	662	79.6976
Sb03g031110.1	2929	2637	39.4653	2804.67	2637	37.8389	6529.33	2637	91.6783	5113	2637	70.6542
Sb01g033340.1	2279.33	629	128.238	2033.67	629	115.804	447.667	629	26.3352	909	629	52.6245
Sb03g036910.1	4329	568	270.172	3365.33	568	212.367	1136.33	568	73.9209	1634.67	568	104.772
Sb06g030400.1	3696	1443	90.747	4357.33	1443	107.773	5655.67	1443	144.918	5280.67	1443	133.314
Sb08g000480.1	4022	3839	37.1794	4228.67	3839	39.3295	5777.33	3839	55.4526	5249.67	3839	49.8101
Sb10g022190.1	2546.67	4660	19.3756	2557.33	4660	19.7851	3432.67	4660	27.2693	1997.67	4660	15.6186
Sb09g029720.1	5075	2320	77.7407	2895.67	2320	44.5179	4547.33	2320	72.1045	4701	2320	73.7746
Sb07g007030.1	4273.67	2505	60.7185	3291.67	2505	46.9933	4358.33	2505	64.5009	3915.33	2505	56.9361
Sb02g041360.2	2531.67	516	173.501	2359	516	163.64	2064.33	516	147.858	2066	516	145.818
Sb04g005870.1	5838.33	1248	165.822	5667.67	1248	162.652	5841.67	1248	172.799	6134.67	1248	179.009
Sb07g023840.1	5174.67	1725	106.407	5299.33	1725	109.885	3382.67	1725	72.4935	3729.33	1725	78.7268
Sb09g027380.1	4662.67	2037	81.2163	4365	2037	76.4946	4292.67	2037	77.9129	3728.33	2037	66.6678
Sb02g030620.1	3498.33	1326	93.7199	3478.33	1326	93.9226	2142	1326	59.7315	2972	1326	81.6177
Sb01g013150.1	5648.33	1679	119.404	8765.33	1679	186.488	5375.33	1679	118.158	8189	1679	177.561
Sb01g033570.1	2451.67	1478	58.7558	2103.67	1478	50.631	4316.67	1478	107.767	2725.67	1478	67.1872
Sb02g042750.1	3112.33	877	125.774	2935.67	877	119.861	730	877	30.7776	1075.33	877	44.6457
Sb01g048040.1	5185.33	2182	84.5123	3599.33	2182	59.1719	2046.67	2182	34.5637	3293.67	2182	54.9381
Sb03g037400.2	4617.33	752	217.854	3002	752	143.266	1629.67	752	79.5791	2327.33	752	112.635
Sb10g023190.1	2883.33	2139	47.7251	7832.67	2139	131.819	12184.7	2139	209.767	6468.33	2139	110.167
Sb06g026830.1	7676.67	4378	62.1816	2184.67	4378	17.9969	1325.67	4378	11.157	1526.33	4378	12.6934
Sb03g010870.1	3627	1501	85.5845	2502.67	1501	59.8318	1596.33	1501	39.3634	1618	1501	39.2516
Sb01g048660.1	4351	1696	90.8793	5105	1696	107.605	4409.67	1696	96.2892	4449	1696	95.5491
Sb07g024270.1	4570.67	1393	116.976	5039	1393	129.578	1539.67	1393	40.6386	4300.67	1393	112.372
Sb01g012480.1	4745.33	1076	156.701	5802.33	1076	192.647	7902	1076	271.354	9052	1076	306.403
Sb03g037890.1	5176.33	783	234.69	4884.33	783	222.391	2882.33	783	135.714	5262	783	244.644
Sb09g018870.1	4066.33	1699	84.8202	3025	1699	63.8175	2681.67	1699	58.1761	2508.67	1699	53.7631
Sb05g010050.1	4283	1218	124.814	2568	1218	75.49	3108.67	1218	94.2847	3138.67	1218	93.8275
Sb05g026740.1	4260.33	2069	73.0762	4214.33	2069	72.7002	3475.33	2069	62.0401	3972.33	2069	69.9319
Sb03g033340.1	4712	3348	49.9702	3669	3348	39.1235	5402.67	3348	59.5393	4687.33	3348	50.9777
Sb04g023870.1	5342	1099	172.605	6320	1099	205.836	2916	1099	98.3409	3578.67	1099	118.591
Sb10g002100.1	3959.67	1438	97.4556	2364	1438	58.9077	668	1438	17.1575	985.333	1438	24.9314
Sb10g027010.1	3928.67	1886	73.8388	4583	1886	86.7837	3318.33	1886	65.1058	3444	1886	66.5171
Sb03g045710.1	2250.33	718	110.844	5222.33	718	259.284	8074	718	417.781	12133	718	615.777
Sb08g022260.1	3858	660	207.065	2017.67	660	109.126	13003.7	660	728.168	3257	660	179.774
Sb01g043260.1	5803.33	1710	120.084	6904.33	1710	144.144	8596.67	1710	186.302	6864.33	1710	146.249
Sb06g028040.1	4112.67	1218	119.898	4000.67	1218	117.454	5719.67	1218	173.334	5627.33	1218	168.302
Sb04g030940.1	4145.67	1719	85.6037	4704.67	1719	97.5997	8729.33	1719	187.648	7111.67	1719	150.704
Sb01g027670.1	3551	1416	88.6921	4666.67	1416	118.066	5009.33	1416	130.638	4670.33	1416	120.139
Sb04g031670.1	2866.67	1170	86.7192	2342	1170	71.3072	2160.67	1170	68.2884	1465.67	1170	45.6233
Sb10g005010.1	4299.33	1592	95.8216	5273.67	1592	118.46	5723	1592	132.834	5859.33	1592	134.058
Sb03g028860.1	5440.33	2673	72.2658	5941	2673	79.458	5152.67	2673	71.3221	5942.67	2673	80.9635
Sb02g041180.1	3528.33	1907	65.4833	2944.67	1907	55.1549	3613	1907	69.9982	2481.33	1907	47.3854
Sb10g023350.1	4422.67	1831	85.5097	4664	1831	91.0299	1904.67	1831	38.3912	2732	1831	54.32
Sb07g004180.1	3531.67	4014	31.2083	4025	4014	35.7949	6074	4014	55.9551	4530.67	4014	41.1095
Sb10g030160.1	3654.67	1208	107.356	4702	1208	139.213	4011.67	1208	122.696	5016.33	1208	151.242
Sb04g021130.1	4248	3643	41.3855	4018.33	3643	39.4261	4440	3643	44.9679	4345	3643	43.4403
Sb07g027550.1	4118	1699	85.9136	5228.33	1699	109.914	4778.33	1699	104.018	3894	1699	83.4904
Sb09g002710.1	3985	1901	74.476	3187.67	1901	59.9435	5685.67	1901	110.455	4719	1901	90.418
Sb10g000590.1	3523	1524	82.0584	2309.67	1524	54.1772	3897	1524	94.241	2811.67	1524	67.1784
Sb08g003320.1	4720	1534	109.227	5775.33	1534	134.461	5458	1534	131.265	7685	1534	182.398
Sb04g037040.1	5291.67	1390	135.385	3463.33	1390	89.2766	1905	1390	50.6318	2134.33	1390	55.8974
Sb03g003790.1	4148.33	1226	120.109	4237	1226	123.502	2672.67	1226	80.7402	2969	1226	88.1918
Sb04g029240.1	5748	563	362.614	7235.67	563	458.656	10192.7	563	669.079	12487	563	807.776
Sb01g044040.1	3414	1161	104.203	2354.33	1161	72.6877	1829	1161	58.0396	1688.33	1161	52.9406
Sb09g026410.1	2689.67	1396	68.2934	4143.67	1396	105.511	14186.7	1396	375.348	7690	1396	200.707
Sb01g030580.1	3704	974	134.85	4220.33	974	155.142	3990.67	974	151.487	4523.33	974	169.119
Sb01g041830.1	4741.67	3952	42.6031	4508	3952	40.9212	4673	3952	43.5994	4577	3952	42.1781
Sb07g001990.1	4606.67	1389	117.598	4776	1389	122.595	2144	1389	57.1151	3243.33	1389	84.9983
Sb04g036070.1	2015.33	1585	44.9552	2680	1585	60.4858	1587.33	1585	37.1338	2799	1585	64.3309
Sb01g009600.1	4444	1997	78.9443	4788.33	1997	85.6615	4632.33	1997	85.6702	4666.33	1997	85.1032
Sb01g004260.1	2815.67	1195	83.3843	3579	1195	107.299	924	1195	28.6234	1761	1195	53.6599
Sb07g025570.1	3336.33	2342	50.5673	3599.67	2342	54.8531	7212.67	2342	113.88	5003.67	2342	77.8354
Sb01g003100.1	2187.67	1129	68.5774	2134	1129	67.5376	2978.33	1129	97.7608	2077.67	1129	67.0412
Sb06g018280.1	3933.33	1639	85.0892	3748.33	1639	81.9157	3096	1639	69.9243	2399	1639	53.3036
Sb03g025850.1	3646.67	2996	43.2249	3999.33	2996	47.6687	4757.33	2996	58.6533	4865	2996	59.1424
Sb01g005250.1	2540.67	2354	38.2447	2560	2354	38.6501	8084	2354	126.521	5768.67	2354	89.2863
Sb10g002370.1	4041.67	1550	92.391	5841.33	1550	134.246	8826	1550	210.793	5853.33	1550	137.56
Sb02g043670.1	4040.33	1571	91.1376	3786	1571	86.0606	2145.33	1571	50.464	2067.67	1571	47.9036
Sb03g037470.1	3033.67	1990	54.0941	2592.33	1990	46.487	4839	1990	89.7782	3645.67	1990	66.7438
Sb10g022680.1	4360.33	1235	125.36	4054.33	1235	117.45	4580.33	1235	137.251	2701.33	1235	79.6523
Sb01g006910.1	3645.67	800	161.483	1559	800	69.8474	1151	800	52.831	1090	800	49.5848
Sb01g008810.1	4193	1158	128.801	4437.33	1158	136.999	1625.33	1158	52.15	3016.33	1158	94.8128
Sb09g021400.1	3238.67	658	174.37	3397.67	658	184.289	5279.67	658	296.795	4862.33	658	269.168
Sb06g028140.1	5046.33	1378	129.967	2920	1378	75.8482	2323	1378	62.2305	2744	1378	72.5059
Sb09g003950.1	4473	2356	67.398	4160	2356	63.3026	2469.67	2356	38.7757	2734.67	2356	42.2665
Sb04g033675.1	4546.67	195	826.893	3196.67	195	587.36	4004	195	759.008	4172	195	779.232
Sb01g019590.1	2883.67	2247	45.5571	2287.67	2247	36.0705	18196	2247	298.562	16099	2247	261.12
Sb04g032520.1	2508.33	1308	67.9304	2171	1308	59.4498	2078.33	1308	58.617	1977	1308	55.0622
Sb01g037600.1	2144.67	2040	37.192	1158.33	2040	20.3309	995.333	2040	18.0762	638	2040	11.3928
Sb05g026170.1	4047.33	4201	34.1662	4384.33	4201	37.2643	5570.33	4201	49.0012	4916	4201	42.6239
Sb04g011020.1	4548.67	3574	45.2187	3216	3574	32.1752	5839.67	3574	60.152	5301.33	3574	54.0209
Sb03g012920.1	4710.67	1033	161.693	4009.67	1033	138.807	4625.33	1033	165.426	3403	1033	119.973
Sb03g029870.1	4643	2269	72.8375	4326.67	2269	68.1545	6730	2269	109.969	5710	2269	91.6359
Sb01g015410.1	4632.67	2116	77.6935	4520	2116	76.3883	1710.67	2116	29.9629	2205	2116	37.9435
Sb06g032940.1	3310	2191	53.5318	4334.67	2191	70.6644	3333.33	2191	56.1322	3446.67	2191	57.2916
Sb06g024400.1	4575.67	1938	83.2553	15470	1938	289.669	4475.67	1938	85.0747	2485.67	1938	46.6947
Sb10g006430.1	3893.33	1871	73.8221	3162	1871	60.5739	2648.67	1871	52.2647	2485.67	1871	48.3679
Sb03g037760.1	3320	1024	115.028	4240.67	1024	147.801	4820	1024	174.059	4609.67	1024	163.97
Sb10g005340.1	2414.33	2285	37.3853	2380.67	2285	37.0654	3897.33	2285	63.1118	2634	2285	41.998
Sb04g010020.1	4531.33	3894	41.2819	3842.33	3894	35.251	5081.67	3894	48.2506	5555	3894	51.9641
Sb09g002510.1	3107	1460	75.2571	3412.33	1460	84.0538	2111	1460	53.4721	2474.67	1460	61.7244
Sb09g028110.1	5563.67	3019	65.2722	5424	3019	64.4066	5071.33	3019	61.8558	7918	3019	95.5196
Sb02g029900.1	3264	1501	77.1228	2917.67	1501	69.6185	4512.67	1501	111.008	3772.33	1501	91.5443
Sb09g003060.1	1476.67	476	109.464	599.667	476	45.1359	2100	476	164.332	6881	476	526.884
Sb04g036413.1	3993	1282	110.428	3523.67	1282	98.6292	2082	1282	59.9915	2925	1282	83.0663
Sb05g025510.1	3528	2135	58.661	4130	2135	69.0526	4077	2135	70.5447	4732.67	2135	80.7357
Sb01g029120.1	4225.33	6666	22.5097	4083.33	6666	21.9015	5361	6666	29.6866	4847	6666	26.4826
Sb04g004880.1	2919.33	1393	74.3788	4398.67	1393	112.515	7071	1393	187.23	6894.67	1393	180.327
Sb02g026720.1	4118.33	2463	59.2535	3995.33	2463	58.0597	4148	2463	62.2628	4583.67	2463	67.7825
Sb09g029670.1	3614	2698	47.4756	4246	2698	56.2864	4061.33	2698	55.5701	4702.33	2698	63.4818
Sb07g021190.1	4983.33	1316	134.477	4361.33	1316	118.412	7780.33	1316	218.696	6104.67	1316	168.945
Sb10g025340.1	3586.67	898	141.706	3145.67	898	125.263	1159.67	898	47.857	1720.33	898	69.7499
Sb04g009280.1	4882	1309	132.51	5334.33	1309	145.227	6046.33	1309	170.773	5526	1309	153.715
Sb01g048160.1	3594	2087	60.8884	4189	2087	72.0633	4779	2087	84.6871	2452.67	2087	42.8009
Sb06g017360.1	3860.67	1876	73.008	3747.33	1876	71.4809	2093.33	1876	41.2237	2596.33	1876	50.3871
Sb03g009210.2	3263.67	983	117.671	2227.67	983	81.2894	902	983	33.9329	929.667	983	34.4378
Sb01g034320.1	2200.67	332	234.783	575	332	61.5023	4023	332	446.696	768.667	332	84.338
Sb04g025625.1	3138.67	856	129.979	3221.33	856	134.657	3510.67	856	151.572	4225.33	856	179.762
Sb09g028470.1	3534	840	149.278	2324	840	99	1605	840	70.5275	1664.33	840	72.1479
Sb01g020970.1	3526.67	1482	84.264	4959.67	1482	119.114	6574.33	1482	164.599	4897.33	1482	120.363
Sb10g026260.1	3835	1404	96.9207	3753	1404	95.5366	1511.67	1404	39.7902	1922	1404	49.8525
Sb01g031790.1	3585.33	1188	106.792	1507.67	1188	45.1032	959.333	1188	30.398	996.667	1188	30.5393
Sb03g043460.1	3570	2500	50.6533	4077.67	2500	58.2437	4041.33	2500	59.7704	4532.33	2500	66.0377
Sb09g016600.1	3813.33	1143	118.245	4584.33	1143	143.194	3641	1143	117.981	3621.67	1143	115.422
Sb04g034880.1	4616.67	658	249.05	3259.33	658	177.911	1643.33	658	91.7021	3547.67	658	196.164
Sb01g016010.1	6501.67	2778	83.096	5843.33	2778	75.9191	2430	2778	32.3023	3404	2778	44.5951
Sb01g045540.1	3838	1893	71.8395	3911.67	1893	73.9006	2142.67	1893	41.9195	2860.67	1893	55.0387
Sb01g038040.2	2074.67	587	125.031	1406.67	587	85.8498	484.333	587	30.5639	877.667	587	54.4421
Sb01g012820.1	3606.33	895	142.956	4726	895	188.729	2302	895	95.1817	3185.67	895	129.617
Sb01g036340.1	3887.67	1407	97.9801	4241	1407	108.259	7526.67	1407	197.866	3142.33	1407	81.3452
Sb02g041910.1	4463.33	5485	28.9238	3867	5485	25.1761	6431.33	5485	43.2497	5459.67	5485	36.2578
Sb07g004340.1	3790.67	2042	65.8841	3554	2042	62.2554	2892	2042	52.4879	2528.67	2042	45.1056
Sb01g006190.1	4122.67	1999	73.244	4495	1999	80.6604	7362.67	1999	136.333	4256.67	1999	77.5386
Sb03g025210.1	4428.67	1000	157.186	6239.33	1000	222.68	1460.33	1000	54.0429	4875	1000	177.508
Sb10g002420.1	3355.67	1315	90.407	3785.67	1315	102.51	6936.67	1315	194.777	5267.67	1315	145.922
Sb01g035870.1	5018.33	3181	56.1226	3375.33	3181	37.9758	3822.67	3181	44.3312	4050.67	3181	46.3596
Sb03g006070.1	3905.67	1362	101.774	2315.33	1362	60.7108	4265.67	1362	115.614	3570.67	1362	95.4771
Sb03g045880.1	3651	1185	109.301	3070.67	1185	92.7318	2661.67	1185	83.2039	2299.67	1185	70.6887
Sb01g002050.1	2727.67	4426	21.8318	2542	4426	20.5348	3386.67	4426	28.2576	2267.33	4426	18.6593
Sb01g049070.1	3821	1722	78.7682	4280	1722	88.8951	2092	1722	44.9519	2610	1722	55.1967
Sb02g025920.1	5118	1691	106.825	6986.33	1691	148.191	19556.7	1691	428.748	7823.67	1691	168.576
Sb04g036790.1	4602.33	2423	67.4647	4765.67	2423	70.3255	2439.33	2423	37.2527	2816.67	2423	42.3319
Sb09g028410.1	2033	1471	48.8973	2878.67	1471	69.5502	3138	1471	78.6889	4034	1471	99.9228
Sb04g020490.1	5269.33	1604	116.717	7938.33	1604	176.653	10281	1604	236.745	11186	1604	254.031
Sb03g042500.1	6560	1682	138.61	6307	1682	134.186	5697.67	1682	125.336	6722	1682	145.495
Sb06g012050.1	3875.33	667	206.192	4075	667	219.264	1613	667	89.4385	2159	667	117.86
Sb01g028380.1	3516	5244	23.7616	3280	5244	22.3703	4467.67	5244	31.4716	3624.67	5244	25.1774
Sb03g026490.1	4775.33	1040	163.054	4286.33	1040	147.711	4630.33	1040	164.595	4594.33	1040	160.856
Sb06g027320.1	2239.33	982	80.6496	5079.33	982	185.057	4904	982	185.856	6704.33	982	248.74
Sb03g029450.1	2174.67	1817	42.3231	1781	1817	34.85	2300	1817	46.9594	803.667	1817	16.1079
Sb09g029960.1	3184.33	2865	39.39	2244	2865	27.9192	1162.33	2865	15.0865	1831	2865	23.2709
Sb08g001260.1	4361.33	3465	44.7529	3161.67	3465	32.5978	2695.67	3465	28.7018	4277.67	3465	44.9439
Sb03g032560.1	3692.67	2171	60.3488	4458.67	2171	73.4379	6007	2171	102.377	5573.33	2171	93.5074
Sb01g007550.1	3410	2469	49.0546	2620.33	2469	37.8577	2383.67	2469	35.6714	2608.67	2469	38.4788
Sb03g013640.1	4435.33	2046	76.9748	4767	2046	83.2703	2581.33	2046	46.7255	3102	2046	55.2126
Sb04g005460.1	3198.67	1408	80.523	2351	1408	59.9067	1117	1408	29.334	1648.33	1408	42.6213
Sb07g007530.1	3278.67	1529	76.0887	3094.67	1529	72.341	4777.33	1529	115.197	4288.33	1529	102.174
Sb09g024870.1	2832.33	1293	77.4162	1698.33	1293	47.2322	3903	1293	111.105	2655.33	1293	74.7703
Sb01g004030.1	4298.33	1989	76.5723	4571.67	1989	82.1547	3888.67	1989	72.2655	3567.33	1989	65.322
Sb01g045990.1	2839.67	1620	62.0069	4082	1620	89.7255	8676.67	1620	198.599	5673.33	1620	127.617
Sb03g039710.1	2697.67	1824	52.4982	2013.67	1824	39.244	2818	1824	56.5244	3625.33	1824	72.3745
Sb02g040700.1	3708	6773	19.408	3311	6773	17.4813	3001.33	6773	16.3914	2633.33	6773	14.1619
Sb05g000520.1	3298.67	3722	31.3999	3977.67	3722	38.1722	4881	3722	48.3684	4255	3722	41.6419
Sb01g027930.1	4095.67	1328	109.281	3174	1328	85.6407	1283.33	1328	35.6552	1578.67	1328	43.2647
Sb01g013600.1	2827.67	2137	46.9681	4421.33	2137	73.606	7732.67	2137	134.099	6983.33	2137	119.075
Sb01g002420.1	3623	819	157.09	2763	819	120.668	2703.67	819	121.619	3252.33	819	144.587
Sb02g009810.1	2421.33	1241	69.0238	1562	1241	45.0923	730.333	1241	21.8051	873.333	1241	25.6265
Sb01g010540.1	2999.67	859	123.813	3360.33	859	139.724	2860.67	859	123.097	2501.33	859	106.056
Sb10g024980.1	4505.67	980	163.199	3645.67	980	133.361	1758.67	980	66.2465	2998.67	980	111.417
Sb03g040350.1	3682	1556	84.0531	5207	1556	119.194	6407	1556	152.351	5214.67	1556	122.06
Sb01g038170.1	1728.67	901	67.8084	635	901	25.2379	245.333	901	10.0792	346.667	901	14.0101
Sb02g030960.1	4135.67	3520	41.6736	4244.33	3520	43.0929	5078.67	3520	53.4324	5012	3520	51.8666
Sb02g038930.1	4896.67	1720	101.031	5742.33	1720	118.832	7340	1720	158.461	5615	1720	118.943
Sb10g024970.1	4486	1274	124.86	2305.33	1274	65.0002	1055.67	1274	30.554	1714	1274	48.9606
Sb08g007270.1	3444.67	1392	87.6665	3113.67	1392	79.9887	2070.33	1392	55.0701	2160	1392	56.4967
Sb03g039010.1	3328.33	647	182.385	2930.33	647	162.589	1124.67	647	64.2777	1709.67	647	96.214
Sb03g002730.1	3284	2211	52.7043	3084.33	2211	49.851	4632.33	2211	77.4677	4604.67	2211	75.8647
Sb08g002330.1	3866.33	2113	65.1448	2370.33	2113	39.8067	2301	2113	40.364	1994	2113	34.3459
Sb03g029570.1	3122	1385	79.8806	4517.67	1385	116.692	2388	1385	63.8714	3115	1385	81.9057
Sb02g032580.1	2535.33	524	171.576	2372.33	524	161.609	3348.33	524	235.605	3875.33	524	269.357
Sb01g039800.1	4030	2968	48.1118	3583.67	2968	43.1914	2398.33	2968	29.944	2071.33	2968	25.4175
Sb07g024360.1	3505.67	1166	106.695	4296	1166	131.721	3323	1166	105.169	4189.67	1166	130.858
Sb04g003600.1	4183.67	1480	100.302	3989.67	1480	96.2036	5391.33	1480	134.372	5445.33	1480	133.988
Sb09g002380.1	4144	1023	143.756	4854.67	1023	169.392	5609.33	1023	203.365	5130.33	1023	182.667
Sb03g028610.1	5364.33	2004	94.7975	7665.67	2004	138.395	2834	2004	52.2716	3322.67	2004	60.3542
Sb01g048290.1	3202	3910	29.0845	3125.67	3910	28.49	4806.33	3910	45.3428	3882	3910	36.1658
Sb03g033140.1	5504.33	1152	169.645	6628.67	1152	205.696	2547	1152	81.8577	3237.33	1152	102.331
Sb06g031600.1	2800.67	4587	21.6477	3140.67	4587	24.5454	3976.67	4587	32.0689	5079	4587	40.3284
Sb09g020940.1	2878	833	122.476	2429.67	833	104.6	604.667	833	26.8239	1082.67	833	47.326
Sb01g004480.1	2733.33	868	111.533	3264.33	868	134.589	2870	868	121.91	3493	868	146.586
Sb10g004900.1	3866.33	1899	72.2459	4001	1899	75.178	4840.33	1899	94.2702	4350.33	1899	83.4548
Sb04g025690.1	3480	1200	102.649	4167.67	1200	123.935	3478.33	1200	107.017	2811	1200	85.2905
Sb09g025200.1	3570	2526	50.1502	4779.67	2526	67.889	5361	2526	78.4282	5704.67	2526	82.2543
Sb01g036250.1	4840.33	1113	154.541	6845	1113	220.086	3093	1113	102.739	5289.67	1113	173.062
Sb01g007710.1	3174.67	2365	47.6078	3330.33	2365	50.2927	3826	2365	59.597	4784.67	2365	73.6776
Sb02g020260.1	4151.67	1291	114.122	2375.33	1291	66.1026	1251.33	1291	35.6985	1431	1291	40.3372
Sb07g018430.1	3095.33	1299	84.5318	3651.33	1299	100.565	4348	1299	123.451	5124	1299	143.687
Sb01g034120.1	3970.67	1009	139.463	2777.67	1009	98.6203	912.667	1009	33.234	1590.33	1009	57.3588
Sb02g001450.1	3644	2092	61.747	3971.33	2092	67.8895	2296.67	2092	40.5747	3036.33	2092	52.8562
Sb03g003510.1	3550.33	975	129.117	3366.33	975	123.417	3062.67	975	115.99	3695.67	975	138.044
Sb09g004370.1	3546	1660	75.7961	4731.67	1660	101.866	4606	1660	102.655	4807.67	1660	105.504
Sb03g043760.1	4294	811	187.533	7073.67	811	312.233	1936.33	811	88.4638	2547.33	811	114.388
Sb03g036990.1	2690.67	741	129.077	3621.67	741	174.724	3468.33	741	173.236	3653.67	741	179.638
Sb01g049990.1	3308.67	820	143.063	2614	820	114.266	1593.33	820	71.708	2120.33	820	94.147
Sb10g001510.1	3884.33	544	253.331	4991	544	327.619	5526.67	544	375.845	5175	544	346.492
Sb03g036980.1	1550.67	1792	30.5427	1225.33	1792	24.2332	10443	1792	215.869	6524.33	1792	132.715
Sb04g028710.1	4677.33	804	205.71	4830	804	214.15	5684.67	804	260.958	6362.33	804	288.261
Sb06g021660.1	1824	768	84.0562	829	768	38.6782	304.333	768	14.6399	631.667	768	29.9438
Sb03g047300.1	2950.33	848	123.435	3403.33	848	143.473	4188	848	182.606	3923	848	168.491
Sb10g006020.1	3710.67	3373	39.0149	3430.67	3373	36.3884	4860.33	3373	53.2484	4149.33	3373	44.8066
Sb0010s021250.1	3102	2979	36.9751	3126.67	2979	37.5033	3367	2979	41.7232	2856.67	2979	34.9292
Sb04g035660.1	2609.33	2024	45.6062	3123.67	2024	54.8725	13965.7	2024	255.428	7533	2024	135.639
Sb10g001240.1	2353	601	138.638	2009.33	601	120.025	1562	601	96.0005	1556.67	601	94.3274
Sb09g005370.1	1593.67	1884	29.8642	1966	1884	37.2909	3052	1884	59.7526	2742	1884	53.025
Sb10g025050.1	3398	2675	44.9901	3242.67	2675	43.3833	4813	2675	66.5448	4037.33	2675	54.9777
Sb01g003070.1	3347.67	981	121.02	4335.33	981	157.927	7128.33	981	267.967	5856.33	981	217.427
Sb03g000910.1	3575.33	2288	55.46	3025.67	2288	47.2813	4292	2288	69.3992	3737.33	2288	59.4978
Sb04g010370.1	3562.33	2655	47.5735	4615.33	2655	62.1034	8388.67	2655	116.903	6952	2655	95.4004
Sb09g022230.1	2560	951	95.2773	2032	951	76.7138	2614	951	101.962	1752.67	951	67.1295
Sb03g027030.1	4368	1347	115.419	380.667	1347	10.2118	338.333	1347	9.34893	716.667	1347	19.352
Sb05g025380.1	1691	566	105.587	883.333	566	55.9625	1852	566	120.592	1420.67	566	91.4316
Sb04g029860.1	2790	921	107.364	2860	921	111.067	2701	921	108.476	2159.67	921	85.4098
Sb05g008670.1	3154	2552	43.8441	2830.67	2552	39.6144	4400.33	2552	63.629	3867.33	2552	55.1966
Sb03g031200.1	3232.33	1293	88.6997	3745.33	1293	103.17	1550	1293	44.3858	1762	1293	49.6278
Sb09g002470.1	5027.33	1958	91.1304	6412	1958	117.919	7129.33	1958	134.463	4023.33	1958	74.8338
Sb01g008390.1	4001.33	1048	135.461	5232.33	1048	178.342	6142.67	1048	216.59	7046	1048	244.847
Sb02g040580.1	7142.33	1906	133.235	5678.67	1906	106.666	6271	1906	121.744	8260.67	1906	157.812
Sb03g034800.1	4194.33	788	188.891	4176.67	788	189.981	3607.67	788	169.102	4732.33	788	218.679
Sb04g037720.1	2798	2423	40.9377	2654	2423	39.2271	3179.67	2423	48.551	2706.67	2423	40.6916
Sb03g039500.1	4762.33	2884	58.6353	3086.67	2884	38.2819	2770	2884	35.5248	2440	2884	30.8068
Sb01g046260.1	3469.67	2077	59.2594	3351	2077	57.9009	1831.33	2077	32.602	1976	2077	34.6406
Sb07g022650.1	2414.67	1695	50.4681	1822.67	1695	38.2962	4242.33	1695	92.4487	3096.33	1695	66.5346
Sb04g012930.1	3638.67	2196	58.7936	4061.33	2196	66.1722	3203	2196	53.9812	3628.67	2196	60.1862
Sb09g019290.1	5182.33	3043	60.6127	2079	3043	24.4481	2514.33	3043	30.3989	2203.67	3043	26.3683
Sb04g025950.1	4179	835	177.526	3945.67	835	168.965	2251.67	835	99.7411	3368.67	835	146.878
Sb08g017660.1	4481.67	903	175.586	8921.67	903	351.939	21984.7	903	903.385	13719.7	903	553.564
Sb03g009260.1	3374.67	1667	71.8512	2863.33	1667	61.5723	942.333	1667	20.8779	1386	1667	30.2602
Sb02g037270.1	4042.67	3677	39.0285	3580	3677	34.901	1805.67	3677	18.1514	2135.33	3677	21.1467
Sb01g041010.1	3779.67	1163	115.369	4335.33	1163	133.352	3111.33	1163	98.7601	4055.33	1163	126.987
Sb01g046570.1	3320	2017	58.388	3431	2017	60.8295	3636.67	2017	66.6373	3290.67	2017	59.4275
Sb01g012430.1	2499.67	1609	54.9814	2822	1609	62.6015	2032.67	1609	46.3579	1888.67	1609	42.724
Sb03g030100.1	7076	1186	213.055	5159.67	1186	155.602	828	1186	25.6423	6571.67	1186	201.708
Sb01g015580.1	3783.33	1455	92.0936	2705.67	1455	66.4203	5263.33	1455	133.529	2466	1455	61.734
Sb10g023830.1	3646	1222	105.894	4908	1222	143.45	6318	1222	191.142	6856	1222	204.38
Sb03g033810.1	6077.67	1954	109.734	9701.33	1954	179.437	3671	1954	69.53	3742	1954	69.7083
Sb01g017860.1	5712	2323	87.0065	4204.67	2323	64.8249	3464.67	2323	55.0766	3568	2323	55.9142
Sb02g005730.1	3337.67	1251	94.5943	8079	1251	230.57	7552.67	1251	223.299	11062	1251	322.075
Sb10g007360.1	4532.67	4296	37.4734	3936.67	4296	32.8355	2964.33	4296	25.4077	4464.67	4296	37.8293
Sb07g025930.1	4293.33	551	276.208	6518.67	551	422.81	9314	551	626.142	8914.33	551	589.307
Sb04g006250.1	1995.33	2536	27.8916	1166.67	2536	16.3291	520.333	2536	7.68375	649	2536	9.31398
Sb03g001950.1	2792	553	178.964	3653	553	236.401	2077.33	553	138.936	2925.33	553	192.659
Sb02g001110.1	3479.33	1588	77.6978	3065.67	1588	69.1801	2860	1588	66.5404	2982.33	1588	68.3981
Sb07g027500.1	3512	1162	107.137	1820.33	1162	56.139	1085.67	1162	34.4941	1706.33	1162	53.4546
Sb06g030650.1	3003.33	2768	38.4083	2524.33	2768	32.5766	4770.67	2768	63.4817	3112.33	2768	40.9487
Sb02g000240.1	5643.33	2042	97.8686	3193.67	2042	56.0509	2680.67	2042	48.4903	3097.33	2042	55.2192
Sb07g005890.1	1518.67	595	90.1084	213.667	595	12.8326	1364	595	84.2158	823.667	595	50.4554
Sb09g028390.1	2180.33	2091	36.931	2001.33	2091	34.1337	3852.33	2091	67.8539	3318.67	2091	57.8187
Sb08g021180.1	5371.67	2440	77.8843	7075.33	2440	103.666	3139.33	2440	47.7346	3571.67	2440	53.3144
Sb03g037370.1	4384.33	1144	135.854	8064.33	1144	253.167	8638.33	1144	279.695	9697	1144	308.799
Sb04g037820.1	2740	1433	67.7785	2481	1433	61.7939	3945.67	1433	101.761	2696.33	1433	68.539
Sb01g033020.1	2966	1365	76.8557	6169.67	1365	162.013	7658.67	1365	207.485	4421.67	1365	117.957
Sb10g008960.1	2819.67	2568	38.9732	2874	2568	39.9223	3693.67	2568	53.1145	2475.67	2568	35.1089
Sb04g010400.1	2301	2177	37.4965	4290	2177	70.24	4881	2177	82.937	4757.67	2177	79.6228
Sb01g046140.1	3472.33	5398	22.8253	4256.67	5398	28.2525	3449.33	5398	23.6468	3304.33	5398	22.2971
Sb03g007870.1	3318.33	1056	111.458	3041.33	1056	103.026	3401.33	1056	118.862	3477.33	1056	119.925
Sb02g037690.1	4126.33	2279	64.2599	3102.33	2279	48.728	2557.33	2279	41.4865	2900	2279	46.3293
Sb09g004640.1	3478	1985	62.2243	3077	1985	55.2975	5780.33	1985	106.796	5659	1985	103.823
Sb07g000715.1	3004	2727	39.0966	3264.67	2727	42.564	3844.33	2727	51.941	5124	2727	68.4275
Sb04g019590.1	3431.33	2258	53.9949	3129	2258	49.4182	3623	2258	59.1336	3592.67	2258	57.9565
Sb02g037330.1	3608	1525	83.9681	3231	1525	75.8429	3821.67	1525	92.3656	3591.67	1525	85.7721
Sb06g021370.1	3256	2091	55.2227	2904.67	2091	49.562	5468.33	2091	96.3983	4792.33	2091	83.4874
Sb04g007190.1	2358.67	2062	40.4101	2030	2062	35.3791	1215	2062	21.8407	1179	2062	20.8242
Sb01g004250.1	2868.67	1054	96.4689	2071.33	1054	70.5356	924.333	1054	32.4626	1217	1054	42.0407
Sb03g011540.1	5541.67	1249	157.134	3311	1249	94.7199	4577.67	1249	135.684	2491	1249	72.6383
Sb06g027970.1	3316.33	1848	63.6619	3054.67	1848	59.1127	3531.33	1848	70.6326	3345	1848	65.9267
Sb01g037130.1	2956.33	1030	101.74	3108.33	1030	107.893	2593.67	1030	93.0255	3052	1030	107.916
Sb02g021226.1	3264.67	4937	23.4921	3781.33	4937	27.3084	3066	4937	22.9374	4188	4937	30.8979
Sb10g005630.1	3757.33	3674	36.3177	3630	3674	35.2747	5142.33	3674	51.7189	4749	3674	47.0861
Sb02g033590.1	5173.33	980	187.499	3101.67	980	113.624	3508.33	980	131.319	4505.33	980	167.33
Sb04g029520.1	3098	1394	78.7554	3780	1394	96.912	4365.67	1394	116	3285.67	1394	85.8539
Sb07g027420.1	3252.67	4425	26.0488	4820	4425	38.873	4712.67	4425	39.3396	5056.33	4425	41.6238
Sb03g043540.1	3517	1027	121.504	2816	1027	98.0797	2891	1027	103.735	2977.33	1027	105.575
Sb05g006915.1	4961.67	2761	63.7472	1266.67	2761	16.3744	5329	2761	71.4132	1012	2761	13.3476
Sb01g028150.1	2925.33	1267	81.7421	4103.33	1267	115.735	3427	1267	100.032	3764	1267	108.228
Sb06g034000.1	3082.33	5943	18.382	2745.33	5943	16.4902	3628	5943	22.5831	2596.33	5943	15.9138
Sb02g033540.1	4041.33	1606	89.3646	5903.67	1606	131.187	4018.33	1606	92.4675	7797	1606	176.843
Sb01g033050.1	5366.33	2071	92.1903	2302.33	2071	39.9059	1415	2071	25.2298	2050	2071	36.0368
Sb09g001020.1	2119	225	333.381	3249.67	225	517.81	10746	225	1786.99	3277	225	530.71
Sb09g023590.1	4583	1999	81.4079	5461.33	1999	97.9718	2402	1999	44.4592	3181.33	1999	57.9528
Sb07g004110.1	1932.33	4164	16.444	1555	4164	13.3314	1606	4164	14.1826	2551.33	4164	22.3256
Sb02g033170.1	2740	2023	47.988	2677.67	2023	47.3598	3875.67	2023	70.8502	2635	2023	47.4522
Sb01g002280.1	4037.67	2301	62.2801	3929	2301	61.155	1879.67	2301	30.2506	1804.33	2301	28.5581
Sb01g035400.1	2601.33	1531	60.2726	2536.67	1531	59.3146	2692	1531	64.9429	3090.33	1531	73.5203
Sb02g005920.1	3204.33	3091	36.7968	3692.33	3091	42.6635	3912	3091	46.707	4198.33	3091	49.4719
Sb09g024040.1	3051.67	1181	91.5293	3379.33	1181	102.325	5029.33	1181	157.641	5013.67	1181	154.617
Sb04g001720.1	4301	1387	109.778	7698.33	1387	198.376	3720	1387	99.2971	4216.33	1387	110.712
Sb08g018390.1	3189.67	1341	84.4078	2040	1341	54.5259	1016	1341	27.9941	1673.33	1341	45.4139
Sb09g028940.1	3017.67	1477	72.4328	2692.33	1477	65.2331	3529.67	1477	88.1301	2992.33	1477	73.7927
Sb03g037040.1	3413	1138	106.401	5308.33	1138	166.225	6693.67	1138	218.072	6750.33	1138	216.1
Sb02g024630.1	3354.33	1361	87.2951	3824.33	1361	100.457	3475.67	1361	94.3102	3009	1361	80.5323
Sb01g004170.1	4469	501	316.29	4598	501	328.182	3840.33	501	283.228	3546	501	257.716
Sb01g022460.1	2457	2930	29.7282	2694.33	2930	32.8894	2830.67	2930	35.722	2597.67	2930	32.2936
Sb04g028990.1	3801.33	2119	63.6058	4226	2119	71.2893	5745.33	2119	100.089	5543	2119	95.2726
Sb04g003390.1	2989	1826	58.0519	3129.33	1826	61.3456	2194.33	1826	44.4065	2327	1826	46.4084
Sb03g006120.1	3127	6484	17.1211	2566.67	6484	14.1493	4052.67	6484	23.0746	3233	6484	18.1631
Sb01g018770.1	2667.33	4003	23.6358	2095.33	4003	18.7089	4006.67	4003	36.8477	3112.33	4003	28.3185
Sb08g008190.1	3123	1249	89.0793	2255	1249	64.4125	498	1249	14.6823	2110.67	1249	61.5174
Sb03g028090.1	6549.33	2300	100.92	4474.67	2300	69.796	4236.33	2300	68.1613	2664	2300	42.1788
Sb04g000340.1	3166.33	4036	27.8664	3105.33	4036	27.5101	4363	4036	39.8636	3899.67	4036	35.1937
Sb09g003540.1	4548	2288	70.505	3154.33	2288	49.5543	1508.67	2288	24.3156	1878.33	2288	29.8741
Sb06g030250.1	3107.33	2454	44.9752	2495	2454	36.2788	4881.67	2454	73.2652	4111	2454	61.016
Sb02g019450.1	4173	3081	48.1042	5808	3081	67.3784	3542.67	3081	42.5215	4187	3081	49.4899
Sb09g001590.1	5068.67	1811	99.3973	6284	1811	123.867	5184.33	1811	106.11	5122	1811	102.98
Sb01g019850.1	1214.67	2188	19.5872	4435.33	2188	71.7149	8095.33	2188	136.195	11377.3	2188	189.559
Sb02g033440.1	4741.67	1741	96.7629	3384	1741	69.6947	2323.67	1741	49.0774	2854.67	1741	59.6863
Sb10g022800.1	2242.67	2127	37.35	2791	2127	46.7177	1468.67	2127	25.5343	1939.33	2127	33.2189
Sb01g011440.1	5803.33	1012	202.932	6521.33	1012	230.258	5757.33	1012	210.769	7326	1012	263.62
Sb02g029470.1	3782.33	1640	81.8648	3265.67	1640	71.4053	1775.33	1640	40.1071	1924.33	1640	42.727
Sb06g032670.1	2340.67	3254	25.4989	2205.67	3254	24.1757	4215.33	3254	47.7181	3675.33	3254	41.1487
Sb07g002970.1	5216.33	1173	157.54	3503.67	1173	107.033	2152.33	1173	67.7892	1320	1173	40.9655
Sb06g000460.1	3207	2038	55.7177	2391.33	2038	41.9467	2314.67	2038	41.9723	2343	2038	41.8671
Sb09g029130.1	1511.33	2531	21.1413	780.333	2531	10.955	4074.67	2531	58.8071	4698	2531	67.6597
Sb02g040990.1	3775.33	1324	101.236	3497.67	1324	94.4778	2281.67	1324	63.6412	3023	1324	83.1442
Sb01g045340.1	3795	3010	44.8164	3468	3010	41.2723	3725.33	3010	45.6357	2944.33	3010	35.6224
Sb10g023650.1	1939.33	1040	65.9292	1735.33	1040	59.2759	2416.33	1040	85.7838	1977	1040	69.2553
Sb01g006320.1	2846.67	2019	49.9821	3913.33	2019	69.4029	2046.33	2019	37.4887	1191.67	2019	21.4981
Sb09g001920.1	3076.33	1385	78.7177	3013	1385	77.8409	2500	1385	66.7585	2445.67	1385	64.3046
Sb04g037200.1	3087	1642	66.6211	3422	1642	74.6115	2799.67	1642	63.0453	2710.33	1642	60.1146
Sb09g027960.1	2749	2309	42.2079	3064.67	2309	47.4805	3765	2309	60.1589	3565.67	2309	56.2524
Sb10g006500.1	3558.67	2015	62.6306	3401.67	2015	60.4093	5921	2015	108.352	4479.67	2015	80.9664
Sb01g001650.1	2632.33	908	102.559	2048	908	80.8385	989.333	908	40.0457	1506.33	908	60.3855
Sb03g026830.1	2034.33	930	77.4077	2102	930	80.8025	3074	930	122.273	3025.33	930	118.521
Sb02g042600.1	3079.67	1208	90.4089	2723.33	1208	80.718	1409	1208	43.0939	1775.33	1208	53.5102
Sb01g043460.1	3631.33	1124	114.461	2368.67	1124	75.4483	2775.33	1124	91.2597	2331.33	1124	75.5383
Sb08g005415.1	1697	435	137.832	1053.33	435	86.151	2023	435	171.57	1905.67	435	159.58
Sb01g033300.1	3282.33	7203	16.1465	3292	7203	16.3512	2664	7203	13.6723	2463.67	7203	12.4559
Sb06g027410.1	1954	1412	48.988	2783	1412	71.1261	835.333	1412	21.9126	1248.33	1412	32.1913
Sb01g011080.1	3497.33	1716	72.246	2282	1716	47.7269	1371	1716	29.4085	1888	1716	40.0473
Sb02g040900.1	2928	1506	69.0428	3160	1506	74.8133	4929.67	1506	120.594	5048.67	1506	122.126
Sb09g026340.1	2969.33	757	139.088	2973	757	140.543	3387	757	165.189	3791	757	182.398
Sb01g032050.1	3120.67	1317	84.209	2381.67	1317	64.616	2850	1317	79.7652	2730.67	1317	75.4957
Sb01g039590.1	2492	2596	33.9584	2585.67	2596	35.6362	2847.67	2596	40.5566	2297.67	2596	32.2376
Sb09g023650.1	2377.33	644	130.856	1910.67	644	106.405	1746.33	644	100.021	1749.67	644	98.9387
Sb01g010810.1	2789.67	2372	41.7616	2751	2372	41.3733	2325.67	2372	36.1232	2332.33	2372	35.8069
Sb03g007210.1	4005.33	1044	136.333	3930	1044	135.036	3795	1044	134.672	2659	1044	92.7593
Sb06g020530.1	4718.67	363	460.261	6659.67	363	653.582	7549.67	363	769.027	8128.33	363	815.7
Sb0011s005450.1	4262	1479	102.372	3627.33	1479	87.7495	3517.33	1479	87.3472	4817.33	1479	118.563
Sb03g037310.1	3867	1419	96.6416	2862.67	1419	72.3335	1714.33	1419	44.5604	2792	1419	71.6129
Sb01g043400.1	3589	2121	60.0762	3668.33	2121	62.0141	5738.33	2121	99.9958	4674.67	2121	80.286
Sb01g044520.1	3210	2198	51.9023	3752.67	2198	61.0033	4484	2198	75.2784	4705.67	2198	77.9889
Sb10g024660.1	1575.67	2934	19.0033	1288	2934	15.5873	2817	2934	35.3408	2297.67	2934	28.5381
Sb10g006410.1	3558.67	2443	51.6669	2931.33	2443	42.8465	2022.67	2443	30.6269	1955	2443	29.1425
Sb02g020340.1	3678.33	916	142.588	5324	916	208.069	4978.67	916	200.871	6826.67	916	271.421
Sb03g006580.1	2968	1831	57.4669	3160.33	1831	61.7456	4092	1831	82.5252	3971	1831	78.9958
Sb04g022156.1	3171	831	135.338	3588.67	831	154.434	3066	831	136.321	3171.33	831	138.992
Sb08g017830.1	2826.67	2342	42.8106	2930.67	2342	44.6917	3304	2342	52.034	3302	2342	51.3616
Sb03g014780.1	3737.67	3679	36.1227	3673	3679	35.6549	4198.33	3679	42.172	3799.67	3679	37.6171
Sb03g046390.1	3752.67	1472	90.4223	3865	1472	94.0268	1974.67	1472	49.4992	2701	1472	66.8072
Sb04g025160.1	3802	3242	41.5384	3865.67	3242	42.7324	3645	3242	41.5475	3923.67	3242	44.0752
Sb01g005860.1	2110	1697	44.0053	2256.67	1697	47.2733	2349.33	1697	51.2041	2402	1697	51.558
Sb01g029740.1	2979	2886	36.6528	3486.33	2886	43.027	6447	2886	82.2691	6333	2886	79.9246
Sb03g013820.1	1675.33	676	87.4447	2896.33	676	153.564	1693	676	92.9071	6998	676	377.198
Sb02g031470.1	3115.33	1092	101.066	3028	1092	99.0966	4663	1092	157.999	3979	1092	132.74
Sb01g040320.1	4443.33	867	181.848	5759	867	236.979	6422.67	867	273.98	7092	867	297.956
Sb06g017240.1	2811.67	2652	37.5482	2810.67	2652	37.9848	3316.67	2652	46.1954	3365.33	2652	46.2259
Sb06g017570.1	2191.33	2833	27.3939	1381.67	2833	17.3765	4046.67	2833	52.6969	1459.67	2833	18.7688
Sb02g038620.1	3197.33	1920	58.9482	1816.67	1920	33.7027	3018.33	1920	58.2267	1889	1920	35.8344
Sb02g029220.1	4358	1399	110.261	5874.33	1399	151.087	3566.33	1399	94.2251	4142.67	1399	107.824
Sb04g007020.1	3240.67	426	269.858	2890.33	426	243.246	1640	426	142.467	2207.33	426	188.629
Sb03g033120.1	2022	1281	55.8483	1956.67	1281	54.5408	1245	1281	35.791	1577.33	1281	44.8403
Sb02g003750.1	6904.67	4324	56.4871	3239.33	4324	26.8854	3651	4324	31.1009	3105	4324	26.1481
Sb04g034900.1	1800	1346	47.3014	1502	1346	39.9983	1396	1346	38.2867	1641	1346	44.4084
Sb06g011300.1	3355.33	1172	101.623	3601.33	1172	109.868	2789.33	1172	87.9188	3489	1172	108.43
Sb04g035710.1	2480	504	174.276	1168.33	504	82.9182	1617	504	118.697	822.667	504	59.4335
Sb03g043450.1	2971	1737	60.7196	2629	1737	54.2146	2924.33	1737	62.2332	2387.33	1737	50.0605
Sb06g031700.1	2807	1486	66.9779	3215.33	1486	77.3571	3896.67	1486	96.8742	3984.33	1486	97.6584
Sb10g005060.1	3442.33	987	123.68	3946	987	142.774	6308.33	987	236.499	5504.33	987	203.14
Sb04g035540.1	2895.33	1639	62.6619	2565	1639	55.8218	1899.67	1639	42.8062	1852	1639	41.1533
Sb02g006790.1	3475.33	1915	64.406	5892	1915	110.157	4107.67	1915	79.085	6750.33	1915	128.392
Sb07g006330.1	2853	2334	43.3723	2710.33	2334	41.5222	3728.33	2334	58.9654	3146.33	2334	49.1055
Sb09g025290.1	2445.33	1706	50.7886	2223.67	1706	46.5958	2539	1706	54.8683	1789.67	1706	38.1981
Sb10g023690.1	4904.33	1391	125.46	3442	1391	88.2334	1528.33	1391	40.6365	1307.67	1391	34.2187
Sb01g039330.1	3910.67	2223	62.3705	4037.67	2223	65.1201	3851.33	2223	64.1208	3712	2223	60.8075
Sb06g027520.1	6173.33	1445	152.113	3186	1445	79.0419	402.333	1445	10.2448	1567.33	1445	39.4596
Sb06g032260.1	3707.33	1514	86.8716	3805.67	1514	90.0732	3330.33	1514	81.182	3220	1514	77.4554
Sb03g044240.1	3472.67	1497	82.397	4185	1497	99.9769	1515.33	1497	37.5004	2190.67	1497	53.2948
Sb01g002140.1	4101.67	2213	65.7989	2127	2213	34.5441	912.667	2213	15.2279	1161.67	2213	19.1062
Sb04g004750.1	3115.33	1785	61.9131	3930.67	1785	78.9166	1459.67	1785	30.2646	2106	1785	42.9562
Sb08g015020.1	3617.33	4135	31.073	4116.33	4135	35.5865	4431.67	4135	39.6057	4635	4135	40.8304
Sb03g046730.1	3795.33	576	233.698	4254.67	576	263.294	5419.33	576	348.554	4753.33	576	300.578
Sb03g011420.1	3177.33	2421	46.607	2781	2421	40.9146	2692.33	2421	41.0617	3201.67	2421	48.1529
Sb03g028290.1	3148.33	2241	49.5395	2327	2241	37.3448	1658.67	2241	27.3275	2138.33	2241	34.7377
Sb03g002660.1	1639.33	2817	20.5824	3205.67	2817	40.4527	3550	2817	46.448	3073.67	2817	39.7488
Sb0012s006000.1	1871.33	2345	28.2684	1367	2345	20.7894	1459	2345	22.9771	1592.67	2345	24.7343
Sb02g029260.1	2949.67	1177	88.9309	3146.33	1177	95.5434	3756.67	1177	117.694	4203.33	1177	130.082
Sb06g023220.1	3076	1399	77.9673	2795.33	1399	71.6396	1641.33	1399	43.4521	1849	1399	48.1306
Sb01g031950.1	2033.67	1544	46.5654	2209.33	1544	51.2471	2948.33	1544	70.4704	2465	1544	58.1749
Sb02g043000.1	2829.67	3159	31.7769	3798.33	3159	42.819	3892.67	3159	45.5176	3439	3159	39.6486
Sb09g029580.1	4119.67	4562	32.0469	4795.67	4562	37.9558	2596	4562	21.0564	3474	4562	27.7275
Sb01g012890.1	4006.67	1324	107.375	1978.67	1324	53.6126	1650	1324	46.0787	1151.67	1324	31.6646
Sb07g025350.1	3397.67	3021	39.9154	3300	3021	39.0104	3352	3021	41.0322	3419.33	3021	41.2247
Sb04g028110.1	3250	639	180.396	1560.33	639	87.6315	1669	639	96.0929	2204.33	639	125.536
Sb03g006530.1	4148.67	1854	79.4421	2614	1854	50.4611	1952.33	1854	38.9061	2126	1854	41.7491
Sb05g005470.1	3911	1955	70.9022	3090.67	1955	56.6088	5057	1955	95.7455	2214	1955	41.2501
Sb09g000500.1	4469.33	1668	95.0488	1158.33	1668	24.8161	3349.33	1668	74.2062	1243	1668	27.1363
Sb02g033950.1	8024	1130	251.483	13780	1130	434.422	10044.3	1130	329.168	11391.7	1130	367.031
Sb03g026180.1	3468.67	1571	78.181	3966	1571	89.9706	5175.67	1571	121.849	4403	1571	102.092
Sb03g038220.1	3110.67	1671	65.983	2572	1671	55.1137	5988.33	1671	132.388	2946	1671	64.2166
Sb02g025070.1	3719.33	1760	74.9159	2957.67	1760	60.1982	1851.67	1760	38.7338	2093.33	1760	43.2978
Sb02g019590.1	2758.33	1316	74.3783	3796	1316	103.042	3442.33	1316	96.7826	3352.67	1316	92.7971
Sb04g027160.1	1890.67	608	110.072	736	608	43.1966	2813.33	608	171.032	1257.33	608	75.3194
Sb02g038950.1	3253.67	999	115.396	2834	999	101.431	3660.67	999	135.808	2745.33	999	100.119
Sb03g025440.1	5339.33	1947	96.8278	3972.67	1947	73.0314	32489.3	1947	616.726	9510.67	1947	177.973
Sb01g009520.1	3370.33	2094	57.0801	3127.33	2094	53.4224	2456.67	2094	43.3746	2814	2094	48.9557
Sb09g005810.1	3120.33	2157	51.3643	2549.33	2157	42.5348	237	2157	4.07931	2218.67	2157	37.4211
Sb05g023010.1	3771.67	2788	47.962	2737	2788	35.2466	1320.33	2788	17.4759	1472.33	2788	19.2242
Sb01g016170.1	3440	1594	76.526	3182	1594	71.4964	1637.33	1594	38.0074	1983	1594	45.3039
Sb09g019820.1	3192	864	130.825	3231.33	864	133.698	2510	864	107.416	2532.33	864	106.729
Sb01g003250.1	3402	911	132.349	3781.33	911	148.476	3924	911	158.85	4618.33	911	184.624
Sb10g010300.1	2810	800	124.431	2718.67	800	121.511	2205	800	101.507	2564.67	800	116.702
Sb01g035610.1	4794.33	1467	115.887	3947.67	1467	96.379	3620	1467	91.0841	3376.33	1467	83.7949
Sb01g043700.1	2801	1396	71.2011	2729.67	1396	70	2283.67	1396	60.4859	2061.33	1396	53.7757
Sb03g026110.1	4060.67	4590	31.4387	3763.33	4590	29.2944	6463	4590	51.9927	5421	4590	43.012
Sb04g022830.1	3434	2809	43.3343	3264.67	2809	41.5429	5337.67	2809	70.1619	3111.33	2809	40.3413
Sb01g030460.1	1820.67	569	113.006	1691.33	569	106.182	2741	569	179.408	2073.33	569	132.763
Sb01g044180.1	5811	908	226.695	6303	908	248.652	2961.67	908	120.578	4466.67	908	179.109
Sb01g006960.1	3395.33	1199	100.139	6140.67	1199	182.427	7111.33	1199	219.412	9779	1199	297.163
Sb09g018480.1	3366.67	1063	112.197	4263.67	1063	143.498	4113.33	1063	143.002	4092.33	1063	140.23
Sb02g010850.1	2767	1067	91.8302	2562.67	1067	85.6628	5716	1067	198.091	3907	1067	133.399
Sb01g001990.1	3412.67	2608	46.4454	3196.33	2608	43.6714	2953.67	2608	41.8823	2272	2608	31.7289
Sb02g009120.1	1945	4421	15.6177	4933.67	4421	39.6014	7540.33	4421	63.0795	11383	4421	93.8235
Sb01g010050.1	2819.33	1739	57.3836	4013.67	1739	82.0346	4331.33	1739	91.957	3466	1739	72.5876
Sb07g019530.1	2427	1571	54.7398	2641	1571	60.027	2553.33	1571	60.1833	2174	1571	50.4029
Sb05g002090.1	1743.33	304	202.871	1126	304	132.721	877.333	304	106.548	1082.67	304	129.697
Sb03g007890.1	3630.67	3159	40.8344	2802.33	3159	31.7651	2143	3159	24.9921	2206.33	3159	25.4266
Sb10g006650.1	3861	769	178.358	2795	769	130.416	1967.33	769	94.2788	3233.33	769	153.054
Sb09g026780.1	2569.67	1296	70.2577	2602.33	1296	71.8192	1328	1296	37.8767	1728.33	1296	48.5599
Sb04g005570.1	2546.33	3191	28.287	2627.67	3191	29.3536	4635	3191	53.7433	2548.33	3191	29.0972
Sb09g004190.1	2535	1545	58.1248	1970.33	1545	45.5602	3678.67	1545	87.9184	2101.33	1545	49.5343
Sb09g005200.1	5475	1504	129.145	7526.33	1504	178.743	6578.67	1504	162.539	5719.33	1504	138.534
Sb07g027050.1	3306.33	1962	59.7515	5055.33	1962	92.0431	3649.33	1962	68.8513	4836	1962	89.7764
Sb01g029400.1	4777	2065	82.0898	3909	2065	67.6882	1169	2065	20.851	2271	2065	40.0242
Sb06g023050.1	3334.67	1193	99.4545	2539.67	1193	76.0271	2981	1193	92.0809	2510.33	1193	76.6135
Sb04g030690.1	4259	1355	111.797	3504.33	1355	92.501	3393.67	1355	92.537	4027.67	1355	108.24
Sb04g027890.1	3773.33	3370	39.7916	3354.33	3370	35.6153	4096.67	3370	44.9297	3066.33	3370	33.1442
Sb03g041060.1	2760.67	2804	34.9411	2924	2804	37.2031	5456.67	2804	71.968	4507.33	2804	58.5685
Sb01g049780.1	2655.33	3770	24.9749	2999.33	3770	28.3896	3927.67	3770	38.4176	3512.67	3770	33.9388
Sb01g007760.1	2441.33	2012	43.0624	3328.33	2012	58.9391	3212.67	2012	58.8582	2811.67	2012	50.898
Sb03g046345.1	3616	1752	73.2552	1887.33	1752	38.7316	474.667	1752	9.89252	1044	1752	21.6793
Sb04g009940.1	2206.67	629	124.277	1427.33	629	81.3386	2208.67	629	130.05	1638	629	94.8598
Sb03g035690.1	2219.67	1576	49.8851	3027.67	1576	68.4387	4812.67	1576	112.611	3927	1576	90.7795
Sb0010s016080.1	3759.33	1090	122.261	2736.67	1090	89.9686	1616.67	1090	54.5948	1940.67	1090	64.7985
Sb03g047010.1	3134.67	4495	24.7646	3220.33	4495	25.6102	3856	4495	31.7048	4594	4495	37.2254
Sb03g010630.1	4041.33	2609	54.9387	3402.67	2609	46.6197	2420.33	2609	34.312	2394.67	2609	33.4217
Sb01g038660.1	3049	1810	59.6788	2377.33	1810	46.7382	5417.67	1810	110.376	3850	1810	77.4716
Sb04g036550.1	2041.33	3290	21.9812	2645	3290	28.7394	2741.67	3290	30.7472	2762.67	3290	30.5933
Sb03g034270.1	3348	1574	75.5101	1647.33	1574	37.509	1534.67	1574	35.948	1688.33	1574	39.0545
Sb01g037170.1	3103.33	2518	43.7295	3093	2518	43.9951	2996.33	2518	43.9518	2760.33	2518	39.9236
Sb05g023460.1	2281	2000	40.4109	1435.33	2000	25.6528	1159.33	2000	21.4066	1017	2000	18.5207
Sb01g028530.1	3519.67	894	139.654	3712	894	148.632	3970	894	163.927	3362.33	894	136.968
Sb0284s002010.1	1972	2309	30.207	3530.67	2309	54.44	3411.33	2309	54.3631	4157.67	2309	65.6096
Sb04g031270.1	2873	2069	49.279	3192.33	2069	55.1586	4107.33	2069	73.302	3834.33	2069	67.5065
Sb09g024010.1	2710.67	2578	37.3039	2508.67	2578	34.8229	3486.67	2578	49.9763	3012.33	2578	42.5611
Sb01g027790.2	1900.33	849	79.3287	1438.67	849	60.7783	1360	849	59.3037	1024	849	43.9182
Sb01g047800.1	3361	1450	82.4043	3616.33	1450	89.2982	2233.67	1450	56.9489	2955.67	1450	74.2258
Sb10g007230.1	4200	1638	91.0846	2556	1638	55.8508	3431.33	1638	77.0943	2739.33	1638	60.8935
Sb01g049040.1	3860.67	1028	133.53	2666.33	1028	93.0611	611.333	1028	21.8542	1501.33	1028	53.1503
Sb02g043020.1	2875	498	204.673	3324	498	238.656	2524.33	498	187.393	2980.33	498	217.96
Sb07g000500.1	2138.67	2036	37.1593	6171	2036	109.015	1218.67	2036	22.1912	2701	2036	48.2898
Sb06g019180.1	2518.33	1547	57.6898	2187.67	1547	50.588	2089.67	1547	49.9193	1946.33	1547	45.8202
Sb02g029710.1	2438.67	1601	53.9778	1670.67	1601	37.2405	4098.33	1601	94.8291	2082	1601	47.3633
Sb01g000680.1	3694.33	1134	115.368	3283.33	1134	103.586	2968	1134	96.4708	3028	1134	97.2031
Sb02g025680.1	1976	1656	42.3089	1350.67	1656	29.0419	3825.67	1656	85.0749	2055.67	1656	45.2276
Sb04g029160.1	3322	921	127.793	4865	921	189.122	2070.33	921	83.3544	2269.33	921	89.7421
Sb09g018630.1	1317.33	2059	22.6084	904.667	2059	15.576	3361.33	2059	60.4197	2011.67	2059	35.6095
Sb10g009060.1	3143	667	167.237	2551.67	667	136.891	1318	667	73.143	1626.33	667	88.7766
Sb08g018170.1	2945.33	1380	75.5103	3010.67	1380	77.5907	8375	1380	224.759	4814.33	1380	127.096
Sb07g004990.1	3198.67	1140	99.6849	3579.33	1140	111.877	5436.33	1140	176.439	6380.33	1140	203.885
Sb10g008510.1	4170.67	4969	29.8182	3232.67	4969	23.2656	3567.33	4969	26.4621	4376.67	4969	32.0705
Sb06g032160.1	2677.33	2600	36.5181	3080	2600	42.2131	5362.67	2600	76.3632	4211	2600	59.0099
Sb08g022940.1	1928.33	1168	58.4869	1902.67	1168	58.1022	2292.33	1168	72.5248	2177.67	1168	67.9144
Sb10g003200.1	3338	856	138.159	3722.67	856	155.619	7699.67	856	332.893	4674.67	856	198.964
Sb06g033600.1	3292	2469	47.3039	3818.67	2469	55.3714	4998.67	2469	74.7678	3815.33	2469	56.2878
Sb02g042380.1	2427.67	761	112.945	3240	761	152.041	3031.67	761	147.349	3510.33	761	168.025
Sb06g026190.1	2578.33	1444	63.3897	2416	1444	59.4881	1552	1444	39.6764	2681	1444	67.584
Sb03g043990.1	3091.33	1417	77.3467	4941.33	1417	123.909	8873	1417	231.291	7277.67	1417	187.126
Sb06g016920.1	3964	828	169.818	2668	828	115.384	1786.67	828	79.7628	1684.67	828	74.0715
Sb01g041570.1	10842.7	1693	226.702	3866.67	1693	82.269	479.333	1693	10.4869	1957.67	1693	42.0692
Sb09g003280.1	2577	2664	34.3329	2368.33	2664	31.7306	3849.33	2664	53.2127	4422	2664	60.4537
Sb01g007380.1	2836.67	1822	55.203	2993.33	1822	58.6775	3675.33	1822	74.613	3313.33	1822	66.2422
Sb09g005910.1	3676	1057	122.923	2146.33	1057	73.0648	4129.67	1057	144.627	2405	1057	82.8859
Sb09g028500.1	3529	1087	114.677	5240.33	1087	173.528	1763	1087	59.8335	3054	1087	102.27
Sb04g033890.1	3597.67	804	158.828	2918.67	804	129.601	4056.67	804	186.49	3643.67	804	165.058
Sb02g037420.1	3983.67	1490	94.6499	4751.67	1490	114.025	3732.67	1490	92.7259	3907.33	1490	95.4895
Sb01g005010.1	1695	1272	47.0748	3674.67	1272	102.701	3373.67	1272	99.2881	4447.67	1272	127.402
Sb03g039880.1	1358.67	987	48.6112	9882.67	987	354.825	7124	987	267.501	11405	987	421.106
Sb04g033360.1	5608.33	3251	61.1421	4933	3251	54.1996	7420.33	3251	84.5045	5733	3251	64.2413
Sb03g000740.1	2298.67	2672	30.5182	1852.33	2672	24.7157	3386.33	2672	46.7578	2118	2672	28.8761
Sb02g036810.1	6985	1446	171.174	7715.33	1446	190.052	4319	1446	110.567	8261	1446	208.035
Sb03g007140.1	2970.67	1825	57.6841	2916.67	1825	57.1493	2399.33	1825	48.6812	2220	1825	44.3115
Sb02g030690.1	3250.67	636	181.852	3033	636	169.859	3912	636	226.798	4666	636	267.161
Sb06g027620.1	3200	1495	76.152	2132.33	1495	50.9424	5184	1495	128.248	4124	1495	100.448
Sb04g003080.1	3783	2274	59.1842	2034.33	2274	32.0099	1288	2274	20.7782	1615.67	2274	25.8602
Sb02g032440.1	2828	2019	49.6951	2132.67	2019	37.7374	5048	2019	91.8622	3462.67	2019	62.4557
Sb02g033090.1	4795.67	1265	134.675	4565	1265	128.973	2483	1265	72.6908	3172.33	1265	91.2997
Sb04g008340.1	6227	2558	86.5126	6729	2558	94.0748	7523.67	2558	108.717	7700.33	2558	109.655
Sb02g014460.1	2813.67	1366	73.0116	2255.67	1366	59.0509	2160.33	1366	58.4423	2341.33	1366	62.4218
Sb02g029190.1	3395.67	1422	84.754	2873.67	1422	72.43	1672.67	1422	43.4603	1970.67	1422	50.4572
Sb07g024880.1	3416.33	1262	96.0289	3406	1262	96.7713	1717	1262	50.3814	2463	1262	71.0576
Sb01g036680.1	2605.67	2090	44.3653	2928.33	2090	49.8677	3601.33	2090	63.6414	2722.33	2090	47.4521
Sb03g006650.1	2881.33	2647	38.5406	3030	2647	40.9596	3027.33	2647	42.3777	2113.33	2647	29.0855
Sb04g004030.1	3037.33	2079	51.766	2948.67	2079	50.7306	2360.33	2079	41.9852	3057.33	2079	53.5653
Sb04g035140.1	2439	2385	36.2915	2184	2385	32.6983	6471.67	2385	99.9153	4624.33	2385	70.6375
Sb01g042990.1	2975.67	5169	20.4138	2803	5169	19.3877	3847.33	5169	27.4648	3131	5169	22.0631
Sb01g027800.1	2526	2031	44.03	2785.67	2031	49.012	7771.33	2031	141.252	4385	2031	78.6446
Sb04g010660.1	3866.33	1628	84.2264	4014.33	1628	88.1798	3201	1628	72.5194	2605.67	1628	58.2862
Sb01g039810.1	3169	1587	70.7829	2368.67	1587	53.3942	2366	1587	54.9351	2448.33	1587	56.1623
Sb07g021510.1	1753	2675	23.2112	2532.67	2675	33.6732	3560.33	2675	49.1627	4343.33	2675	59.1643
Sb01g003430.1	2628.67	4730	19.7112	2294.67	4730	17.3314	3959.33	4730	30.875	3143	4730	24.2088
Sb03g042870.1	2571.67	913	100.084	2579.33	913	100.732	5248.33	913	211.937	5538.33	913	220.96
Sb01g003880.1	1452.67	1144	44.9627	1115.67	1144	34.6699	2493.33	1144	80.2212	1649	1144	52.5155
Sb04g029200.1	3113.33	2293	48.1601	2436.33	2293	38.019	2807.67	2293	45.1316	2415.33	2293	38.3615
Sb01g000700.1	2695.33	2522	37.9069	2275	2522	32.3192	3460.67	2522	50.7759	2773.67	2522	40.0579
Sb06g027760.1	3467.33	1642	74.9275	2108.33	1642	45.7082	1805.33	1642	40.7896	2252.33	1642	49.9407
Sb01g035280.1	3597.67	2018	63.2691	4061.67	2018	71.9929	2624	2018	48.1181	3181.33	2018	57.4101
Sb03g032940.1	3343.67	2664	44.6382	2550.33	2664	34.1851	1599.67	2664	22.1285	3383	2664	46.2271
Sb10g029480.1	3333.67	1070	110.599	5069.33	1070	169.251	6144.67	1070	212.345	6343.33	1070	215.941
Sb03g031750.1	3229.33	2792	41.0766	4086	2792	52.3035	4061	2792	53.7275	4929.67	2792	64.3177
Sb01g009140.1	4157	1610	91.6152	4454.33	1610	99.3095	3000.67	1610	68.9127	3493.33	1610	79.0121
Sb04g026990.1	3852.33	2122	64.3839	2722	2122	45.9331	2088	2122	36.3816	2170	2122	37.2361
Sb08g020640.1	3017	1020	105.118	0.667333	1020	0.0245617	690.667	1020	24.9182	0.334	1020	0.0125842
Sb01g004860.1	2930	1029	101.015	3675	1029	127.712	3653	1029	131.351	4268	1029	151.051
Sb03g010380.1	3472	1851	66.4586	3843.67	1851	74.1748	2914.67	1851	58.2932	3225	1851	63.4534
Sb03g003220.1	3058	2295	47.2534	3170	2295	49.4751	5392.67	2295	86.7938	5015.33	2295	79.5995
Sb10g005680.1	3542.67	3210	39.1327	4105.33	3210	45.8297	4232	3210	48.742	3983.67	3210	45.2013
Sb03g003520.1	3329	2214	53.2449	1681.67	2214	27.1883	1587.67	2214	26.546	1096.33	2214	18.0314
Sb04g036060.1	3901.67	1844	74.9722	4484	1844	87.0215	2374.67	1844	47.6116	3013.67	1844	59.5044
Sb04g031210.1	3467.67	695	177.362	2910.67	695	149.805	5858.33	695	311.26	5346	695	280.188
Sb01g002810.1	3176	3168	35.5876	3676.33	3168	41.4407	4898.67	3168	57.0804	4647	3168	53.4316
Sb08g001160.1	3671	2638	49.3703	1201.67	2638	16.3765	2515.67	2638	35.2992	1041.67	2638	14.3775
Sb05g025920.1	3849.33	1802	75.8992	3374.33	1802	66.9613	2930.33	1802	59.9615	2887	1802	58.3384
Sb06g034110.1	3495.67	1435	86.351	3230.33	1435	80.5687	1736.67	1435	44.7396	1957.33	1435	49.6617
Sb02g033370.1	4008.33	3773	37.647	5748.33	3773	54.6049	5173.33	3773	50.6954	4767	3773	46.0102
Sb08g002610.1	5474	932	208.467	3704	932	142.575	2361	932	93.5285	1817	932	70.9601
Sb01g021020.1	3381.67	1745	68.8158	3114	1745	63.736	2842.33	1745	60.3164	2994.67	1745	62.5122
Sb03g035880.1	1796	1082	58.7583	2405.33	1082	79.1369	3724.67	1082	126.997	3356.33	1082	113.03
Sb07g026110.1	2682.67	1014	93.8888	3232	1014	113.77	5144.33	1014	187.323	5380	1014	193.298
Sb01g033580.1	2751.67	2898	33.676	2868	2898	35.4979	4360.67	2898	55.5935	3213.67	2898	40.3946
Sb06g024520.1	3829.33	1834	74.094	2911.33	1834	56.741	3302.67	1834	66.5268	3154.33	1834	62.6345
Sb03g037870.1	2894.67	1395	73.6627	4092	1395	105.156	2329.33	1395	61.6724	2810.33	1395	73.3641
Sb09g030340.1	2484	1495	58.859	2201.67	1495	52.6516	2815	1495	69.5233	2926.67	1495	71.2988
Sb02g034450.1	2646.33	4584	20.4758	2835.67	4584	22.1103	3790	4584	30.5042	3335	4584	26.4984
Sb01g004550.1	2489	1685	52.4841	1408.33	1685	29.8059	2239.67	1685	49.1726	1617.67	1685	34.9731
Sb04g003200.1	1841	2752	23.7282	1816.67	2752	23.5095	3939.67	2752	53.0189	3067.33	2752	40.6066
Sb01g041410.1	2237	1560	50.8288	1681.33	1560	38.4035	2392	1560	56.4305	2520	1560	58.8305
Sb07g025200.1	3968.67	1130	124.519	1365	1130	43.2464	1900	1130	61.8328	1554.67	1130	50.0765
Sb01g006610.1	2740	1104	88.2468	2204	1104	71.1269	2384.33	1104	79.4667	2849.33	1104	93.9592
Sb01g003860.1	3707.33	2268	58.0463	2589	2268	40.878	808.333	2268	13.1088	1632.33	2268	26.1887
Sb07g024370.1	3073.67	1382	78.833	3760	1382	97.1077	2831.67	1382	75.739	3076	1382	81.0412
Sb10g010710.1	3691.33	4659	28.1566	3309	4659	25.4152	4077.67	4659	32.3261	3824.67	4659	29.9001
Sb10g005460.1	1823	3834	16.8335	1804.67	3834	16.7951	2776.33	3834	26.793	2204.67	3834	20.9538
Sb06g027940.1	3321	3233	36.4078	3392.67	3233	37.5672	2895.67	3233	33.049	3819.67	3233	43.0221
Sb06g024840.1	2764	2285	42.8642	2962	2285	46.325	3688.33	2285	59.7414	3270.67	2285	52.1405
Sb06g032880.1	2751.67	1465	66.5111	3293.33	1465	80.1964	5114.67	1465	129.167	4637.67	1465	115.342
Sb02g023230.1	2522.33	1980	45.0979	2473.33	1980	44.7049	2532.67	1980	47.4317	2120	1980	38.9969
Sb01g013460.1	2499.33	3545	24.9938	2224	3545	22.4205	3607.67	3545	37.6078	2751	3545	28.2682
Sb02g001400.1	3542.67	2736	45.9177	2386	2736	31.1877	1692.67	2736	22.8893	1611	2736	21.4334
Sb07g005880.1	1268.33	569	78.6651	230.333	569	14.4524	366	569	23.6562	587.333	569	37.6132
Sb01g039320.1	3050.67	1755	61.5569	3691.67	1755	75.0302	3911.67	1755	82.376	2829	1755	58.7122
Sb03g032290.1	2458	2017	43.2109	2413.67	2017	42.7565	3666	2017	67.0509	3269	2017	59.0376
Sb07g005210.1	1926	1353	50.5233	785.667	1353	20.6627	1837.33	1353	49.858	746.333	1353	20.0831
Sb01g035750.1	3391.67	1742	68.9794	2755.33	1742	56.6811	1554.33	1742	32.9624	1418.67	1742	29.6523
Sb08g000670.1	4909.33	667	260.895	8210.33	667	440.927	4517.33	667	249.434	10943.7	667	597.28
Sb04g019020.1	1831.67	1612	40.2005	2274	1612	50.4563	2421	1612	55.4954	2204.67	1612	49.8277
Sb01g010390.1	2685	3909	24.3442	2388.33	3909	21.7996	3402.67	3909	32.1144	2805	3909	26.141
Sb07g007540.1	2973.33	2829	37.2475	2133.33	2829	26.9693	2371	2829	30.8557	1999.33	2829	25.7323
Sb06g028170.1	2709	585	164.27	2710.67	585	165.923	2418.33	585	153.365	2076.33	585	129.27
Sb04g034520.1	1655	1395	42.0079	1245.67	1395	31.7454	4895	1395	129.938	2178.67	1395	56.9061
Sb01g000490.1	2963.33	4038	26.0726	2770.33	4038	24.5664	2515.67	4038	23.0172	2501.67	4038	22.5667
Sb09g028860.1	1442.33	2469	20.6628	1336.67	2469	19.3709	928.667	2469	13.9348	782	2469	11.5336
Sb01g050460.1	3085.33	7356	14.898	2283	7356	11.0965	2669.33	7356	13.3962	2576.67	7356	12.758
Sb03g011050.1	2905.67	1621	63.5324	3442.67	1621	76.141	2639.67	1621	60.2482	2805.33	1621	63.0261
Sb01g047970.1	2609	1007	91.6245	524.667	1007	18.6283	982.333	1007	36.0727	414.333	1007	14.9801
Sb01g010760.1	3727.67	763	173.346	3181.67	763	149.558	1597.67	763	77.1004	1975	763	94.2205
Sb01g013470.1	2928	4012	25.9043	2719	4012	24.1882	4121	4012	37.9644	3487.33	4012	31.6628
Sb04g029510.1	2895	4411	23.2719	2693	4411	21.8183	2697.67	4411	22.5791	2321	4411	19.1659
Sb01g006420.1	1310.67	825	56.2253	422.333	825	18.3426	743	825	33.3832	465	825	20.5369
Sb01g008860.1	2058.67	2529	28.8763	2581.67	2529	36.331	2085.33	2529	30.2885	2077.33	2529	29.9199
Sb03g029130.1	3174.67	1815	62.1049	4125.67	1815	81.3198	4976.67	1815	101.315	4759.33	1815	95.5229
Sb03g026070.1	1453.33	1866	27.5741	1469	1866	28.0114	5865.33	1866	115.292	2916	1866	56.95
Sb09g001270.1	1981.67	788	89.0096	1368	788	62.2421	452.333	788	21.2402	710.667	788	32.8436
Sb01g008930.1	2990.67	2987	35.5701	2883	2987	34.497	1716	2987	21.2733	2040.67	2987	24.8777
Sb03g037780.1	3863	1530	89.7586	3148.33	1530	73.7287	2757.67	1530	66.3577	3991.33	1530	94.971
Sb01g038990.1	2687.67	3534	26.983	2537.33	3534	25.6956	3069.33	3534	32.1095	2544	3534	26.2203
Sb07g004820.1	2298	1488	54.8306	2405.67	1488	57.7811	2914.67	1488	72.3414	3345.67	1488	81.9116
Sb01g011280.1	3772.33	1461	91.6463	3065.67	1461	75.2848	1990.33	1461	50.3977	1538.67	1461	38.3482
Sb08g020610.1	2442	3223	26.8561	2776	3223	30.7331	4132	3223	47.313	3380.33	3223	38.2079
Sb01g007270.1	3026	1770	60.6524	3372	1770	68.1549	3871	1770	80.8089	3744	1770	77.0526
Sb10g000445.1	2975	2994	35.325	2088.67	2994	24.9009	3045.67	2994	37.4837	2678.33	2994	32.5793
Sb03g002900.1	4043.67	2257	63.6285	2965.33	2257	47.0619	1149	2257	18.8016	1255.33	2257	20.2436
Sb09g028700.1	2314	2103	39.0049	2175.67	2103	37.0812	959.333	2103	16.8463	1164.67	2103	20.1666
Sb02g031240.1	2830.67	1715	58.5473	3390.33	1715	70.8339	1645	1715	35.4586	2116.67	1715	44.95
Sb05g020430.1	2947.67	2373	44.0306	4106	2373	61.8112	4689	2373	73.3228	4106.33	2373	63.0452
Sb07g019480.1	3607.67	1551	82.5156	2587.33	1551	59.6356	3359.67	1551	80.0184	2667	1551	62.6335
Sb01g004420.1	2506	1230	72.2997	2238.33	1230	64.9734	3178	1230	95.3468	2980.33	1230	88.2658
Sb07g005200.1	2435	1855	46.5602	3064	1855	59.0552	2427	1855	48.352	3377.67	1855	66.3102
Sb02g030450.1	2434.67	1438	59.8388	2377	1438	59.1892	3801	1438	97.3512	3163	1438	80.1315
Sb08g021890.1	3105.67	2221	49.5425	3315.33	2221	53.5066	2737.33	2221	45.5628	2617.33	2221	42.9143
Sb10g030130.1	3128	967	114.637	2783.33	967	102.829	2048	967	78.4177	1499.33	967	56.4674
Sb04g032510.1	3501.33	4337	28.6734	3140.67	4337	25.9138	2643	4337	22.4623	3042.67	4337	25.5478
Sb04g019280.1	2269	1561	51.5554	2664.33	1561	60.8973	3336	1561	78.9753	3366.67	1561	78.5574
Sb01g018860.1	3764.33	1418	94.1406	2965.67	1418	74.9085	2004.67	1418	52.136	2928.67	1418	75.1951
Sb04g031940.1	2891.67	960	106.944	2618.33	960	97.5034	1811.67	960	69.6474	3078.67	960	116.775
Sb07g024990.1	2758	1723	56.7098	3440.67	1723	71.1327	1242.33	1723	26.8015	1219.67	1723	25.785
Sb08g008320.1	2632.67	1781	52.3119	2793.67	1781	56.1708	1230.33	1781	25.5088	1179.33	1781	24.111
Sb03g011670.1	3248.67	1922	59.9613	2633.33	1922	49.1256	1726.33	1922	33.1621	1676	1922	31.7451
Sb03g043710.1	4078	769	188.397	6723	769	312.271	6640.33	769	320.15	6117	769	289.743
Sb07g023720.1	2500	903	98.0977	2770.67	903	109.729	1878	903	76.8592	2662.67	903	107.382
Sb09g022040.1	3365	2401	49.6395	4125.33	2401	61.4192	5625.67	2401	86.7217	5140.67	2401	77.9953
Sb03g009200.1	3256	1533	75.4056	3158.33	1533	73.7436	2711.67	1533	65.3517	3044.67	1533	72.3153
Sb07g024800.1	2866.67	1978	51.4357	3109	1978	56.2555	3006.67	1978	56.086	2704	1978	49.7911
Sb01g001060.1	3326	1076	109.746	2382	1076	79.2085	2252.67	1076	77.2699	2609	1076	88.2951
Sb06g017130.1	2973.33	1815	58.1801	3065.67	1815	60.3712	2137.67	1815	43.4391	2410	1815	48.3506
Sb02g037730.1	2592.33	1816	50.6635	2940	1816	57.8692	3826.33	1816	77.7998	4080.67	1816	81.8604
Sb01g004840.1	3149	2852	39.2099	3069.33	2852	38.5141	3623	2852	46.8972	3761.67	2852	48.0428
Sb03g030840.1	2602.33	877	105.28	2954.67	877	120.734	3146.67	877	132.321	3510.33	877	145.774
Sb01g003700.1	2039.33	2214	32.6706	3703	2214	59.5265	3765.33	2214	62.82	3457.67	2214	56.8943
Sb02g028210.1	1229.67	1702	25.5208	1348.67	1702	28.3322	2960.33	1702	64.3954	2288.67	1702	49.0049
Sb09g030670.1	3229.33	1873	61.1959	3755.67	1873	71.6271	4407.33	1873	86.9606	4544.67	1873	88.384
Sb04g005500.1	3599.33	2177	58.6849	3874.33	2177	63.7186	2796.33	2177	47.4553	2453	2177	41.0401
Sb05g025820.1	4170	795	185.982	3131	795	140.339	3764.33	795	174.922	2767	795	126.734
Sb02g043310.1	3281.67	1931	60.2279	2411.67	1931	44.6015	3471	1931	66.5207	2889.67	1931	54.5056
Sb01g036355.1	2870.67	2199	46.3445	2484	2199	40.4286	1736	2199	29.1607	2028	2199	33.5897
Sb03g030010.1	2740	838	115.914	2600.67	838	111.328	6930.67	838	304.723	5615.33	838	244.033
Sb10g029670.1	1811.67	1865	34.3785	1977.33	1865	37.7932	2831	1865	55.8497	2169.33	1865	42.3749
Sb10g023140.1	5757.67	1831	110.896	1676	1831	32.6599	3322.33	1831	67.238	2221.33	1831	44.2075
Sb01g047790.1	2574.33	992	92.0754	1238.67	992	44.8917	947.333	992	34.9513	1445.67	992	53.0303
Sb01g036270.1	3499.67	3555	34.9276	3554	3555	35.7223	2273	3555	23.6846	2534.33	3555	25.9641
Sb02g042200.1	3034	3239	33.2757	2604	3239	28.7608	3608.33	3239	41.0663	3355	3239	37.7249
Sb04g033160.1	2534.67	1074	83.7107	2602	1074	86.7869	3270	1074	112.219	3409	1074	115.585
Sb04g023100.1	3580.33	2465	51.5487	3733.67	2465	54.1966	4581	2465	68.6485	3793.33	2465	56.0497
Sb02g043510.1	3080	1578	69.2691	6667.33	1578	151.54	1615	1578	37.815	4866.33	1578	112.265
Sb03g035790.1	2653.33	1865	50.559	2735.67	1865	52.3877	2623.67	1865	51.9546	3353.67	1865	65.4877
Sb01g035350.1	2279	895	90.2292	7536.33	895	301.173	2663.67	895	110.129	7818.33	895	318.21
Sb10g026460.1	2578.67	2298	39.8041	1228.33	2298	19.1457	851.667	2298	13.7001	528	2298	8.36293
Sb09g027890.1	2441	558	154.917	2658	558	170.063	7271.67	558	480.957	4332.67	558	282.835
Sb01g011060.1	2254	1039	76.9729	2374.67	1039	81.5283	3032	1039	107.853	3075.67	1039	107.822
Sb01g002910.1	2930.67	1008	103.166	2792.33	1008	99.0643	2930	1008	107.102	3668.33	1008	132.53
Sb09g020160.1	3091.67	2302	47.6112	3337	2302	51.8733	4892.33	2302	78.5385	4746.33	2302	75.1068
Sb04g029030.1	2363.33	2964	28.3305	888	2964	10.6772	2540.33	2964	31.6092	1074.67	2964	13.2091
Sb03g040700.1	2922.67	1337	77.6263	2658	1337	71.1205	3528.33	1337	97.4972	3066	1337	83.5308
Sb10g029690.1	2823.67	1517	66.0772	5378.67	1517	126.356	4249.67	1517	103.534	4689	1517	112.595
Sb04g029730.1	2266.67	2649	30.3283	1418	2649	19.1365	2210.67	2649	30.7806	2347.33	2649	32.2738
Sb03g040140.1	4098.33	1021	142.32	4183	1021	146.83	9682	1021	351.013	5642	1021	201.297
Sb06g026170.1	2500	1049	84.6148	2957.67	1049	100.676	3373	1049	119.058	2867.67	1049	99.5799
Sb07g007640.1	2324	2553	32.2861	3347	2553	47.0485	1610.33	2553	23.2958	2419	2553	34.4981
Sb01g041440.1	2360.33	843	99.2987	2830.67	843	119.72	3211	843	140.82	3833.67	843	165.666
Sb03g028120.1	3376	2829	42.3797	3184.33	2829	40.3225	2648	2829	34.5257	2575	2829	33.1405
Sb10g007620.1	2465.33	963	90.9123	2419.67	963	90.0092	1801.33	963	69.0316	2266	963	85.6855
Sb03g009760.1	2675.67	1020	92.9884	3028.33	1020	105.835	5808.67	1020	210.966	3850	1020	137.513
Sb10g008090.1	2056	1500	48.5386	3489.67	1500	82.7695	1429.67	1500	35.2317	4905.67	1500	119.095
Sb04g029465.1	3562.33	1920	65.9318	3857.67	1920	71.8187	1846.67	1920	35.6516	2410.67	1920	45.7236
Sb04g036540.1	3349	5252	22.6545	3674	5252	25.0083	3057	5252	21.5127	3348	5252	23.219
Sb03g003880.1	1556	2046	26.9237	1811	2046	31.6564	3741.33	2046	67.4626	3733.33	2046	66.4993
Sb03g032280.1	2965.33	1437	73.2292	3831.67	1437	96.3857	1779.67	1437	45.6955	1654.67	1437	41.9284
Sb06g020610.1	2958.67	2036	51.504	3394.67	2036	59.6628	2348	2036	42.7618	2242	2036	40.108
Sb08g010860.1	3153.67	1234	90.6636	3104	1234	90.1428	3406	1234	101.72	3708.33	1234	109.429
Sb01g035100.1	2915.33	1014	102.039	3079	1014	108.556	1823	1014	66.4297	2733.67	1014	98.1878
Sb09g005180.1	2009.33	538	132.338	2239	538	148.788	2088	538	143.539	2146	538	145.286
Sb03g038030.1	2157	2142	35.6827	1765.33	2142	29.5349	3327	2142	57.3376	2313.67	2142	39.3493
Sb09g019840.1	2545	1081	83.4849	2231.33	1081	73.8998	1920.33	1081	65.6439	2065	1081	69.5532
Sb01g007960.1	2382.33	1644	51.3293	2771	1644	60.2146	1629	1644	36.7043	1890	1644	41.8759
Sb07g025840.1	3861.33	2539	53.9077	3450.67	2539	48.6637	1743.33	2539	25.4055	1701	2539	24.4017
Sb01g010750.1	2644.33	1181	79.4164	3063.67	1181	92.5681	3475	1181	108.896	3411.33	1181	105.221
Sb01g032660.1	2074.33	782	94.0225	1999.67	782	91.1528	3248.67	782	153.335	2456.67	782	114.428
Sb02g008640.1	2463	1140	76.5424	3173.33	1140	99.7406	1189.67	1140	38.6545	1537	1140	49.112
Sb01g037420.1	3846.67	3292	41.4828	3835.33	3292	41.6205	2709.67	3292	30.3791	3340.67	3292	36.9544
Sb09g030040.1	2854.33	2849	35.5837	2603.33	2849	32.7129	1343.67	2849	17.4627	1377.67	2849	17.6094
Sb01g039220.1	2479.33	2403	36.5865	2624	2403	39.1079	1272	2403	19.5931	2425	2403	36.75
Sb04g013160.1	3952.33	3068	45.7494	3172	3068	37.0092	4673.33	3068	56.2173	4290.33	3068	50.9298
Sb04g029430.1	3074	1876	58.1293	3510.67	1876	67.058	1263.67	1876	24.8071	2672.67	1876	51.8647
Sb09g002040.1	2284.67	916	88.3118	2131.33	916	83.3197	1694.67	916	68.2885	2551	916	101.435
Sb03g046070.1	2138.67	1997	38.0378	1715	1997	30.6584	1919.67	1997	35.4011	1809.67	1997	32.9997
Sb01g033190.1	2936	2466	42.3554	2770	2466	40.1123	2153.33	2466	32.0936	1831.33	2466	27.028
Sb03g034510.1	2779	5596	17.6244	2435.33	5596	15.5516	3381.67	5596	22.3077	3161	5596	20.5734
Sb07g023540.1	3520.33	827	150.87	4427	827	191.597	2990	827	133.919	3450.67	827	151.948
Sb08g020170.1	2804.33	2219	44.8591	2334.33	2219	37.5703	4109.33	2219	68.3307	3757	2219	61.6705
Sb02g020700.1	2975	1816	58.1594	2585	1816	50.812	3136.33	1816	63.7263	2807	1816	56.2947
Sb06g032480.1	3440.33	2506	48.6879	3004.67	2506	43.0263	3126.33	2506	46.0258	3016	2506	43.8236
Sb01g016110.1	2161	2161	35.3665	3863	2161	64.0238	1887.33	2161	32.2436	2533.67	2161	42.6986
Sb09g028780.1	3220.33	2776	41.1367	3260.67	2776	41.9899	1636	2776	21.8409	1830.33	2776	24.0098
Sb03g025330.1	3531	1231	101.871	3381	1231	98.1543	3220.33	1231	96.6859	2979	1231	88.1437
Sb02g022770.1	3394.67	1509	79.7925	4623.67	1509	109.743	2064.33	1509	50.7217	2039	1509	49.2136
Sb06g021960.1	1919.67	1190	57.1459	1392.33	1190	41.7747	1383.33	1190	42.9391	1326.33	1190	40.5852
Sb04g003790.1	3320	1365	86.17	2538.33	1365	66.5499	1695.33	1365	45.8856	1840.67	1365	49.0837
Sb06g015160.1	5268.67	855	217.819	5183.33	855	217.174	3384.33	855	145.835	4814.67	855	204.986
Sb10g028930.1	2156.33	1192	64.1594	2801	1192	83.9959	3671	1192	113.842	3137	1192	95.8626
Sb04g037410.1	2787.33	3840	25.7521	2816	3840	26.2236	3215.67	3840	30.9248	2892	3840	27.4347
Sb08g019790.1	3008.67	1072	99.4888	2883	1072	96.5088	1873.33	1072	64.5321	2345.33	1072	79.6743
Sb07g001490.1	2759.67	1913	51.089	2453	1913	45.7921	3418	1913	66.1049	2401.67	1913	45.7235
Sb06g031220.1	2965	2322	45.3208	2904.67	2322	44.679	4365.67	2322	69.3946	3499	2322	54.8899
Sb02g002900.1	2440.33	1541	56.189	2779.33	1541	64.4918	2585.33	1541	61.9222	2777	1541	65.6293
Sb03g010300.1	3375.33	995	120.258	2613.67	995	93.8123	2282.67	995	84.7818	2337	995	85.5204
Sb05g002170.1	1876.33	1844	36.0741	1327.33	1844	25.7052	1564	1844	31.3043	1840	1844	36.3362
Sb02g036510.1	2510.33	5574	15.9936	2651.33	5574	16.993	3696.33	5574	24.4832	3040	5574	19.867
Sb08g022960.1	3045.33	2849	37.8133	4411.67	2849	55.6144	5915	2849	76.7116	3771.33	2849	48.2113
Sb01g008460.1	4011.33	1254	113.694	5365	1254	153.077	4787.67	1254	141.343	3903.67	1254	113.393
Sb06g001130.1	3938.33	1781	78.1288	5069.33	1781	102.162	5107.67	1781	105.812	4109	1781	84.0215
Sb07g004050.1	18171	891	721.993	5979	891	240.153	3981.67	891	164.591	11127	891	454.321
Sb04g003900.1	2422.67	555	155.051	4693	555	302.919	1082.67	555	72.1233	2834.67	555	185.991
Sb02g035260.1	2371.33	1629	51.6212	2050.67	1629	44.8912	3010.67	1629	68.1984	2773.67	1629	62.0192
Sb04g003670.1	2288.67	1790	45.3675	1789.33	1790	35.8332	3579.67	1790	73.6238	2218.67	1790	45.1525
Sb08g023310.1	2410.67	3475	24.5476	2308.33	3475	23.7886	2272.33	3475	24.1749	1395.67	3475	14.6275
Sb10g020830.1	2204.33	629	124.271	1994.67	629	113.611	1843.33	629	108.148	2327.67	629	134.78
Sb04g029100.1	2663.33	1542	61.4125	3835.33	1542	89.0478	1214.33	1542	29.0675	1949.67	1542	46.0254
Sb04g007460.1	1773.67	2806	22.4173	1413.33	2806	17.9329	2895	2806	38.0949	1800.33	2806	23.3769
Sb01g017300.1	1368	1926	25.1676	189.667	1926	3.54032	1818	1926	34.6538	108	1926	2.04265
Sb10g025260.1	2951.33	1012	103.573	3399	1012	120.234	3924	1012	143.163	4756	1012	171.178
Sb09g020120.1	1738	1977	31.1029	5150.33	1977	93.7045	3880.67	1977	72.1602	5843	1977	107.683
Sb02g039260.1	3041	1370	78.7616	2749	1370	71.7464	850.667	1370	23.0004	1538	1370	40.8791
Sb07g022630.1	2523.67	1172	76.3792	2989.33	1172	91.2877	2759	1172	87.0632	3120	1172	96.9604
Sb01g027920.1	3079	2662	41.0905	2689	2662	36.1531	4472.67	2662	62.055	3811.33	2662	52.1516
Sb04g030950.1	3528	1708	73.2481	2071.33	1708	43.3641	1328.33	1708	28.7081	1761.67	1708	37.5413
Sb10g003500.1	2858.33	1445	70.2715	2127.67	1445	52.5263	2975	1445	75.7134	3447.67	1445	86.8732
Sb02g031010.1	4536	1342	119.781	6392	1342	169.597	6970.67	1342	191.854	7413.33	1342	201.235
Sb06g022040.1	2483	719	122.629	2356.67	719	117.246	3304	719	169.802	3219.33	719	163.098
Sb10g006740.1	2976.67	3000	35.1683	1835.67	3000	21.8707	2976	3000	36.6408	2028.33	3000	24.6239
Sb05g024510.1	2459.67	1041	83.8243	2627.33	1041	90.0007	5290	1041	187.663	3869	1041	135.383
Sb06g031680.1	2609	2343	39.5629	3380	2343	51.521	2832.67	2343	44.5272	2724.67	2343	42.3413
Sb08g019520.1	2825.67	2012	49.7434	3132	2012	55.7642	2270.33	2012	41.6638	1919.67	2012	34.7472
Sb01g010150.1	2235	1352	58.5814	2379.33	1352	62.9582	2672	1352	73.1605	2835.33	1352	76.3946
Sb07g026810.1	2048	3732	19.4707	2362.33	3732	22.575	3450	3732	34.2134	3538.67	3732	34.5427
Sb10g000240.1	3153.33	2903	38.523	3622.67	2903	44.6134	3334.67	2903	42.6863	3126.33	2903	39.2393
Sb06g020980.1	2072	1502	48.8938	1752	1502	41.6843	2245.67	1502	55.116	1867.67	1502	45.2761
Sb03g031950.1	2020.33	2130	33.6587	2410.33	2130	40.3877	4645	2130	80.6548	3210.33	2130	54.9103
Sb04g036590.1	1999	834	84.9886	2134.67	834	91.473	3263.67	834	143.963	1378.67	834	60.2227
Sb03g041350.1	3286	2060	56.5617	2620	2060	45.5238	2144.67	2060	38.5148	1848.33	2060	32.6757
Sb01g028800.1	2706	1666	57.6126	2934.33	1666	63.0799	2064.33	1666	45.7949	2636	1666	57.6182
Sb03g039510.1	2120.33	2956	25.4202	1591	2956	19.326	2322.67	2956	29.0304	1708.33	2956	21.0479
Sb01g036890.1	2433	1639	52.6838	2787	1639	60.7749	3135	1639	70.6626	3151.67	1639	70.0369
Sb03g042690.1	1864.33	2336	28.3128	2286	2336	34.8904	4084	2336	64.4296	2860	2336	44.6069
Sb10g003870.1	2672.33	1163	81.4571	2304	1163	70.9184	2325	1163	73.7781	2438.67	1163	76.3726
Sb02g041800.1	3239.67	645	177.515	1741.33	645	96.3637	5380	645	310.19	2570.33	645	145.163
[truncated: 25,992 more rows]

## Sheet: Total_expression_sorted
S2b Table. Sorghum gene expression data for leaf tissue of two genotypes (IS20351 and IS22330) evaluated under drought treatment (GSE80699, Fracasso et al., 2016).
GeneID	G1C	G2C	G1T	G2T	(see key to legend at the bottom)
Sb10g021330.1	6416.8	6886.28	4065.54	3132.16
Sb07g005660.1	13662.4	7268.6	15150.2	8969.55
Sb09g028720.1	2891.68	1263.66	1794.99	1332.22
Sb01g015400.1	5084.01	3217.83	1674.37	1769.03
Sb07g023920.1	2741.78	1546.43	1755.73	1514.03
Sb03g041100.1	2349.5	1894.66	2118.44	2081.38
Sb03g000370.1	2177.36	1086.61	914.146	897.188
Sb10g000230.1	2822.14	1217.67	741.761	828.562
Sb03g043430.1	6912.03	7090.86	8908.91	7324.42
Sb06g023840.1	1645.3	842.23	1189.19	745.161
Sb09g020820.1	3662.89	1660.71	2028.68	1877.87
Sb02g032040.1	2228.91	1578.44	780.897	983.197
Sb02g004000.1	2324.53	2254.12	1944.65	2252.19
Sb01g013000.1	7447.51	14830.4	15393.4	22257.4
Sb05g007070.1	2184.43	1247.72	281.94	867.096
Sb03g020186.1	29310.3	41771	46227.4	57298.6
Sb03g003230.1	1291.77	1207.74	1117.17	1302.21
Sb08g004500.1	1803.28	1486.42	1385.52	1126.18
Sb03g020182.1	9969.2	11475	10274.6	11575.4
Sb02g004380.1	1164.6	2184.8	1940.69	2957.83
Sb09g024340.1	1853.08	1039.25	480.129	645.108
Sb02g036260.1	1700.55	817.37	377.854	433.521
Sb03g043420.1	4052.59	3741.84	9798.49	4257.12
Sb02g002690.1	1828.32	1013.58	845.428	965.65
Sb08g005260.1	3913.04	3580.89	3590.54	3542.15
Sb05g003480.1	1682.91	983.798	361.283	603.899
Sb01g037000.1	1001.72	448.556	630.393	671.003
Sb09g029610.1	640.486	435.063	684.525	486.811
Sb03g011270.1	1136.85	612.598	252.387	342.422
Sb01g008450.1	769.128	737.439	177.348	239.472
Sb04g004770.1	3417.12	2754.27	1319.46	2230.46
Sb07g000980.1	1363.67	912.751	783.592	793.866
Sb02g031030.1	1570.22	1122.24	447.187	598.794
Sb04g011160.1	756.061	646.137	381.98	466.046
Sb03g004560.1	1901.88	1310.11	872.592	1060.95
Sb08g002690.1	1161.73	1074.67	1659.77	1998.17
Sb03g038330.1	2518.91	2516.79	3000.46	2805.52
Sb10g002460.1	1428.57	631.894	292.358	516.958
Sb04g037980.1	1040.08	637.595	591.847	755.032
Sb08g018750.1	615.55	486.274	746.531	371.3
Sb04g034340.1	1540.44	984.606	568.928	706.2
Sb01g039530.1	489.714	275.614	440.372	369.129
Sb04g023800.1	657.985	512.972	448.168	486.8
Sb07g028270.1	647.872	819.256	612.94	536.708
Sb02g036420.1	912.347	719.948	383.72	356.342
Sb04g024850.1	943.627	613.362	470.194	408.824
Sb02g044060.1	1394.35	1065.65	771.081	742.783
Sb06g028450.1	378.026	193.572	251.696	368.562
Sb04g034160.1	507.027	567.245	254.457	267.474
Sb02g005440.1	341.328	377.829	72.2653	178.647
Sb02g036380.1	1379.8	1037.02	362.681	734.461
Sb01g011780.1	1695.36	470.825	222.126	212.414
Sb03g035420.1	1687.93	3315.74	1099.39	2328.75
Sb02g025470.1	2551.03	1553.11	658.832	1259.72
Sb02g002960.1	1715.66	867.253	643.489	891.704
Sb07g000600.1	2244.34	844.739	915.869	921.023
Sb01g035580.1	1832.89	1670.67	644.013	996.206
Sb01g040030.1	879.831	1793.43	2642.79	2009.02
Sb10g001120.1	589.449	537.042	383.066	298.482
Sb08g004190.1	1386.38	2430.6	2235.86	4502.64
Sb10g009560.1	1884.15	1624.9	542.186	1311.89
Sb03g042604.1	860.345	883.754	251.975	455.586
Sb04g024130.1	1729.35	1416.41	713.028	1199.85
Sb10g000720.1	1226.29	1003.71	500.597	597.129
Sb07g022750.1	353.756	266.071	254.84	209.273
Sb01g047140.1	565.899	421.79	267.084	319.61
Sb09g019630.1	616.576	567.424	951.37	813.855
Sb02g035610.1	2036.43	843.386	184.597	777.404
Sb03g036090.1	2209.23	1288.05	873.591	1368.94
Sb03g006090.1	1470.7	1838.39	2546.86	2467.22
Sb02g033710.1	1393.94	1115.5	754.821	934.491
Sb04g032430.1	457.284	665.69	981.55	1110.33
Sb01g021500.1	872.32	1123.09	1194.83	1232.56
Sb01g019280.1	735.244	789.669	527.213	601.267
Sb05g023860.1	368.821	342.401	639.157	436.455
Sb09g029250.1	1067.48	782.524	660.747	694.764
Sb03g008950.1	1044.62	967.183	641.411	702.427
Sb04g032250.1	348.309	328.408	1198.38	983.389
Sb07g000620.1	7610.44	8264.15	5491.05	8587.15
Sb08g009580.1	488.327	316.465	214.349	226.154
Sb06g032740.1	270.83	193.449	43.0179	83.8931
Sb03g046340.1	934.535	925.89	748.435	1246.02
Sb04g028530.1	1063.94	1203.03	518.838	689.698
Sb04g033980.1	310.018	277.06	366.08	199.568
Sb08g002670.1	732.56	785.81	1353.47	2045.41
Sb06g001610.1	512.373	411.121	265.08	269.494
Sb02g041940.1	446.825	251.972	217.164	219.756
Sb05g027670.1	5614.97	8898.95	9226.66	9270.23
Sb02g027900.1	1310.36	856.629	524.983	937.297
Sb01g032910.1	243.331	331.332	506.94	401.866
Sb02g035760.1	1734.64	1399.79	933.158	1119.36
Sb07g001570.1	1202.06	1115.9	490.919	766.738
Sb06g016090.1	1261.49	754.822	269.655	495.807
Sb01g009370.1	217.217	284.802	750.141	535.988
Sb06g025150.1	606.654	1214.04	874.958	1419.3
Sb06g028330.1	820.763	695.828	247.221	454.702
Sb09g019170.1	454.698	366.732	1481.22	925.96
Sb06g017080.1	741.226	936.808	951.252	982.661
Sb08g015270.1	1157.71	1358.46	598.378	751.097
Sb07g024210.1	746.407	1209.36	412.248	911.26
Sb01g007690.1	851.762	757.824	268.774	435.602
Sb05g008750.1	938.866	821.597	1407.93	898.218
Sb09g000350.1	745.459	676.925	320.318	424.135
Sb10g009160.1	1642.92	1628.97	1607.48	2137.12
Sb02g009870.1	444.6	311.232	102.489	286.423
Sb01g001850.1	654.196	566.143	239.123	316.729
Sb06g018550.1	710.131	744.742	1075.88	1058.82
Sb07g002060.1	537.065	238.873	288.489	228.561
Sb01g001180.1	251.079	300.419	52.4559	75.0077
Sb09g001320.1	1421.4	1114.04	1173.84	1151.83
Sb01g021680.1	146.419	110.146	120.588	117.439
Sb09g027360.1	240.987	237.897	64.1315	131.15
Sb03g043940.1	448.583	360.095	746.558	440.352
Sb07g028940.1	412.196	428.606	473.751	362.805
Sb02g032250.1	708.108	729.713	569.521	1028.44
Sb05g027870.1	605.301	266.387	568.035	367.854
Sb01g007050.1	1486.54	742.974	605.043	1031.74
Sb02g028050.1	290.452	290.194	232.61	215.885
Sb05g004510.1	686.169	742.671	870.373	804.552
Sb07g014940.1	1217.53	1636.5	2226.15	2101.21
Sb04g000750.1	1059.2	1198.51	1202.4	1059.8
Sb04g037180.1	315.502	200.593	406.375	318.393
Sb02g004020.1	645.869	550.033	237.783	343.207
Sb03g025960.1	943.221	943.477	394.884	616.592
Sb01g038760.1	547.514	972.465	1045.84	1179.19
Sb07g002560.1	690.818	1051.13	204.029	623.169
Sb10g000700.1	828.583	912.868	315.066	462.612
Sb10g020030.1	914.261	777.835	1590.73	1331.34
Sb06g030550.1	157.075	140.206	158.042	139.114
Sb09g023400.1	985.77	944.772	411.009	574.15
Sb02g041740.1	147.119	125.989	120.914	108.8
Sb07g004240.1	898.226	819.901	581.251	654.863
Sb01g011310.1	498.027	515.909	363.256	342.299
Sb08g005430.1	651.364	637.918	658.033	587.038
Sb05g020390.1	2834.65	2402.8	3287.75	3421.65
Sb09g001700.1	591.707	608.449	798.455	596.245
Sb10g028120.1	411.572	163.042	155.854	147.769
Sb03g011880.1	441.706	315.683	1010.09	503.413
Sb09g014430.1	386.98	267.255	143.756	152.331
Sb07g021160.1	745.476	858.468	1445.88	1284.44
Sb06g021610.1	369.556	15.9318	435.984	10.3046
Sb06g030160.1	532.827	269.15	84.5938	173.522
Sb01g006370.1	620.166	531.709	232.308	361.922
Sb01g042930.1	743.631	881.877	768.231	885.829
Sb05g004590.1	719.845	445.307	89.7458	470.826
Sb02g010760.1	259.234	243.614	432.732	242.238
Sb08g022740.1	1502.13	1683.26	611.129	993.664
Sb03g002090.1	583.242	1014.78	579.591	790.29
Sb03g037410.1	1239.09	827.354	762.898	569.623
Sb04g036970.1	899.523	622.069	351.955	386.452
Sb09g022580.1	195.989	237.101	368.035	286.18
Sb03g044290.1	686.692	690.891	275.403	432.937
Sb01g039270.1	899.861	623.791	773.97	651.511
Sb01g032210.1	197.627	263.932	371.444	281.383
Sb06g031240.1	207.856	160.751	110.003	122.683
Sb08g005410.1	383.888	337.566	678.503	745.023
Sb03g024820.1	218.164	184.136	171.103	206.016
Sb04g028020.1	391.467	446.504	722.489	518.693
Sb02g006320.1	96.6173	353.169	788.574	662.649
Sb01g041040.1	1013.93	950.977	344.859	621.63
Sb02g040260.1	857.369	495.888	488.96	308.454
Sb03g043870.1	882.122	1100.16	806.064	1003.83
Sb08g013620.1	404.888	564.109	377.403	476.343
Sb10g028940.1	346.972	358.575	211.949	237.129
Sb09g028260.1	651.163	396.565	225.804	246.301
Sb09g019740.1	241.184	269.283	270.894	316.554
Sb09g029730.1	383.339	501.821	323.291	458.496
Sb1205s002020.1	1365.82	881.053	862.691	1310.97
Sb03g030060.1	432.518	492.121	682.355	672.793
Sb10g030240.1	247.97	256.968	377.209	287.928
Sb03g025190.1	289.628	280.309	340.861	448.418
Sb04g002640.1	84.5265	67.749	128.933	157.665
Sb07g020650.1	235.944	337.722	202.143	243.844
Sb06g019100.1	565.171	392.59	476.804	583.512
Sb02g031930.1	662.528	673.903	222.232	385.272
Sb07g025980.1	263.71	858.84	55.8371	313.84
Sb03g044280.1	1073.17	711.522	951.686	723.796
Sb09g021810.1	310.743	11.6073	192.563	15.4428
Sb03g043750.1	175.116	163.168	147.865	122.309
Sb03g004730.1	747.423	345.623	142.931	325.808
Sb01g047680.1	1100.29	1589.55	425.776	612.07
Sb04g026650.1	289.661	200.523	509.488	255.16
Sb10g012160.1	180.471	170.603	637.335	392.254
Sb09g024530.1	520.311	546.636	756.872	688.367
Sb09g004290.1	760.785	687.24	286.915	481.633
Sb01g014550.1	284.382	237.939	74.2588	67.5208
Sb03g040100.1	410.042	286.561	196.478	236.429
Sb02g035190.1	551.992	509.673	535.187	563.259
Sb02g012040.1	828.166	1365.86	505.328	646.598
Sb06g016540.1	513.235	717.836	830.152	1534.68
Sb03g043970.1	437.006	406.337	216.362	348.29
Sb09g029170.1	296.304	262.317	22.634	98.6147
Sb06g021540.1	470.096	397.289	669.034	787.716
Sb09g027690.1	356.679	272.853	112.822	129.516
Sb09g022570.1	1047.54	1139.54	524.648	758.552
Sb08g002660.1	666.348	899.585	1020.99	989.597
Sb01g041800.1	648.596	521.831	174.208	289.906
Sb01g000380.1	294.188	272.1	207.36	155.592
Sb02g027000.1	283.988	127.707	109.631	75.3477
Sb07g024590.1	431.001	312.852	258.346	301.699
Sb03g028630.1	375.255	302.912	204.195	252.098
Sb05g025125.1	1908.53	2219.57	1867.94	2317.87
Sb01g047540.1	273	276.774	361.492	310.019
Sb10g025480.1	1345.51	925.129	398.573	897.625
Sb06g016800.1	549.463	531.172	205.406	290.285
Sb02g039090.1	587.15	594.229	246.558	336.774
Sb06g028650.1	322.519	347.549	93.1394	154.02
Sb10g007180.1	549.722	223.925	707.454	200.41
Sb01g008270.1	693.829	528.997	271.812	426.349
Sb04g033210.1	640.403	432.074	230.468	338.947
Sb04g001740.1	504.029	598.974	433.819	316.313
Sb07g004290.1	494.34	573.751	193.209	304.699
Sb01g013910.1	187.131	164.296	284.567	256.724
Sb04g025290.1	222.438	184.098	194.5	242.053
Sb06g014590.1	204.432	159.559	140.645	124.496
Sb07g003870.1	185.097	155.947	489.671	497.538
Sb01g002610.1	866.818	561.961	305.939	622.319
Sb01g036240.1	1139.23	832.172	151.88	521.423
Sb06g032120.1	534.395	547.084	790.141	735.851
Sb09g021900.1	1083.29	746.65	1256.4	774.971
Sb10g026440.1	200.671	246.936	372.933	334.199
Sb10g028990.1	642.446	454.925	221.013	264.868
Sb01g000990.1	329.402	263.129	241.191	267.541
Sb07g024200.1	655.638	0.151659	241.017	0.0891412
Sb06g018500.1	720.599	566.294	555.263	582.432
Sb01g036580.1	212.333	334.073	121.545	433.23
Sb02g039166.1	444.339	404.884	272.319	293.468
Sb09g004630.1	476.359	392.853	189.108	227.561
Sb09g005960.1	481.939	358.9	61.8964	126.784
Sb02g036270.1	488.238	336.23	892.216	416.456
Sb10g002040.1	414.393	337.898	559.542	454.86
Sb03g038530.1	214.647	169.021	178.408	185.217
Sb04g022140.1	174.255	204.762	251.405	221.196
Sb03g029290.1	1817.51	3992.31	1112.26	3285.66
Sb10g003120.1	527.439	498.204	372.089	449.7
Sb01g048270.1	397.5	395.185	194.181	213.523
Sb03g036900.1	1099.87	1175.3	464.437	664.778
Sb06g032690.1	1975.57	1987.59	269.44	946.229
Sb09g024960.1	749.062	805.519	777.477	677.075
Sb09g027060.2	663.823	693.253	242.357	382.759
Sb06g020520.1	161.851	206.153	263.014	215.732
Sb09g025490.1	195.465	281.623	202.161	298.705
Sb01g008940.1	377.258	278.7	118.079	258.981
Sb04g027810.1	410.508	245.722	148.083	185.776
Sb06g028200.1	654.522	339.462	96.6709	108.435
Sb02g028020.1	190.952	163.816	79.751	89.5485
Sb03g029170.2	345.549	496.893	607.787	320.215
Sb09g023130.1	222.56	166.626	204.525	168.83
Sb03g014130.1	162.832	134.398	160.717	118.878
Sb09g019930.2	260.872	280.517	189.516	180.097
Sb01g005990.1	435.59	972.159	330.924	569.337
Sb02g039660.1	213.309	244.635	129.96	150.575
Sb06g015360.1	257.568	182.749	97.4124	159.584
Sb10g023850.1	328.056	220.028	521.218	269.562
Sb09g028590.1	424.377	424.646	126.146	177.245
Sb07g025000.1	535.663	469.344	172.174	257.229
Sb01g035380.1	203.923	212.928	574.928	475.003
Sb01g040970.1	170.125	178.045	198.607	207.14
Sb01g019840.1	403.036	323.917	94.6114	183.114
Sb04g036030.1	555.529	368.562	128.812	225.908
Sb04g029810.1	747.408	860.846	268.604	481.706
Sb10g003670.1	563.605	606.427	657.02	596.406
Sb03g010620.1	160.851	265.031	577.674	389.035
Sb10g006060.1	632.509	805.532	322.685	562.08
Sb10g022570.1	258.065	260.641	196.489	159.897
Sb10g002220.1	246.084	208.768	98.6152	158.208
Sb02g000720.1	406.464	537.704	274.293	411.212
Sb04g017830.1	511.104	528.648	1075.76	552.328
Sb05g023220.1	222.211	153.263	209.933	169.399
Sb10g028450.1	493.935	560.676	667.943	650.415
Sb03g035235.1	553.026	329.857	134.991	249.497
Sb06g022600.1	333.193	146.465	217.768	182.041
Sb08g016310.1	671.307	682.283	232.433	403.605
Sb01g010280.1	205.998	172.619	153.411	171.961
Sb01g003770.1	375.84	372.772	407.652	438.338
Sb02g038365.1	390.378	449.997	114.996	222.577
Sb09g005570.1	114.02	157.171	190.268	188.873
Sb03g020200.1	1187.85	1745.42	1543.94	2591.17
Sb02g038940.1	368.144	260.628	342.324	414.427
Sb01g028830.1	644.469	623.331	234.162	371.698
Sb03g030270.1	547.744	316.913	177.506	241.68
Sb10g004940.1	500.309	377.098	173.497	207.248
Sb07g026620.1	602.48	680.625	247.955	491.443
Sb06g029050.1	114.423	85.0391	81.3202	73.7739
Sb01g036170.1	169.559	213.633	293.411	309.94
Sb03g014690.1	204.997	199.401	257.765	254.581
Sb02g039270.1	321.39	278.45	74.9303	137.331
Sb03g006610.1	325.251	273.805	96.8583	137.942
Sb03g003530.1	208.68	417.47	582.739	243.766
Sb03g034620.1	486.778	360.373	152.205	249.286
Sb06g032180.1	240.518	243.491	496.643	380.458
Sb03g002420.1	663.786	756.334	301.823	479.974
Sb01g046620.1	190.474	134.012	176.235	206.499
Sb06g000660.1	84.1549	204.541	395.799	316.965
Sb01g047510.1	437.314	407.282	143.139	236.446
Sb05g021020.1	235.23	315.05	193.259	305.394
Sb09g002840.1	235.365	291.908	315.017	244.088
Sb06g003090.1	60.6358	45.5166	51.1867	42.5308
Sb07g027770.1	92.5943	113.354	95.4415	64.9258
Sb05g025130.1	3214.58	3582.97	3068.98	3622.94
Sb07g023470.1	759.142	559.068	581.921	548.669
Sb1138s002030.1	323.888	470.854	273.342	396.35
Sb01g035090.1	602.753	479.892	280.286	454.191
Sb07g021260.1	363.974	270.987	96.9286	163.762
Sb01g038820.1	267.396	245.478	259.059	325.836
Sb01g048750.1	169.472	146.153	201.354	254.057
Sb04g005040.1	200.565	231.755	265.676	232.697
Sb09g001970.1	348.958	338.939	398.696	382.484
Sb02g027570.1	297.885	533.704	271.459	483.095
Sb09g023950.1	606.331	564.455	197.7	399.319
Sb07g025470.1	868.692	910.062	285.163	527.391
Sb02g022800.1	1062.73	1065.97	480.846	788.756
Sb09g023800.1	431.879	489.564	250.863	343.498
Sb10g006620.1	348.65	300.528	112.068	133.932
Sb03g033100.1	635.202	273.953	58.686	205.373
Sb03g044730.1	357.227	348.098	285.467	443.415
Sb10g029560.1	204.661	216.268	887.993	875.018
Sb02g034370.1	196.365	187.934	195.618	192.92
Sb02g038370.1	357.219	309.313	96.3026	151.422
Sb01g038500.1	399.369	413.2	197.477	249.781
Sb10g012970.1	93.827	174.484	377.386	241.387
Sb04g035260.1	591.579	576.755	162.885	282.796
Sb02g003010.1	76.4727	61.6495	143.081	130.772
Sb01g015470.1	378.56	387.494	140.427	200.49
Sb04g020580.1	373.942	633.076	435.168	507.856
Sb04g001870.1	267.086	159.232	210.086	193.915
Sb03g033760.1	196.139	189.819	309.314	188.692
Sb02g006540.1	409.693	426.919	561.736	562.621
Sb02g022390.1	740.251	669.407	222.42	412.684
Sb06g021480.1	283.713	218.89	246.777	184.134
Sb02g004390.1	836.009	1477.55	2353.33	2373.98
Sb01g000240.1	149.072	100.242	74.1488	72.7619
Sb01g037090.1	155.065	256.165	381.998	393.639
Sb06g027330.1	539.077	582.197	175.504	315.196
Sb02g028310.1	117.827	124.748	59.2369	63.5333
Sb03g039360.1	73.8252	371.97	236.203	653.921
Sb01g002180.1	355.346	364.68	415.699	232.922
Sb06g018220.2	189.8	153.42	157.728	134.044
Sb01g037100.1	295.207	216.002	156.013	190.488
Sb0014s003010.1	227.448	261.045	241.473	310.033
Sb04g026880.1	189.737	147.521	242.486	102.372
Sb06g021170.1	338.968	411.328	384.013	295.514
Sb05g002720.1	938.076	1708.8	2051.1	2075.81
Sb02g002750.1	312.33	165.329	245.693	138.283
Sb07g003770.1	538.531	525.905	252.675	432.473
Sb01g015680.1	500.355	386.641	511.404	516.808
Sb01g001840.1	966.657	1178.67	529.226	828.345
Sb02g043230.1	331.709	217.131	293.813	97.9648
Sb04g008450.1	251.257	342.73	249.715	330.454
Sb03g008870.1	215.569	255.665	772.987	385.716
Sb02g029380.1	318.264	300.648	116.934	191.74
Sb04g009350.1	302.294	607.731	205.875	448.571
Sb10g028030.1	273.58	252.171	435.956	325.533
Sb02g034200.1	202.371	228.498	292.355	442.433
Sb02g029030.1	521.787	430.353	130.819	247.18
Sb10g027330.1	497.614	561.155	295.188	396.758
Sb04g004630.1	300.408	174.547	68.1069	144.282
Sb09g018320.1	308.679	314.595	79.7202	167.151
Sb01g005360.1	487.334	465.696	161.365	259.644
Sb02g040610.1	376.77	332.046	867.076	491.813
Sb02g011900.1	398.957	309.038	214.325	306.764
Sb04g004280.1	326.266	340.405	376.128	260.704
Sb07g029190.1	128.764	85.8417	113.563	97.3949
Sb07g021640.1	305.287	150.115	72.8227	120.835
Sb01g047850.1	82.6016	68.9927	53.4961	49.3189
Sb04g009660.1	698.358	415.217	285.624	330.778
Sb06g018880.3	108.552	43.1464	15.2805	19.889
Sb02g039230.1	149.539	141.227	86.0008	116.618
Sb03g004490.1	691.369	753.75	658.908	390.584
Sb09g023880.1	359.117	451.247	783.486	608.16
Sb10g029870.1	140.143	81.8634	60.1958	78.5819
Sb08g007220.1	296.227	330.625	287.545	270.863
Sb09g020710.1	342.596	281.82	363.994	266.849
Sb01g039680.1	185.479	191.121	506.475	360.304
Sb08g016630.1	186.815	139.243	59.1304	68.2436
Sb03g015670.1	221.141	191.689	425.748	334.227
Sb10g027590.1	901.914	587.788	310.646	425.887
Sb03g002710.1	173.49	136.762	147.949	133.564
Sb05g019800.1	705.214	544.427	451.363	567.333
Sb07g014860.1	148.578	168.248	171.666	202.654
Sb02g029400.1	298.491	276.722	121.947	171.009
Sb07g005470.1	242.509	167.175	134.537	128.507
Sb03g038310.1	560.324	557.618	188.377	297.488
Sb01g014860.1	294.047	202.967	322.048	296.854
Sb06g017800.1	306.013	224.641	221.341	326.004
Sb03g006870.1	207.476	594.755	1397.24	732.816
Sb04g000620.1	73.1501	36.8283	176.442	115.819
Sb01g048470.1	209.64	149.731	96.8327	137.078
Sb09g025900.1	58.5169	83.3564	212.237	147.097
Sb04g024500.1	442.357	446.559	135.843	238.74
Sb03g025160.1	163.791	257.166	138.635	309.222
Sb02g004720.1	320.626	200.451	120.271	125.595
Sb01g033940.1	272.33	537.813	347.499	564.036
Sb01g009950.1	129.905	104.73	76.5914	85.1837
Sb09g001930.1	355.94	351.541	115.764	186.181
Sb08g021610.1	239.427	139.456	132.203	97.8406
Sb02g018650.1	325.102	269.854	117.855	218.349
Sb05g004100.1	887.712	495.654	140.845	371.533
Sb01g034310.1	327.64	86.7299	721.707	149.889
Sb05g007540.1	321.271	324.226	118.036	189.532
Sb10g008790.1	291.125	318.058	318.239	405.748
Sb02g038290.1	1539.06	1355.39	910.862	1227.59
Sb04g005710.1	179.774	104.61	75.6017	68.851
Sb01g042020.1	172.836	171.965	185.214	193.372
Sb03g031310.1	45.3364	35.7484	9.60363	19.1445
Sb06g021850.1	155.286	167.846	150.716	167.914
Sb10g029860.1	146.948	112.238	88.1473	106.818
Sb01g028370.1	202.618	171.849	269.875	206.991
Sb09g018420.1	154.331	827.597	3922.9	2732.13
Sb08g018180.1	924.674	1205.99	810.692	1022.07
Sb02g010910.1	128.935	180.127	155.365	162.646
Sb02g006810.1	394.267	379.649	155.301	245.211
Sb02g042050.1	684.778	502.337	313.163	411.544
Sb02g028570.1	152.645	159.051	76.4547	81.4551
Sb10g003710.1	629.199	730.112	1040.92	1279.17
Sb09g029860.1	381.108	432.728	515.814	681.869
Sb01g047120.1	94.5496	100.901	316.11	131.561
Sb03g038740.1	168.805	185.63	273.014	225.9
Sb01g013390.1	249.736	303.882	721.773	360.191
Sb03g037380.1	195.327	220.538	196.933	200.464
Sb09g026730.1	362.404	432.092	160.999	256.928
Sb07g015170.1	394.685	408.523	442.547	532.549
Sb01g017050.1	116.274	151.447	140.874	114.247
Sb01g004200.1	157.41	226.018	484.181	406.893
Sb03g039770.1	199.449	210.338	256.791	266.876
Sb01g045110.1	93.6898	67.1278	145.935	134.088
Sb04g007760.1	264.875	303.866	121.485	190.002
Sb03g003250.1	148.526	154.974	82.1144	112.944
Sb04g002070.1	314.941	201.716	75.1583	138.806
Sb01g005650.1	90.4133	124.1	96.0876	101.569
Sb01g001220.1	170.254	289.25	28.5167	81.4586
Sb10g031120.1	355.633	285.33	149.226	147.732
Sb04g025720.1	199.866	199.731	269.863	384.939
Sb07g000380.1	341.967	473.582	1940.77	1185.13
Sb03g043140.1	209.753	249.737	146.017	182.387
Sb04g035840.1	146.335	210.293	312.629	272.798
Sb03g033230.1	394.639	502.871	150.512	292.45
Sb04g024660.1	107.213	102.318	177.308	124.617
Sb10g006380.1	534.828	328.173	138.771	226.019
Sb01g043220.1	182.786	184.347	103.56	120.433
Sb05g005270.1	269.475	183.49	426.699	250.012
Sb03g028430.1	221.555	195.159	261.207	202.838
Sb04g022900.1	182.256	135.662	163.366	133.227
Sb03g033090.1	259.154	244.089	274.564	264.864
Sb02g033530.1	293.571	328.306	93.6384	147.844
Sb04g009170.1	418.681	368.076	565.951	492.722
Sb10g008810.1	395.94	319.144	465.423	439.087
Sb04g002330.1	340.879	224.901	206.996	97.6499
Sb01g006330.1	896.821	1014.24	1196.13	1227.4
Sb05g027730.1	282.727	266.721	150.145	213.118
Sb04g028050.1	365.553	238.553	29.6016	68.0446
Sb01g041000.1	165.257	98.2222	114.156	90.4648
Sb01g041340.1	373.371	484.825	147.265	411.817
Sb04g027330.1	326.215	433.849	445.301	430.116
Sb09g016840.1	187.348	141.663	51.3815	85.2497
Sb04g004370.1	523.758	489.134	541.595	595.86
Sb04g030280.1	370.935	415.231	372.074	408.27
Sb01g033550.1	342.084	301.395	511.161	361.369
Sb03g026290.1	205.639	262.436	261.174	310.21
Sb06g027770.1	40.1048	43.2871	157.606	131.266
Sb07g026160.1	398.356	458.369	274.312	339.561
Sb02g002950.1	560.397	729.512	228.123	725.737
Sb04g027660.1	149.774	98.3837	86.1406	81.4364
Sb07g004260.1	798.446	611.235	330.317	374.418
Sb01g015270.1	566.635	321.228	314.3	416.063
Sb01g036830.1	453.406	407.837	507.745	392.189
Sb02g003870.1	346.973	382.623	564.69	495.18
Sb06g022580.1	371.545	334.69	126.202	167.542
Sb07g023740.1	90.474	87.543	263.04	173.933
Sb01g020010.1	122.462	157.538	80.5144	72.8226
Sb07g001670.1	294.09	327.228	99.752	152.935
Sb09g005460.1	299.919	262.197	129.919	159.772
Sb06g029070.1	360.729	324.891	109.221	183.091
Sb03g003160.1	157.554	184.996	129.222	162.367
Sb08g018630.1	340.428	236.483	121.456	166.791
Sb01g020910.1	106.532	107.825	136.484	119.363
Sb03g030600.1	466.429	476.611	189.874	309.028
Sb04g022740.1	334.856	266.067	271.635	218.231
Sb02g040270.1	518.079	657.16	492.997	607.154
Sb10g026060.1	275.209	239.748	216.092	232.155
Sb03g018270.1	257.144	214.511	153.546	192.837
Sb04g005960.1	105.545	95.7545	100.391	51.5953
Sb09g004780.1	193.584	167.975	100.207	204.369
Sb01g043930.1	220.24	190.979	77.3696	109.994
Sb03g013260.1	428.616	506.97	157.898	287.81
Sb07g002770.1	275.486	364.49	122.705	250.461
Sb01g022260.1	327.763	493.608	579.217	384.494
Sb07g001980.1	278.981	267.598	136.393	162.972
Sb01g044010.1	136.915	147.497	51.6182	107.41
Sb03g039800.1	450.457	1486.12	746.323	606.776
Sb02g040870.1	610.503	1005.16	603.459	422.675
Sb04g019560.1	69.5364	70.8731	94.9288	95.5993
Sb06g017870.2	480.374	475.189	427.347	490.535
Sb10g008260.1	162.391	235.179	238.137	361.003
Sb02g034980.1	356.724	229.545	14.8991	74.1965
Sb03g003140.1	96.8973	129.554	133.737	132.99
Sb01g017890.1	431.039	172.883	45.6228	132.842
Sb09g026550.1	238.874	271.225	151.717	176.493
Sb05g016740.1	169.44	174.22	91.5928	85.4232
Sb07g021630.1	154.714	199.078	239.788	230.179
Sb06g021600.1	104.156	92.9851	83.7251	71.935
Sb01g004240.1	385.279	350.778	450.699	596.929
Sb08g021840.1	104.298	98.5837	159.51	148.191
Sb04g008330.1	137.508	156.888	290.872	244.311
Sb04g030630.1	94.6625	63.931	79.172	56.4552
Sb06g028970.1	110.337	277.562	135.007	95.3393
Sb04g030890.1	340.325	351.341	130.212	183.971
Sb09g017140.1	378.76	327.542	105.666	214.523
Sb03g044260.1	187.082	178.16	66.6617	80.4538
Sb01g014680.1	249.095	150.823	72.9602	115.856
Sb03g001290.1	377.276	1116.99	121.277	712.295
Sb01g045460.1	160.811	162.573	197.318	109.059
Sb01g015090.1	130.477	166.08	131.095	152.565
Sb02g025700.1	282.679	160.104	207.735	108.721
Sb04g036570.1	207.009	117.469	248.99	187.692
Sb10g027470.1	171.233	98.7113	126.804	72.3451
Sb09g011450.1	259.615	305.649	357.173	356.925
Sb09g019100.1	254.937	83.4518	66.1474	108.306
Sb02g006170.1	430.601	518.337	588.266	576.103
Sb08g004300.1	184.859	105.173	29.0339	49.4268
Sb07g005460.2	173.765	197.081	170.907	215.401
Sb01g021250.1	379.425	215.9	123.513	147.458
Sb01g037430.1	298.407	238.285	128.532	213.445
Sb02g039190.1	134.795	345.908	283.312	283.059
Sb03g003750.1	96.7567	83.7217	105.071	95.3153
Sb02g024470.1	419.518	276.023	260.3	350.015
Sb09g030110.1	226.599	89.5235	350.436	110.303
Sb06g015150.1	124.763	106.211	117.883	106.021
Sb02g035880.1	146.768	177.002	187.422	238.563
Sb04g003550.1	192.104	168.204	265.28	258.738
Sb05g001680.1	248.409	181.162	111.879	104.349
Sb03g013170.2	86.5389	65.9983	93.7655	88.245
Sb01g045720.1	145.837	131.912	193.575	124.12
Sb04g008090.1	487.097	558.582	736.162	657.703
Sb02g042680.1	644.894	373.527	254.279	403.727
Sb01g049830.1	541.364	974.628	568.54	919.247
Sb04g036360.1	442.911	354.341	126.351	214.16
Sb01g048280.1	126.056	150.841	129.781	120.078
Sb02g030210.1	131.717	106.838	122.102	56.5446
Sb01g028840.1	168.139	166.666	130.284	144.537
Sb02g030550.1	356.778	290.272	197.712	134.578
Sb07g025460.1	180.006	196.827	122.811	156.888
Sb10g008130.1	43.364	103.203	295.916	257.571
Sb03g045320.1	289.859	235.87	165.011	238.238
Sb09g020170.1	343.652	555.444	648.103	684.936
Sb09g020140.1	108.513	75.3108	75.4855	76.0677
Sb04g033510.1	136.868	146.454	164.99	128.361
Sb05g000640.1	418.876	429.437	394.211	397.403
Sb02g040080.1	348.971	150.312	106.8	74.3068
Sb09g004000.1	104.165	77.5036	142.074	111.133
Sb01g011305.1	965.371	805.12	659.288	562.62
Sb09g024840.1	178.278	158.964	73.1348	113.986
Sb07g005390.1	90.7052	89.9038	242.794	96.1224
Sb07g000610.1	1023.54	943.598	837.167	1232.61
Sb01g011100.1	145.918	171.692	81.8788	94.9069
Sb04g025770.1	312.849	308.623	249.786	236.19
Sb01g037380.1	91.4164	89.996	213.373	141.093
Sb01g028520.1	126.127	111.948	80.116	76.9894
Sb02g010510.1	119.228	103.075	259.743	92.8912
Sb02g010070.1	63.5612	47.1467	52.0224	49.9813
Sb03g034200.1	125.31	165.256	74.5548	81.3662
Sb01g041420.1	228.057	180.384	115.694	104.261
Sb03g038120.1	282.773	280.634	317.725	422.867
Sb02g026680.1	546.52	500.942	405.225	452.071
Sb08g020650.1	166.252	22.5147	168.346	33.3189
Sb01g035740.1	492.729	640.264	248.574	390.178
Sb03g043130.1	540.296	405.817	180.324	349.269
Sb03g003760.1	181.993	215.493	92.5693	125.25
Sb08g018350.1	385.364	227.52	264.313	247.753
Sb01g047920.1	320.786	236.717	120.36	136.857
Sb01g036740.1	113.949	165.333	180.504	140.337
Sb03g006340.1	287.955	216.087	85.5395	125.468
Sb10g029300.1	320.016	223.787	86.504	150.586
Sb01g040120.1	189.617	121.364	56.8025	82.4717
Sb04g020180.1	235.302	307.787	311.26	437.824
Sb02g022580.1	145.078	175.46	183.41	194.354
Sb01g047500.1	65.3603	33.5775	138.012	48.749
Sb10g008780.1	114.859	91.8641	87.3111	71.2645
Sb04g002620.1	234.833	265.349	231.854	235.478
Sb01g001230.2	262.255	343.517	253.511	320.726
Sb06g018900.1	268.501	241.821	136.594	150.435
Sb02g010190.1	541.921	394.105	309.969	382.136
Sb09g019980.1	242.365	198.357	156.793	297.943
Sb04g033580.1	186.976	154.189	136.864	152.607
Sb03g031120.1	289.55	165.27	128.225	110.769
Sb04g001123.1	133.23	86.2033	67.6684	73.7477
Sb03g044630.1	109.939	111.771	115.657	111.123
Sb07g002950.2	284.594	22.4434	142.043	37.5985
Sb04g032970.1	125.022	119.839	205.152	132.125
Sb01g019710.1	138.8	164.025	63.6352	67.728
Sb06g031110.1	116.717	110.913	180.011	147.179
Sb03g011240.1	71.2506	167.768	590.214	368.017
Sb01g003710.1	166.103	195.342	141.628	221.619
Sb07g024400.1	235.15	244.465	80.315	128.34
Sb10g004260.1	110.219	100.051	157.007	130.88
Sb01g005020.1	367.717	352.024	131.428	249.796
Sb10g019720.1	147.798	208.773	655.667	466.139
Sb08g015010.1	277.923	388.412	113.886	189.978
Sb10g001270.1	463.243	66.9418	420.055	100.697
Sb01g010490.1	170.908	81.3692	42.1238	94.1104
Sb09g006420.1	289.468	343.874	82.5242	151.707
Sb09g030740.1	114.741	145.352	181.024	174.702
Sb10g028020.1	149.285	142.876	98.3535	103.141
Sb08g015580.1	226.47	246.27	158.754	138.102
Sb04g025860.1	335.862	499.608	890.647	441.824
Sb04g025400.1	204.293	210.488	183.857	209.524
Sb02g024880.1	457.642	469.64	649.256	563.233
Sb09g028400.1	190.728	198.859	425.734	313.079
Sb02g004850.1	278.386	585.658	507.235	712.035
Sb07g023950.1	156.367	85.839	49.6446	49.2249
Sb06g005640.1	255.202	245.835	404.985	414.666
Sb03g013630.1	179.897	206.882	255.889	254.626
Sb01g038375.1	308.654	146.099	151.992	113.719
Sb09g017150.1	403.155	315.523	120.371	188.429
Sb10g005510.1	316.991	195.004	92.3808	134.579
Sb08g012560.1	24.6684	22.664	35.0242	29.5285
Sb03g028080.1	149.199	109.95	74.1658	104.991
Sb04g025120.1	130.79	170.202	54.2841	72.8916
Sb01g031840.1	316.965	233.519	406.263	267.91
Sb01g038790.1	544.754	830.078	649.077	849.609
Sb01g006750.1	357.211	310.552	312.954	310.218
Sb02g025180.1	189.481	209.398	74.656	85.6485
Sb02g042710.1	382.035	380.829	173.641	253.631
Sb04g008540.1	244.333	234.551	81.4809	139.736
Sb08g005300.1	338.518	168.278	205.485	238.157
Sb09g030550.1	171.327	154.904	192.868	161.939
Sb03g028840.1	730.761	511.851	522.671	479.184
Sb10g026830.1	123.958	129.195	170.999	117.024
Sb02g004110.1	328.476	335.642	112.013	206.075
Sb01g003630.1	346.652	461.939	112.039	263.901
Sb02g003360.1	221.262	280.204	472.474	442.864
Sb02g036590.1	176.854	176.095	103.378	140.664
Sb10g023280.1	205.617	196.096	208.79	208.946
Sb07g019320.1	242.236	98.7569	35.221	71.9899
Sb02g022910.1	175.966	195.151	84.4067	136.964
Sb04g035700.1	67.524	43.3373	15.1125	34.923
Sb10g004680.1	91.179	73.1281	83.4347	78.5227
Sb04g002120.1	105.931	116.871	113.164	94.8527
Sb06g030290.1	125.631	113.657	77.3225	70.4715
Sb09g020840.1	151.716	90.1483	197.206	64.5224
Sb07g023850.1	89.431	76.292	80.6662	71.6526
Sb06g032330.1	256.464	208.29	79.3834	129.512
Sb01g018230.1	295.731	125.837	16.5112	31.1979
Sb03g004350.1	287.666	289.057	489.063	324.368
Sb03g030570.1	246.883	216.024	440.683	359.26
Sb03g029880.1	85.7148	98.5853	227.433	178.604
Sb03g006930.1	122.073	53.0592	49.6977	98.1391
Sb02g003510.1	210.22	130.713	171.105	134.052
Sb01g027680.1	255.379	92.6499	163.674	71.7494
Sb04g010390.1	300.656	230.708	225.307	210.629
Sb07g027890.1	299.44	367.763	168.05	222.458
Sb07g000660.1	166.815	130.415	136.442	135.689
Sb01g008170.1	110.508	148.706	184.504	159.078
Sb04g000910.1	268.379	236.835	99.8801	140.57
Sb01g001610.1	320.029	309.033	118.486	243.764
Sb02g001100.1	3006.14	3639.23	3529.91	4665.06
Sb09g029400.1	336.217	347.119	94.1768	162.561
Sb07g002960.1	330.129	280.71	223.719	158.28
Sb09g002390.1	68.4975	71.242	68.6956	68.0663
Sb04g021280.1	74.0597	86.9843	90.1331	84.7142
Sb06g024830.1	132.925	54.9734	50.6356	38.2255
Sb04g023540.1	164.543	138.085	39.3484	61.576
Sb02g042700.1	309.741	413.182	674.014	503.818
Sb04g034870.1	127.516	80.3483	76.2956	78.6414
Sb02g037930.1	118.25	124.424	117.672	86.932
Sb03g031470.1	114.463	128.379	91.6596	106.871
Sb01g035320.1	241.626	284.488	102.571	149.083
Sb03g027470.1	405.312	449.983	299.404	360.905
Sb02g040350.1	167.253	185.684	329.812	234.035
Sb07g026170.1	245.984	240.83	237.208	238.346
Sb02g024270.1	108.068	215.466	141.85	161.325
Sb02g039340.1	96.6269	93.2463	60.1308	84.0966
Sb01g041330.1	149.558	161.758	202.673	206.756
Sb04g008130.1	371.226	472.95	190.994	284.647
Sb01g015200.1	218.439	213.932	268.517	261.368
Sb09g025010.1	288.289	173.526	130.016	183.643
Sb10g023930.2	198.444	82.9552	88.0057	60.471
Sb09g001440.1	486.099	532.497	348.86	413.649
Sb06g024050.1	130.788	148.159	112.491	143.311
Sb07g023320.1	239.111	317.257	241.941	255.471
Sb03g026510.1	329.072	395.091	462.727	536.323
Sb10g005820.1	285.56	297.168	375.459	364.796
Sb08g012980.1	108.211	108.01	109.295	102.377
Sb01g006100.1	97.7872	89.2866	25.6769	82.3944
Sb09g005580.1	75.2936	83.4393	78.7512	81.4854
Sb01g034130.1	110.541	107.94	76.6088	97.154
Sb03g007200.1	130.614	113.424	118.222	81.5807
Sb02g006100.1	108.61	84.5909	81.9165	64.0592
Sb01g032730.1	343.456	364.252	207.694	315.976
Sb07g025610.1	175.048	183.173	203.029	227.9
Sb07g005440.1	211.721	150.284	410.285	254.004
Sb01g001200.1	76.4565	214.093	13.7544	18.5186
Sb04g034130.1	182.374	149.18	121.253	166.511
Sb01g037010.1	167.024	128.906	253.969	228.87
Sb03g021040.1	109.148	301.456	322.404	447.811
Sb02g011240.1	74.1414	71.2581	110.916	105.119
Sb02g024240.1	151.677	30.3165	129.006	43.3364
Sb03g042600.1	118.082	70.6304	62.9993	50.8853
Sb10g008350.1	255.369	289.475	331.014	324.453
Sb09g024230.1	444.628	395.851	181.983	299.313
Sb04g038260.1	122.672	149.779	189.548	190.748
Sb02g043980.1	134.795	67.8783	39.1158	44.7531
Sb02g043260.1	180.619	0.19862	226.013	0.349861
Sb03g013290.1	124.985	132.679	145.427	107.807
Sb04g004270.1	101.05	97.3476	136.144	100.914
Sb07g024320.1	105.402	115.979	60.7274	69.5802
Sb06g014530.1	248.683	390.476	86.2013	220.762
Sb04g006020.1	890.974	831.361	368.729	728.938
Sb08g001870.1	225.51	178.042	43.2533	84.1565
Sb04g021550.1	100.117	93.268	117.603	107.581
Sb02g011330.1	224.968	187.936	88.259	99.3475
Sb09g019720.1	179.249	102.715	67.6096	68.3944
Sb04g003410.1	64.1086	60.5135	80.1355	71.4744
Sb07g023430.1	86.3469	77.1058	99.77	86.3881
Sb01g019580.1	415.301	672.273	688.423	968.813
Sb01g039660.1	112.248	135.898	141.76	145.053
Sb06g015130.1	191.933	178.444	97.2314	115.102
Sb05g001600.1	167.459	146.696	206.109	173.588
Sb06g021750.1	319.377	235.171	126.678	114.939
Sb01g018450.1	139.772	82.3751	55.6401	61.4036
Sb05g004130.1	152.966	169.797	61.6632	87.4942
Sb09g024930.1	278.589	217.006	156.267	256.515
Sb09g024120.1	152.453	109.571	37.9881	62.2393
Sb07g020130.1	210.163	190.757	189.992	208.993
Sb01g035290.1	125.919	149.898	57.5503	72.0666
Sb04g026200.1	410.672	535.546	273.619	315.545
Sb02g036720.1	150.84	126.048	89.0252	90.6234
Sb02g043840.1	148.929	176.238	205.138	218.14
Sb03g008760.1	139.293	147.11	30.1058	35.0876
Sb03g044430.1	352.853	294.903	448.948	387.628
Sb06g032170.1	224.102	226.777	283.667	312.188
Sb04g037440.1	295.49	244.835	190.069	182.643
Sb04g024790.1	176.601	164.377	298.293	165.753
Sb05g007310.1	75.649	41.6891	65.8075	59.2538
Sb09g010000.1	182.654	125.674	47.5563	76.6994
Sb04g026950.1	102.555	142.489	546.363	336.485
Sb03g035020.1	125.32	185.654	355.335	227.09
Sb01g001100.1	253.233	268.905	104.323	148.639
Sb03g039210.1	276.578	147.517	122.486	156.484
Sb01g017840.1	222.013	223.78	246.655	170.323
Sb03g038420.1	107.103	83.1205	101.102	103.251
Sb03g000850.1	82.4236	248.242	76.6396	184.796
Sb09g004020.1	67.4128	52.1358	35.7382	25.7561
Sb09g023530.1	138.294	105.546	139.949	105.283
Sb07g005700.1	170.495	188.5	119.832	136.882
Sb09g020570.1	135.396	140.243	235.795	203.319
Sb06g019030.1	314.902	317.382	171.79	276.322
Sb01g042050.1	76.016	89.0149	111.743	101.11
Sb01g001480.1	127.306	98.0049	79.6779	60.4082
Sb02g004730.1	169.301	323.01	338.035	408.533
Sb03g004150.1	117.085	118.601	116.353	122.659
Sb02g031460.1	76.1761	159.93	185.515	314.817
Sb04g030900.1	87.5987	75.2242	90.9481	76.7319
Sb01g015530.1	122.552	133.031	51.7879	67.4363
Sb08g003300.1	229.398	188.628	47.061	103.732
Sb04g003150.1	164.982	203.683	254.872	234.878
Sb09g028690.1	82.0572	127.159	158.662	98.254
Sb06g024920.1	230.07	239.813	182.894	169.937
Sb03g006910.1	258.234	282.387	302.394	267.841
Sb06g033310.1	67.5449	59.2412	43.1334	59.2867
Sb04g005000.1	231.511	134.519	264.078	99.8824
Sb03g045240.1	182.971	160.634	148.35	267.566
Sb03g042550.1	206.55	200.522	154.613	197.929
Sb06g032470.1	125.267	133.986	155.757	124.661
Sb02g004750.1	91.1087	125.653	98.5746	181.994
Sb03g003450.1	134.473	139.677	169.586	157.179
Sb02g040010.1	128.023	145.922	196.764	171.48
Sb07g023080.1	204.814	167.97	248.221	197.485
Sb06g023630.1	181.29	338.663	662.521	594.65
Sb09g020550.1	165.658	237.58	230.036	95.8561
Sb09g029390.1	250.78	371.289	89.1137	245.361
Sb02g006070.1	99.1159	91.1168	353.842	202.121
Sb04g029850.1	53.6973	47.4926	40.5978	39.3475
Sb08g016820.1	40.465	63.6127	36.7795	47.3476
Sb07g005510.1	104.725	127.284	40.5655	45.85
Sb06g023900.1	357.332	201.195	291.566	284.981
Sb01g045090.1	224.847	196.962	99.5921	151.926
Sb03g030950.1	216.026	196.896	214.045	197.563
Sb08g018230.1	105.033	71.7815	116.081	104.349
Sb04g001950.1	162.314	226.097	341.476	275.249
Sb02g017220.1	167.29	278.512	446.243	530.677
Sb04g029750.2	59.9962	44.9941	22.3828	25.5673
Sb02g022170.1	206.318	163.582	85.166	190.613
Sb04g034480.1	88.2107	79.4606	120.537	104.535
Sb03g011370.1	151.697	170.244	286.062	222.448
Sb05g018990.1	275.336	152.75	91.9102	144.932
Sb02g027050.1	113.125	94.8846	65.7924	88.4311
Sb03g027540.1	201.732	351.283	340.136	388.302
Sb10g002240.1	328.256	345.394	135.967	224.599
Sb07g028080.1	117.992	118.897	265.568	117.786
Sb04g009380.1	101.971	64.2099	15.4549	39.1007
Sb03g006130.1	184.664	185.703	241.609	218.681
Sb03g041820.1	429.254	425.33	295.689	377.767
Sb01g043060.1	86.368	83.4807	81.67	75.5047
Sb05g000450.1	53.8938	47.5425	70.6133	53.7786
Sb01g015780.1	421.759	498.056	551.88	630.705
Sb09g025620.1	158.546	199.712	270.219	236.803
Sb04g004560.1	140.25	117.477	122.729	88.2512
Sb01g010450.1	298.397	275.616	186.916	182.835
Sb04g038310.1	85.7876	69.4902	62.4145	54.6037
Sb04g029450.1	131.583	160.224	150.975	170.7
Sb02g029640.4	70.2049	77.9788	156	80.0581
Sb05g019766.1	538.925	524.97	487.686	429.747
Sb01g048840.1	166.639	155.693	93.3816	116.454
Sb01g003690.1	209.779	170.529	86.1553	105.836
Sb06g023570.1	272.4	174.08	214.57	139.255
Sb03g020190.1	1310.71	1783.97	1517.56	2282.5
Sb06g013740.1	200.49	244.575	284.759	263.831
Sb01g007170.1	141.813	128.571	48.9566	113.865
Sb06g018700.1	171.479	287.765	160.954	485.792
Sb02g003760.1	141.172	101.95	75.2148	68.1289
Sb09g022490.1	80.9776	76.7498	78.13	71.3535
Sb09g030770.1	49.597	52.3551	86.0734	105.259
Sb01g036030.1	175.092	111.333	36.879	83.1629
Sb06g015180.1	71.6044	76.547	68.5452	68.044
Sb09g022840.1	252.644	256.581	69.2087	164.838
Sb03g027040.1	231.776	71.9823	25.2064	75.757
Sb07g028880.1	138.671	117.509	73.9857	105.861
Sb06g018690.1	231.072	80.3966	93.9171	81.1795
Sb03g001570.1	219.436	270.392	302.28	292.473
Sb04g037640.1	163.848	148.124	56.2995	56.0444
Sb09g011240.1	92.9127	61.5212	150.826	85.8165
Sb03g011130.1	115.142	185.678	87.6185	130.59
Sb08g006370.1	103.128	117.76	125.909	142.117
Sb04g033650.1	247.426	380.783	479.612	500.599
Sb03g039820.1	50.7277	60.7349	246.999	189.762
Sb04g025870.1	437.313	349.175	94.1758	162.14
Sb09g000970.1	538.779	711.887	701.817	827.718
Sb01g028470.1	137.662	116.124	71.9193	89.6266
Sb01g045210.1	209.718	164.402	255.346	198.306
Sb08g002800.1	147.397	181.876	306.539	299.156
Sb04g004690.2	74.8034	60.7405	31.8169	38.4438
Sb02g011150.1	247.61	297.028	326.483	327.49
Sb01g005210.1	105.02	92.8015	34.0788	41.2882
Sb08g003410.1	149.81	114.594	118.504	108.09
Sb04g008720.1	50.167	34.4523	51.3094	32.0046
Sb03g040900.1	137.401	73.9758	58.811	81.9192
Sb05g012740.1	195.789	224.515	185.678	235.132
Sb04g007700.1	86.4394	93.1089	67.7462	68.6743
Sb02g028240.1	120.307	113.636	146.861	142.874
Sb05g008740.1	217.4	115.938	253.72	176.876
Sb03g014380.1	170.637	153.234	98.673	127.173
Sb10g025400.1	149.476	149.313	116.107	117.393
Sb04g005930.1	220.624	136.129	75.512	126.744
Sb09g028530.1	186.05	180.276	135.17	136.267
Sb06g015440.1	318.004	261.457	82.0535	104.742
Sb10g020570.1	137.669	144.992	245.08	220.549
Sb01g035810.1	157.055	277.25	333.658	208.452
Sb09g027370.1	72.5661	76.8263	123.984	112.556
Sb01g031850.1	145.724	136.306	117.659	143.157
Sb02g024610.1	267.33	274.112	111.985	165.677
Sb01g004330.1	521.178	496.406	412.307	505.715
Sb10g025270.1	255.376	241.833	113.323	177.857
Sb10g029280.1	107.516	77.8569	146.66	127.486
Sb09g002900.1	103.795	105.273	172.909	223.201
Sb08g004390.1	136.613	200.43	176.685	213.292
Sb04g033080.1	157.121	207.469	124.818	218.712
Sb05g005300.1	207.091	161.8	226.538	306.757
Sb10g023470.1	119.628	78.2349	89.224	64.5231
Sb01g032280.1	148.188	48.7663	31.3715	26.8307
Sb02g038990.1	159.588	133.397	54.8433	83.0754
Sb10g000890.1	240.496	227.507	283.521	310.627
Sb01g042610.1	224.203	129.21	74.0522	97.0711
Sb09g029240.1	114.197	81.8713	81.1837	56.8134
Sb03g044770.1	100.005	80.9889	126.375	80.2882
Sb06g028880.1	49.2102	52.9857	41.2796	32.7721
Sb03g025180.1	104.924	129.957	119.461	144.078
Sb06g017000.1	229.184	253.318	184	252.465
Sb10g001410.1	100.01	103.536	156.486	111.113
Sb01g031710.1	152.076	155.145	152.085	214.196
Sb03g034090.1	522.836	542.295	214.459	367.965
Sb02g037830.1	113.344	92.7961	90.8344	80.925
Sb03g026990.1	191.427	185.374	123.747	154.231
Sb0019s004510.1	120.763	140.334	94.5076	138.515
Sb03g010730.1	125.654	136.064	214.539	206.827
Sb07g024170.1	148.921	132.705	123.875	94.7951
Sb04g000500.1	96.6941	90.3036	272.566	219.3
Sb10g003450.1	129.549	145.344	55.2206	68.5019
Sb09g007910.1	163.22	139.467	105.073	125.212
Sb07g001450.1	186.647	185.449	213.002	145.126
Sb03g025100.1	155.702	118.929	116.38	151.462
Sb04g021410.1	25.7822	13.759	49.4017	16.579
Sb06g004300.1	93.6573	124.94	78.9688	101.282
Sb09g024940.1	98.0106	157.299	257.467	181.311
Sb03g012940.1	221.437	149.632	102.585	110.775
Sb06g017540.1	157.923	128.333	157.22	162.005
Sb04g026360.1	117.746	132.466	114.34	125.634
Sb04g035220.1	27.3521	35.964	163.232	163.679
Sb01g044090.1	67.5385	55.5806	50.9912	36.4938
Sb09g020620.1	185.339	112.457	52.4251	142.432
Sb01g036400.1	205.503	150.072	66.2035	73.1788
Sb04g019000.1	232.017	214.782	137.85	131.086
Sb07g003750.1	149.799	76.3085	118.846	144.366
Sb03g046510.1	273.859	194.415	142.963	196.446
Sb01g050330.1	74.7066	77.4512	92.7848	83.0711
Sb04g021380.1	215.549	494.364	111.869	289.712
Sb08g019690.1	73.4288	117.13	115.536	64.4068
Sb10g025280.1	127.295	72.236	68.4845	85.4986
Sb09g030000.1	119.3	170.468	204.209	197.817
Sb03g035290.1	191.021	174.582	157.008	137.3
Sb02g003720.1	27.8502	26.6523	33.2311	24.7212
Sb04g008530.1	241.326	213.38	81.3555	135.738
Sb0139s002020.1	99.181	172.093	626.594	512.611
Sb02g020760.1	69.7256	92.5428	295.637	348.454
Sb03g029720.1	82.7161	164.749	119.196	131.257
Sb09g021660.1	80.9478	84.566	97.3995	104.314
Sb06g028230.1	125.361	152.419	141.494	155.481
Sb06g030240.1	161.504	126.988	151.293	175.966
Sb06g021510.1	234.57	232.376	190.546	223.705
Sb03g036660.1	115.982	132.074	99.3327	135.65
Sb02g036460.1	90.5246	106.717	140.415	135.696
Sb02g040120.1	227.288	304.64	45.1544	118.482
Sb06g019800.1	170.288	152.654	58.1287	89.2846
Sb01g019730.1	199.118	197.96	174.209	176.415
Sb04g026490.1	125.485	213.42	435.415	333.133
Sb10g020170.1	216.722	281.445	232.388	314.967
Sb01g038010.1	104.76	77.4439	49.3091	53.4508
Sb08g005390.1	308.336	366.587	259.49	361.289
Sb02g042190.1	51.0408	73.6733	55.351	53.7415
Sb01g030340.1	83.3772	106.169	143.605	139.226
Sb07g003860.1	78.2077	106.238	122.72	50.7558
Sb06g023830.1	66.7374	91.8049	153.056	100.993
Sb09g004320.1	69.7412	81.1134	75.6645	61.3035
Sb02g029840.1	171.021	188.661	183.354	211.522
Sb04g036380.1	253.874	218.433	103.606	153.208
Sb05g006960.1	146.267	191.806	190.263	187.538
Sb03g000920.1	76.7952	67.5457	29.3103	39.1142
Sb09g026790.1	126.914	135.616	73.3635	103.437
Sb10g009150.1	312.224	213.278	633.707	363.573
Sb03g004430.1	68.4266	78.3369	32.0435	66.0386
Sb02g010660.1	305.29	296.746	221.779	365.764
Sb01g001600.1	225.249	258.972	84.4268	191.167
Sb02g021090.1	51.318	39.4132	75.1084	72.1568
Sb01g033120.1	34.7123	25.0794	33.5356	23.5683
Sb01g042650.1	123.001	178.554	148.595	172.05
Sb01g038510.1	61.4675	51.77	35.5171	34.7073
Sb02g036500.1	99.0185	108.164	49.3169	100.976
Sb06g023280.1	61.5522	49.3608	44.0727	43.784
Sb08g001090.1	444.395	954.554	619.089	790.747
Sb05g007490.1	36.8173	28.9948	33.5858	26.2354
Sb08g011730.1	88.6526	77.612	48.5146	55.4024
Sb02g005070.1	168.159	91.7889	194.947	122.63
Sb04g002980.1	301.198	290.97	194.618	211.719
Sb07g008090.1	47.3494	54.2208	73.4341	51.9961
Sb07g001620.1	242.908	236.939	140.2	164.469
Sb03g003810.1	159.773	147.184	195.661	171.61
Sb09g003820.1	69.9695	84.6872	99.3536	101.05
Sb05g004140.1	116.533	108.882	123.174	94.9677
Sb04g037970.1	72.4975	74.7285	53.7128	56.5146
Sb07g025680.1	139.925	138.88	111.927	170.869
Sb07g027940.1	135.886	146.6	140.612	89.4769
Sb07g021760.1	97.882	105.453	149.794	130.452
Sb01g009340.1	207.718	146.611	321.249	222.305
Sb02g025790.1	67.0409	30.9394	442.801	114.876
Sb04g022760.1	100.65	107.63	153.183	127.474
Sb10g009210.1	33.928	28.338	43.9354	38.9515
Sb03g012950.1	202.89	41.0222	202.656	120.394
Sb06g030230.1	220.821	322.88	840.498	504.449
Sb01g009860.1	25.6389	20.1101	13.3203	14.1769
Sb02g041030.1	122.016	147.088	122.552	140.65
Sb04g018740.1	49.5187	46.8417	29.5381	31.2716
Sb09g016610.1	111.79	116.071	56.6021	72.321
Sb04g038330.1	114.046	106.563	87.0976	104.496
Sb04g005520.1	100.466	261.165	82.068	65.292
Sb04g027550.1	256.618	165.791	62.9505	128.234
Sb01g038670.1	108.583	31.4768	456.845	207.14
Sb02g036340.1	141.365	136.398	289.607	234.929
Sb03g011390.1	114.56	117.535	135.529	117.659
Sb01g037220.1	230.994	328.126	265.51	276.592
Sb09g020540.1	94.0616	111.327	129.088	132.58
Sb01g046520.1	97.0832	67.0761	73.7466	84.7615
Sb01g019040.1	199.284	179.303	130.824	161.91
Sb09g027280.1	287.893	336.937	195.251	281.723
Sb10g006160.1	392.363	460.369	179.947	309.852
Sb03g043900.1	46.3611	55.4245	36.6223	53.065
Sb03g010550.1	143.497	155.339	215.509	193.006
Sb09g000750.1	127.538	127.459	124.924	116.383
Sb07g029080.1	108.159	94.0137	96.5571	68.0099
Sb01g042150.1	199.716	142.45	30.6891	75.273
Sb03g011310.1	357.811	198.526	108.628	193.664
Sb04g030820.1	98.6441	181.834	281.217	260.308
Sb01g010210.1	68.8653	64.5859	58.605	50.5051
Sb07g002300.1	96.3157	106.546	134.383	138.158
Sb03g028760.1	153.515	120.9	58.8339	106.514
Sb01g005260.1	153.865	124.495	270.218	216.896
Sb01g049450.1	285.399	152.15	203.442	177.493
Sb03g018290.1	210.328	222.159	207.827	213.765
Sb02g042550.1	143.548	241.11	245.667	203.936
Sb01g002750.1	124.272	170.781	242.133	192.242
Sb02g022510.1	50.149	54.9923	96.3711	71.2136
Sb10g030720.1	63.1865	54.5723	87.7432	43.03
Sb09g024270.1	40.171	44.1607	57.372	54.5307
Sb01g049050.1	151.743	85.2177	55.7185	66.8184
Sb08g015440.1	152.294	106.697	80.0748	102.659
Sb08g018765.1	91.2514	77.3365	81.739	89.6613
Sb06g019660.1	50.8414	71.2427	138.779	102.339
Sb01g042680.1	41.0916	74.0829	118.357	101.656
Sb04g035500.1	49.9429	109.164	111.84	128.102
Sb07g029110.1	141.966	130.103	102.336	149.334
Sb03g036840.1	148.348	134.253	58.9806	89.7353
Sb03g041990.1	115.569	91.551	151.831	127.408
Sb02g003990.1	66.2627	62.2023	40.7568	41.9033
Sb06g018020.1	122.535	132.841	69.7975	56.5098
Sb01g021890.1	115.031	102.263	140.62	220.015
Sb07g021660.1	83.1267	74.7089	90.2106	100.603
Sb06g014720.1	143.919	184.756	175.115	174.514
Sb04g006830.1	95.8634	104.74	127.517	113.847
Sb04g008500.1	138.009	179.787	75.9003	120.12
Sb01g046070.1	183.206	165.665	80.4513	105.739
Sb10g029490.1	477.389	581.201	481.81	590.388
Sb03g002340.1	57.0144	48.004	109.401	96.9052
Sb04g005070.1	316.909	419.946	309.052	358.312
Sb01g027390.1	45.3701	45.8717	49.6246	44.0002
Sb03g013090.1	67.1123	48.6255	36.3883	41.1069
Sb03g035510.1	167.17	145.929	118.899	123.793
Sb01g005835.1	93.3919	109.567	172.452	168.449
Sb01g048870.1	89.4042	48.4985	37.5949	38.2357
Sb04g033800.1	196.795	165.297	93.3315	162.174
Sb02g041980.1	170.589	238.797	256.77	198.085
Sb01g049120.1	206.408	153.261	54.6374	96.922
Sb06g027870.1	176.85	195.482	119.898	130.748
Sb01g010060.1	108.871	104.247	57.4919	65.4491
Sb01g044290.2	31.1481	77.1918	169.352	93.7158
Sb08g020830.1	102.164	144.751	51.0255	120.619
Sb04g028030.1	126.109	150.092	207.234	213.986
Sb07g004420.1	61.332	55.2621	45.4637	45.2773
Sb07g026290.1	113.213	117.451	106.159	128.932
Sb09g030590.1	47.2821	54.6784	42.3438	37.6877
Sb04g023640.1	78.9579	105.759	46.9028	67.6103
Sb02g042210.1	69.0045	73.3176	93.9862	100.426
Sb03g003550.1	66.8427	79.8469	308.31	120.617
Sb01g003260.1	86.3798	93.2984	301.1	349.778
Sb09g028570.1	40.1925	38.3208	73.0592	34.457
Sb04g004680.1	196.791	186.066	55.5781	93.6902
Sb04g035120.1	119.53	182.575	141.189	217.44
Sb10g029650.1	213.004	224.441	104.035	160.108
Sb07g001230.1	178.83	110.523	45.3717	90.4381
Sb03g047000.1	148.659	104.265	292.608	127.225
Sb03g002080.1	116.989	78.3514	135.701	123.593
Sb07g008550.1	120.623	52.9982	33.6497	86.0891
Sb03g005100.1	32.8587	29.1093	16.6988	17.3329
Sb02g011390.1	167.697	134.605	270.796	194.683
Sb04g028900.1	97.9718	98.9352	45.7721	65.7522
Sb02g027300.1	150.288	88.9927	76.9854	89.2506
Sb03g039740.1	95.0089	84.2305	107.037	95.6492
Sb09g028040.1	263.151	269.63	83.2387	136.867
Sb04g002990.1	57.738	74.7638	253.54	153.686
Sb04g007170.1	111.902	132.013	181.154	165.636
Sb02g035650.1	106.49	105.574	176.574	155.452
Sb04g000810.1	148.79	144.888	204.486	210.269
Sb04g033060.1	184.355	91.2278	249.093	92.2867
Sb09g007880.1	46.3501	49.9328	58.0118	58.1099
Sb04g036490.1	170.811	202.994	348.666	264.219
Sb04g002190.1	143.384	147.704	38.4987	82.797
Sb01g040800.1	45.724	42.3877	54.7671	55.5865
Sb01g008610.1	164.736	199.309	103.402	156.259
Sb02g003730.1	114.571	62.7632	54.8117	59.0561
Sb01g003340.1	108.836	79.0128	85.909	81.9939
Sb01g037280.1	152.317	193.256	57.0033	116.956
Sb01g002170.1	73.5543	60.1689	98.6515	61.8872
Sb01g016780.1	154.861	122.115	65.714	82.784
Sb05g002420.1	120.805	89.0795	106.29	86.828
Sb03g001100.1	70.2361	47.7735	164.262	75.6239
Sb03g009580.1	121.491	97.2977	163.21	147.709
Sb04g030390.1	97.4331	102.385	65.4481	59.2411
Sb01g015110.1	136.735	262.915	264.037	349.001
Sb06g025250.1	116.858	81.7517	5.4196	34.5735
Sb06g026070.1	136.471	201.922	266	289.455
Sb10g023510.1	121.483	130.265	250.457	188.793
Sb04g034190.1	50.709	48.8262	77.2548	61.7283
Sb06g033720.1	106.498	104.695	58.7117	74.5984
Sb02g030870.1	68.9499	39.9277	50.1241	42.9176
Sb04g035750.1	166.356	147.061	81.21	123.256
Sb07g015140.1	290.85	305.59	188.765	210.612
Sb03g008490.1	36.5411	35.96	55.2387	38.8422
Sb03g030860.1	105.512	89.3644	122.882	87.5242
Sb04g028450.1	104.321	84.6692	48.5175	56.6603
Sb02g016600.1	111.074	127.431	136.268	187.53
Sb09g030840.1	147.265	103.412	60.2727	61.1415
Sb03g039020.1	93.2785	99.0542	147.146	130.999
Sb04g011270.1	169.285	195.726	177.025	248.141
Sb01g035680.1	112.506	80.3746	80.9436	84.2266
Sb06g012520.1	112.584	128.944	453.867	276.222
Sb01g013320.1	93.1527	125.026	162.277	123.09
Sb05g023520.1	87.9426	72.209	76.994	59.2841
Sb01g040230.1	242.888	277.374	305.814	307.145
Sb03g046750.1	146.615	140.099	43.066	76.8502
Sb09g005280.1	28.8478	35.5372	28.9641	34.0282
Sb04g022560.1	124.796	125.74	63.6625	83.1285
Sb05g012960.1	398.178	243.93	280.953	301.318
Sb04g038380.1	166.312	106.549	55.3226	67.9848
Sb01g011260.1	130.987	162.131	204.961	209.714
Sb10g020910.1	103.446	117.044	112.353	114.386
Sb08g003250.1	122.931	187.774	131.899	170.16
Sb02g004840.1	202.526	58.5829	98.7094	40.018
Sb04g001270.1	125.156	98.3769	87.1335	91.4601
Sb02g024690.1	123.072	110.902	86.4547	148.292
Sb01g046020.1	58.6812	63.5196	117.324	100.561
Sb08g003330.1	69.9189	63.5529	37.3556	40.3912
Sb08g020840.1	72.8541	70.4764	107.906	92.1088
Sb03g014800.1	187.864	217.67	27.0105	145.198
Sb01g001140.1	110.442	95.9134	9.86081	39.7586
Sb01g048630.1	49.02	49.6574	60.7246	44.9029
Sb01g011960.1	66.1947	60.0802	102.761	68.8945
Sb01g018400.1	87.6303	105.703	45.6128	126.309
Sb06g025480.1	40.21	26.5932	33.4491	21.4844
Sb01g048360.1	139.144	124.529	65.8133	79.8649
Sb07g025960.1	47.6109	42.3601	60.9698	59.9903
Sb08g018670.1	39.5513	30.5228	26.3655	23.5371
Sb08g008230.1	45.1729	49.7032	29.038	33.4544
Sb01g039540.1	83.5226	83.8648	82.0301	74.538
Sb04g034260.1	91.6238	142.225	61.1062	98.0232
Sb02g032640.1	42.6115	54.277	125.534	74.4296
Sb10g007330.1	150.498	272.235	34.3287	93.7032
Sb05g025220.1	225.304	211.196	154.904	179.364
Sb05g002900.1	78.2446	76.7611	50.6714	53.4433
Sb04g022890.1	54.6356	41.3528	69.8651	47.0666
Sb01g003410.1	288.518	363.277	198.46	233.395
Sb02g036560.1	89.2672	69.1285	36.3179	67.5277
Sb02g029940.1	343.716	161.059	2.25797	77.7365
Sb10g022220.1	62.4954	85.1046	89.9851	86.8758
Sb02g035170.1	138.924	202.919	524.378	443.222
Sb04g030400.1	41.3857	55.2085	150.977	125.852
Sb02g033930.1	137.013	174.481	180.815	192.831
Sb07g022110.1	20.5053	20.249	43.2983	37.2689
Sb06g028440.1	89.9879	134.998	180.091	217.864
Sb04g024330.1	242.528	176.575	163.659	139.49
Sb01g044280.1	57.1496	50.3767	62.2493	66.402
Sb07g026320.1	153.975	108.866	110.196	166.664
Sb03g010545.1	61.2647	35.6723	26.8986	30.0937
Sb06g017340.1	35.5643	32.5446	70.9251	44.6482
Sb04g006270.1	153.295	73.0707	16.7037	42.0755
Sb03g036030.1	86.8486	91.8382	116.023	114.808
Sb01g028650.1	166.852	162.198	166.048	144.873
Sb04g026920.1	118.104	129.663	149.084	174.258
Sb07g003070.1	42.9004	71.5584	25.2637	55.1067
Sb04g033900.1	218.365	267.132	280.88	300.938
Sb01g004490.1	49.6934	111.295	176.261	180.382
Sb10g024790.1	76.2609	179.082	162.641	129.034
Sb05g012453.1	216.438	183.129	155.165	205.556
Sb03g028730.1	82.559	85.4814	131.537	108.177
Sb04g035670.1	82.1298	86.0872	112.814	118.513
Sb04g031990.1	97.031	108.011	108.688	112.212
Sb01g035860.1	129.418	182.468	46.0958	106.938
Sb02g027290.1	68.8393	39.6594	34.6606	27.5513
Sb01g038390.1	129.239	147.798	134.251	174.034
Sb01g038230.1	106.057	107.622	79.8996	82.3902
Sb03g010820.1	117.74	38.0255	53.6357	68.8015
Sb09g029740.1	60.7054	63.7102	23.7605	38.6035
Sb03g037420.1	176.268	121.532	51.7772	56.8017
Sb10g022580.1	51.2504	35.8211	36.552	35.0384
Sb09g006480.1	74.4361	99.4072	64.6664	85.4178
Sb01g030810.1	226.378	383.238	182.761	447.941
Sb03g039990.1	96.6525	115.893	99.7767	101.259
Sb02g036110.1	54.5639	46.5752	53.5507	41.5521
Sb07g015120.1	81.1013	70.0641	65.7556	60.0259
Sb08g018650.1	93.0519	119.19	32.8205	61.984
Sb01g028100.1	241.11	323.285	229.111	265.357
Sb10g006260.1	60.6367	70.6002	114.585	124.709
Sb02g029050.1	239.413	264.421	58.2195	141.203
Sb10g004070.1	30.8985	38.1061	28.3397	45.4008
Sb03g027980.1	52.181	47.7445	42.3277	48.1635
Sb08g018480.1	98.3518	155.764	90.697	105.293
Sb03g039140.1	37.9066	17.0664	28.5585	25.6525
Sb10g008870.1	46.2787	44.8679	50.221	49.0047
Sb01g012680.1	62.2841	57.6736	35.0003	40.1309
Sb09g000280.1	256.364	313.795	532.551	456.98
Sb01g004740.1	54.5771	88.5119	15.5848	31.2379
Sb03g025720.1	54.0218	44.9988	19.0087	28.2412
Sb02g024090.1	128.978	98.5659	110.161	129.956
Sb03g041410.1	46.3474	36.7483	49.9745	34.0192
Sb04g035130.1	85.894	482.05	458.277	1004.46
Sb02g030070.1	63.6183	92.8582	150.632	110.722
Sb05g014880.1	63.0367	78.8223	73.2498	68.6559
Sb01g042830.1	71.979	70.0822	35.5534	46.0982
Sb01g037250.1	147.974	116.626	75.6486	127.174
Sb01g046840.1	57.4715	59.3072	77.1065	74.6432
Sb07g021410.1	247.127	349.432	122.63	218.224
Sb01g037483.1	51.2576	50.3932	73.7186	51.2023
Sb04g002490.1	130.576	95.468	49.1126	67.3892
Sb06g032010.1	113.871	70.4694	67.3555	68.2313
Sb09g004690.1	168.038	85.2737	110.274	68.7275
Sb04g000330.1	181.09	184.171	182.608	207.142
Sb01g004730.1	88.3949	102.446	41.3535	51.0799
Sb04g004540.1	37.709	35.854	37.1938	41.4862
Sb10g001780.1	274.928	420.245	538.602	522.155
Sb04g021590.1	276.552	289.324	180.395	190.9
Sb10g028740.1	48.8949	42.6247	43.8877	44.9047
Sb01g028420.1	25.3362	21.2867	34.2927	30.4436
Sb01g035770.1	67.4139	66.3282	26.9617	44.5108
Sb01g031820.1	122.288	156.428	131.743	241.893
Sb03g003420.1	73.5145	76.3545	68.4245	69.3924
Sb10g030440.1	104.424	105.797	216.365	164.871
Sb01g001080.1	82.9542	91.0023	29.403	46.8187
Sb02g031280.1	169.616	251.402	132.797	237.152
Sb02g037160.1	97.3311	89.4558	120.356	123.833
Sb02g020475.1	47.8489	39.8947	83.8292	52.8269
Sb04g003970.1	101.823	61.6334	75.8996	55.3157
Sb04g001850.1	113.55	128.479	83.6216	89.1081
Sb07g010440.1	10.0185	9.21234	12.9653	10.8999
Sb04g026520.1	49.583	82.137	42.9024	39.4531
Sb02g034570.1	91.6014	65.5731	66.7608	45.6834
Sb01g011050.1	37.276	58.4672	61.9907	75.8406
Sb03g040270.1	68.0516	39.3425	19.8604	12.4626
Sb01g022150.1	99.9139	141.935	116.032	126.225
Sb01g041650.1	53.971	57.9241	75.8635	67.7716
Sb01g030120.1	316.554	314.908	264.385	285.229
Sb03g036220.1	131.753	131.419	181.836	121.564
Sb10g027860.1	229.557	198.957	261.26	226.234
Sb03g046660.1	73.7897	75.3512	45.4247	75.8169
Sb01g019770.1	321.152	352.07	232.485	222.742
Sb06g031060.1	143.092	276.732	220.563	273.126
Sb09g028730.1	43.1296	41.8957	45.5848	44.6496
Sb01g035620.1	41.7096	34.1307	63.1175	48.1507
Sb01g029510.1	97.8279	64.0266	123.7	82.4844
Sb10g010690.1	226.854	150.74	263.581	167.596
Sb03g001113.1	70.4394	44.8478	71.1664	65.5916
Sb04g001010.1	18.7442	20.0564	28.0856	21.3267
Sb05g022620.1	75.0354	58.1364	1.62726	46.7435
Sb02g004540.1	63.7158	63.7226	52.5287	47.6015
Sb07g004310.1	135.084	160.159	219.182	198.082
Sb01g002020.1	64.3698	57.9268	60.43	58.1677
Sb05g001470.1	49.7361	34.2014	53.4355	51.4339
Sb03g009490.1	75.1065	65.1235	44.0772	42.1389
Sb08g001710.1	59.372	115.255	173.302	115.631
Sb02g042100.1	82.8414	81.8611	62.65	60.9715
Sb02g041160.1	13.0456	11.6101	14.9849	13.9094
Sb07g022590.1	59.2645	66.811	63.1825	63.6272
Sb03g038470.1	50.9905	33.6956	31.0411	35.9466
Sb03g030980.1	138.766	125.215	139.731	140.611
Sb10g023460.1	172.986	179.146	119.164	166.274
Sb09g003630.1	174.206	149.606	120.057	152.863
Sb02g041640.1	37.0177	50.9296	49.4573	56.9992
Sb03g030300.1	147.967	491.898	332.301	581.098
Sb03g031320.1	106.962	96.6653	86.1276	73.1288
Sb06g021760.1	59.4826	94.4017	45.7115	108.791
Sb04g031920.1	215.414	80.2454	14.5469	53.029
Sb04g028320.1	33.4653	36.1851	36.9113	38.6179
Sb02g032815.1	262.691	145.337	41.8387	105.937
Sb08g001930.1	91.9995	57.6644	15.1003	41.7129
Sb04g007610.1	45.039	75.8036	87.1261	112.393
Sb01g027830.1	91.1415	82.7221	97.0077	81.8822
Sb06g014410.1	134.682	189.596	78.6644	174.727
Sb01g001750.1	84.3516	73.6234	68.6506	62.8577
Sb04g035610.1	67.4148	67.9006	52.461	58.8579
Sb08g018220.1	53.4415	40.353	92.8498	81.9606
Sb01g007340.1	71.2877	64.5625	66.2614	60.594
Sb07g000840.1	306.592	190.94	498.199	142.525
Sb10g003190.1	156.025	135.492	125.085	135.397
Sb04g029440.1	79.2911	88.7303	43.8491	89.9058
Sb09g030580.1	25.1651	26.7029	26.7663	26.8833
Sb01g011740.1	118.197	98.2619	149.89	91.2721
Sb10g030030.1	215.257	246.425	209.363	224.266
Sb02g036890.1	25.5283	41.1773	47.2461	30.416
Sb08g003440.1	36.5855	29.285	51.6723	29.2114
Sb04g007950.1	58.4614	52.7307	36.5158	36.9131
Sb03g044130.1	111.392	130.551	81.6683	94.1797
Sb02g006680.1	117.812	122.7	65.6866	71.3474
Sb09g021290.1	93.8906	34.3818	65.7796	36.4932
Sb05g021410.1	107.863	116.397	320.031	238.062
Sb06g028310.1	81.8359	85.1985	180.787	162.105
Sb03g036890.1	209.097	251.945	246.045	252.732
Sb02g026010.1	55.9803	44.6172	57.761	45.8965
Sb02g037750.1	103.213	75.5335	149.594	79.6976
Sb03g031110.1	39.4653	37.8389	91.6783	70.6542
Sb01g033340.1	128.238	115.804	26.3352	52.6245
Sb03g036910.1	270.172	212.367	73.9209	104.772
Sb06g030400.1	90.747	107.773	144.918	133.314
Sb08g000480.1	37.1794	39.3295	55.4526	49.8101
Sb10g022190.1	19.3756	19.7851	27.2693	15.6186
Sb09g029720.1	77.7407	44.5179	72.1045	73.7746
Sb07g007030.1	60.7185	46.9933	64.5009	56.9361
Sb02g041360.2	173.501	163.64	147.858	145.818
Sb04g005870.1	165.822	162.652	172.799	179.009
Sb07g023840.1	106.407	109.885	72.4935	78.7268
Sb09g027380.1	81.2163	76.4946	77.9129	66.6678
Sb02g030620.1	93.7199	93.9226	59.7315	81.6177
Sb01g013150.1	119.404	186.488	118.158	177.561
Sb01g033570.1	58.7558	50.631	107.767	67.1872
Sb02g042750.1	125.774	119.861	30.7776	44.6457
Sb01g048040.1	84.5123	59.1719	34.5637	54.9381
Sb03g037400.2	217.854	143.266	79.5791	112.635
Sb10g023190.1	47.7251	131.819	209.767	110.167
Sb06g026830.1	62.1816	17.9969	11.157	12.6934
Sb03g010870.1	85.5845	59.8318	39.3634	39.2516
Sb01g048660.1	90.8793	107.605	96.2892	95.5491
Sb07g024270.1	116.976	129.578	40.6386	112.372
Sb01g012480.1	156.701	192.647	271.354	306.403
Sb03g037890.1	234.69	222.391	135.714	244.644
Sb09g018870.1	84.8202	63.8175	58.1761	53.7631
Sb05g010050.1	124.814	75.49	94.2847	93.8275
Sb05g026740.1	73.0762	72.7002	62.0401	69.9319
Sb03g033340.1	49.9702	39.1235	59.5393	50.9777
Sb04g023870.1	172.605	205.836	98.3409	118.591
Sb10g002100.1	97.4556	58.9077	17.1575	24.9314
Sb10g027010.1	73.8388	86.7837	65.1058	66.5171
Sb03g045710.1	110.844	259.284	417.781	615.777
Sb08g022260.1	207.065	109.126	728.168	179.774
Sb01g043260.1	120.084	144.144	186.302	146.249
Sb06g028040.1	119.898	117.454	173.334	168.302
Sb04g030940.1	85.6037	97.5997	187.648	150.704
Sb01g027670.1	88.6921	118.066	130.638	120.139
Sb04g031670.1	86.7192	71.3072	68.2884	45.6233
Sb10g005010.1	95.8216	118.46	132.834	134.058
Sb03g028860.1	72.2658	79.458	71.3221	80.9635
Sb02g041180.1	65.4833	55.1549	69.9982	47.3854
Sb10g023350.1	85.5097	91.0299	38.3912	54.32
Sb07g004180.1	31.2083	35.7949	55.9551	41.1095
Sb10g030160.1	107.356	139.213	122.696	151.242
Sb04g021130.1	41.3855	39.4261	44.9679	43.4403
Sb07g027550.1	85.9136	109.914	104.018	83.4904
Sb09g002710.1	74.476	59.9435	110.455	90.418
Sb10g000590.1	82.0584	54.1772	94.241	67.1784
Sb08g003320.1	109.227	134.461	131.265	182.398
Sb04g037040.1	135.385	89.2766	50.6318	55.8974
Sb03g003790.1	120.109	123.502	80.7402	88.1918
Sb04g029240.1	362.614	458.656	669.079	807.776
Sb01g044040.1	104.203	72.6877	58.0396	52.9406
Sb09g026410.1	68.2934	105.511	375.348	200.707
Sb01g030580.1	134.85	155.142	151.487	169.119
Sb01g041830.1	42.6031	40.9212	43.5994	42.1781
Sb07g001990.1	117.598	122.595	57.1151	84.9983
Sb04g036070.1	44.9552	60.4858	37.1338	64.3309
Sb01g009600.1	78.9443	85.6615	85.6702	85.1032
Sb01g004260.1	83.3843	107.299	28.6234	53.6599
Sb07g025570.1	50.5673	54.8531	113.88	77.8354
Sb01g003100.1	68.5774	67.5376	97.7608	67.0412
Sb06g018280.1	85.0892	81.9157	69.9243	53.3036
Sb03g025850.1	43.2249	47.6687	58.6533	59.1424
Sb01g005250.1	38.2447	38.6501	126.521	89.2863
Sb10g002370.1	92.391	134.246	210.793	137.56
Sb02g043670.1	91.1376	86.0606	50.464	47.9036
Sb03g037470.1	54.0941	46.487	89.7782	66.7438
Sb10g022680.1	125.36	117.45	137.251	79.6523
Sb01g006910.1	161.483	69.8474	52.831	49.5848
Sb01g008810.1	128.801	136.999	52.15	94.8128
Sb09g021400.1	174.37	184.289	296.795	269.168
Sb06g028140.1	129.967	75.8482	62.2305	72.5059
Sb09g003950.1	67.398	63.3026	38.7757	42.2665
Sb04g033675.1	826.893	587.36	759.008	779.232
Sb01g019590.1	45.5571	36.0705	298.562	261.12
Sb04g032520.1	67.9304	59.4498	58.617	55.0622
Sb01g037600.1	37.192	20.3309	18.0762	11.3928
Sb05g026170.1	34.1662	37.2643	49.0012	42.6239
Sb04g011020.1	45.2187	32.1752	60.152	54.0209
Sb03g012920.1	161.693	138.807	165.426	119.973
Sb03g029870.1	72.8375	68.1545	109.969	91.6359
Sb01g015410.1	77.6935	76.3883	29.9629	37.9435
Sb06g032940.1	53.5318	70.6644	56.1322	57.2916
Sb06g024400.1	83.2553	289.669	85.0747	46.6947
Sb10g006430.1	73.8221	60.5739	52.2647	48.3679
Sb03g037760.1	115.028	147.801	174.059	163.97
Sb10g005340.1	37.3853	37.0654	63.1118	41.998
Sb04g010020.1	41.2819	35.251	48.2506	51.9641
Sb09g002510.1	75.2571	84.0538	53.4721	61.7244
Sb09g028110.1	65.2722	64.4066	61.8558	95.5196
Sb02g029900.1	77.1228	69.6185	111.008	91.5443
Sb09g003060.1	109.464	45.1359	164.332	526.884
Sb04g036413.1	110.428	98.6292	59.9915	83.0663
Sb05g025510.1	58.661	69.0526	70.5447	80.7357
Sb01g029120.1	22.5097	21.9015	29.6866	26.4826
Sb04g004880.1	74.3788	112.515	187.23	180.327
Sb02g026720.1	59.2535	58.0597	62.2628	67.7825
Sb09g029670.1	47.4756	56.2864	55.5701	63.4818
Sb07g021190.1	134.477	118.412	218.696	168.945
Sb10g025340.1	141.706	125.263	47.857	69.7499
Sb04g009280.1	132.51	145.227	170.773	153.715
Sb01g048160.1	60.8884	72.0633	84.6871	42.8009
Sb06g017360.1	73.008	71.4809	41.2237	50.3871
Sb03g009210.2	117.671	81.2894	33.9329	34.4378
Sb01g034320.1	234.783	61.5023	446.696	84.338
Sb04g025625.1	129.979	134.657	151.572	179.762
Sb09g028470.1	149.278	99	70.5275	72.1479
Sb01g020970.1	84.264	119.114	164.599	120.363
Sb10g026260.1	96.9207	95.5366	39.7902	49.8525
Sb01g031790.1	106.792	45.1032	30.398	30.5393
Sb03g043460.1	50.6533	58.2437	59.7704	66.0377
Sb09g016600.1	118.245	143.194	117.981	115.422
Sb04g034880.1	249.05	177.911	91.7021	196.164
Sb01g016010.1	83.096	75.9191	32.3023	44.5951
Sb01g045540.1	71.8395	73.9006	41.9195	55.0387
Sb01g038040.2	125.031	85.8498	30.5639	54.4421
Sb01g012820.1	142.956	188.729	95.1817	129.617
Sb01g036340.1	97.9801	108.259	197.866	81.3452
Sb02g041910.1	28.9238	25.1761	43.2497	36.2578
Sb07g004340.1	65.8841	62.2554	52.4879	45.1056
Sb01g006190.1	73.244	80.6604	136.333	77.5386
Sb03g025210.1	157.186	222.68	54.0429	177.508
Sb10g002420.1	90.407	102.51	194.777	145.922
Sb01g035870.1	56.1226	37.9758	44.3312	46.3596
Sb03g006070.1	101.774	60.7108	115.614	95.4771
Sb03g045880.1	109.301	92.7318	83.2039	70.6887
Sb01g002050.1	21.8318	20.5348	28.2576	18.6593
Sb01g049070.1	78.7682	88.8951	44.9519	55.1967
Sb02g025920.1	106.825	148.191	428.748	168.576
Sb04g036790.1	67.4647	70.3255	37.2527	42.3319
Sb09g028410.1	48.8973	69.5502	78.6889	99.9228
Sb04g020490.1	116.717	176.653	236.745	254.031
Sb03g042500.1	138.61	134.186	125.336	145.495
Sb06g012050.1	206.192	219.264	89.4385	117.86
Sb01g028380.1	23.7616	22.3703	31.4716	25.1774
Sb03g026490.1	163.054	147.711	164.595	160.856
Sb06g027320.1	80.6496	185.057	185.856	248.74
Sb03g029450.1	42.3231	34.85	46.9594	16.1079
Sb09g029960.1	39.39	27.9192	15.0865	23.2709
Sb08g001260.1	44.7529	32.5978	28.7018	44.9439
Sb03g032560.1	60.3488	73.4379	102.377	93.5074
Sb01g007550.1	49.0546	37.8577	35.6714	38.4788
Sb03g013640.1	76.9748	83.2703	46.7255	55.2126
Sb04g005460.1	80.523	59.9067	29.334	42.6213
Sb07g007530.1	76.0887	72.341	115.197	102.174
Sb09g024870.1	77.4162	47.2322	111.105	74.7703
Sb01g004030.1	76.5723	82.1547	72.2655	65.322
Sb01g045990.1	62.0069	89.7255	198.599	127.617
Sb03g039710.1	52.4982	39.244	56.5244	72.3745
Sb02g040700.1	19.408	17.4813	16.3914	14.1619
Sb05g000520.1	31.3999	38.1722	48.3684	41.6419
Sb01g027930.1	109.281	85.6407	35.6552	43.2647
Sb01g013600.1	46.9681	73.606	134.099	119.075
Sb01g002420.1	157.09	120.668	121.619	144.587
Sb02g009810.1	69.0238	45.0923	21.8051	25.6265
Sb01g010540.1	123.813	139.724	123.097	106.056
Sb10g024980.1	163.199	133.361	66.2465	111.417
Sb03g040350.1	84.0531	119.194	152.351	122.06
Sb01g038170.1	67.8084	25.2379	10.0792	14.0101
Sb02g030960.1	41.6736	43.0929	53.4324	51.8666
Sb02g038930.1	101.031	118.832	158.461	118.943
Sb10g024970.1	124.86	65.0002	30.554	48.9606
Sb08g007270.1	87.6665	79.9887	55.0701	56.4967
Sb03g039010.1	182.385	162.589	64.2777	96.214
Sb03g002730.1	52.7043	49.851	77.4677	75.8647
Sb08g002330.1	65.1448	39.8067	40.364	34.3459
Sb03g029570.1	79.8806	116.692	63.8714	81.9057
Sb02g032580.1	171.576	161.609	235.605	269.357
Sb01g039800.1	48.1118	43.1914	29.944	25.4175
Sb07g024360.1	106.695	131.721	105.169	130.858
Sb04g003600.1	100.302	96.2036	134.372	133.988
Sb09g002380.1	143.756	169.392	203.365	182.667
Sb03g028610.1	94.7975	138.395	52.2716	60.3542
Sb01g048290.1	29.0845	28.49	45.3428	36.1658
Sb03g033140.1	169.645	205.696	81.8577	102.331
Sb06g031600.1	21.6477	24.5454	32.0689	40.3284
Sb09g020940.1	122.476	104.6	26.8239	47.326
Sb01g004480.1	111.533	134.589	121.91	146.586
Sb10g004900.1	72.2459	75.178	94.2702	83.4548
Sb04g025690.1	102.649	123.935	107.017	85.2905
Sb09g025200.1	50.1502	67.889	78.4282	82.2543
Sb01g036250.1	154.541	220.086	102.739	173.062
Sb01g007710.1	47.6078	50.2927	59.597	73.6776
Sb02g020260.1	114.122	66.1026	35.6985	40.3372
Sb07g018430.1	84.5318	100.565	123.451	143.687
Sb01g034120.1	139.463	98.6203	33.234	57.3588
Sb02g001450.1	61.747	67.8895	40.5747	52.8562
Sb03g003510.1	129.117	123.417	115.99	138.044
Sb09g004370.1	75.7961	101.866	102.655	105.504
Sb03g043760.1	187.533	312.233	88.4638	114.388
Sb03g036990.1	129.077	174.724	173.236	179.638
Sb01g049990.1	143.063	114.266	71.708	94.147
Sb10g001510.1	253.331	327.619	375.845	346.492
Sb03g036980.1	30.5427	24.2332	215.869	132.715
Sb04g028710.1	205.71	214.15	260.958	288.261
Sb06g021660.1	84.0562	38.6782	14.6399	29.9438
Sb03g047300.1	123.435	143.473	182.606	168.491
Sb10g006020.1	39.0149	36.3884	53.2484	44.8066
Sb0010s021250.1	36.9751	37.5033	41.7232	34.9292
Sb04g035660.1	45.6062	54.8725	255.428	135.639
Sb10g001240.1	138.638	120.025	96.0005	94.3274
Sb09g005370.1	29.8642	37.2909	59.7526	53.025
Sb10g025050.1	44.9901	43.3833	66.5448	54.9777
Sb01g003070.1	121.02	157.927	267.967	217.427
Sb03g000910.1	55.46	47.2813	69.3992	59.4978
Sb04g010370.1	47.5735	62.1034	116.903	95.4004
Sb09g022230.1	95.2773	76.7138	101.962	67.1295
Sb03g027030.1	115.419	10.2118	9.34893	19.352
Sb05g025380.1	105.587	55.9625	120.592	91.4316
Sb04g029860.1	107.364	111.067	108.476	85.4098
Sb05g008670.1	43.8441	39.6144	63.629	55.1966
Sb03g031200.1	88.6997	103.17	44.3858	49.6278
Sb09g002470.1	91.1304	117.919	134.463	74.8338
Sb01g008390.1	135.461	178.342	216.59	244.847
Sb02g040580.1	133.235	106.666	121.744	157.812
Sb03g034800.1	188.891	189.981	169.102	218.679
Sb04g037720.1	40.9377	39.2271	48.551	40.6916
Sb03g039500.1	58.6353	38.2819	35.5248	30.8068
Sb01g046260.1	59.2594	57.9009	32.602	34.6406
Sb07g022650.1	50.4681	38.2962	92.4487	66.5346
Sb04g012930.1	58.7936	66.1722	53.9812	60.1862
Sb09g019290.1	60.6127	24.4481	30.3989	26.3683
Sb04g025950.1	177.526	168.965	99.7411	146.878
Sb08g017660.1	175.586	351.939	903.385	553.564
Sb03g009260.1	71.8512	61.5723	20.8779	30.2602
Sb02g037270.1	39.0285	34.901	18.1514	21.1467
Sb01g041010.1	115.369	133.352	98.7601	126.987
Sb01g046570.1	58.388	60.8295	66.6373	59.4275
Sb01g012430.1	54.9814	62.6015	46.3579	42.724
Sb03g030100.1	213.055	155.602	25.6423	201.708
Sb01g015580.1	92.0936	66.4203	133.529	61.734
Sb10g023830.1	105.894	143.45	191.142	204.38
Sb03g033810.1	109.734	179.437	69.53	69.7083
Sb01g017860.1	87.0065	64.8249	55.0766	55.9142
Sb02g005730.1	94.5943	230.57	223.299	322.075
Sb10g007360.1	37.4734	32.8355	25.4077	37.8293
Sb07g025930.1	276.208	422.81	626.142	589.307
Sb04g006250.1	27.8916	16.3291	7.68375	9.31398
Sb03g001950.1	178.964	236.401	138.936	192.659
Sb02g001110.1	77.6978	69.1801	66.5404	68.3981
Sb07g027500.1	107.137	56.139	34.4941	53.4546
Sb06g030650.1	38.4083	32.5766	63.4817	40.9487
Sb02g000240.1	97.8686	56.0509	48.4903	55.2192
Sb07g005890.1	90.1084	12.8326	84.2158	50.4554
Sb09g028390.1	36.931	34.1337	67.8539	57.8187
Sb08g021180.1	77.8843	103.666	47.7346	53.3144
Sb03g037370.1	135.854	253.167	279.695	308.799
Sb04g037820.1	67.7785	61.7939	101.761	68.539
Sb01g033020.1	76.8557	162.013	207.485	117.957
Sb10g008960.1	38.9732	39.9223	53.1145	35.1089
Sb04g010400.1	37.4965	70.24	82.937	79.6228
Sb01g046140.1	22.8253	28.2525	23.6468	22.2971
Sb03g007870.1	111.458	103.026	118.862	119.925
Sb02g037690.1	64.2599	48.728	41.4865	46.3293
Sb09g004640.1	62.2243	55.2975	106.796	103.823
Sb07g000715.1	39.0966	42.564	51.941	68.4275
Sb04g019590.1	53.9949	49.4182	59.1336	57.9565
Sb02g037330.1	83.9681	75.8429	92.3656	85.7721
Sb06g021370.1	55.2227	49.562	96.3983	83.4874
Sb04g007190.1	40.4101	35.3791	21.8407	20.8242
Sb01g004250.1	96.4689	70.5356	32.4626	42.0407
Sb03g011540.1	157.134	94.7199	135.684	72.6383
Sb06g027970.1	63.6619	59.1127	70.6326	65.9267
Sb01g037130.1	101.74	107.893	93.0255	107.916
Sb02g021226.1	23.4921	27.3084	22.9374	30.8979
Sb10g005630.1	36.3177	35.2747	51.7189	47.0861
Sb02g033590.1	187.499	113.624	131.319	167.33
Sb04g029520.1	78.7554	96.912	116	85.8539
Sb07g027420.1	26.0488	38.873	39.3396	41.6238
Sb03g043540.1	121.504	98.0797	103.735	105.575
Sb05g006915.1	63.7472	16.3744	71.4132	13.3476
Sb01g028150.1	81.7421	115.735	100.032	108.228
Sb06g034000.1	18.382	16.4902	22.5831	15.9138
Sb02g033540.1	89.3646	131.187	92.4675	176.843
Sb01g033050.1	92.1903	39.9059	25.2298	36.0368
Sb09g001020.1	333.381	517.81	1786.99	530.71
Sb09g023590.1	81.4079	97.9718	44.4592	57.9528
Sb07g004110.1	16.444	13.3314	14.1826	22.3256
Sb02g033170.1	47.988	47.3598	70.8502	47.4522
Sb01g002280.1	62.2801	61.155	30.2506	28.5581
Sb01g035400.1	60.2726	59.3146	64.9429	73.5203
Sb02g005920.1	36.7968	42.6635	46.707	49.4719
Sb09g024040.1	91.5293	102.325	157.641	154.617
Sb04g001720.1	109.778	198.376	99.2971	110.712
Sb08g018390.1	84.4078	54.5259	27.9941	45.4139
Sb09g028940.1	72.4328	65.2331	88.1301	73.7927
Sb03g037040.1	106.401	166.225	218.072	216.1
Sb02g024630.1	87.2951	100.457	94.3102	80.5323
Sb01g004170.1	316.29	328.182	283.228	257.716
Sb01g022460.1	29.7282	32.8894	35.722	32.2936
Sb04g028990.1	63.6058	71.2893	100.089	95.2726
Sb04g003390.1	58.0519	61.3456	44.4065	46.4084
Sb03g006120.1	17.1211	14.1493	23.0746	18.1631
Sb01g018770.1	23.6358	18.7089	36.8477	28.3185
Sb08g008190.1	89.0793	64.4125	14.6823	61.5174
Sb03g028090.1	100.92	69.796	68.1613	42.1788
Sb04g000340.1	27.8664	27.5101	39.8636	35.1937
Sb09g003540.1	70.505	49.5543	24.3156	29.8741
Sb06g030250.1	44.9752	36.2788	73.2652	61.016
Sb02g019450.1	48.1042	67.3784	42.5215	49.4899
Sb09g001590.1	99.3973	123.867	106.11	102.98
Sb01g019850.1	19.5872	71.7149	136.195	189.559
Sb02g033440.1	96.7629	69.6947	49.0774	59.6863
Sb10g022800.1	37.35	46.7177	25.5343	33.2189
Sb01g011440.1	202.932	230.258	210.769	263.62
Sb02g029470.1	81.8648	71.4053	40.1071	42.727
Sb06g032670.1	25.4989	24.1757	47.7181	41.1487
Sb07g002970.1	157.54	107.033	67.7892	40.9655
Sb06g000460.1	55.7177	41.9467	41.9723	41.8671
Sb09g029130.1	21.1413	10.955	58.8071	67.6597
Sb02g040990.1	101.236	94.4778	63.6412	83.1442
Sb01g045340.1	44.8164	41.2723	45.6357	35.6224
Sb10g023650.1	65.9292	59.2759	85.7838	69.2553
Sb01g006320.1	49.9821	69.4029	37.4887	21.4981
Sb09g001920.1	78.7177	77.8409	66.7585	64.3046
Sb04g037200.1	66.6211	74.6115	63.0453	60.1146
Sb09g027960.1	42.2079	47.4805	60.1589	56.2524
Sb10g006500.1	62.6306	60.4093	108.352	80.9664
Sb01g001650.1	102.559	80.8385	40.0457	60.3855
Sb03g026830.1	77.4077	80.8025	122.273	118.521
Sb02g042600.1	90.4089	80.718	43.0939	53.5102
Sb01g043460.1	114.461	75.4483	91.2597	75.5383
Sb08g005415.1	137.832	86.151	171.57	159.58
Sb01g033300.1	16.1465	16.3512	13.6723	12.4559
Sb06g027410.1	48.988	71.1261	21.9126	32.1913
Sb01g011080.1	72.246	47.7269	29.4085	40.0473
Sb02g040900.1	69.0428	74.8133	120.594	122.126
Sb09g026340.1	139.088	140.543	165.189	182.398
Sb01g032050.1	84.209	64.616	79.7652	75.4957
Sb01g039590.1	33.9584	35.6362	40.5566	32.2376
Sb09g023650.1	130.856	106.405	100.021	98.9387
Sb01g010810.1	41.7616	41.3733	36.1232	35.8069
Sb03g007210.1	136.333	135.036	134.672	92.7593
Sb06g020530.1	460.261	653.582	769.027	815.7
Sb0011s005450.1	102.372	87.7495	87.3472	118.563
Sb03g037310.1	96.6416	72.3335	44.5604	71.6129
Sb01g043400.1	60.0762	62.0141	99.9958	80.286
Sb01g044520.1	51.9023	61.0033	75.2784	77.9889
Sb10g024660.1	19.0033	15.5873	35.3408	28.5381
Sb10g006410.1	51.6669	42.8465	30.6269	29.1425
Sb02g020340.1	142.588	208.069	200.871	271.421
Sb03g006580.1	57.4669	61.7456	82.5252	78.9958
Sb04g022156.1	135.338	154.434	136.321	138.992
Sb08g017830.1	42.8106	44.6917	52.034	51.3616
Sb03g014780.1	36.1227	35.6549	42.172	37.6171
Sb03g046390.1	90.4223	94.0268	49.4992	66.8072
Sb04g025160.1	41.5384	42.7324	41.5475	44.0752
Sb01g005860.1	44.0053	47.2733	51.2041	51.558
Sb01g029740.1	36.6528	43.027	82.2691	79.9246
Sb03g013820.1	87.4447	153.564	92.9071	377.198
Sb02g031470.1	101.066	99.0966	157.999	132.74
Sb01g040320.1	181.848	236.979	273.98	297.956
Sb06g017240.1	37.5482	37.9848	46.1954	46.2259
Sb06g017570.1	27.3939	17.3765	52.6969	18.7688
Sb02g038620.1	58.9482	33.7027	58.2267	35.8344
Sb02g029220.1	110.261	151.087	94.2251	107.824
Sb04g007020.1	269.858	243.246	142.467	188.629
Sb03g033120.1	55.8483	54.5408	35.791	44.8403
Sb02g003750.1	56.4871	26.8854	31.1009	26.1481
Sb04g034900.1	47.3014	39.9983	38.2867	44.4084
Sb06g011300.1	101.623	109.868	87.9188	108.43
Sb04g035710.1	174.276	82.9182	118.697	59.4335
Sb03g043450.1	60.7196	54.2146	62.2332	50.0605
Sb06g031700.1	66.9779	77.3571	96.8742	97.6584
Sb10g005060.1	123.68	142.774	236.499	203.14
Sb04g035540.1	62.6619	55.8218	42.8062	41.1533
Sb02g006790.1	64.406	110.157	79.085	128.392
Sb07g006330.1	43.3723	41.5222	58.9654	49.1055
Sb09g025290.1	50.7886	46.5958	54.8683	38.1981
Sb10g023690.1	125.46	88.2334	40.6365	34.2187
Sb01g039330.1	62.3705	65.1201	64.1208	60.8075
Sb06g027520.1	152.113	79.0419	10.2448	39.4596
Sb06g032260.1	86.8716	90.0732	81.182	77.4554
Sb03g044240.1	82.397	99.9769	37.5004	53.2948
Sb01g002140.1	65.7989	34.5441	15.2279	19.1062
Sb04g004750.1	61.9131	78.9166	30.2646	42.9562
Sb08g015020.1	31.073	35.5865	39.6057	40.8304
Sb03g046730.1	233.698	263.294	348.554	300.578
Sb03g011420.1	46.607	40.9146	41.0617	48.1529
Sb03g028290.1	49.5395	37.3448	27.3275	34.7377
Sb03g002660.1	20.5824	40.4527	46.448	39.7488
Sb0012s006000.1	28.2684	20.7894	22.9771	24.7343
Sb02g029260.1	88.9309	95.5434	117.694	130.082
Sb06g023220.1	77.9673	71.6396	43.4521	48.1306
Sb01g031950.1	46.5654	51.2471	70.4704	58.1749
Sb02g043000.1	31.7769	42.819	45.5176	39.6486
Sb09g029580.1	32.0469	37.9558	21.0564	27.7275
Sb01g012890.1	107.375	53.6126	46.0787	31.6646
Sb07g025350.1	39.9154	39.0104	41.0322	41.2247
Sb04g028110.1	180.396	87.6315	96.0929	125.536
Sb03g006530.1	79.4421	50.4611	38.9061	41.7491
Sb05g005470.1	70.9022	56.6088	95.7455	41.2501
Sb09g000500.1	95.0488	24.8161	74.2062	27.1363
Sb02g033950.1	251.483	434.422	329.168	367.031
Sb03g026180.1	78.181	89.9706	121.849	102.092
Sb03g038220.1	65.983	55.1137	132.388	64.2166
Sb02g025070.1	74.9159	60.1982	38.7338	43.2978
Sb02g019590.1	74.3783	103.042	96.7826	92.7971
Sb04g027160.1	110.072	43.1966	171.032	75.3194
Sb02g038950.1	115.396	101.431	135.808	100.119
Sb03g025440.1	96.8278	73.0314	616.726	177.973
Sb01g009520.1	57.0801	53.4224	43.3746	48.9557
Sb09g005810.1	51.3643	42.5348	4.07931	37.4211
Sb05g023010.1	47.962	35.2466	17.4759	19.2242
Sb01g016170.1	76.526	71.4964	38.0074	45.3039
Sb09g019820.1	130.825	133.698	107.416	106.729
Sb01g003250.1	132.349	148.476	158.85	184.624
Sb10g010300.1	124.431	121.511	101.507	116.702
Sb01g035610.1	115.887	96.379	91.0841	83.7949
Sb01g043700.1	71.2011	70	60.4859	53.7757
Sb03g026110.1	31.4387	29.2944	51.9927	43.012
Sb04g022830.1	43.3343	41.5429	70.1619	40.3413
Sb01g030460.1	113.006	106.182	179.408	132.763
Sb01g044180.1	226.695	248.652	120.578	179.109
Sb01g006960.1	100.139	182.427	219.412	297.163
Sb09g018480.1	112.197	143.498	143.002	140.23
Sb02g010850.1	91.8302	85.6628	198.091	133.399
Sb01g001990.1	46.4454	43.6714	41.8823	31.7289
Sb02g009120.1	15.6177	39.6014	63.0795	93.8235
Sb01g010050.1	57.3836	82.0346	91.957	72.5876
Sb07g019530.1	54.7398	60.027	60.1833	50.4029
Sb05g002090.1	202.871	132.721	106.548	129.697
Sb03g007890.1	40.8344	31.7651	24.9921	25.4266
Sb10g006650.1	178.358	130.416	94.2788	153.054
Sb09g026780.1	70.2577	71.8192	37.8767	48.5599
Sb04g005570.1	28.287	29.3536	53.7433	29.0972
Sb09g004190.1	58.1248	45.5602	87.9184	49.5343
Sb09g005200.1	129.145	178.743	162.539	138.534
Sb07g027050.1	59.7515	92.0431	68.8513	89.7764
Sb01g029400.1	82.0898	67.6882	20.851	40.0242
Sb06g023050.1	99.4545	76.0271	92.0809	76.6135
Sb04g030690.1	111.797	92.501	92.537	108.24
Sb04g027890.1	39.7916	35.6153	44.9297	33.1442
Sb03g041060.1	34.9411	37.2031	71.968	58.5685
Sb01g049780.1	24.9749	28.3896	38.4176	33.9388
Sb01g007760.1	43.0624	58.9391	58.8582	50.898
Sb03g046345.1	73.2552	38.7316	9.89252	21.6793
Sb04g009940.1	124.277	81.3386	130.05	94.8598
Sb03g035690.1	49.8851	68.4387	112.611	90.7795
Sb0010s016080.1	122.261	89.9686	54.5948	64.7985
Sb03g047010.1	24.7646	25.6102	31.7048	37.2254
Sb03g010630.1	54.9387	46.6197	34.312	33.4217
Sb01g038660.1	59.6788	46.7382	110.376	77.4716
Sb04g036550.1	21.9812	28.7394	30.7472	30.5933
Sb03g034270.1	75.5101	37.509	35.948	39.0545
Sb01g037170.1	43.7295	43.9951	43.9518	39.9236
Sb05g023460.1	40.4109	25.6528	21.4066	18.5207
Sb01g028530.1	139.654	148.632	163.927	136.968
Sb0284s002010.1	30.207	54.44	54.3631	65.6096
Sb04g031270.1	49.279	55.1586	73.302	67.5065
Sb09g024010.1	37.3039	34.8229	49.9763	42.5611
Sb01g027790.2	79.3287	60.7783	59.3037	43.9182
Sb01g047800.1	82.4043	89.2982	56.9489	74.2258
Sb10g007230.1	91.0846	55.8508	77.0943	60.8935
Sb01g049040.1	133.53	93.0611	21.8542	53.1503
Sb02g043020.1	204.673	238.656	187.393	217.96
Sb07g000500.1	37.1593	109.015	22.1912	48.2898
Sb06g019180.1	57.6898	50.588	49.9193	45.8202
Sb02g029710.1	53.9778	37.2405	94.8291	47.3633
Sb01g000680.1	115.368	103.586	96.4708	97.2031
Sb02g025680.1	42.3089	29.0419	85.0749	45.2276
Sb04g029160.1	127.793	189.122	83.3544	89.7421
Sb09g018630.1	22.6084	15.576	60.4197	35.6095
Sb10g009060.1	167.237	136.891	73.143	88.7766
Sb08g018170.1	75.5103	77.5907	224.759	127.096
Sb07g004990.1	99.6849	111.877	176.439	203.885
Sb10g008510.1	29.8182	23.2656	26.4621	32.0705
Sb06g032160.1	36.5181	42.2131	76.3632	59.0099
Sb08g022940.1	58.4869	58.1022	72.5248	67.9144
Sb10g003200.1	138.159	155.619	332.893	198.964
Sb06g033600.1	47.3039	55.3714	74.7678	56.2878
Sb02g042380.1	112.945	152.041	147.349	168.025
Sb06g026190.1	63.3897	59.4881	39.6764	67.584
Sb03g043990.1	77.3467	123.909	231.291	187.126
Sb06g016920.1	169.818	115.384	79.7628	74.0715
Sb01g041570.1	226.702	82.269	10.4869	42.0692
Sb09g003280.1	34.3329	31.7306	53.2127	60.4537
Sb01g007380.1	55.203	58.6775	74.613	66.2422
Sb09g005910.1	122.923	73.0648	144.627	82.8859
Sb09g028500.1	114.677	173.528	59.8335	102.27
Sb04g033890.1	158.828	129.601	186.49	165.058
Sb02g037420.1	94.6499	114.025	92.7259	95.4895
Sb01g005010.1	47.0748	102.701	99.2881	127.402
Sb03g039880.1	48.6112	354.825	267.501	421.106
Sb04g033360.1	61.1421	54.1996	84.5045	64.2413
Sb03g000740.1	30.5182	24.7157	46.7578	28.8761
Sb02g036810.1	171.174	190.052	110.567	208.035
Sb03g007140.1	57.6841	57.1493	48.6812	44.3115
Sb02g030690.1	181.852	169.859	226.798	267.161
Sb06g027620.1	76.152	50.9424	128.248	100.448
Sb04g003080.1	59.1842	32.0099	20.7782	25.8602
Sb02g032440.1	49.6951	37.7374	91.8622	62.4557
Sb02g033090.1	134.675	128.973	72.6908	91.2997
Sb04g008340.1	86.5126	94.0748	108.717	109.655
Sb02g014460.1	73.0116	59.0509	58.4423	62.4218
Sb02g029190.1	84.754	72.43	43.4603	50.4572
Sb07g024880.1	96.0289	96.7713	50.3814	71.0576
Sb01g036680.1	44.3653	49.8677	63.6414	47.4521
Sb03g006650.1	38.5406	40.9596	42.3777	29.0855
Sb04g004030.1	51.766	50.7306	41.9852	53.5653
Sb04g035140.1	36.2915	32.6983	99.9153	70.6375
Sb01g042990.1	20.4138	19.3877	27.4648	22.0631
Sb01g027800.1	44.03	49.012	141.252	78.6446
Sb04g010660.1	84.2264	88.1798	72.5194	58.2862
Sb01g039810.1	70.7829	53.3942	54.9351	56.1623
Sb07g021510.1	23.2112	33.6732	49.1627	59.1643
Sb01g003430.1	19.7112	17.3314	30.875	24.2088
Sb03g042870.1	100.084	100.732	211.937	220.96
Sb01g003880.1	44.9627	34.6699	80.2212	52.5155
Sb04g029200.1	48.1601	38.019	45.1316	38.3615
Sb01g000700.1	37.9069	32.3192	50.7759	40.0579
Sb06g027760.1	74.9275	45.7082	40.7896	49.9407
Sb01g035280.1	63.2691	71.9929	48.1181	57.4101
Sb03g032940.1	44.6382	34.1851	22.1285	46.2271
Sb10g029480.1	110.599	169.251	212.345	215.941
Sb03g031750.1	41.0766	52.3035	53.7275	64.3177
Sb01g009140.1	91.6152	99.3095	68.9127	79.0121
Sb04g026990.1	64.3839	45.9331	36.3816	37.2361
Sb08g020640.1	105.118	0.0245617	24.9182	0.0125842
Sb01g004860.1	101.015	127.712	131.351	151.051
Sb03g010380.1	66.4586	74.1748	58.2932	63.4534
Sb03g003220.1	47.2534	49.4751	86.7938	79.5995
Sb10g005680.1	39.1327	45.8297	48.742	45.2013
Sb03g003520.1	53.2449	27.1883	26.546	18.0314
Sb04g036060.1	74.9722	87.0215	47.6116	59.5044
Sb04g031210.1	177.362	149.805	311.26	280.188
Sb01g002810.1	35.5876	41.4407	57.0804	53.4316
Sb08g001160.1	49.3703	16.3765	35.2992	14.3775
Sb05g025920.1	75.8992	66.9613	59.9615	58.3384
Sb06g034110.1	86.351	80.5687	44.7396	49.6617
Sb02g033370.1	37.647	54.6049	50.6954	46.0102
Sb08g002610.1	208.467	142.575	93.5285	70.9601
Sb01g021020.1	68.8158	63.736	60.3164	62.5122
Sb03g035880.1	58.7583	79.1369	126.997	113.03
Sb07g026110.1	93.8888	113.77	187.323	193.298
Sb01g033580.1	33.676	35.4979	55.5935	40.3946
Sb06g024520.1	74.094	56.741	66.5268	62.6345
Sb03g037870.1	73.6627	105.156	61.6724	73.3641
Sb09g030340.1	58.859	52.6516	69.5233	71.2988
Sb02g034450.1	20.4758	22.1103	30.5042	26.4984
Sb01g004550.1	52.4841	29.8059	49.1726	34.9731
Sb04g003200.1	23.7282	23.5095	53.0189	40.6066
Sb01g041410.1	50.8288	38.4035	56.4305	58.8305
Sb07g025200.1	124.519	43.2464	61.8328	50.0765
Sb01g006610.1	88.2468	71.1269	79.4667	93.9592
Sb01g003860.1	58.0463	40.878	13.1088	26.1887
Sb07g024370.1	78.833	97.1077	75.739	81.0412
Sb10g010710.1	28.1566	25.4152	32.3261	29.9001
Sb10g005460.1	16.8335	16.7951	26.793	20.9538
Sb06g027940.1	36.4078	37.5672	33.049	43.0221
Sb06g024840.1	42.8642	46.325	59.7414	52.1405
Sb06g032880.1	66.5111	80.1964	129.167	115.342
Sb02g023230.1	45.0979	44.7049	47.4317	38.9969
Sb01g013460.1	24.9938	22.4205	37.6078	28.2682
Sb02g001400.1	45.9177	31.1877	22.8893	21.4334
Sb07g005880.1	78.6651	14.4524	23.6562	37.6132
Sb01g039320.1	61.5569	75.0302	82.376	58.7122
Sb03g032290.1	43.2109	42.7565	67.0509	59.0376
Sb07g005210.1	50.5233	20.6627	49.858	20.0831
Sb01g035750.1	68.9794	56.6811	32.9624	29.6523
Sb08g000670.1	260.895	440.927	249.434	597.28
Sb04g019020.1	40.2005	50.4563	55.4954	49.8277
Sb01g010390.1	24.3442	21.7996	32.1144	26.141
Sb07g007540.1	37.2475	26.9693	30.8557	25.7323
Sb06g028170.1	164.27	165.923	153.365	129.27
Sb04g034520.1	42.0079	31.7454	129.938	56.9061
Sb01g000490.1	26.0726	24.5664	23.0172	22.5667
Sb09g028860.1	20.6628	19.3709	13.9348	11.5336
Sb01g050460.1	14.898	11.0965	13.3962	12.758
Sb03g011050.1	63.5324	76.141	60.2482	63.0261
Sb01g047970.1	91.6245	18.6283	36.0727	14.9801
Sb01g010760.1	173.346	149.558	77.1004	94.2205
Sb01g013470.1	25.9043	24.1882	37.9644	31.6628
Sb04g029510.1	23.2719	21.8183	22.5791	19.1659
Sb01g006420.1	56.2253	18.3426	33.3832	20.5369
Sb01g008860.1	28.8763	36.331	30.2885	29.9199
Sb03g029130.1	62.1049	81.3198	101.315	95.5229
Sb03g026070.1	27.5741	28.0114	115.292	56.95
Sb09g001270.1	89.0096	62.2421	21.2402	32.8436
Sb01g008930.1	35.5701	34.497	21.2733	24.8777
Sb03g037780.1	89.7586	73.7287	66.3577	94.971
Sb01g038990.1	26.983	25.6956	32.1095	26.2203
Sb07g004820.1	54.8306	57.7811	72.3414	81.9116
Sb01g011280.1	91.6463	75.2848	50.3977	38.3482
Sb08g020610.1	26.8561	30.7331	47.313	38.2079
Sb01g007270.1	60.6524	68.1549	80.8089	77.0526
Sb10g000445.1	35.325	24.9009	37.4837	32.5793
Sb03g002900.1	63.6285	47.0619	18.8016	20.2436
Sb09g028700.1	39.0049	37.0812	16.8463	20.1666
Sb02g031240.1	58.5473	70.8339	35.4586	44.95
Sb05g020430.1	44.0306	61.8112	73.3228	63.0452
Sb07g019480.1	82.5156	59.6356	80.0184	62.6335
Sb01g004420.1	72.2997	64.9734	95.3468	88.2658
Sb07g005200.1	46.5602	59.0552	48.352	66.3102
Sb02g030450.1	59.8388	59.1892	97.3512	80.1315
Sb08g021890.1	49.5425	53.5066	45.5628	42.9143
Sb10g030130.1	114.637	102.829	78.4177	56.4674
Sb04g032510.1	28.6734	25.9138	22.4623	25.5478
Sb04g019280.1	51.5554	60.8973	78.9753	78.5574
Sb01g018860.1	94.1406	74.9085	52.136	75.1951
Sb04g031940.1	106.944	97.5034	69.6474	116.775
Sb07g024990.1	56.7098	71.1327	26.8015	25.785
Sb08g008320.1	52.3119	56.1708	25.5088	24.111
Sb03g011670.1	59.9613	49.1256	33.1621	31.7451
Sb03g043710.1	188.397	312.271	320.15	289.743
Sb07g023720.1	98.0977	109.729	76.8592	107.382
Sb09g022040.1	49.6395	61.4192	86.7217	77.9953
Sb03g009200.1	75.4056	73.7436	65.3517	72.3153
Sb07g024800.1	51.4357	56.2555	56.086	49.7911
Sb01g001060.1	109.746	79.2085	77.2699	88.2951
Sb06g017130.1	58.1801	60.3712	43.4391	48.3506
Sb02g037730.1	50.6635	57.8692	77.7998	81.8604
Sb01g004840.1	39.2099	38.5141	46.8972	48.0428
Sb03g030840.1	105.28	120.734	132.321	145.774
Sb01g003700.1	32.6706	59.5265	62.82	56.8943
Sb02g028210.1	25.5208	28.3322	64.3954	49.0049
Sb09g030670.1	61.1959	71.6271	86.9606	88.384
Sb04g005500.1	58.6849	63.7186	47.4553	41.0401
Sb05g025820.1	185.982	140.339	174.922	126.734
Sb02g043310.1	60.2279	44.6015	66.5207	54.5056
Sb01g036355.1	46.3445	40.4286	29.1607	33.5897
Sb03g030010.1	115.914	111.328	304.723	244.033
Sb10g029670.1	34.3785	37.7932	55.8497	42.3749
Sb10g023140.1	110.896	32.6599	67.238	44.2075
Sb01g047790.1	92.0754	44.8917	34.9513	53.0303
Sb01g036270.1	34.9276	35.7223	23.6846	25.9641
Sb02g042200.1	33.2757	28.7608	41.0663	37.7249
Sb04g033160.1	83.7107	86.7869	112.219	115.585
Sb04g023100.1	51.5487	54.1966	68.6485	56.0497
Sb02g043510.1	69.2691	151.54	37.815	112.265
Sb03g035790.1	50.559	52.3877	51.9546	65.4877
Sb01g035350.1	90.2292	301.173	110.129	318.21
Sb10g026460.1	39.8041	19.1457	13.7001	8.36293
Sb09g027890.1	154.917	170.063	480.957	282.835
Sb01g011060.1	76.9729	81.5283	107.853	107.822
Sb01g002910.1	103.166	99.0643	107.102	132.53
Sb09g020160.1	47.6112	51.8733	78.5385	75.1068
Sb04g029030.1	28.3305	10.6772	31.6092	13.2091
Sb03g040700.1	77.6263	71.1205	97.4972	83.5308
Sb10g029690.1	66.0772	126.356	103.534	112.595
Sb04g029730.1	30.3283	19.1365	30.7806	32.2738
Sb03g040140.1	142.32	146.83	351.013	201.297
Sb06g026170.1	84.6148	100.676	119.058	99.5799
Sb07g007640.1	32.2861	47.0485	23.2958	34.4981
Sb01g041440.1	99.2987	119.72	140.82	165.666
Sb03g028120.1	42.3797	40.3225	34.5257	33.1405
Sb10g007620.1	90.9123	90.0092	69.0316	85.6855
Sb03g009760.1	92.9884	105.835	210.966	137.513
Sb10g008090.1	48.5386	82.7695	35.2317	119.095
Sb04g029465.1	65.9318	71.8187	35.6516	45.7236
Sb04g036540.1	22.6545	25.0083	21.5127	23.219
Sb03g003880.1	26.9237	31.6564	67.4626	66.4993
Sb03g032280.1	73.2292	96.3857	45.6955	41.9284
Sb06g020610.1	51.504	59.6628	42.7618	40.108
Sb08g010860.1	90.6636	90.1428	101.72	109.429
Sb01g035100.1	102.039	108.556	66.4297	98.1878
Sb09g005180.1	132.338	148.788	143.539	145.286
Sb03g038030.1	35.6827	29.5349	57.3376	39.3493
Sb09g019840.1	83.4849	73.8998	65.6439	69.5532
Sb01g007960.1	51.3293	60.2146	36.7043	41.8759
Sb07g025840.1	53.9077	48.6637	25.4055	24.4017
Sb01g010750.1	79.4164	92.5681	108.896	105.221
Sb01g032660.1	94.0225	91.1528	153.335	114.428
Sb02g008640.1	76.5424	99.7406	38.6545	49.112
Sb01g037420.1	41.4828	41.6205	30.3791	36.9544
Sb09g030040.1	35.5837	32.7129	17.4627	17.6094
Sb01g039220.1	36.5865	39.1079	19.5931	36.75
Sb04g013160.1	45.7494	37.0092	56.2173	50.9298
Sb04g029430.1	58.1293	67.058	24.8071	51.8647
Sb09g002040.1	88.3118	83.3197	68.2885	101.435
Sb03g046070.1	38.0378	30.6584	35.4011	32.9997
Sb01g033190.1	42.3554	40.1123	32.0936	27.028
Sb03g034510.1	17.6244	15.5516	22.3077	20.5734
Sb07g023540.1	150.87	191.597	133.919	151.948
Sb08g020170.1	44.8591	37.5703	68.3307	61.6705
Sb02g020700.1	58.1594	50.812	63.7263	56.2947
Sb06g032480.1	48.6879	43.0263	46.0258	43.8236
Sb01g016110.1	35.3665	64.0238	32.2436	42.6986
Sb09g028780.1	41.1367	41.9899	21.8409	24.0098
Sb03g025330.1	101.871	98.1543	96.6859	88.1437
Sb02g022770.1	79.7925	109.743	50.7217	49.2136
Sb06g021960.1	57.1459	41.7747	42.9391	40.5852
Sb04g003790.1	86.17	66.5499	45.8856	49.0837
Sb06g015160.1	217.819	217.174	145.835	204.986
Sb10g028930.1	64.1594	83.9959	113.842	95.8626
Sb04g037410.1	25.7521	26.2236	30.9248	27.4347
Sb08g019790.1	99.4888	96.5088	64.5321	79.6743
Sb07g001490.1	51.089	45.7921	66.1049	45.7235
Sb06g031220.1	45.3208	44.679	69.3946	54.8899
Sb02g002900.1	56.189	64.4918	61.9222	65.6293
Sb03g010300.1	120.258	93.8123	84.7818	85.5204
Sb05g002170.1	36.0741	25.7052	31.3043	36.3362
Sb02g036510.1	15.9936	16.993	24.4832	19.867
Sb08g022960.1	37.8133	55.6144	76.7116	48.2113
Sb01g008460.1	113.694	153.077	141.343	113.393
Sb06g001130.1	78.1288	102.162	105.812	84.0215
Sb07g004050.1	721.993	240.153	164.591	454.321
Sb04g003900.1	155.051	302.919	72.1233	185.991
Sb02g035260.1	51.6212	44.8912	68.1984	62.0192
Sb04g003670.1	45.3675	35.8332	73.6238	45.1525
Sb08g023310.1	24.5476	23.7886	24.1749	14.6275
Sb10g020830.1	124.271	113.611	108.148	134.78
Sb04g029100.1	61.4125	89.0478	29.0675	46.0254
Sb04g007460.1	22.4173	17.9329	38.0949	23.3769
Sb01g017300.1	25.1676	3.54032	34.6538	2.04265
Sb10g025260.1	103.573	120.234	143.163	171.178
Sb09g020120.1	31.1029	93.7045	72.1602	107.683
Sb02g039260.1	78.7616	71.7464	23.0004	40.8791
Sb07g022630.1	76.3792	91.2877	87.0632	96.9604
Sb01g027920.1	41.0905	36.1531	62.055	52.1516
Sb04g030950.1	73.2481	43.3641	28.7081	37.5413
Sb10g003500.1	70.2715	52.5263	75.7134	86.8732
Sb02g031010.1	119.781	169.597	191.854	201.235
Sb06g022040.1	122.629	117.246	169.802	163.098
Sb10g006740.1	35.1683	21.8707	36.6408	24.6239
Sb05g024510.1	83.8243	90.0007	187.663	135.383
Sb06g031680.1	39.5629	51.521	44.5272	42.3413
Sb08g019520.1	49.7434	55.7642	41.6638	34.7472
Sb01g010150.1	58.5814	62.9582	73.1605	76.3946
Sb07g026810.1	19.4707	22.575	34.2134	34.5427
Sb10g000240.1	38.523	44.6134	42.6863	39.2393
Sb06g020980.1	48.8938	41.6843	55.116	45.2761
Sb03g031950.1	33.6587	40.3877	80.6548	54.9103
Sb04g036590.1	84.9886	91.473	143.963	60.2227
Sb03g041350.1	56.5617	45.5238	38.5148	32.6757
Sb01g028800.1	57.6126	63.0799	45.7949	57.6182
Sb03g039510.1	25.4202	19.326	29.0304	21.0479
Sb01g036890.1	52.6838	60.7749	70.6626	70.0369
Sb03g042690.1	28.3128	34.8904	64.4296	44.6069
Sb10g003870.1	81.4571	70.9184	73.7781	76.3726
Sb02g041800.1	177.515	96.3637	310.19	145.163
Sb06g033280.1	86.3686	68.6297	51.9012	84.3157
[truncated: 25,992 more rows]

## Sheet: best expressed 500
S2b Table. Five hundred selected sorghum genes expressed for leaf tissue of two genotypes under drought stress (GSE80699, Fracasso et al., 2016).
GeneID	CG1	CG2	TG1	TG2
Sb10g021330.1	6416.8	6886.28	4065.54	3132.16
Sb07g005660.1	13662.4	7268.6	15150.2	8969.55
Sb09g028720.1	2891.68	1263.66	1794.99	1332.22
Sb01g015400.1	5084.01	3217.83	1674.37	1769.03
Sb07g023920.1	2741.78	1546.43	1755.73	1514.03
Sb03g041100.1	2349.5	1894.66	2118.44	2081.38
Sb03g000370.1	2177.36	1086.61	914.146	897.188
Sb10g000230.1	2822.14	1217.67	741.761	828.562
Sb03g043430.1	6912.03	7090.86	8908.91	7324.42
Sb06g023840.1	1645.3	842.23	1189.19	745.161
Sb09g020820.1	3662.89	1660.71	2028.68	1877.87
Sb02g032040.1	2228.91	1578.44	780.897	983.197
Sb02g004000.1	2324.53	2254.12	1944.65	2252.19
Sb01g013000.1	7447.51	14830.4	15393.4	22257.4
Sb05g007070.1	2184.43	1247.72	281.94	867.096
Sb03g020186.1	29310.3	41771	46227.4	57298.6
Sb03g003230.1	1291.77	1207.74	1117.17	1302.21
Sb08g004500.1	1803.28	1486.42	1385.52	1126.18
Sb03g020182.1	9969.2	11475	10274.6	11575.4
Sb02g004380.1	1164.6	2184.8	1940.69	2957.83
Sb09g024340.1	1853.08	1039.25	480.129	645.108
Sb02g036260.1	1700.55	817.37	377.854	433.521
Sb03g043420.1	4052.59	3741.84	9798.49	4257.12
Sb02g002690.1	1828.32	1013.58	845.428	965.65
Sb08g005260.1	3913.04	3580.89	3590.54	3542.15
Sb05g003480.1	1682.91	983.798	361.283	603.899
Sb01g037000.1	1001.72	448.556	630.393	671.003
Sb09g029610.1	640.486	435.063	684.525	486.811
Sb03g011270.1	1136.85	612.598	252.387	342.422
Sb01g008450.1	769.128	737.439	177.348	239.472
Sb04g004770.1	3417.12	2754.27	1319.46	2230.46
Sb07g000980.1	1363.67	912.751	783.592	793.866
Sb02g031030.1	1570.22	1122.24	447.187	598.794
Sb04g011160.1	756.061	646.137	381.98	466.046
Sb03g004560.1	1901.88	1310.11	872.592	1060.95
Sb08g002690.1	1161.73	1074.67	1659.77	1998.17
Sb03g038330.1	2518.91	2516.79	3000.46	2805.52
Sb10g002460.1	1428.57	631.894	292.358	516.958
Sb04g037980.1	1040.08	637.595	591.847	755.032
Sb08g018750.1	615.55	486.274	746.531	371.3
Sb04g034340.1	1540.44	984.606	568.928	706.2
Sb01g039530.1	489.714	275.614	440.372	369.129
Sb04g023800.1	657.985	512.972	448.168	486.8
Sb07g028270.1	647.872	819.256	612.94	536.708
Sb02g036420.1	912.347	719.948	383.72	356.342
Sb04g024850.1	943.627	613.362	470.194	408.824
Sb02g044060.1	1394.35	1065.65	771.081	742.783
Sb06g028450.1	378.026	193.572	251.696	368.562
Sb04g034160.1	507.027	567.245	254.457	267.474
Sb02g005440.1	341.328	377.829	72.2653	178.647
Sb02g036380.1	1379.8	1037.02	362.681	734.461
Sb01g011780.1	1695.36	470.825	222.126	212.414
Sb03g035420.1	1687.93	3315.74	1099.39	2328.75
Sb02g025470.1	2551.03	1553.11	658.832	1259.72
Sb02g002960.1	1715.66	867.253	643.489	891.704
Sb07g000600.1	2244.34	844.739	915.869	921.023
Sb01g035580.1	1832.89	1670.67	644.013	996.206
Sb01g040030.1	879.831	1793.43	2642.79	2009.02
Sb10g001120.1	589.449	537.042	383.066	298.482
Sb08g004190.1	1386.38	2430.6	2235.86	4502.64
Sb10g009560.1	1884.15	1624.9	542.186	1311.89
Sb03g042604.1	860.345	883.754	251.975	455.586
Sb04g024130.1	1729.35	1416.41	713.028	1199.85
Sb10g000720.1	1226.29	1003.71	500.597	597.129
Sb07g022750.1	353.756	266.071	254.84	209.273
Sb01g047140.1	565.899	421.79	267.084	319.61
Sb09g019630.1	616.576	567.424	951.37	813.855
Sb02g035610.1	2036.43	843.386	184.597	777.404
Sb03g036090.1	2209.23	1288.05	873.591	1368.94
Sb03g006090.1	1470.7	1838.39	2546.86	2467.22
Sb02g033710.1	1393.94	1115.5	754.821	934.491
Sb04g032430.1	457.284	665.69	981.55	1110.33
Sb01g021500.1	872.32	1123.09	1194.83	1232.56
Sb01g019280.1	735.244	789.669	527.213	601.267
Sb05g023860.1	368.821	342.401	639.157	436.455
Sb09g029250.1	1067.48	782.524	660.747	694.764
Sb03g008950.1	1044.62	967.183	641.411	702.427
Sb04g032250.1	348.309	328.408	1198.38	983.389
Sb07g000620.1	7610.44	8264.15	5491.05	8587.15
Sb08g009580.1	488.327	316.465	214.349	226.154
Sb06g032740.1	270.83	193.449	43.0179	83.8931
Sb03g046340.1	934.535	925.89	748.435	1246.02
Sb04g028530.1	1063.94	1203.03	518.838	689.698
Sb04g033980.1	310.018	277.06	366.08	199.568
Sb08g002670.1	732.56	785.81	1353.47	2045.41
Sb06g001610.1	512.373	411.121	265.08	269.494
Sb02g041940.1	446.825	251.972	217.164	219.756
Sb05g027670.1	5614.97	8898.95	9226.66	9270.23
Sb02g027900.1	1310.36	856.629	524.983	937.297
Sb01g032910.1	243.331	331.332	506.94	401.866
Sb02g035760.1	1734.64	1399.79	933.158	1119.36
Sb07g001570.1	1202.06	1115.9	490.919	766.738
Sb06g016090.1	1261.49	754.822	269.655	495.807
Sb01g009370.1	217.217	284.802	750.141	535.988
Sb06g025150.1	606.654	1214.04	874.958	1419.3
Sb06g028330.1	820.763	695.828	247.221	454.702
Sb09g019170.1	454.698	366.732	1481.22	925.96
Sb06g017080.1	741.226	936.808	951.252	982.661
Sb08g015270.1	1157.71	1358.46	598.378	751.097
Sb07g024210.1	746.407	1209.36	412.248	911.26
Sb01g007690.1	851.762	757.824	268.774	435.602
Sb05g008750.1	938.866	821.597	1407.93	898.218
Sb09g000350.1	745.459	676.925	320.318	424.135
Sb10g009160.1	1642.92	1628.97	1607.48	2137.12
Sb02g009870.1	444.6	311.232	102.489	286.423
Sb01g001850.1	654.196	566.143	239.123	316.729
Sb06g018550.1	710.131	744.742	1075.88	1058.82
Sb07g002060.1	537.065	238.873	288.489	228.561
Sb01g001180.1	251.079	300.419	52.4559	75.0077
Sb09g001320.1	1421.4	1114.04	1173.84	1151.83
Sb01g021680.1	146.419	110.146	120.588	117.439
Sb09g027360.1	240.987	237.897	64.1315	131.15
Sb03g043940.1	448.583	360.095	746.558	440.352
Sb07g028940.1	412.196	428.606	473.751	362.805
Sb02g032250.1	708.108	729.713	569.521	1028.44
Sb05g027870.1	605.301	266.387	568.035	367.854
Sb01g007050.1	1486.54	742.974	605.043	1031.74
Sb02g028050.1	290.452	290.194	232.61	215.885
Sb05g004510.1	686.169	742.671	870.373	804.552
Sb07g014940.1	1217.53	1636.5	2226.15	2101.21
Sb04g000750.1	1059.2	1198.51	1202.4	1059.8
Sb04g037180.1	315.502	200.593	406.375	318.393
Sb02g004020.1	645.869	550.033	237.783	343.207
Sb03g025960.1	943.221	943.477	394.884	616.592
Sb01g038760.1	547.514	972.465	1045.84	1179.19
Sb07g002560.1	690.818	1051.13	204.029	623.169
Sb10g000700.1	828.583	912.868	315.066	462.612
Sb10g020030.1	914.261	777.835	1590.73	1331.34
Sb06g030550.1	157.075	140.206	158.042	139.114
Sb09g023400.1	985.77	944.772	411.009	574.15
Sb02g041740.1	147.119	125.989	120.914	108.8
Sb07g004240.1	898.226	819.901	581.251	654.863
Sb01g011310.1	498.027	515.909	363.256	342.299
Sb08g005430.1	651.364	637.918	658.033	587.038
Sb05g020390.1	2834.65	2402.8	3287.75	3421.65
Sb09g001700.1	591.707	608.449	798.455	596.245
Sb10g028120.1	411.572	163.042	155.854	147.769
Sb03g011880.1	441.706	315.683	1010.09	503.413
Sb09g014430.1	386.98	267.255	143.756	152.331
Sb07g021160.1	745.476	858.468	1445.88	1284.44
Sb06g021610.1	369.556	15.9318	435.984	10.3046
Sb06g030160.1	532.827	269.15	84.5938	173.522
Sb01g006370.1	620.166	531.709	232.308	361.922
Sb01g042930.1	743.631	881.877	768.231	885.829
Sb05g004590.1	719.845	445.307	89.7458	470.826
Sb02g010760.1	259.234	243.614	432.732	242.238
Sb08g022740.1	1502.13	1683.26	611.129	993.664
Sb03g002090.1	583.242	1014.78	579.591	790.29
Sb03g037410.1	1239.09	827.354	762.898	569.623
Sb04g036970.1	899.523	622.069	351.955	386.452
Sb09g022580.1	195.989	237.101	368.035	286.18
Sb03g044290.1	686.692	690.891	275.403	432.937
Sb01g039270.1	899.861	623.791	773.97	651.511
Sb01g032210.1	197.627	263.932	371.444	281.383
Sb06g031240.1	207.856	160.751	110.003	122.683
Sb08g005410.1	383.888	337.566	678.503	745.023
Sb03g024820.1	218.164	184.136	171.103	206.016
Sb04g028020.1	391.467	446.504	722.489	518.693
Sb02g006320.1	96.6173	353.169	788.574	662.649
Sb01g041040.1	1013.93	950.977	344.859	621.63
Sb02g040260.1	857.369	495.888	488.96	308.454
Sb03g043870.1	882.122	1100.16	806.064	1003.83
Sb08g013620.1	404.888	564.109	377.403	476.343
Sb10g028940.1	346.972	358.575	211.949	237.129
Sb09g028260.1	651.163	396.565	225.804	246.301
Sb09g019740.1	241.184	269.283	270.894	316.554
Sb09g029730.1	383.339	501.821	323.291	458.496
Sb1205s002020.1	1365.82	881.053	862.691	1310.97
Sb03g030060.1	432.518	492.121	682.355	672.793
Sb10g030240.1	247.97	256.968	377.209	287.928
Sb03g025190.1	289.628	280.309	340.861	448.418
Sb04g002640.1	84.5265	67.749	128.933	157.665
Sb07g020650.1	235.944	337.722	202.143	243.844
Sb06g019100.1	565.171	392.59	476.804	583.512
Sb02g031930.1	662.528	673.903	222.232	385.272
Sb07g025980.1	263.71	858.84	55.8371	313.84
Sb03g044280.1	1073.17	711.522	951.686	723.796
Sb09g021810.1	310.743	11.6073	192.563	15.4428
Sb03g043750.1	175.116	163.168	147.865	122.309
Sb03g004730.1	747.423	345.623	142.931	325.808
Sb01g047680.1	1100.29	1589.55	425.776	612.07
Sb04g026650.1	289.661	200.523	509.488	255.16
Sb10g012160.1	180.471	170.603	637.335	392.254
Sb09g024530.1	520.311	546.636	756.872	688.367
Sb09g004290.1	760.785	687.24	286.915	481.633
Sb01g014550.1	284.382	237.939	74.2588	67.5208
Sb03g040100.1	410.042	286.561	196.478	236.429
Sb02g035190.1	551.992	509.673	535.187	563.259
Sb02g012040.1	828.166	1365.86	505.328	646.598
Sb06g016540.1	513.235	717.836	830.152	1534.68
Sb03g043970.1	437.006	406.337	216.362	348.29
Sb09g029170.1	296.304	262.317	22.634	98.6147
Sb06g021540.1	470.096	397.289	669.034	787.716
Sb09g027690.1	356.679	272.853	112.822	129.516
Sb09g022570.1	1047.54	1139.54	524.648	758.552
Sb08g002660.1	666.348	899.585	1020.99	989.597
Sb01g041800.1	648.596	521.831	174.208	289.906
Sb01g000380.1	294.188	272.1	207.36	155.592
Sb02g027000.1	283.988	127.707	109.631	75.3477
Sb07g024590.1	431.001	312.852	258.346	301.699
Sb03g028630.1	375.255	302.912	204.195	252.098
Sb05g025125.1	1908.53	2219.57	1867.94	2317.87
Sb01g047540.1	273	276.774	361.492	310.019
Sb10g025480.1	1345.51	925.129	398.573	897.625
Sb06g016800.1	549.463	531.172	205.406	290.285
Sb02g039090.1	587.15	594.229	246.558	336.774
Sb06g028650.1	322.519	347.549	93.1394	154.02
Sb10g007180.1	549.722	223.925	707.454	200.41
Sb01g008270.1	693.829	528.997	271.812	426.349
Sb04g033210.1	640.403	432.074	230.468	338.947
Sb04g001740.1	504.029	598.974	433.819	316.313
Sb07g004290.1	494.34	573.751	193.209	304.699
Sb01g013910.1	187.131	164.296	284.567	256.724
Sb04g025290.1	222.438	184.098	194.5	242.053
Sb06g014590.1	204.432	159.559	140.645	124.496
Sb07g003870.1	185.097	155.947	489.671	497.538
Sb01g002610.1	866.818	561.961	305.939	622.319
Sb01g036240.1	1139.23	832.172	151.88	521.423
Sb06g032120.1	534.395	547.084	790.141	735.851
Sb09g021900.1	1083.29	746.65	1256.4	774.971
Sb10g026440.1	200.671	246.936	372.933	334.199
Sb10g028990.1	642.446	454.925	221.013	264.868
Sb01g000990.1	329.402	263.129	241.191	267.541
Sb07g024200.1	655.638	0.151659	241.017	0.0891412
Sb06g018500.1	720.599	566.294	555.263	582.432
Sb01g036580.1	212.333	334.073	121.545	433.23
Sb02g039166.1	444.339	404.884	272.319	293.468
Sb09g004630.1	476.359	392.853	189.108	227.561
Sb09g005960.1	481.939	358.9	61.8964	126.784
Sb02g036270.1	488.238	336.23	892.216	416.456
Sb10g002040.1	414.393	337.898	559.542	454.86
Sb03g038530.1	214.647	169.021	178.408	185.217
Sb04g022140.1	174.255	204.762	251.405	221.196
Sb03g029290.1	1817.51	3992.31	1112.26	3285.66
Sb10g003120.1	527.439	498.204	372.089	449.7
Sb01g048270.1	397.5	395.185	194.181	213.523
Sb03g036900.1	1099.87	1175.3	464.437	664.778
Sb06g032690.1	1975.57	1987.59	269.44	946.229
Sb09g024960.1	749.062	805.519	777.477	677.075
Sb09g027060.2	663.823	693.253	242.357	382.759
Sb06g020520.1	161.851	206.153	263.014	215.732
Sb09g025490.1	195.465	281.623	202.161	298.705
Sb01g008940.1	377.258	278.7	118.079	258.981
Sb04g027810.1	410.508	245.722	148.083	185.776
Sb06g028200.1	654.522	339.462	96.6709	108.435
Sb02g028020.1	190.952	163.816	79.751	89.5485
Sb03g029170.2	345.549	496.893	607.787	320.215
Sb09g023130.1	222.56	166.626	204.525	168.83
Sb03g014130.1	162.832	134.398	160.717	118.878
Sb09g019930.2	260.872	280.517	189.516	180.097
Sb01g005990.1	435.59	972.159	330.924	569.337
Sb02g039660.1	213.309	244.635	129.96	150.575
Sb06g015360.1	257.568	182.749	97.4124	159.584
Sb10g023850.1	328.056	220.028	521.218	269.562
Sb09g028590.1	424.377	424.646	126.146	177.245
Sb07g025000.1	535.663	469.344	172.174	257.229
Sb01g035380.1	203.923	212.928	574.928	475.003
Sb01g040970.1	170.125	178.045	198.607	207.14
Sb01g019840.1	403.036	323.917	94.6114	183.114
Sb04g036030.1	555.529	368.562	128.812	225.908
Sb04g029810.1	747.408	860.846	268.604	481.706
Sb10g003670.1	563.605	606.427	657.02	596.406
Sb03g010620.1	160.851	265.031	577.674	389.035
Sb10g006060.1	632.509	805.532	322.685	562.08
Sb10g022570.1	258.065	260.641	196.489	159.897
Sb10g002220.1	246.084	208.768	98.6152	158.208
Sb02g000720.1	406.464	537.704	274.293	411.212
Sb04g017830.1	511.104	528.648	1075.76	552.328
Sb05g023220.1	222.211	153.263	209.933	169.399
Sb10g028450.1	493.935	560.676	667.943	650.415
Sb03g035235.1	553.026	329.857	134.991	249.497
Sb06g022600.1	333.193	146.465	217.768	182.041
Sb08g016310.1	671.307	682.283	232.433	403.605
Sb01g010280.1	205.998	172.619	153.411	171.961
Sb01g003770.1	375.84	372.772	407.652	438.338
Sb02g038365.1	390.378	449.997	114.996	222.577
Sb09g005570.1	114.02	157.171	190.268	188.873
Sb03g020200.1	1187.85	1745.42	1543.94	2591.17
Sb02g038940.1	368.144	260.628	342.324	414.427
Sb01g028830.1	644.469	623.331	234.162	371.698
Sb03g030270.1	547.744	316.913	177.506	241.68
Sb10g004940.1	500.309	377.098	173.497	207.248
Sb07g026620.1	602.48	680.625	247.955	491.443
Sb06g029050.1	114.423	85.0391	81.3202	73.7739
Sb01g036170.1	169.559	213.633	293.411	309.94
Sb03g014690.1	204.997	199.401	257.765	254.581
Sb02g039270.1	321.39	278.45	74.9303	137.331
Sb03g006610.1	325.251	273.805	96.8583	137.942
Sb03g003530.1	208.68	417.47	582.739	243.766
Sb03g034620.1	486.778	360.373	152.205	249.286
Sb06g032180.1	240.518	243.491	496.643	380.458
Sb03g002420.1	663.786	756.334	301.823	479.974
Sb01g046620.1	190.474	134.012	176.235	206.499
Sb06g000660.1	84.1549	204.541	395.799	316.965
Sb01g047510.1	437.314	407.282	143.139	236.446
Sb05g021020.1	235.23	315.05	193.259	305.394
Sb09g002840.1	235.365	291.908	315.017	244.088
Sb06g003090.1	60.6358	45.5166	51.1867	42.5308
Sb07g027770.1	92.5943	113.354	95.4415	64.9258
Sb05g025130.1	3214.58	3582.97	3068.98	3622.94
Sb07g023470.1	759.142	559.068	581.921	548.669
Sb1138s002030.1	323.888	470.854	273.342	396.35
Sb01g035090.1	602.753	479.892	280.286	454.191
Sb07g021260.1	363.974	270.987	96.9286	163.762
Sb01g038820.1	267.396	245.478	259.059	325.836
Sb01g048750.1	169.472	146.153	201.354	254.057
Sb04g005040.1	200.565	231.755	265.676	232.697
Sb09g001970.1	348.958	338.939	398.696	382.484
Sb02g027570.1	297.885	533.704	271.459	483.095
Sb09g023950.1	606.331	564.455	197.7	399.319
Sb07g025470.1	868.692	910.062	285.163	527.391
Sb02g022800.1	1062.73	1065.97	480.846	788.756
Sb09g023800.1	431.879	489.564	250.863	343.498
Sb10g006620.1	348.65	300.528	112.068	133.932
Sb03g033100.1	635.202	273.953	58.686	205.373
Sb03g044730.1	357.227	348.098	285.467	443.415
Sb10g029560.1	204.661	216.268	887.993	875.018
Sb02g034370.1	196.365	187.934	195.618	192.92
Sb02g038370.1	357.219	309.313	96.3026	151.422
Sb01g038500.1	399.369	413.2	197.477	249.781
Sb10g012970.1	93.827	174.484	377.386	241.387
Sb04g035260.1	591.579	576.755	162.885	282.796
Sb02g003010.1	76.4727	61.6495	143.081	130.772
Sb01g015470.1	378.56	387.494	140.427	200.49
Sb04g020580.1	373.942	633.076	435.168	507.856
Sb04g001870.1	267.086	159.232	210.086	193.915
Sb03g033760.1	196.139	189.819	309.314	188.692
Sb02g006540.1	409.693	426.919	561.736	562.621
Sb02g022390.1	740.251	669.407	222.42	412.684
Sb06g021480.1	283.713	218.89	246.777	184.134
Sb02g004390.1	836.009	1477.55	2353.33	2373.98
Sb01g000240.1	149.072	100.242	74.1488	72.7619
Sb01g037090.1	155.065	256.165	381.998	393.639
Sb06g027330.1	539.077	582.197	175.504	315.196
Sb02g028310.1	117.827	124.748	59.2369	63.5333
Sb03g039360.1	73.8252	371.97	236.203	653.921
Sb01g002180.1	355.346	364.68	415.699	232.922
Sb06g018220.2	189.8	153.42	157.728	134.044
Sb01g037100.1	295.207	216.002	156.013	190.488
Sb0014s003010.1	227.448	261.045	241.473	310.033
Sb04g026880.1	189.737	147.521	242.486	102.372
Sb06g021170.1	338.968	411.328	384.013	295.514
Sb05g002720.1	938.076	1708.8	2051.1	2075.81
Sb02g002750.1	312.33	165.329	245.693	138.283
Sb07g003770.1	538.531	525.905	252.675	432.473
Sb01g015680.1	500.355	386.641	511.404	516.808
Sb01g001840.1	966.657	1178.67	529.226	828.345
Sb02g043230.1	331.709	217.131	293.813	97.9648
Sb04g008450.1	251.257	342.73	249.715	330.454
Sb03g008870.1	215.569	255.665	772.987	385.716
Sb02g029380.1	318.264	300.648	116.934	191.74
Sb04g009350.1	302.294	607.731	205.875	448.571
Sb10g028030.1	273.58	252.171	435.956	325.533
Sb02g034200.1	202.371	228.498	292.355	442.433
Sb02g029030.1	521.787	430.353	130.819	247.18
Sb10g027330.1	497.614	561.155	295.188	396.758
Sb04g004630.1	300.408	174.547	68.1069	144.282
Sb09g018320.1	308.679	314.595	79.7202	167.151
Sb01g005360.1	487.334	465.696	161.365	259.644
Sb02g040610.1	376.77	332.046	867.076	491.813
Sb02g011900.1	398.957	309.038	214.325	306.764
Sb04g004280.1	326.266	340.405	376.128	260.704
Sb07g029190.1	128.764	85.8417	113.563	97.3949
Sb07g021640.1	305.287	150.115	72.8227	120.835
Sb01g047850.1	82.6016	68.9927	53.4961	49.3189
Sb04g009660.1	698.358	415.217	285.624	330.778
Sb06g018880.3	108.552	43.1464	15.2805	19.889
Sb02g039230.1	149.539	141.227	86.0008	116.618
Sb03g004490.1	691.369	753.75	658.908	390.584
Sb09g023880.1	359.117	451.247	783.486	608.16
Sb10g029870.1	140.143	81.8634	60.1958	78.5819
Sb08g007220.1	296.227	330.625	287.545	270.863
Sb09g020710.1	342.596	281.82	363.994	266.849
Sb01g039680.1	185.479	191.121	506.475	360.304
Sb08g016630.1	186.815	139.243	59.1304	68.2436
Sb03g015670.1	221.141	191.689	425.748	334.227
Sb10g027590.1	901.914	587.788	310.646	425.887
Sb03g002710.1	173.49	136.762	147.949	133.564
Sb05g019800.1	705.214	544.427	451.363	567.333
Sb07g014860.1	148.578	168.248	171.666	202.654
Sb02g029400.1	298.491	276.722	121.947	171.009
Sb07g005470.1	242.509	167.175	134.537	128.507
Sb03g038310.1	560.324	557.618	188.377	297.488
Sb01g014860.1	294.047	202.967	322.048	296.854
Sb06g017800.1	306.013	224.641	221.341	326.004
Sb03g006870.1	207.476	594.755	1397.24	732.816
Sb04g000620.1	73.1501	36.8283	176.442	115.819
Sb01g048470.1	209.64	149.731	96.8327	137.078
Sb09g025900.1	58.5169	83.3564	212.237	147.097
Sb04g024500.1	442.357	446.559	135.843	238.74
Sb03g025160.1	163.791	257.166	138.635	309.222
Sb02g004720.1	320.626	200.451	120.271	125.595
Sb01g033940.1	272.33	537.813	347.499	564.036
Sb01g009950.1	129.905	104.73	76.5914	85.1837
Sb09g001930.1	355.94	351.541	115.764	186.181
Sb08g021610.1	239.427	139.456	132.203	97.8406
Sb02g018650.1	325.102	269.854	117.855	218.349
Sb05g004100.1	887.712	495.654	140.845	371.533
Sb01g034310.1	327.64	86.7299	721.707	149.889
Sb05g007540.1	321.271	324.226	118.036	189.532
Sb10g008790.1	291.125	318.058	318.239	405.748
Sb02g038290.1	1539.06	1355.39	910.862	1227.59
Sb04g005710.1	179.774	104.61	75.6017	68.851
Sb01g042020.1	172.836	171.965	185.214	193.372
Sb03g031310.1	45.3364	35.7484	9.60363	19.1445
Sb06g021850.1	155.286	167.846	150.716	167.914
Sb10g029860.1	146.948	112.238	88.1473	106.818
Sb01g028370.1	202.618	171.849	269.875	206.991
Sb09g018420.1	154.331	827.597	3922.9	2732.13
Sb08g018180.1	924.674	1205.99	810.692	1022.07
Sb02g010910.1	128.935	180.127	155.365	162.646
Sb02g006810.1	394.267	379.649	155.301	245.211
Sb02g042050.1	684.778	502.337	313.163	411.544
Sb02g028570.1	152.645	159.051	76.4547	81.4551
Sb10g003710.1	629.199	730.112	1040.92	1279.17
Sb09g029860.1	381.108	432.728	515.814	681.869
Sb01g047120.1	94.5496	100.901	316.11	131.561
Sb03g038740.1	168.805	185.63	273.014	225.9
Sb01g013390.1	249.736	303.882	721.773	360.191
Sb03g037380.1	195.327	220.538	196.933	200.464
Sb09g026730.1	362.404	432.092	160.999	256.928
Sb07g015170.1	394.685	408.523	442.547	532.549
Sb01g017050.1	116.274	151.447	140.874	114.247
Sb01g004200.1	157.41	226.018	484.181	406.893
Sb03g039770.1	199.449	210.338	256.791	266.876
Sb01g045110.1	93.6898	67.1278	145.935	134.088
Sb04g007760.1	264.875	303.866	121.485	190.002
Sb03g003250.1	148.526	154.974	82.1144	112.944
Sb04g002070.1	314.941	201.716	75.1583	138.806
Sb01g005650.1	90.4133	124.1	96.0876	101.569
Sb01g001220.1	170.254	289.25	28.5167	81.4586
Sb10g031120.1	355.633	285.33	149.226	147.732
Sb04g025720.1	199.866	199.731	269.863	384.939
Sb07g000380.1	341.967	473.582	1940.77	1185.13
Sb03g043140.1	209.753	249.737	146.017	182.387
Sb04g035840.1	146.335	210.293	312.629	272.798
Sb03g033230.1	394.639	502.871	150.512	292.45
Sb04g024660.1	107.213	102.318	177.308	124.617
Sb10g006380.1	534.828	328.173	138.771	226.019
Sb01g043220.1	182.786	184.347	103.56	120.433
Sb05g005270.1	269.475	183.49	426.699	250.012
Sb03g028430.1	221.555	195.159	261.207	202.838
Sb04g022900.1	182.256	135.662	163.366	133.227
Sb03g033090.1	259.154	244.089	274.564	264.864
Sb02g033530.1	293.571	328.306	93.6384	147.844
Sb04g009170.1	418.681	368.076	565.951	492.722
Sb10g008810.1	395.94	319.144	465.423	439.087
Sb04g002330.1	340.879	224.901	206.996	97.6499
Sb01g006330.1	896.821	1014.24	1196.13	1227.4
Sb05g027730.1	282.727	266.721	150.145	213.118
Sb04g028050.1	365.553	238.553	29.6016	68.0446
Sb01g041000.1	165.257	98.2222	114.156	90.4648
Sb01g041340.1	373.371	484.825	147.265	411.817
Sb04g027330.1	326.215	433.849	445.301	430.116
Sb09g016840.1	187.348	141.663	51.3815	85.2497
Sb04g004370.1	523.758	489.134	541.595	595.86
Sb04g030280.1	370.935	415.231	372.074	408.27
Sb01g033550.1	342.084	301.395	511.161	361.369
Sb03g026290.1	205.639	262.436	261.174	310.21
Sb06g027770.1	40.1048	43.2871	157.606	131.266
Sb07g026160.1	398.356	458.369	274.312	339.561
Sb02g002950.1	560.397	729.512	228.123	725.737
Sb04g027660.1	149.774	98.3837	86.1406	81.4364
Sb07g004260.1	798.446	611.235	330.317	374.418
Sb01g015270.1	566.635	321.228	314.3	416.063
Sb01g036830.1	453.406	407.837	507.745	392.189
Sb02g003870.1	346.973	382.623	564.69	495.18
Sb06g022580.1	371.545	334.69	126.202	167.542
Sb07g023740.1	90.474	87.543	263.04	173.933
Sb01g020010.1	122.462	157.538	80.5144	72.8226
Sb07g001670.1	294.09	327.228	99.752	152.935
Sb09g005460.1	299.919	262.197	129.919	159.772
Sb06g029070.1	360.729	324.891	109.221	183.091
Sb03g003160.1	157.554	184.996	129.222	162.367
Sb08g018630.1	340.428	236.483	121.456	166.791
Sb01g020910.1	106.532	107.825	136.484	119.363
Sb03g030600.1	466.429	476.611	189.874	309.028
Sb04g022740.1	334.856	266.067	271.635	218.231
Sb02g040270.1	518.079	657.16	492.997	607.154
Sb10g026060.1	275.209	239.748	216.092	232.155
Sb03g018270.1	257.144	214.511	153.546	192.837
Sb04g005960.1	105.545	95.7545	100.391	51.5953
Sb09g004780.1	193.584	167.975	100.207	204.369
Sb01g043930.1	220.24	190.979	77.3696	109.994
Sb03g013260.1	428.616	506.97	157.898	287.81
Sb07g002770.1	275.486	364.49	122.705	250.461
Sb01g022260.1	327.763	493.608	579.217	384.494
Sb07g001980.1	278.981	267.598	136.393	162.972
Sb01g044010.1	136.915	147.497	51.6182	107.41
Sb03g039800.1	450.457	1486.12	746.323	606.776
Sb02g040870.1	610.503	1005.16	603.459	422.675
Sb04g019560.1	69.5364	70.8731	94.9288	95.5993
Sb06g017870.2	480.374	475.189	427.347	490.535
Sb10g008260.1	162.391	235.179	238.137	361.003
Sb02g034980.1	356.724	229.545	14.8991	74.1965
Sb03g003140.1	96.8973	129.554	133.737	132.99
Sb01g017890.1	431.039	172.883	45.6228	132.842
Sb09g026550.1	238.874	271.225	151.717	176.493
Sb05g016740.1	169.44	174.22	91.5928	85.4232
Sb07g021630.1	154.714	199.078	239.788	230.179

## Sheet: significantly_upregulated
S2b Table. Three hundred and thirty seven sorghum genes significantly expressed for leaf tissue of two genotypes under drought stress (GSE80699, Fracasso et al., 2016).
GeneID	Control mean	Control std	Treatment mean	Tratment std	Absolute t value	Degree of freedom	Raw p value	Adj p value	FDR
Sb10g021330.1	0.841727	0.183071	-0.841726	0.363966	5.84359	1	0	0	0
Sb01g015400.1	0.760773	0.826523	-0.760773	0.0419223	2.60008	1	0	0	0
Sb03g000370.1	0.593682	1.26087	-0.593682	0.0196026	1.33161	1	0	0	0
Sb10g000230.1	0.637276	1.17111	-0.637276	0.0633562	1.53688	1	0	0	0
Sb03g043430.1	-0.609005	0.138108	0.609005	1.22367	1.39879	1	0	0	0
Sb02g032040.1	0.783325	0.705327	-0.783325	0.219362	2.99949	1	0	0	0
Sb02g004000.1	0.563068	0.293683	-0.563068	1.2828	1.21019	1	0	0	0
Sb05g007070.1	0.714764	0.829442	-0.714764	0.518144	2.06718	1	0	0	0
Sb03g020186.1	-0.700624	0.761082	0.700624	0.676206	1.94646	1	0	0	0
Sb08g004500.1	0.694723	0.800267	-0.694723	0.654991	1.90011	1	0	0	0
Sb09g024340.1	0.721277	0.939554	-0.721277	0.190465	2.12804	1	0	0	0
Sb02g036260.1	0.698363	1.02225	-0.698363	0.0644328	1.92844	1	0	0	0
Sb03g043420.1	-0.540054	0.0758111	0.540054	1.35189	1.12813	1	0	0	0
Sb02g002690.1	0.573966	1.28312	-0.573966	0.189335	1.25166	1	0	0	0
Sb05g003480.1	0.737664	0.857263	-0.737664	0.297499	2.29931	1	0	0	0
Sb03g011270.1	0.725612	0.931845	-0.725612	0.160036	2.17067	1	0	0	0
Sb01g008450.1	0.8625	0.0709403	-0.8625	0.139072	15.6259	1	0	0	0
Sb04g004770.1	0.740057	0.529273	-0.740057	0.727417	2.32683	1	0	0	0
Sb07g000980.1	0.639694	1.16724	-0.639694	0.026597	1.54968	1	0	0	0
Sb02g031030.1	0.80235	0.61747	-0.80235	0.208963	3.48135	1	0	0	0
Sb04g011160.1	0.8166	0.458145	-0.8166	0.350374	4.00456	1	0	0	0
Sb03g004560.1	0.713818	0.934546	-0.713818	0.297457	2.05862	1	0	0	0
Sb08g002690.1	-0.81801	0.14171	0.81801	0.550778	4.06826	1	0	0	0
Sb03g038330.1	-0.815369	0.00635794	0.815369	0.583653	3.95111	1	0	0	0
Sb10g002460.1	0.632393	1.13895	-0.632393	0.321096	1.51154	1	0	0	0
Sb04g034340.1	0.726847	0.91422	-0.726847	0.225782	2.18314	1	0	0	0
Sb04g023800.1	0.643926	1.11917	-0.643926	0.298149	1.57252	1	0	0	0
Sb02g036420.1	0.82765	0.504797	-0.82765	0.0718308	4.59116	1	0	0	0
Sb04g024850.1	0.709239	0.977213	-0.709239	0.181586	2.01826	1	0	0	0
Sb02g044060.1	0.776715	0.763242	-0.776715	0.0657067	2.86775	1	0	0	0
Sb04g034160.1	0.855448	0.26379	-0.855448	0.0570183	8.96531	1	0	0	0
Sb02g005440.1	0.820008	0.180796	-0.820008	0.526933	4.16332	1	0	0	0
Sb02g036380.1	0.761411	0.559385	-0.761411	0.606713	2.60968	1	0	0	0
Sb01g011780.1	0.612343	1.22477	-0.612343	0.00971316	1.41408	1	0	0	0
Sb01g035580.1	0.830796	0.204569	-0.830796	0.444147	4.80547	1	0	0	0
Sb01g040030.1	-0.677983	0.885468	0.677983	0.614249	1.77943	1	0	0	0
Sb10g001120.1	0.825714	0.275078	-0.825714	0.443977	4.47163	1	0	0	0
Sb10g009560.1	0.711462	0.315235	-0.711462	0.935904	2.03765	1	0	0	0
Sb03g042604.1	0.834031	0.0532734	-0.834031	0.463387	5.05746	1	0	0	0
Sb04g024130.1	0.721512	0.518011	-0.721512	0.80582	2.13031	1	0	0	0
Sb10g000720.1	0.82881	0.460816	-0.82881	0.199856	4.6671	1	0	0	0
Sb01g047140.1	0.76172	0.774266	-0.76172	0.282214	2.61435	1	0	0	0
Sb09g019630.1	-0.816041	0.195188	0.816041	0.546086	3.98004	1	0	0	0
Sb02g035610.1	0.617791	1.08702	-0.617791	0.540125	1.43958	1	0	0	0
Sb03g006090.1	-0.826709	0.504262	0.826709	0.109216	4.53197	1	0	0	0
Sb02g033710.1	0.751927	0.722037	-0.751927	0.465924	2.47496	1	0	0	0
Sb04g032430.1	-0.81546	0.496107	0.81546	0.306564	3.95496	1	0	0	0
Sb01g021500.1	-0.666331	1.09404	0.666331	0.164605	1.7035	1	0	0	0
Sb01g019280.1	0.822928	0.319547	-0.822928	0.434796	4.31362	1	0	0	0
Sb05g023860.1	-0.678447	0.13913	0.678447	1.06747	1.78258	1	0	0	0
Sb09g029250.1	0.669427	1.0911	-0.669427	0.130255	1.7231	1	0	0	0
Sb03g008950.1	0.847755	0.277981	-0.847755	0.219028	6.77535	1	0	0	0
Sb04g032250.1	-0.848735	0.031742	0.848735	0.342915	6.97073	1	0	0	0
Sb08g009580.1	0.71988	0.960593	-0.71988	0.0659845	2.11467	1	0	0	0
Sb06g032740.1	0.813043	0.527462	-0.813043	0.278622	3.85502	1	0	0	0
Sb04g028530.1	0.830778	0.308781	-0.830778	0.379321	4.80421	1	0	0	0
Sb08g002670.1	-0.767753	0.0614912	0.767753	0.799024	2.70972	1	0	0	0
Sb06g001610.1	0.812601	0.598364	-0.812601	0.0260825	3.83747	1	0	0	0
Sb02g041940.1	0.596556	1.25547	-0.596556	0.0166951	1.34385	1	0	0	0
Sb05g027670.1	-0.563751	1.3147	0.563751	0.0174401	1.21274	1	0	0	0
Sb01g032910.1	-0.749114	0.558016	0.749114	0.666279	2.43798	1	0	0	0
Sb02g035760.1	0.774342	0.677862	-0.774342	0.376933	2.82379	1	0	0	0
Sb07g001570.1	0.808085	0.185717	-0.808086	0.594559	3.66937	1	0	0	0
Sb06g016090.1	0.733625	0.840495	-0.733625	0.375159	2.25441	1	0	0	0
Sb06g028330.1	0.798337	0.346286	-0.798337	0.57508	3.36373	1	0	0	0
Sb09g019170.1	-0.774171	0.121468	0.774171	0.766733	2.82069	1	0	0	0
Sb06g017080.1	-0.584061	1.26268	0.584061	0.202782	1.29175	1	0	0	0
Sb08g015270.1	0.828179	0.403065	-0.828179	0.306625	4.62533	1	0	0	0
Sb01g007690.1	0.829704	0.243533	-0.829704	0.4325	4.72801	1	0	0	0
Sb09g000350.1	0.83826	0.239687	-0.83826	0.363085	5.44968	1	0	0	0
Sb02g009870.1	0.651529	0.669822	-0.651529	0.923783	1.61498	1	0	0	0
Sb01g001850.1	0.840208	0.314914	-0.840208	0.277547	5.66142	1	0	0	0
Sb06g018550.1	-0.863249	0.124307	0.863249	0.0612622	17.6186	1	0	0	0
Sb01g001180.1	0.852189	0.280465	-0.852189	0.128192	7.81635	1	0	0	0
Sb09g027360.1	0.821284	0.0253026	-0.821284	0.548938	4.22721	1	0	0	0
Sb02g028050.1	0.852476	0.00471396	-0.852476	0.30515	7.90063	1	0	0	0
Sb05g004510.1	-0.775056	0.503333	0.775056	0.58635	2.83685	1	0	0	0
Sb07g014940.1	-0.798558	0.64229	0.798558	0.191536	3.36993	1	0	0	0
Sb04g037180.1	-0.618272	0.962976	0.618272	0.737316	1.44187	1	0	0	0
Sb02g004020.1	0.822971	0.362781	-0.822971	0.399077	4.31597	1	0	0	0
Sb03g025960.1	0.815288	0.000673633	-0.815288	0.584142	3.94764	1	0	0	0
Sb01g038760.1	-0.645836	1.10101	0.645836	0.345501	1.58301	1	0	0	0
Sb07g002560.1	0.658389	0.733501	-0.658389	0.85327	1.65499	1	0	0	0
Sb10g000700.1	0.840298	0.207852	-0.840298	0.363857	5.67183	1	0	0	0
Sb10g020030.1	-0.820682	0.257468	0.820682	0.489524	4.19676	1	0	0	0
Sb09g023400.1	0.839844	0.103015	-0.839844	0.409919	5.62014	1	0	0	0
Sb02g041740.1	0.678303	0.934203	-0.678303	0.535615	1.7816	1	0	0	0
Sb07g004240.1	0.825928	0.379599	-0.825928	0.356757	4.48441	1	0	0	0
Sb01g011310.1	0.859196	0.140918	-0.859196	0.165151	11.1938	1	0	0	0
Sb05g020390.1	-0.794317	0.659145	0.794317	0.20438	3.25555	1	0	0	0
Sb10g028120.1	0.528617	1.37123	-0.528617	0.0446065	1.0898	1	0	0	0
Sb03g011880.1	-0.619595	0.292092	0.619595	1.17435	1.44818	1	0	0	0
Sb09g014430.1	0.782574	0.739936	-0.782574	0.0529963	2.98377	1	0	0	0
Sb07g021160.1	-0.840677	0.238527	0.840677	0.340813	5.71598	1	0	0	0
Sb06g030160.1	0.701614	0.962114	-0.701614	0.324483	1.95445	1	0	0	0
Sb01g006370.1	0.804649	0.361015	-0.804649	0.528988	3.55365	1	0	0	0
Sb03g037410.1	0.651283	1.03344	-0.651283	0.485109	1.61357	1	0	0	0
Sb04g036970.1	0.773087	0.774641	-0.773087	0.0963162	2.80119	1	0	0	0
Sb09g022580.1	-0.747242	0.392942	0.747242	0.782377	2.41405	1	0	0	0
Sb03g044290.1	0.821663	0.0145826	-0.821663	0.547054	4.24673	1	0	0	0
Sb01g032210.1	-0.667403	0.654389	0.667403	0.888857	1.71024	1	0	0	0
Sb06g031240.1	0.772251	0.756965	-0.772251	0.203762	2.78636	1	0	0	0
Sb08g005410.1	-0.854707	0.159503	0.854707	0.229051	8.66119	1	0	0	0
Sb04g028020.1	-0.696016	0.268712	0.696016	0.995008	1.91008	1	0	0	0
Sb02g006320.1	-0.803087	0.581915	0.803087	0.285623	3.5041	1	0	0	0
Sb01g041040.1	0.803516	0.143304	-0.803516	0.63001	3.51753	1	0	0	0
Sb02g040260.1	0.603862	1.11075	-0.603862	0.554654	1.3757	1	0	0	0
Sb10g028940.1	0.856079	0.109547	-0.856079	0.237729	9.25049	1	0	0	0
Sb09g028260.1	0.733553	0.917683	-0.733553	0.0738828	2.25362	1	0	0	0
Sb09g019740.1	-0.617002	0.637008	0.617002	1.03511	1.43584	1	0	0	0
Sb03g030060.1	-0.849485	0.33265	0.849485	0.0533639	7.13174	1	0	0	0
Sb10g030240.1	-0.678844	0.107852	0.678844	1.07007	1.78529	1	0	0	0
Sb03g025190.1	-0.710785	0.0854113	0.710785	0.985821	2.03171	1	0	0	0
Sb04g002640.1	-0.817329	0.288749	0.817329	0.494489	4.03714	1	0	0	0
Sb02g031930.1	0.825519	0.0364345	-0.825519	0.522254	4.46001	1	0	0	0
Sb03g043750.1	0.747263	0.370779	-0.747263	0.793043	2.41431	1	0	0	0
Sb03g004730.1	0.612367	1.11473	-0.612367	0.50736	1.41419	1	0	0	0
Sb10g012160.1	-0.771101	0.0317202	0.771101	0.787785	2.76629	1	0	0	0
Sb09g024530.1	-0.835163	0.164379	0.835163	0.427774	5.15461	1	0	0	0
Sb09g004290.1	0.79466	0.24328	-0.79466	0.644108	3.26445	1	0	0	0
Sb01g014550.1	0.853147	0.294503	-0.853147	0.0427263	8.10881	1	0	0	0
Sb03g040100.1	0.710798	0.941431	-0.710798	0.304587	2.03182	1	0	0	0
Sb02g012040.1	0.691338	1.00893	-0.691338	0.265077	1.87447	1	0	0	0
Sb06g016540.1	-0.638889	0.326104	0.638889	1.12292	1.5454	1	0	0	0
Sb03g043970.1	0.7137	0.22215	-0.7137	0.955604	2.05757	1	0	0	0
Sb09g029170.1	0.836267	0.183805	-0.836267	0.410906	5.25461	1	0	0	0
Sb06g021540.1	-0.821395	0.287001	0.821395	0.467839	4.23291	1	0	0	0
Sb09g027690.1	0.826679	0.506206	-0.826679	0.100814	4.5301	1	0	0	0
Sb09g022570.1	0.805945	0.23201	-0.805945	0.5899	3.59617	1	0	0	0
Sb08g002660.1	-0.693323	1.02861	0.693323	0.138464	1.88942	1	0	0	0
Sb01g041800.1	0.819017	0.415759	-0.819017	0.379458	4.11543	1	0	0	0
Sb01g000380.1	0.806439	0.247779	-0.806439	0.580716	3.61271	1	0	0	0
Sb02g027000.1	0.612977	1.19512	-0.612977	0.262171	1.41701	1	0	0	0
Sb07g024590.1	0.622154	1.13112	-0.622154	0.415043	1.46051	1	0	0	0
Sb03g028630.1	0.757853	0.698899	-0.757853	0.462791	2.5572	1	0	0	0
Sb01g047540.1	-0.742756	0.065123	0.742756	0.888265	2.35877	1	0	0	0
Sb10g025480.1	0.62881	0.767281	-0.62881	0.910863	1.49337	1	0	0	0
Sb06g016800.1	0.847552	0.0749608	-0.847552	0.347851	6.73691	1	0	0	0
Sb02g039090.1	0.846853	0.028354	-0.846853	0.361327	6.60875	1	0	0	0
Sb06g028650.1	0.845777	0.141583	-0.845777	0.344377	6.42473	1	0	0	0
Sb01g008270.1	0.739649	0.657247	-0.739649	0.6162	2.32209	1	0	0	0
Sb04g033210.1	0.722694	0.8465	-0.722694	0.440785	2.14178	1	0	0	0
Sb07g004290.1	0.820054	0.323039	-0.820054	0.453533	4.16557	1	0	0	0
Sb01g013910.1	-0.836459	0.284544	0.836459	0.346954	5.27257	1	0	0	0
Sb06g014590.1	0.715375	0.918527	-0.715375	0.330545	2.07273	1	0	0	0
Sb07g003870.1	-0.864141	0.110262	0.864141	0.0297563	21.4012	1	0	0	0
Sb06g032120.1	-0.852715	0.0688476	0.852715	0.294565	7.97294	1	0	0	0
Sb10g026440.1	-0.822695	0.414826	0.822695	0.347295	4.30107	1	0	0	0
Sb10g028990.1	0.791106	0.686184	-0.791107	0.160478	3.17523	1	0	0	0
Sb02g039166.1	0.845199	0.332772	-0.845199	0.178376	6.33158	1	0	0	0
Sb09g004630.1	0.832355	0.434421	-0.832355	0.200044	4.92247	1	0	0	0
Sb09g005960.1	0.829126	0.442442	-0.829126	0.233332	4.68838	1	0	0	0
Sb10g002040.1	-0.709631	0.585767	0.709631	0.801608	2.02165	1	0	0	0
Sb04g022140.1	-0.726514	0.66986	0.726514	0.663322	2.17976	1	0	0	0
Sb10g003120.1	0.750651	0.304481	-0.750651	0.808322	2.45803	1	0	0	0
Sb01g048270.1	0.863817	0.0146859	-0.863817	0.122752	19.763	1	0	0	0
Sb03g036900.1	0.837299	0.155891	-0.837299	0.414028	5.35311	1	0	0	0
Sb06g032690.1	0.817808	0.0101182	-0.817808	0.569787	4.05897	1	0	0	0
Sb09g027060.2	0.834563	0.0949094	-0.834563	0.452784	5.10242	1	0	0	0
Sb06g020520.1	-0.667227	0.75498	0.667227	0.805752	1.70913	1	0	0	0
Sb01g008940.1	0.652747	0.652433	-0.652747	0.932746	1.62196	1	0	0	0
Sb04g027810.1	0.695625	1.00573	-0.695625	0.230051	1.90705	1	0	0	0
Sb06g028200.1	0.753936	0.851653	-0.753936	0.0317997	2.50215	1	0	0	0
Sb02g028020.1	0.845801	0.350013	-0.845801	0.126374	6.42866	1	0	0	0
Sb09g019930.2	0.852422	0.275739	-0.852422	0.132194	7.88455	1	0	0	0
Sb02g039660.1	0.829745	0.414395	-0.829745	0.272703	4.73089	1	0	0	0
Sb06g015360.1	0.692672	0.799597	-0.692672	0.664431	1.88449	1	0	0	0
Sb09g028590.1	0.858528	0.00120131	-0.858528	0.227415	10.6776	1	0	0	0
Sb07g025000.1	0.837133	0.272805	-0.837133	0.349877	5.33687	1	0	0	0
Sb01g035380.1	-0.845061	0.0340018	0.845061	0.377268	6.30995	1	0	0	0
Sb01g040970.1	-0.832651	0.323971	0.832651	0.34902	4.94553	1	0	0	0
Sb01g019840.1	0.811226	0.404114	-0.811226	0.452042	3.78416	1	0	0	0
Sb04g036030.1	0.76732	0.712673	-0.76732	0.370106	2.7026	1	0	0	0
Sb04g029810.1	0.804654	0.300923	-0.804654	0.565307	3.55382	1	0	0	0
Sb03g010620.1	-0.754484	0.411075	0.754484	0.744334	2.5097	1	0	0	0
Sb10g006060.1	0.691157	0.611342	-0.691157	0.845854	1.87312	1	0	0	0
Sb10g022570.1	0.824921	0.0370203	-0.824921	0.525976	4.42505	1	0	0	0
Sb10g002220.1	0.773935	0.412495	-0.773935	0.658744	2.81642	1	0	0	0
Sb04g017830.1	-0.538659	0.0454308	0.538659	1.35548	1.12337	1	0	0	0
Sb10g028450.1	-0.812211	0.581331	0.812211	0.152672	3.82214	1	0	0	0
Sb03g035235.1	0.705562	0.893594	-0.705562	0.458496	1.98698	1	0	0	0
Sb08g016310.1	0.820415	0.0354974	-0.820415	0.55355	4.18341	1	0	0	0
Sb01g010280.1	0.608025	1.07808	-0.608025	0.599128	1.39435	1	0	0	0
Sb01g003770.1	-0.790373	0.0704389	0.790373	0.704474	3.15756	1	0	0	0
Sb02g038365.1	0.818434	0.274488	-0.818434	0.495298	4.08793	1	0	0	0
Sb09g005570.1	-0.753805	0.852265	0.753805	0.0275513	2.50036	1	0	0	0
Sb01g028830.1	0.830118	0.0749771	-0.830118	0.487845	4.757	1	0	0	0
Sb03g030270.1	0.689296	1.01025	-0.689296	0.280861	1.85933	1	0	0	0
Sb10g004940.1	0.813853	0.571055	-0.813853	0.156425	3.88779	1	0	0	0
Sb07g026620.1	0.721082	0.293135	-0.721082	0.913363	2.12617	1	0	0	0
Sb06g029050.1	0.622559	1.16619	-0.622559	0.29949	1.46248	1	0	0	0
Sb01g036170.1	-0.82896	0.469376	0.82896	0.176035	4.67714	1	0	0	0
Sb03g014690.1	-0.862961	0.126523	0.862961	0.0719973	16.7669	1	0	0	0
Sb02g039270.1	0.834729	0.261574	-0.834729	0.380119	5.11671	1	0	0	0
Sb03g006610.1	0.839048	0.33518	-0.839048	0.267666	5.53266	1	0	0	0
Sb03g034620.1	0.772804	0.619981	-0.772804	0.476151	2.79614	1	0	0	0
Sb06g032180.1	-0.798992	0.017094	0.798992	0.66795	3.38221	1	0	0	0
Sb03g002420.1	0.791286	0.324494	-0.791286	0.624633	3.1796	1	0	0	0
Sb01g047510.1	0.829934	0.1516	-0.829934	0.471015	4.74405	1	0	0	0
Sb01g035090.1	0.655025	0.653774	-0.655025	0.925391	1.63516	1	0	0	0
Sb07g021260.1	0.79481	0.55853	-0.79481	0.401436	3.26835	1	0	0	0
Sb01g048750.1	-0.748145	0.352996	0.748145	0.797816	2.42552	1	0	0	0
Sb04g005040.1	-0.621046	0.829459	0.621046	0.877043	1.45515	1	0	0	0
Sb09g001970.1	-0.831994	0.252756	0.831994	0.408972	4.89468	1	0	0	0
Sb09g023950.1	0.772249	0.159418	-0.772249	0.767537	2.78632	1	0	0	0
Sb07g025470.1	0.814916	0.0986887	-0.814916	0.577849	3.93188	1	0	0	0
Sb02g022800.1	0.772456	0.00823668	-0.772456	0.783059	2.78997	1	0	0	0
Sb09g023800.1	0.783219	0.390689	-0.783219	0.627402	2.99726	1	0	0	0
Sb03g033100.1	0.658314	1.0427	-0.658314	0.423395	1.65454	1	0	0	0
Sb10g029560.1	-0.86588	0.0211807	0.86588	0.0236782	77.0898	1	0	0	0
Sb02g038370.1	0.840836	0.27204	-0.840836	0.313003	5.73484	1	0	0	0
Sb01g038500.1	0.847634	0.0907704	-0.847634	0.343257	6.75239	1	0	0	0
Sb10g012970.1	-0.730073	0.475243	0.730073	0.801321	2.21645	1	0	0	0
Sb04g035260.1	0.842786	0.0488989	-0.842786	0.395541	5.98105	1	0	0	0
Sb02g003010.1	-0.849084	0.262276	0.849084	0.217795	7.0445	1	0	0	0
Sb01g015470.1	0.84888	0.0504556	-0.84888	0.339214	7.00108	1	0	0	0
Sb02g006540.1	-0.86293	0.146113	0.86293	0.00750484	16.6825	1	0	0	0
Sb02g022390.1	0.812029	0.210072	-0.812029	0.564186	3.81505	1	0	0	0
Sb02g004390.1	-0.810599	0.609372	0.810599	0.0196148	3.76048	1	0	0	0
Sb01g000240.1	0.717926	0.968284	-0.717926	0.0275006	2.09627	1	0	0	0
Sb01g037090.1	-0.80548	0.632068	0.80548	0.0727759	3.58077	1	0	0	0
Sb06g027330.1	0.82292	0.159164	-0.82292	0.51563	4.31322	1	0	0	0
Sb02g028310.1	0.862049	0.140865	-0.862049	0.0874388	14.7062	1	0	0	0
Sb01g037100.1	0.695583	0.946089	-0.695583	0.411792	1.90673	1	0	0	0
Sb05g002720.1	-0.697206	1.02691	0.697206	0.0329147	1.91934	1	0	0	0
Sb07g003770.1	0.718787	0.0676775	-0.718787	0.963743	2.10434	1	0	0	0
Sb01g015680.1	-0.571068	1.30065	0.571068	0.0618125	1.24046	1	0	0	0
Sb01g001840.1	0.723391	0.550659	-0.723391	0.776913	2.14861	1	0	0	0
Sb02g029380.1	0.817322	0.131264	-0.817322	0.557414	4.03683	1	0	0	0
Sb10g028030.1	-0.717878	0.184405	0.717878	0.951104	2.09582	1	0	0	0
Sb02g034200.1	-0.706525	0.171793	0.706525	0.986801	1.99508	1	0	0	0
Sb02g029030.1	0.813654	0.366499	-0.813654	0.466419	3.87967	1	0	0	0
Sb10g027330.1	0.786209	0.385191	-0.786209	0.615734	3.06176	1	0	0	0
Sb04g004630.1	0.678763	0.92027	-0.678763	0.556978	1.78474	1	0	0	0
Sb09g018320.1	0.822588	0.0365719	-0.822588	0.540425	4.29536	1	0	0	0
Sb01g005360.1	0.83661	0.0962386	-0.83661	0.437119	5.28676	1	0	0	0
Sb02g040610.1	-0.668963	0.130174	0.668963	1.09225	1.72014	1	0	0	0
Sb02g011900.1	0.619838	0.843436	-0.619838	0.867075	1.44934	1	0	0	0
Sb07g021640.1	0.650906	1.09144	-0.650906	0.337704	1.61143	1	0	0	0
Sb01g047850.1	0.800526	0.631692	-0.800526	0.193897	3.4266	1	0	0	0
Sb04g009660.1	0.671124	1.08104	-0.671124	0.172396	1.73401	1	0	0	0
Sb06g018880.3	0.677658	1.07581	-0.677658	0.0758022	1.77723	1	0	0	0
Sb02g039230.1	0.771799	0.205866	-0.771799	0.758237	2.77843	1	0	0	0
Sb03g004490.1	0.617065	0.275195	-0.617065	1.18372	1.43614	1	0	0	0
Sb09g023880.1	-0.780175	0.349747	0.780175	0.665572	2.9349	1	0	0	0
Sb10g029870.1	0.600732	1.18979	-0.600732	0.375355	1.36192	1	0	0	0
Sb08g007220.1	0.679581	0.966026	-0.679581	0.468476	1.79033	1	0	0	0
Sb01g039680.1	-0.79788	0.0259789	0.79788	0.672962	3.35095	1	0	0	0
Sb08g016630.1	0.818733	0.554459	-0.818733	0.106217	4.10196	1	0	0	0
Sb03g015670.1	-0.80638	0.193499	0.80638	0.601303	3.61072	1	0	0	0
Sb10g027590.1	0.733308	0.865055	-0.733308	0.317357	2.25096	1	0	0	0
Sb07g014860.1	-0.642809	0.622037	0.642809	0.979927	1.56644	1	0	0	0
Sb02g029400.1	0.836311	0.182434	-0.836311	0.411161	5.25868	1	0	0	0
Sb07g005470.1	0.699856	1.01695	-0.699856	0.0814031	1.9403	1	0	0	0
Sb03g038310.1	0.841304	0.0101906	-0.841303	0.410767	5.7912	1	0	0	0
Sb01g014860.1	-0.58358	1.23342	0.58358	0.341182	1.2898	1	0	0	0
Sb03g006870.1	-0.669969	0.552693	0.669969	0.948208	1.72657	1	0	0	0
Sb04g000620.1	-0.759373	0.427977	0.759373	0.714314	2.57932	1	0	0	0
Sb01g048470.1	0.671793	0.907335	-0.671793	0.609526	1.73835	1	0	0	0
Sb09g025900.1	-0.788745	0.254826	0.788745	0.668272	3.11924	1	0	0	0
Sb04g024500.1	0.833264	0.0192577	-0.833264	0.471504	4.99436	1	0	0	0
Sb02g004720.1	0.736648	0.909822	-0.736648	0.0403061	2.28782	1	0	0	0
Sb01g009950.1	0.769504	0.752045	-0.769504	0.256671	2.73896	1	0	0	0
Sb09g001930.1	0.840945	0.0258015	-0.840945	0.413012	5.74783	1	0	0	0
Sb08g021610.1	0.611015	1.1608	-0.611015	0.398996	1.40796	1	0	0	0
Sb02g018650.1	0.733799	0.443154	-0.733799	0.806083	2.2563	1	0	0	0
Sb05g004100.1	0.696613	0.886899	-0.696613	0.521853	1.91472	1	0	0	0
Sb05g007540.1	0.829624	0.0205218	-0.829624	0.496462	4.72247	1	0	0	0
Sb10g008790.1	-0.574536	0.381225	0.574536	1.23867	1.25388	1	0	0	0
Sb02g038290.1	0.714504	0.490984	-0.714504	0.846683	2.06481	1	0	0	0
Sb01g042020.1	-0.819065	0.059682	0.819065	0.559433	4.11773	1	0	0	0
Sb03g031310.1	0.813398	0.421471	-0.813398	0.4194	3.8693	1	0	0	0
Sb10g029860.1	0.654036	0.999845	-0.654036	0.537825	1.62941	1	0	0	0
Sb01g028370.1	-0.622601	0.529146	0.622601	1.08142	1.46268	1	0	0	0
Sb02g006810.1	0.818675	0.0906444	-0.818675	0.557554	4.09926	1	0	0	0
Sb02g042050.1	0.731438	0.816245	-0.731438	0.440155	2.23088	1	0	0	0
Sb02g028570.1	0.863617	0.101753	-0.863617	0.0794247	18.9236	1	0	0	0
Sb10g003710.1	-0.809319	0.240428	0.809319	0.567631	3.71336	1	0	0	0
Sb09g029860.1	-0.729204	0.277365	0.729204	0.892253	2.20737	1	0	0	0
Sb01g047120.1	-0.601634	0.0428525	0.601634	1.24511	1.36588	1	0	0	0
Sb03g038740.1	-0.777778	0.25619	0.777778	0.717366	2.88798	1	0	0	0
Sb01g013390.1	-0.61895	0.179412	0.61895	1.19809	1.4451	1	0	0	0
Sb07g015170.1	-0.69309	0.157825	0.69309	1.02645	1.88766	1	0	0	0
Sb01g004200.1	-0.832221	0.318121	0.832221	0.358373	4.91211	1	0	0	0
Sb03g039770.1	-0.851679	0.230337	0.851679	0.21334	7.67274	1	0	0	0
Sb01g045110.1	-0.818661	0.515959	0.818661	0.230131	4.0986	1	0	0	0
Sb04g007760.1	0.794614	0.340644	-0.794614	0.598596	3.26324	1	0	0	0
Sb03g003250.1	0.801079	0.134729	-0.801079	0.644154	3.44297	1	0	0	0
Sb04g002070.1	0.740363	0.783305	-0.740363	0.440321	2.33041	1	0	0	0
Sb01g001220.1	0.766156	0.737756	-0.766156	0.328231	2.68369	1	0	0	0
Sb04g025720.1	-0.730193	0.00109089	0.730193	0.931275	2.21771	1	0	0	0
Sb07g000380.1	-0.783924	0.126312	0.783924	0.725188	3.01216	1	0	0	0
Sb04g035840.1	-0.785062	0.620711	0.785063	0.386556	3.03663	1	0	0	0
Sb03g033230.1	0.75711	0.509895	-0.75711	0.668688	2.54655	1	0	0	0
Sb04g024660.1	-0.672963	0.100851	0.672963	1.0855	1.74598	1	0	0	0
Sb10g006380.1	0.730505	0.857043	-0.730505	0.361836	2.22099	1	0	0	0
Sb01g043220.1	0.854139	0.0263389	-0.854139	0.284772	8.44748	1	0	0	0
Sb03g033090.1	-0.709381	0.835354	0.709381	0.537863	2.01949	1	0	0	0
Sb02g033530.1	0.842237	0.217526	-0.842237	0.33946	5.9086	1	0	0	0
Sb04g009170.1	-0.785893	0.413677	0.785893	0.59863	3.05479	1	0	0	0
Sb10g008810.1	-0.740602	0.849247	0.740602	0.291234	2.3332	1	0	0	0
Sb04g002330.1	0.655556	0.823505	-0.655556	0.776417	1.63826	1	0	0	0
Sb01g006330.1	-0.821094	0.532113	0.821094	0.141688	4.21754	1	0	0	0
Sb05g027730.1	0.776593	0.188833	-0.776593	0.742937	2.86545	1	0	0	0
Sb04g028050.1	0.812075	0.575971	-0.812075	0.174347	3.81683	1	0	0	0
Sb09g016840.1	0.799011	0.536686	-0.799011	0.397861	3.38277	1	0	0	0
Sb04g004370.1	-0.699204	0.549705	0.699204	0.861556	1.93511	1	0	0	0
Sb01g033550.1	-0.62525	0.314157	0.62525	1.15653	1.47565	1	0	0	0
Sb06g027770.1	-0.851938	0.0373189	0.851938	0.30889	7.74466	1	0	0	0
Sb07g026160.1	0.769533	0.537861	-0.769533	0.584793	2.73944	1	0	0	0
Sb04g027660.1	0.641894	1.15787	-0.641894	0.105988	1.56148	1	0	0	0
Sb07g004260.1	0.807966	0.606896	-0.807966	0.142967	3.66519	1	0	0	0
Sb02g003870.1	-0.821295	0.250744	0.821295	0.488899	4.22782	1	0	0	0
Sb06g022580.1	0.850824	0.215011	-0.850824	0.241179	7.44803	1	0	0	0
Sb07g023740.1	-0.778636	0.0249272	0.778636	0.757813	2.90457	1	0	0	0
Sb01g020010.1	0.803826	0.629595	-0.803826	0.138065	3.52734	1	0	0	0
Sb07g001670.1	0.842036	0.214099	-0.842036	0.343602	5.88281	1	0	0	0
Sb09g005460.1	0.840222	0.329071	-0.840222	0.26042	5.66306	1	0	0	0
Sb06g029070.1	0.830587	0.214062	-0.830587	0.441227	4.79037	1	0	0	0
Sb08g018630.1	0.757037	0.771034	-0.757037	0.336284	2.54551	1	0	0	0
Sb01g020910.1	-0.747436	0.0658846	0.747436	0.872361	2.41651	1	0	0	0
Sb03g030600.1	0.809334	0.0524766	-0.809334	0.614134	3.7139	1	0	0	0
Sb10g026060.1	0.66794	1.00423	-0.66794	0.454906	1.71364	1	0	0	0
Sb03g018270.1	0.724613	0.697505	-0.724613	0.642831	2.16069	1	0	0	0
Sb01g043930.1	0.834629	0.308566	-0.834629	0.344039	5.10813	1	0	0	0
Sb03g013260.1	0.793278	0.358876	-0.793278	0.595021	3.229	1	0	0	0
Sb07g002770.1	0.667932	0.630214	-0.667932	0.9046	1.71358	1	0	0	0
Sb07g001980.1	0.854416	0.111279	-0.854416	0.259833	8.5497	1	0	0	0
Sb01g044010.1	0.729264	0.174083	-0.729264	0.917818	2.208	1	0	0	0
Sb02g040870.1	0.599848	1.13579	-0.599848	0.520288	1.35807	1	0	0	0
Sb10g008260.1	-0.611779	0.624847	0.611779	1.05474	1.41148	1	0	0	0
Sb02g034980.1	0.80432	0.581942	-0.80432	0.271332	3.54306	1	0	0	0
Sb03g003140.1	-0.569113	1.3052	0.569113	0.0298814	1.23297	1	0	0	0
Sb01g017890.1	0.64187	1.10159	-0.64187	0.372176	1.56135	1	0	0	0
Sb09g026550.1	0.82558	0.415326	-0.82558	0.318078	4.46366	1	0	0	0
Sb05g016740.1	0.864132	0.0701092	-0.864132	0.0904878	21.3518	1	0	0	0
Sb07g021630.1	-0.758003	0.818706	0.758003	0.177334	2.55936	1	0	0	0

## Sheet: GO-annotation
S2b Table. GO annotation of sorghum genes significantly expressed for leaf tissue of the two genotypes based on drought treatment.
Gene Ids	GO acc
Sb10g027330.1	GO:0003735 GO:0006414 GO:0042254 GO:0022625
Sb01g044010.1	GO:0005355 GO:0005354 GO:0005351 GO:0015575 GO:0015576 GO:0016021 GO:0015591 GO:0005365 GO:0015148 GO:0005886 GO:0015168 GO:0055085
Sb07g015170.1	GO:0009535
Sb01g017890.1	GO:0009535 GO:0009543
Sb03g033100.1	GO:0016791 GO:0008152
Sb10g025480.1	GO:0003735 GO:0006412 GO:0005840 GO:0009507
Sb03g030270.1	GO:0003735 GO:0009535 GO:0006412 GO:0000311
Sb04g024660.1	GO:0032502 GO:0005794 GO:0032501 GO:0009987 GO:0006974 GO:0008270
Sb02g036260.1	GO:0009768 GO:0016168 GO:0009503 GO:0010287
Sb03g002420.1	GO:0040010 GO:0000003 GO:0022625 GO:0002119 GO:0019843 GO:0003735 GO:0006412 GO:0022627
Sb09g029170.1	GO:0050662 GO:0016853 GO:0000287 GO:0005739 GO:0004455 GO:0009082 GO:0009507
Sb01g010280.1	GO:0009590 GO:0009570 GO:0005829 GO:0000287 GO:0004614 GO:0009409 GO:0006006 GO:0019252
Sb03g031310.1	GO:0050660 GO:0051538 GO:0031026 GO:0005829 GO:0004355 GO:0006541 GO:0016040 GO:0005739 GO:0042128 GO:0006537 GO:0010181 GO:0009501 GO:0005506 GO:0009055 GO:0009507
Sb02g039166.1	GO:0003746 GO:0005811 GO:0005853 GO:0006414
Sb10g004940.1	GO:0022627 GO:0005811 GO:0006464 GO:0003735 GO:0003723 GO:0005515 GO:0000022 GO:0006414
Sb03g038310.1	GO:0003735 GO:0040010 GO:0009792 GO:0022627 GO:0006412
Sb07g001980.1	GO:0005852 GO:0005840 GO:0005634 GO:0000166 GO:0003735 GO:0008270 GO:0005515 GO:0000022 GO:0003743 GO:0006413 GO:0005829 GO:0003723
Sb06g014590.1	GO:0004176 GO:0009535 GO:0004518 GO:0009570 GO:0031897 GO:0005739 GO:0006289 GO:0009658 GO:0006510 GO:0010380 GO:0005515 GO:0003677 GO:0008462 GO:0005524 GO:0045037
Sb04g011160.1	GO:0003746 GO:0009507 GO:0003924 GO:0008152 GO:0005525
Sb01g020010.1	GO:0051131 GO:0008283 GO:0005739 GO:0051082 GO:0042026 GO:0005524 GO:0006954 GO:0046956 GO:0009408 GO:0007005
Sb07g024590.1	GO:0050662 GO:0044237 GO:0003824 GO:0016564 GO:0006808 GO:0009507
Sb04g028530.1	GO:0022627 GO:0005811 GO:0042254 GO:0003735 GO:0003723 GO:0005515 GO:0006414
Sb02g040610.1	GO:0018106 GO:0000155 GO:0005739 GO:0007165 GO:0004740 GO:0005524 GO:0009927
Sb02g036380.1	GO:0009535 GO:0016168 GO:0016021 GO:0009522 GO:0009523 GO:0010287 GO:0000287 GO:0018298 GO:0005198 GO:0030076 GO:0009765
Sb04g027660.1	GO:0003700 GO:0006355 GO:0005634
Sb02g040870.1	GO:0051087 GO:0006986 GO:0006919 GO:0006458 GO:0051082 GO:0005759 GO:0009408 GO:0005524
Sb06g016800.1	GO:0003735 GO:0006414 GO:0022627 GO:0005515 GO:0003723
Sb02g002690.1	GO:0030095 GO:0019684 GO:0009543 GO:0008266 GO:0005509 GO:0019898 GO:0009654
Sb04g028020.1	GO:0016021 GO:0046713 GO:0046715 GO:0015250 GO:0005886 GO:0010036
Sb07g004260.1	GO:0006637 GO:0006869 GO:0030156 GO:0005829 GO:0030547 GO:0005739 GO:0000062 GO:0006694
Sb04g023800.1	GO:0006468 GO:0005215 GO:0006810 GO:0004672 GO:0005524 GO:0009507
Sb03g003140.1	GO:0003872 GO:0005945 GO:0006096 GO:0005524
Sb04g037180.1	GO:0006468 GO:0010287 GO:0005524 GO:0004672
Sb04g032430.1	GO:0015250 GO:0016021 GO:0006833 GO:0009414 GO:0005886
Sb04g024500.1	GO:0005783 GO:0022625 GO:0005624 GO:0030447 GO:0003735 GO:0003723 GO:0006412 GO:0000027
Sb01g005360.1	GO:0022627 GO:0019843 GO:0003735 GO:0006417 GO:0006414 GO:0006413
Sb09g000350.1	GO:0009535 GO:0006457 GO:0005615 GO:0009570 GO:0005788 GO:0051082 GO:0009543 GO:0007165 GO:0003755 GO:0045036
Sb03g008950.1	GO:0009617
Sb03g006090.1	GO:0005507 GO:0006878
Sb08g002660.1	GO:0008289 GO:0006869
Sb04g034340.1	GO:0040010 GO:0002119 GO:0000003 GO:0004427 GO:0009570 GO:0005829 GO:0016020 GO:0006796 GO:0009792 GO:0000287
Sb06g020520.1	GO:0005737 GO:0032502 GO:0005634 GO:0005488 GO:0043508 GO:0016481
Sb02g009870.1	GO:0004373 GO:0033840 GO:0009011 GO:0009501 GO:0019252 GO:0009507
Sb01g015470.1	GO:0040010 GO:0015934 GO:0000003 GO:0002119 GO:0003735 GO:0009792 GO:0022626 GO:0006412
Sb02g035760.1	GO:0040010 GO:0000003 GO:0022625 GO:0042254 GO:0003735 GO:0003723 GO:0005515 GO:0006414
Sb01g035380.1	GO:0005795 GO:0050662 GO:0009832 GO:0046369 GO:0009555 GO:0009969 GO:0005829 GO:0010053 GO:0010246 GO:0006950 GO:0012505 GO:0046983 GO:0003978 GO:0010306
Sb03g013260.1	GO:0005840 GO:0005634 GO:0030528 GO:0003735 GO:0045941 GO:0042787 GO:0008270 GO:0005515 GO:0006412
Sb09g027360.1	GO:0005737 GO:0009826 GO:0006656 GO:0009555 GO:0006950 GO:0040011 GO:0000234 GO:0048518 GO:0042425 GO:0048528
Sb02g004020.1	GO:0003735 GO:0006414 GO:0003723 GO:0022625
Sb09g024530.1	GO:0005737 GO:0006446 GO:0006950 GO:0005515 GO:0003743
Sb01g001840.1	GO:0003735 GO:0006412 GO:0046677 GO:0005840 GO:0046898
Sb07g002770.1	GO:0000162 GO:0009684 GO:0030170 GO:0004834 GO:0006979 GO:0009507
Sb04g027810.1	GO:0045261 GO:0009535 GO:0015986 GO:0046933 GO:0010287 GO:0046961 GO:0009409 GO:0046872
Sb01g042020.1	GO:0022626 GO:0043524 GO:0008270 GO:0016887 GO:0042273 GO:0008428 GO:0009615 GO:0005634 GO:0016020 GO:0005739 GO:0006364 GO:0006401 GO:0005506 GO:0005524 GO:0006935 GO:0005215 GO:0016049 GO:0009055 GO:0016071 GO:0051536 GO:0000054 GO:0032312 GO:0008060 GO:0006413 GO:0003743
Sb05g002720.1	GO:0040011 GO:0040010 GO:0008104 GO:0000753 GO:0005634 GO:0002119 GO:0000398 GO:0006512 GO:0005515 GO:0005937 GO:0031386 GO:0005829
Sb04g032250.1	GO:0009409 GO:0044424 GO:0009415
Sb01g015680.1	GO:0016021 GO:0005778 GO:0005515 GO:0005739 GO:0009507
Sb09g027690.1	GO:0005737 GO:0007205 GO:0008104 GO:0005834 GO:0005080 GO:0016301 GO:0003924 GO:0000166 GO:0004872 GO:0005102 GO:0043025
Sb04g002640.1	GO:0004674 GO:0009987 GO:0044464 GO:0005515
Sb01g015400.1	GO:0009535 GO:0016168 GO:0016021 GO:0009522 GO:0009523 GO:0010287 GO:0000287 GO:0018298 GO:0030076 GO:0009765
Sb01g035580.1	GO:0000723 GO:0022627 GO:0042274 GO:0005634 GO:0003735 GO:0003723 GO:0005515 GO:0006412
Sb03g025960.1	GO:0022625 GO:0042254 GO:0003735 GO:0009793 GO:0000022 GO:0006412
Sb02g039230.1	GO:0009536 GO:0006636 GO:0004315
Sb08g016310.1	GO:0040010 GO:0000003 GO:0002119 GO:0003735 GO:0008360 GO:0008270 GO:0005515 GO:0003723 GO:0009792 GO:0010171 GO:0006414 GO:0022627
Sb08g005410.1	GO:0019853 GO:0009753 GO:0008928 GO:0010474 GO:0010475 GO:0010472 GO:0042742 GO:0010193 GO:0010471 GO:0009408 GO:0010473
Sb06g032690.1	GO:0009535 GO:0016168 GO:0016021 GO:0009522 GO:0010287 GO:0018298 GO:0009783 GO:0009765
Sb09g028590.1	GO:0022625 GO:0042254 GO:0003735 GO:0003723 GO:0005515 GO:0006414
Sb09g019170.1	GO:0009535 GO:0000049 GO:0015934 GO:0019843 GO:0003735 GO:0009842 GO:0006417 GO:0006396
Sb10g008810.1	GO:0010150 GO:0012505
Sb03g033230.1	GO:0022627 GO:0042254 GO:0004386 GO:0003735 GO:0003725 GO:0031369 GO:0006414 GO:0006413 GO:0005524 GO:0003743
Sb05g004100.1	GO:0006950
Sb02g028050.1	GO:0005737 GO:0006457 GO:0010286 GO:0051082 GO:0050821 GO:0048366 GO:0042742 GO:0046685 GO:0009908 GO:0005524 GO:0012505
Sb01g047120.1	GO:0015996 GO:0010154 GO:0009816 GO:0051537 GO:0009706 GO:0032441 GO:0008219 GO:0009908 GO:0055114 GO:0009055
Sb02g031930.1	GO:0005783 GO:0022625 GO:0042254 GO:0003735 GO:0003723 GO:0005515 GO:0006414
Sb01g019280.1	GO:0019674 GO:0005625 GO:0051287 GO:0005829 GO:0004470 GO:0008415 GO:0006107 GO:0006108 GO:0006099 GO:0030060 GO:0006096
Sb03g020186.1	GO:0005739
Sb07g005470.1	GO:0044444 GO:0043231 GO:0005488
Sb01g028830.1	GO:0019861 GO:0009585 GO:0006228 GO:0000287 GO:0006241 GO:0004550 GO:0005524 GO:0010017 GO:0006183
Sb01g032210.1	GO:0004176 GO:0005739 GO:0009658 GO:0005515 GO:0009408 GO:0006508 GO:0008462 GO:0005524 GO:0009507
Sb06g001610.1	GO:0006535 GO:0019499 GO:0004124 GO:0005739 GO:0009509 GO:0016740 GO:0030170 GO:0051410 GO:0050017 GO:0005829 GO:0009507
Sb01g001180.1	GO:0019825 GO:0020037 GO:0016021 GO:0010286 GO:0005789 GO:0050592 GO:0009055
Sb01g013390.1	GO:0006457 GO:0031072 GO:0051082 GO:0006950 GO:0008270 GO:0005886
Sb03g043750.1	GO:0008430 GO:0005515 GO:0016020 GO:0010197 GO:0006810 GO:0044424
Sb07g023740.1	GO:0042624 GO:0043190 GO:0042626 GO:0005840 GO:0005634 GO:0000056 GO:0005740 GO:0016021 GO:0005524
Sb03g025190.1	GO:0008021 GO:0009536 GO:0005351 GO:0042137 GO:0008514 GO:0005315 GO:0016021 GO:0006817 GO:0009624 GO:0015319 GO:0015321 GO:0060076
Sb01g037100.1	GO:0003735 GO:0003723 GO:0006412 GO:0005840 GO:0009507
Sb09g027060.2	GO:0022626 GO:0042254 GO:0003735 GO:0012505 GO:0000022 GO:0006412
Sb02g004390.1	GO:0016168 GO:0016021 GO:0010218 GO:0010380 GO:0009409 GO:0010114 GO:0009765 GO:0009507
Sb02g006810.1	GO:0003735 GO:0022627 GO:0006412
Sb06g031240.1	GO:0042624 GO:0015992 GO:0005515 GO:0016021 GO:0000287 GO:0010119 GO:0009414 GO:0005886 GO:0009737 GO:0008553 GO:0006754 GO:0005524
Sb01g038760.1	GO:0030955 GO:0020037 GO:0005829 GO:0009793 GO:0042744 GO:0005509 GO:0016688 GO:0009408 GO:0009055
Sb07g021260.1	GO:0009535 GO:0009782 GO:0016168 GO:0009523 GO:0010287 GO:0000287 GO:0018298 GO:0009768 GO:0030076 GO:0016021
Sb01g008270.1	GO:0006414 GO:0022627 GO:0008283 GO:0042254 GO:0003735 GO:0008270 GO:0005515 GO:0003723 GO:0006829 GO:0007165
Sb04g036970.1	GO:0005730 GO:0006610 GO:0022625 GO:0005739 GO:0003735 GO:0009793 GO:0005515 GO:0000022 GO:0006414
Sb06g032180.1	GO:0009579 GO:0009916 GO:0009658 GO:0009266 GO:0016117 GO:0009644
Sb10g008790.1	GO:0008113 GO:0006979 GO:0000318 GO:0030091
Sb07g002560.1	GO:0003735 GO:0009409 GO:0006414 GO:0022626 GO:0042254
Sb02g042050.1	GO:0003747 GO:0005853 GO:0005829 GO:0005811 GO:0005085 GO:0003746 GO:0006414
Sb09g023400.1	GO:0040011 GO:0022627 GO:0002119 GO:0042254 GO:0003735 GO:0009792 GO:0003723 GO:0005515 GO:0040007 GO:0010171 GO:0006414 GO:0000003
Sb10g002460.1	GO:0000015 GO:0000287 GO:0030308 GO:0000122 GO:0003700 GO:0005634 GO:0003714 GO:0008415 GO:0006096 GO:0005740 GO:0009416 GO:0009409 GO:0008233 GO:0004634
Sb02g028020.1	GO:0005737 GO:0006457 GO:0010286 GO:0051082 GO:0050821 GO:0048366 GO:0042742 GO:0046685 GO:0009908 GO:0005524 GO:0012505
Sb01g011780.1	GO:0016021 GO:0009706
Sb02g029380.1	GO:0006414 GO:0022625 GO:0005624 GO:0042254 GO:0003735 GO:0003723 GO:0000022 GO:0042788
Sb06g032120.1	GO:0005737 GO:0005634 GO:0051246 GO:0006512 GO:0006511 GO:0012505 GO:0005515 GO:0004842
Sb05g003480.1	GO:0009853 GO:0004497 GO:0016984 GO:0009573 GO:0019253
Sb01g047140.1	GO:0009740 GO:0005743 GO:0016021 GO:0006810 GO:0009705 GO:0015250 GO:0030104
Sb08g021610.1	GO:0009706 GO:0051741 GO:0010236 GO:0010189
Sb03g030600.1	GO:0022625 GO:0042254 GO:0003735 GO:0003723 GO:0005515 GO:0006414
Sb01g043930.1	GO:0040011 GO:0006434 GO:0000003 GO:0040010 GO:0005829 GO:0002119 GO:0004828 GO:0045335 GO:0009792 GO:0005524
Sb09g022570.1	GO:0000003 GO:0005730 GO:0002119 GO:0003735 GO:0009792 GO:0005515 GO:0022625 GO:0040007 GO:0006414 GO:0007420
Sb03g044290.1	GO:0003735 GO:0006412 GO:0042254 GO:0022625
Sb07g001570.1	GO:0022625 GO:0005811 GO:0003735 GO:0009792 GO:0012505 GO:0005515 GO:0006414
Sb06g028650.1	GO:0005730 GO:0022625 GO:0003735 GO:0009793 GO:0003723 GO:0005515 GO:0006414
Sb03g037410.1	GO:0009535
Sb01g013910.1	GO:0008021 GO:0016021 GO:0006810 GO:0005351
Sb03g028630.1	GO:0004497 GO:0019825 GO:0020037 GO:0009055
Sb04g007760.1	GO:0005853 GO:0005829 GO:0045335 GO:0003735 GO:0016740 GO:0005515 GO:0003746 GO:0006414 GO:0005840
Sb06g027330.1	GO:0005730 GO:0005811 GO:0022625 GO:0003735 GO:0009409 GO:0000022 GO:0019843 GO:0006412 GO:0000027
Sb09g024340.1	GO:0005829 GO:0005739 GO:0019253 GO:0009409 GO:0004618 GO:0006096 GO:0005524 GO:0009507
Sb04g033210.1	GO:0003735 GO:0006412 GO:0042254 GO:0005840
Sb09g004630.1	GO:0005840 GO:0005634 GO:0030528 GO:0003735 GO:0045941 GO:0042787 GO:0008270 GO:0005515 GO:0006412
Sb02g005440.1	GO:0042624 GO:0015992 GO:0016021 GO:0000287 GO:0005886 GO:0009651 GO:0008553 GO:0006754 GO:0005524
Sb03g038740.1	GO:0042626 GO:0006879 GO:0016226 GO:0009842 GO:0005515 GO:0005524 GO:0009507
Sb07g025470.1	GO:0022625 GO:0042254 GO:0003735 GO:0003723 GO:0005515 GO:0006414
Sb06g028200.1	GO:0008289 GO:0006869
Sb01g020910.1	GO:0004176 GO:0004252 GO:0008103 GO:0005783 GO:0005886 GO:0007049 GO:0042052 GO:0042624 GO:0006888 GO:0006302 GO:0007029 GO:0005634 GO:0005811 GO:0051260 GO:0030970 GO:0051301 GO:0042802 GO:0006919 GO:0005792 GO:0016320 GO:0008289 GO:0007317 GO:0030433 GO:0000502 GO:0007030 GO:0030968 GO:0005829 GO:0019861 GO:0045169 GO:0016567 GO:0005524
Sb09g016840.1	GO:0009535 GO:0016021 GO:0043787 GO:0046408 GO:0030494
Sb02g027000.1	GO:0009536 GO:0009911 GO:0006096 GO:0005982 GO:0004347 GO:0006094
Sb10g012160.1	GO:0007242 GO:0009543 GO:0005515 GO:0030288 GO:0006508 GO:0008236
Sb03g018270.1	GO:0009535 GO:0048510 GO:0009658 GO:0009840 GO:0006510 GO:0008462
Sb09g029250.1	GO:0005737 GO:0040011 GO:0000003 GO:0006997 GO:0006606 GO:0005634 GO:0002119 GO:0003924 GO:0007052 GO:0009792 GO:0005515 GO:0040007 GO:0007264 GO:0005525
Sb02g006320.1	GO:0047274 GO:0019593 GO:0005986 GO:0010325 GO:0005488 GO:0004553
Sb02g039090.1	GO:0003735 GO:0015934 GO:0009792 GO:0022626 GO:0006412
Sb10g000700.1	GO:0006897 GO:0015934 GO:0005624 GO:0030866 GO:0003735 GO:0019904 GO:0005886 GO:0022626 GO:0006412 GO:0003723
Sb08g015270.1	GO:0022627 GO:0019843 GO:0003735 GO:0005515 GO:0000022 GO:0006414
Sb03g039770.1	GO:0019853 GO:0004032 GO:0046185 GO:0042840 GO:0005829 GO:0016324 GO:0055114 GO:0047939
Sb05g007540.1	GO:0022625 GO:0042254 GO:0003735 GO:0003723 GO:0005515 GO:0006414
Sb06g032740.1	GO:0000178 GO:0015995 GO:0016851 GO:0051116 GO:0016829 GO:0009706 GO:0005739 GO:0000175 GO:0010007 GO:0003723 GO:0008168 GO:0006396
Sb03g036900.1	GO:0003735 GO:0040010 GO:0009792 GO:0022627 GO:0006412
Sb03g035235.1	GO:0009508 GO:0010287 GO:0009773 GO:0030093 GO:0005488
Sb09g019740.1	GO:0016491
Sb08g002690.1	GO:0006950 GO:0008289 GO:0006869
Sb08g016630.1	GO:0016021 GO:0009624 GO:0005739 GO:0006814 GO:0006820 GO:0015367 GO:0015743 GO:0009507
Sb02g038370.1	GO:0003735 GO:0005634 GO:0022627 GO:0005515 GO:0006412
Sb02g004720.1	GO:0003735 GO:0022627 GO:0006412
Sb10g008260.1	GO:0044238 GO:0044464 GO:0044237 GO:0043170 GO:0003824 GO:0005488
Sb07g004240.1	GO:0009535 GO:0046872 GO:0005515 GO:0008152 GO:0009055
Sb04g024130.1	GO:0009534 GO:0009523 GO:0009611 GO:0044436 GO:0010193 GO:0010224
Sb01g000240.1	GO:0009535 GO:0009941 GO:0005739
Sb01g003770.1	GO:0016787 GO:0007264 GO:0016192 GO:0006886 GO:0005798 GO:0012505 GO:0005515 GO:0005525 GO:0016004
Sb04g004770.1	GO:0009535 GO:0016168 GO:0009522 GO:0009523 GO:0010287 GO:0000287 GO:0018298 GO:0009768 GO:0030076 GO:0016021
Sb03g011880.1	GO:0005737 GO:0006468 GO:0009737 GO:0005634 GO:0009651 GO:0004674 GO:0007165 GO:0005515 GO:0005886 GO:0010107 GO:0005524 GO:0004713
Sb01g038500.1	GO:0006633 GO:0016717 GO:0042389 GO:0042170 GO:0009409 GO:0009507
Sb02g018650.1	GO:0009535 GO:0005840 GO:0000166 GO:0008266 GO:0009409 GO:0006396
Sb04g036030.1	GO:0003735 GO:0000022 GO:0006414 GO:0003723 GO:0022625
Sb01g043220.1	GO:0005856 GO:0007021 GO:0007010 GO:0048048 GO:0005634 GO:0051082 GO:0046671 GO:0005832 GO:0005524
Sb05g020390.1	GO:0015935 GO:0005739 GO:0019843 GO:0003735 GO:0006412 GO:0009507
Sb10g029870.1	GO:0004365 GO:0042542 GO:0051287 GO:0005829 GO:0009744 GO:0005740 GO:0009408 GO:0006096 GO:0006094
Sb02g028310.1	GO:0006413 GO:0005829 GO:0005852 GO:0003743
Sb05g023860.1	GO:0042625 GO:0009624 GO:0005524
Sb10g021330.1	GO:0005737 GO:0006099 GO:0015977 GO:0008964 GO:0015979
Sb01g047850.1	GO:0005794 GO:0006879 GO:0005783 GO:0005792 GO:0005625 GO:0005829 GO:0050892 GO:0009791 GO:0030350 GO:0006101 GO:0005739 GO:0005515 GO:0006417 GO:0003994 GO:0005506 GO:0048027 GO:0006097 GO:0006979 GO:0051539
Sb07g014860.1	GO:0005794 GO:0009638 GO:0010362 GO:0004674 GO:0000155 GO:0000160 GO:0009882 GO:0010181 GO:0009898 GO:0009904 GO:0006355 GO:0010119 GO:0004713 GO:0005515 GO:0009903 GO:0046777 GO:0005524
Sb07g001670.1	GO:0003735 GO:0000911 GO:0010090 GO:0022627 GO:0006412
Sb05g027730.1	GO:0007507 GO:0005719 GO:0022627 GO:0005055 GO:0042256 GO:0003735 GO:0030855 GO:0006412
Sb02g031030.1	GO:0006633 GO:0004807 GO:0005829 GO:0005739 GO:0016740 GO:0006098 GO:0050328 GO:0009507 GO:0006096 GO:0019253 GO:0006094
Sb06g029050.1	GO:0004373 GO:0009536 GO:0009011 GO:0019252
Sb09g019630.1	GO:0005737 GO:0016787 GO:0005634
Sb10g027590.1	GO:0003735 GO:0015934 GO:0006412 GO:0019843
Sb08g002670.1	GO:0008289 GO:0006869
Sb10g029860.1	GO:0004365 GO:0042542 GO:0051287 GO:0005829 GO:0009744 GO:0005740 GO:0009408 GO:0006096 GO:0006094
Sb09g023800.1	GO:0048467 GO:0009734 GO:0022625 GO:0042254 GO:0003735 GO:0003723 GO:0006412
Sb06g018880.3	GO:0009535 GO:0004365 GO:0004056 GO:0047100 GO:0008886 GO:0051287 GO:0009744 GO:0009416 GO:0005515 GO:0009570 GO:0009409 GO:0006096 GO:0019253
Sb10g000230.1	GO:0006810 GO:0009543 GO:0009411 GO:0042221 GO:0005507 GO:0042802 GO:0009055
Sb02g034980.1	GO:0005355 GO:0015297 GO:0016021 GO:0009624 GO:0015712 GO:0015152
Sb01g041800.1	GO:0005811 GO:0006355 GO:0006325 GO:0005634 GO:0022625 GO:0006950 GO:0042254 GO:0003735 GO:0016567 GO:0006510 GO:0006511 GO:0005515 GO:0009793 GO:0006412
Sb04g028050.1	GO:0009535 GO:0004497 GO:0015995 GO:0006725 GO:0050660 GO:0045550 GO:0015979
Sb03g043970.1	GO:0051607 GO:0046914 GO:0009695 GO:0006636 GO:0042742 GO:0004768 GO:0045300 GO:0009507
Sb07g026620.1	GO:0022625 GO:0042254 GO:0003735 GO:0003723 GO:0005515 GO:0000022 GO:0006414
Sb01g045110.1	GO:0005794 GO:0009832 GO:0007010 GO:0009826 GO:0016020 GO:0004439
Sb10g029560.1	GO:0009706
Sb09g028260.1	GO:0009535 GO:0016021 GO:0010287 GO:0015979 GO:0009538
Sb04g034160.1	GO:0051539 GO:0047889 GO:0020037 GO:0006810 GO:0005739 GO:0042128 GO:0048307 GO:0009055 GO:0050421 GO:0009507
Sb04g024850.1	GO:0009535 GO:0003924 GO:0009842 GO:0005515 GO:0003746 GO:0006414 GO:0005525
Sb03g006610.1	GO:0022625 GO:0003735 GO:0003723 GO:0005515 GO:0009409 GO:0006414
Sb10g002220.1	GO:0009535 GO:0004802 GO:0000287 GO:0005509 GO:0009051 GO:0019253
Sb10g006380.1	GO:0009535 GO:0009533 GO:0010287 GO:0051920 GO:0045454 GO:0009055
Sb01g001850.1	GO:0022627 GO:0008283 GO:0051726 GO:0019843 GO:0003735 GO:0006414 GO:0007275
Sb10g022570.1	GO:0005853 GO:0005829 GO:0016740 GO:0045335 GO:0005515 GO:0003746 GO:0006414
Sb10g012970.1	GO:0031503 GO:0035259 GO:0006457 GO:0031072 GO:0005634 GO:0007566 GO:0051219 GO:0009611 GO:0005528 GO:0005516 GO:0003755 GO:0006463 GO:0046661 GO:0005524 GO:0005525
Sb02g033530.1	GO:0003735 GO:0006414 GO:0003723 GO:0022625
Sb07g014940.1	GO:0005737 GO:0007424 GO:0009737 GO:0045941 GO:0019216 GO:0006355 GO:0008327 GO:0003713 GO:0006353 GO:0004402 GO:0009408 GO:0043388 GO:0048813 GO:0003700 GO:0009414 GO:0009873 GO:0005669 GO:0008168 GO:0045446 GO:0005730 GO:0007417
Sb06g016090.1	GO:0009768 GO:0009522
Sb01g021500.1	GO:0005737 GO:0016151 GO:0019509 GO:0010309 GO:0010297 GO:0005634 GO:0005515 GO:0005886 GO:0009086
Sb01g040030.1	GO:0005737 GO:0009408
Sb03g000370.1	GO:0015297 GO:0009670 GO:0016021 GO:0015717 GO:0009624 GO:0012505 GO:0015152 GO:0009507
Sb09g004290.1	GO:0003735 GO:0006414 GO:0003723 GO:0022625
Sb02g004000.1	GO:0009535 GO:0003824 GO:0010270 GO:0005515
Sb01g035090.1	GO:0009536 GO:0015934 GO:0042254 GO:0003735 GO:0009793 GO:0003723 GO:0006412
Sb04g009170.1	GO:0016021 GO:0008233 GO:0005886
Sb02g036420.1	GO:0005634 GO:0003924 GO:0005739 GO:0005516 GO:0003746 GO:0006414 GO:0005525
Sb09g018320.1	GO:0022627 GO:0008283 GO:0005730 GO:0019843 GO:0003735 GO:0051726 GO:0006414 GO:0007275
Sb07g003870.1	GO:0009733 GO:0009737 GO:0009753 GO:0005634 GO:0009751 GO:0016564 GO:0016563 GO:0003677 GO:0046686 GO:0009651 GO:0009723 GO:0010243 GO:0009739
Sb07g000380.1	GO:0010286 GO:0046872 GO:0030001
Sb01g006330.1	GO:0003779 GO:0007015 GO:0006979 GO:0005739
Sb01g008450.1	GO:0000103 GO:0004020 GO:0005739 GO:0001501 GO:0005515 GO:0004781 GO:0005524 GO:0009507
Sb10g020030.1	GO:0005737 GO:0005634 GO:0051246 GO:0006512 GO:0006511 GO:0012505 GO:0005515 GO:0004842
Sb07g000980.1	GO:0009535 GO:0006139 GO:0005524 GO:0004017 GO:0005515
Sb03g004560.1	GO:0009535 GO:0019684 GO:0010287 GO:0009538 GO:0030094 GO:0016021
Sb04g029810.1	GO:0003735 GO:0022626 GO:0042254 GO:0006412
Sb09g026550.1	GO:0005737 GO:0005634 GO:0003723
Sb09g023880.1	GO:0016787 GO:0007264 GO:0016192 GO:0006886 GO:0005798 GO:0012505 GO:0005515 GO:0005525 GO:0016004
Sb01g039680.1	GO:0016787 GO:0008152
Sb03g004490.1	GO:0009409
Sb10g003120.1	GO:0007224 GO:0016282 GO:0016281 GO:0016020 GO:0006911 GO:0003723 GO:0005515 GO:0005215 GO:0000022 GO:0006413 GO:0005829 GO:0003743
Sb10g028120.1	GO:0010205 GO:0010207 GO:0030095 GO:0010287 GO:0010242 GO:0042549 GO:0030145 GO:0009543 GO:0008266 GO:0005509 GO:0019898 GO:0009654 GO:0035304
Sb05g004510.1	GO:0042624 GO:0015986 GO:0046933 GO:0016021 GO:0000220 GO:0012505 GO:0046961 GO:0046872 GO:0005524
Sb09g005570.1	GO:0005737 GO:0006986 GO:0051085 GO:0005634 GO:0005515 GO:0009408 GO:0005524
Sb01g006370.1	GO:0009535 GO:0010287 GO:0009538 GO:0005515 GO:0030094 GO:0015979
Sb01g036170.1	GO:0009940 GO:0006896 GO:0031410 GO:0005802 GO:0006623 GO:0004872 GO:0005887 GO:0017119 GO:0000139 GO:0031902 GO:0005509
Sb03g004730.1	GO:0009523 GO:0015979
Sb03g010620.1	GO:0042221 GO:0016020 GO:0005351 GO:0009624 GO:0006810
Sb10g028030.1	GO:0006360 GO:0016043 GO:0031981 GO:0050794
Sb01g048750.1	GO:0005737 GO:0006468 GO:0005634 GO:0004674 GO:0007165 GO:0005515 GO:0010107 GO:0005524 GO:0004713
Sb01g001220.1	GO:0016758 GO:0008194 GO:0008152
Sb08g018630.1	GO:0005737 GO:0004765 GO:0005524 GO:0009073
Sb02g029400.1	GO:0006414 GO:0022625 GO:0005624 GO:0042254 GO:0003735 GO:0003723 GO:0000022 GO:0042788
Sb06g016540.1	GO:0006950
Sb02g012040.1	GO:0005811 GO:0006355 GO:0006325 GO:0005634 GO:0022625 GO:0006950 GO:0042254 GO:0003735 GO:0016567 GO:0006510 GO:0006511 GO:0005515 GO:0009793 GO:0006412
Sb03g011270.1	GO:0009535 GO:0015995 GO:0009706 GO:0048529 GO:0003677 GO:0005506 GO:0015979
Sb03g014690.1	GO:0010287 GO:0008415 GO:0005488 GO:0008152
Sb01g009950.1	GO:0016787
Sb05g007070.1	GO:0016168 GO:0009533 GO:0010287 GO:0009783 GO:0009517 GO:0009765
Sb01g048270.1	GO:0008097 GO:0005730 GO:0022625 GO:0006913 GO:0042254 GO:0003735 GO:0005515 GO:0006412
Sb09g005460.1	GO:0003735 GO:0006412 GO:0042254 GO:0022625
Sb06g017080.1	GO:0009535 GO:0009533 GO:0020037 GO:0005739 GO:0016688 GO:0006979 GO:0009055
Sb01g032910.1	GO:0044424 GO:0016668 GO:0016209 GO:0045454 GO:0009055
Sb01g019840.1	GO:0003735 GO:0000022 GO:0005811 GO:0006412 GO:0022625
Sb09g019930.2	GO:0016310 GO:0005829 GO:0000287 GO:0050242 GO:0004743 GO:0006090 GO:0015979 GO:0005524 GO:0009507
Sb06g018550.1	GO:0010205 GO:0009535 GO:0009737 GO:0010287 GO:0005198 GO:0009409
Sb01g037090.1	GO:0047216 GO:0009408 GO:0009644 GO:0016051 GO:0042542
Sb06g022580.1	GO:0005783 GO:0022625 GO:0042254 GO:0003735 GO:0003723 GO:0005515 GO:0006414
Sb04g002330.1	GO:0009644 GO:0010286 GO:0042542
Sb07g025000.1	GO:0051272 GO:0009991 GO:0022627 GO:0005730 GO:0030218 GO:0003735 GO:0015669 GO:0003723 GO:0005515 GO:0006414
Sb10g028990.1	GO:0003735 GO:0006414 GO:0005840
Sb01g033550.1	GO:0040010 GO:0035059 GO:0006334 GO:0002119 GO:0005700 GO:0009792 GO:0005515 GO:0003677 GO:0010171 GO:0000786 GO:0009507
Sb01g040970.1	GO:0000331 GO:0015986 GO:0030670 GO:0005739 GO:0009705 GO:0005764 GO:0016887 GO:0012510 GO:0015078 GO:0033177
Sb02g028570.1	GO:0006457 GO:0009615 GO:0051082 GO:0032440 GO:0005759 GO:0009408 GO:0005524
Sb02g039660.1	GO:0009423 GO:0016829 GO:0009617 GO:0009611 GO:0003849 GO:0009507 GO:0009073
Sb06g028330.1	GO:0003735 GO:0009793 GO:0006412 GO:0022627 GO:0019843
Sb01g007690.1	GO:0003735 GO:0015934 GO:0006414 GO:0022626
Sb01g041040.1	GO:0003735 GO:0006414 GO:0022627 GO:0005515 GO:0003723
Sb03g042604.1	GO:0008097 GO:0005730 GO:0022625 GO:0006913 GO:0042254 GO:0003735 GO:0005515 GO:0006414
Sb01g000380.1	GO:0009793 GO:0051082 GO:0009658 GO:0006950 GO:0042026 GO:0005739 GO:0005524 GO:0009507
Sb02g029030.1	GO:0022625 GO:0042254 GO:0003735 GO:0003723 GO:0005515 GO:0006414
Sb02g034200.1	GO:0003824 GO:0012505 GO:0030170
Sb01g014550.1	GO:0005506 GO:0045431 GO:0009813
Sb02g006540.1	GO:0016787 GO:0007264 GO:0016192 GO:0006886 GO:0005798 GO:0012505 GO:0005515 GO:0005525 GO:0016004
Sb03g034620.1	GO:0003735 GO:0009793 GO:0006412 GO:0005840 GO:0009507
Sb02g003870.1	GO:0006284 GO:0001701 GO:0051539 GO:0006301 GO:0004519 GO:0051297 GO:0002119 GO:0051246 GO:0006512 GO:0032869 GO:0007052 GO:0006511 GO:0000785 GO:0005515 GO:0003677 GO:0009650 GO:0007288 GO:0005886 GO:0004842 GO:0005634 GO:0040007
Sb09g001930.1	GO:0003735 GO:0015934 GO:0006414 GO:0022626
Sb09g025900.1	GO:0005515 GO:0042542 GO:0043335 GO:0016887 GO:0009408 GO:0008233 GO:0009644 GO:0005524
Sb04g025720.1	GO:0006597 GO:0008295 GO:0004014
Sb04g004630.1	GO:0015995 GO:0004418 GO:0009507
Sb10g028940.1	GO:0006446 GO:0008026 GO:0005829 GO:0009505 GO:0003723 GO:0005515 GO:0016281 GO:0005524 GO:0003743
Sb10g002040.1	GO:0040010 GO:0035059 GO:0006334 GO:0002119 GO:0005700 GO:0009792 GO:0005515 GO:0003677 GO:0010171 GO:0000786 GO:0009507
Sb07g004290.1	GO:0003735 GO:0006414 GO:0022627 GO:0005515 GO:0003723
Sb04g017830.1	GO:0009269 GO:0009651 GO:0004197 GO:0012505 GO:0006508
Sb06g030160.1	GO:0050661 GO:0015995 GO:0006783 GO:0008883 GO:0009416 GO:0004764 GO:0006979 GO:0009507
Sb05g027670.1	GO:0005507
Sb10g000720.1	GO:0009535 GO:0008266 GO:0050661 GO:0050660 GO:0009570 GO:0005634 GO:0006810 GO:0004324 GO:0003959 GO:0009842 GO:0005515 GO:0045157 GO:0045156 GO:0009767
Sb02g033710.1	GO:0019861 GO:0009585 GO:0006228 GO:0000287 GO:0006241 GO:0004550 GO:0005524 GO:0010017 GO:0006183
Sb03g006870.1	GO:0005737 GO:0009644 GO:0010286 GO:0042542
Sb10g026060.1	GO:0009909 GO:0005622 GO:0007623 GO:0008270 GO:0003677
Sb10g030240.1	GO:0006457 GO:0005788 GO:0005789 GO:0051208 GO:0001666 GO:0005615 GO:0005739 GO:0003735 GO:0009306 GO:0005509 GO:0048471 GO:0005524 GO:0009934 GO:0005792 GO:0006916 GO:0051082 GO:0009409 GO:0050750 GO:0005840 GO:0010075 GO:0005829 GO:0046790 GO:0003723 GO:0006412
Sb06g015360.1	GO:0043169 GO:0047891 GO:0004553 GO:0003844 GO:0009501 GO:0010021 GO:0009507
Sb10g009560.1	GO:0009508 GO:0010287 GO:0009773 GO:0030093
Sb02g035610.1	GO:0019898 GO:0009543 GO:0005509 GO:0030095 GO:0009654 GO:0015979
Sb02g022390.1	GO:0003735 GO:0006412 GO:0046677 GO:0005840 GO:0046898
Sb02g011900.1	GO:0004033 GO:0055114 GO:0044434
Sb01g047510.1	GO:0003735 GO:0000022 GO:0005811 GO:0006412 GO:0022625
Sb07g003770.1	GO:0040010 GO:0022625 GO:0002119 GO:0042254 GO:0003735 GO:0009792 GO:0006412
Sb04g009660.1	GO:0003735 GO:0009409 GO:0015934 GO:0003723 GO:0006412
Sb02g041940.1	GO:0005737 GO:0003746 GO:0009793 GO:0006414 GO:0003723
Sb02g038365.1	GO:0003735 GO:0022627 GO:0005515 GO:0006412
Sb01g008940.1	GO:0005978 GO:0008878 GO:0008415 GO:0009501 GO:0019252 GO:0009507
Sb09g023950.1	GO:0003735 GO:0006414 GO:0003723 GO:0022625
Sb09g029860.1	GO:0009269 GO:0009793 GO:0009644 GO:0009611
Sb01g047540.1	GO:0005737 GO:0016124 GO:0045549 GO:0009414 GO:0016121
Sb08g007220.1	GO:0005634 GO:0000166 GO:0003723 GO:0030529 GO:0006396 GO:0016491
Sb10g001120.1	GO:0051085 GO:0005739 GO:0051082 GO:0009627 GO:0009409 GO:0008219 GO:0005524 GO:0009507
Sb09g005960.1	GO:0042538 GO:0009753 GO:0008134 GO:0010149 GO:0009611 GO:0046688 GO:0002213 GO:0006979 GO:0003993
Sb08g009580.1	GO:0006457 GO:0009532 GO:0051082 GO:0009409 GO:0009408 GO:0005524 GO:0009507
Sb06g027770.1	GO:0009624 GO:0000325 GO:0015992 GO:0009555 GO:0005262 GO:0043621 GO:0016021 GO:0000287 GO:0009706 GO:0006816 GO:0005789 GO:0005509 GO:0005886 GO:0005516 GO:0009651 GO:0005388 GO:0005774 GO:0006754 GO:0005524 GO:0007338
Sb03g040100.1	GO:0050278 GO:0009507 GO:0019253 GO:0005986 GO:0019252
[truncated: 32 more rows]

## Sheet: enriched entries
S2b Table. A detail description of enriched sorghum genes significantly expressed for leaf tissue of the two genotypes based on drought treatment.
[truncated: 202 more rows]

[truncated: 5 more sheets: enriched GO-terms, Total combined up-regulated gen, Shared expressed genes, Shared enriched GO-terms, orthologs and their putative fu]
