# Supplementary material for: Cross-species multiple environmental stress responses: An integrated approach to identify candidate genes for multiple stress tolerance in sorghum (Sorghum bicolor (L.) Moench) and related model species
Source: PLoS One. 2018 Mar 28;13(3):e0192678. doi: 10.1371/journal.pone.0192678 (PMC5873934; doi:10.1371/journal.pone.0192678)
Supplement: S3 Table — The table shows a description of the three hundred significantly expressed genes extracted from the total expression for both tissues. Functional gene enrichment and GO annotation (P-value, FDR < 0.01) show enriched genes in the two tissues and a detailed description of gene entries and the corresponding enriched drought associated GO-terms. An expression profile for the most common 22 enriched maize drought associated GO-terms and the corresponding gene and accession IDs are also shown. (XLSX) [file pone.0192678.s006.xlsx]

## Sheet: Total_expression
S3 Table. Maize gene expression data for leaf and ovary tissues based on drought treatment (GSE40070, Kakumanu et al., 2012).
Gene-Id	MLC-1	MLC-2	MLD-1	MLD-2		Gene-Id	MOC-1	MOC-2	MOD-1	MOD-2	(see key to legend at the end)
AC147602.5_FG004	163.629	202.335	206.519	250.633		AC147602.5_FG004	5.69834	7.67705	0	0
AC148152.3_FG005	18.7576	3.34825	17.3488	37.9367		AC148152.3_FG005	4.89423	5.7849	15.8778	30.0058
AC148152.3_FG008	11.3524	11.5979	9.96134	14.5426		AC148152.3_FG008	1.60245	1.20185	4.25881	3.82516
AC148167.6_FG001	36.1763	32.7598	36.7645	40.3013		AC148167.6_FG001	36.3715	41.1963	49.2011	62.9894
AC149475.2_FG002	22.3018	18.8888	22.5352	23.9099		AC149475.2_FG002	80.1194	101.444	19.1039	20.0641
AC149475.2_FG003	39.0721	30.6054	38.9706	36.9802		AC149475.2_FG003	63.664	60.6999	29.2953	29.4121
AC149475.2_FG005	7.79761	8.12952	7.11997	7.33797		AC149475.2_FG005	8.4375	8.14485	8.87277	9.79219
AC149475.2_FG007	2.70617	2.35115	3.69599	4.48958		AC149475.2_FG007	9.74647	12.9609	6.54776	12.9587
AC149810.2_FG003	9.21184	9.39344	6.35289	7.61442		AC149810.2_FG003	16.0884	13.1534	17.3379	16.1353
AC149810.2_FG004	10.6065	7.42962	14.3719	13.9768		AC149810.2_FG004	3.03207	5.76997	2.63479	3.37829
AC149810.2_FG008	14.8973	10.7245	17.4344	15.263		AC149810.2_FG008	1.88722	1.95242	2.05012	3.06384
AC149818.2_FG001	2.17412	3.44825	3.63249	5.44391		AC149818.2_FG001	7.94959	8.8111	18.2181	12.5347
AC149818.2_FG004	29.3278	27.1412	34.6745	35.8899		AC149818.2_FG004	61.4009	57.2185	14.2682	12.7633
AC149818.2_FG005	0.517524	0.441977	0.247386	0.717481		AC149818.2_FG005	2.4158	3.90561	0.53012	0.945035
AC149818.2_FG006	27.873	23.7098	25.2929	27.2509		AC149818.2_FG006	38.7019	31.8404	27.7261	25.1838
AC149818.2_FG007	2.28093	1.94355	3.58991	4.67111		AC149818.2_FG007	3.12501	3.99297	2.03547	2.37587
AC149818.2_FG008	3.15748	2.79066	3.50906	4.35713		AC149818.2_FG008	5.16728	5.6049	6.71768	5.57547
AC149828.2_FG002	31.194	25.2567	30.0046	30.894		AC149828.2_FG002	66.8198	59.3392	50.7202	66.3529
AC149829.2_FG003	5.65808	6.14078	6.07638	5.98477		AC149829.2_FG003	23.2461	18.2135	10.1512	7.07099
AC149829.2_FG004	10.2741	12.579	6.86734	7.37189		AC149829.2_FG004	6.9393	9.03729	0	0
AC150739.3_FG001	1.49706	1.65735	1.41534	1.38366		AC150739.3_FG001	3.82972	2.89013	3.09996	3.36318
AC152495.1_FG002	6.1965	7.74055	3.56825	3.53522		AC152495.1_FG002	4.57811	4.17241	5.79398	6.65234
AC152495.1_FG003	15.7802	18.7695	11.3119	9.60335		AC152495.1_FG003	10.1508	8.526	15.5981	17.4675
AC152495.1_FG010	5.71692	8.12051	3.7425	3.93367		AC152495.1_FG010	3.60411	3.16318	3.93913	5.08355
AC152495.1_FG012	6.65688	8.35722	5.16171	2.63509		AC152495.1_FG012	4.238	3.26454	2.62848	5.27172
AC152495.1_FG015	1.11788	0.947457	0.634732	0.716997		AC152495.1_FG015	1.10918	0.611731	1.54524	2.08576
AC155352.2_FG001	0.338179	0.395292	0.363177	0.376387		AC155352.2_FG001	0.933885	0.650119	1.0422	1.25499
AC155352.2_FG010	7.97059	0.342064	6.58627	3.33172		AC155352.2_FG010	273.961	133.463	147.633	181.312
AC155376.2_FG004	2.55639	0.645776	2.19376	3.12119		AC155376.2_FG004	18.0553	25.6645	2.21961	4.0822
AC155376.2_FG005	34.2361	16.2973	48.9555	65.19		AC155376.2_FG005	8.6256	6.58043	3.2762	3.9661
AC155377.1_FG001	20.1208	20.1907	15.0729	14.3175		AC155377.1_FG001	20.6729	15.6745	13.1656	13.3283
AC155377.1_FG002	10.1035	9.08923	8.54107	8.10897		AC155377.1_FG002	16.3347	11.7231	20.1502	21.5694
AC155434.2_FG003	22.7298	28.361	29.403	26.8186		AC155434.2_FG003	11.8452	8.71	23.9566	22.5759
AC155434.2_FG004	9.9399	11.342	8.11012	9.48004		AC155434.2_FG004	25.7253	22.7541	31.9147	33.0989
AC155434.2_FG005	8.67203	7.3035	9.26377	7.07587		AC155434.2_FG005	3.62553	1.92219	7.60498	7.92962
AC155434.2_FG006	34.7187	35.4933	28.1563	29.369		AC155434.2_FG006	13.1123	14.4799	20.3654	26.5928
AC155496.2_FG009	12.3453	10.4986	8.43102	9.36272		AC155496.2_FG009	18.073	12.1691	17.1106	13.1725
AC155610.2_FG007	2.61079	1.65646	2.47405	1.27374		AC155610.2_FG007	8.50335	13.0369	1.71842	1.46776
AC155622.2_FG004	22.931	21.2874	17.8769	18.4354		AC155622.2_FG004	52.6251	41.2043	35.6235	42.2453
AC155624.2_FG011	58.9184	71.4362	46.8624	49.6271		AC155624.2_FG011	10.7577	11.263	29.7811	37.3403
AC159612.1_FG007	7.53631	3.58651	21.6718	25.4018		AC159612.1_FG007	7.93642	8.52347	0.876099	0.627899
AC165178.2_FG004	5.29298	1.51077	1.72882	1.81018		AC165178.2_FG004	6.78254	13.7656	4.79371	7.06271
AC166636.1_FG007	4.42176	0.703425	4.38899	3.0651		AC166636.1_FG007	19.2708	25.9192	6.04712	6.82402
AC166636.1_FG008	5.65102	4.81264	4.99569	3.37166		AC166636.1_FG008	6.18226	6.88981	6.27639	10.5256
AC166636.1_FG009	0.138578	0.219164	0.147206	0.137229		AC166636.1_FG009	0.433234	0.338906	0.64769	0.873413
AC177831.3_FG004	0.311414	0.149575	0.569499	0.709575		AC177831.3_FG004	2.66403	5.54936	3.25003	2.89556
AC177850.2_FG005	1.59406	1.5035	1.019	0		AC177850.2_FG005	16.5893	6.786	9.55512	17.8397
AC177897.2_FG002	0.790241	0.236801	1.19289	1.27679		AC177897.2_FG002	2.75799	1.73496	10.1037	17.6281
AC177897.2_FG022	0.481883	0.222917	3.02908	2.02807		AC177897.2_FG022	2.78825	3.84484	1.33023	1.08666
AC177899.2_FG009	0.60216	0.663559	0.408552	0.519357		AC177899.2_FG009	0.51128	1.18762	0.476633	0.343197
AC177908.3_FG002	25.3707	19.4968	18.1737	17.1629		AC177908.3_FG002	18.8014	17.9858	11.441	12.437
AC177936.6_FG008	22.7891	23.0489	16.3908	17.5346		AC177936.6_FG008	63.8853	57.7718	69.6156	54.6744
AC182482.3_FG003	12.1807	18.5154	12.1075	16.9925		AC182482.3_FG003	1.93666	1.08593	11.5991	16.2921
AC182617.3_FG001	18.3869	15.6572	16.1152	16.9177		AC182617.3_FG001	12.1108	7.34559	9.20316	11.832
AC183412.5_FG005	0.0259728	0.0139789	0.0139962	0.0544901		AC183412.5_FG005	0.0749497	0.076423	0.0539542	0.0845048
AC183413.3_FG006	1.03674	0.866148	0.883422	1.07128		AC183413.3_FG006	0.40912	0.413388	1.85658	1.62424
AC183888.4_FG006	9.26698	8.44604	8.95358	10.2193		AC183888.4_FG006	9.52975	7.70749	14.2121	8.11801
AC183932.3_FG007	0.74318	0.332702	4.09687	4.43348		AC183932.3_FG007	21.0045	16.7881	7.50883	5.09698
AC183938.4_FG011	1.32068	0.794492	1.31503	1.11536		AC183938.4_FG011	0.440276	0.292517	0.484452	0.449179
AC183950.2_FG004	0.365228	0.581015	0.242209	0.454443		AC183950.2_FG004	0.50294	0.463711	0.54463	0.437401
AC184130.4_FG012	7.68672	9.16618	6.82349	5.80581		AC184130.4_FG012	3.62364	2.65638	1.64609	1.66924
AC184169.3_FG001	10.9494	13.57	8.47703	12.1144		AC184169.3_FG001	26.7844	28.3727	36.333	22.7064
AC185217.3_FG007	1.0443	1.08314	0.898753	0.84171		AC185217.3_FG007	2.52034	2.00572	2.04247	2.32074
AC185415.3_FG005	7.99153	8.88216	9.32973	7.6127		AC185415.3_FG005	9.97486	7.41	10.2307	10.5124
AC185466.3_FG001	5.13482	4.09203	2.99253	3.03815		AC185466.3_FG001	18.7671	2.54917	20.2279	9.74377
AC185471.3_FG005	1.28255	0.147961	1.17391	1.15224		AC185471.3_FG005	2.8956	2.55773	1.50563	2.96771
AC185588.2_FG002	0	0.33001	0.147772	0.0382657		AC185588.2_FG002	0.280581	0.283508	0.47409	0.598888
AC186145.3_FG002	1.42689	0.476014	1.41744	2.19678		AC186145.3_FG002	2.89372	2.57631	5.19718	6.15753
AC186166.3_FG008	0.503685	0	0.799897	0.48198		AC186166.3_FG008	0.686403	0.446711	0.517411	2.77455
AC186512.3_FG007	21.2489	18.7507	15.0096	18.3393		AC186512.3_FG007	4.16863	6.03492	6.40812	6.9309
AC186577.3_FG006	1.20967	2.41054	0.578245	0.35937		AC186577.3_FG006	8.33083	13.2173	2.01091	1.23537
AC186603.6_FG003	0.777105	0.510512	0.400044	0.355173		AC186603.6_FG003	2.0712	3.45479	0.904672	2.22308
AC186669.3_FG002	0.130829	0.315135	0.163054	0.114869		AC186669.3_FG002	0.0946566	0.0393909	0.0156211	0.0934659
AC186781.4_FG006	1.66746	1.05041	1.10086	1.18859		AC186781.4_FG006	1.76254	1.47665	2.14754	4.30805
AC186815.3_FG003	0.174824	0.106646	0.262645	0.296781		AC186815.3_FG003	0.952056	1.15031	0.787918	1.13412
AC186845.4_FG009	0.904597	0.544344	1.61959	4.17529		AC186845.4_FG009	52.6044	103.175	10.4828	11.435
AC186897.4_FG016	2.57693	0.407548	0.547475	1.70123		AC186897.4_FG016	2.14417	3.85163	1.87309	1.67374
AC187082.3_FG003	0.106909	0.105858	0.05777	0.188721		AC187082.3_FG003	0.631141	0.845755	0.575169	1.16791
AC187098.4_FG011	7.80258	6.30943	5.87756	6.31527		AC187098.4_FG011	16.3124	15.3011	16.9039	16.095
AC187157.4_FG002	9.87389	9.3261	9.0319	8.32923		AC187157.4_FG002	12.8896	13.229	9.80133	9.83359
AC187157.4_FG005	1.14578	0.938313	1.35551	1.55429		AC187157.4_FG005	1.17607	0.980216	2.98414	4.98079
AC187207.3_FG006	0.142394	0.177517	0.14598	0.113721		AC187207.3_FG006	0.187652	0.405094	0.403863	0.481521
AC187262.4_FG007	45.3733	11.0077	43.0098	54.4332		AC187262.4_FG007	1643.11	1948.45	1.99494	0.220292
AC187279.3_FG003	0.907753	1.45565	0.858275	0		AC187279.3_FG003	0.953736	0.692322	2.97563	4.33895
AC187393.3_FG001	1.2369	0.466035	0.660823	0.648458		AC187393.3_FG001	0.990578	1.46801	1.14772	1.21787
AC188023.3_FG005	59.1386	36.9111	66.4129	75.7745		AC188023.3_FG005	58.6429	73.1083	43.5692	41.8455
AC188710.4_FG006	0.736679	0.501974	0.187311	0.240583		AC188710.4_FG006	0.0828284	0.104661	0.0647507	0.064058
AC188721.3_FG001	0.177703	0.46372	0.962714	0.674566		AC188721.3_FG001	0.349461	0.651889	2.17156	2.75413
AC189750.4_FG004	101.076	117.003	66.9597	66.3398		AC189750.4_FG004	5.85066	4.24308	5.5237	5.87339
AC189879.3_FG003	5.12266	2.62684	3.14509	3.03962		AC189879.3_FG003	13.931	8.27058	14.5994	16.2272
AC190491.1_FG002	0.381937	0.931724	1.48806	0.748328		AC190491.1_FG002	1.60995	1.38264	1.26973	1.45458
AC190526.3_FG004	2.17183	2.94346	2.22418	1.73879		AC190526.3_FG004	1.41622	1.52286	1.65493	1.17462
AC190544.2_FG004	28.3168	22.4581	36.3124	35.7169		AC190544.2_FG004	50.9443	74.6294	22.2901	26.9234
AC190560.2_FG002	3.3268	1.98576	2.97534	6.48257		AC190560.2_FG002	5.94162	5.38029	6.113	9.28085
AC190609.3_FG002	298.155	281.147	249.983	299.736		AC190609.3_FG002	263.997	241.408	61.5877	43.0399
AC190609.3_FG003	17.5371	19.724	15.8591	18.0497		AC190609.3_FG003	13.5688	19.6516	14.8395	8.6619
AC190609.3_FG004	6.43973	5.07028	7.67566	6.36894		AC190609.3_FG004	7.79513	7.46584	17.8842	15.9604
AC190613.3_FG001	0.500563	0.674371	0.31754	0.27727		AC190613.3_FG001	0.886857	0.716683	1.1184	1.37433
AC190623.3_FG001	2327.8	2268.74	2849.76	3148.92		AC190623.3_FG001	108.092	192.322	40.446	36.3096
AC190628.4_FG007	12.5926	15.4317	12.3446	13.2446		AC190628.4_FG007	26.6267	20.9808	30.2408	26.9907
AC190636.3_FG005	0.0226686	0.0819575	0.0123619	0.0655606		AC190636.3_FG005	0.0200431	0.00946918	0.00469937	0.00293142
AC190652.3_FG001	0.196256	0.0378773	0.294692	0.572606		AC190652.3_FG001	1.43861	1.5809	0.898322	1.96316
AC190740.2_FG004	3.03109	2.90104	2.72296	2.17356		AC190740.2_FG004	2.8697	3.09934	6.11403	5.40238
AC190750.2_FG014	44.5882	43.489	40.4567	41.9125		AC190750.2_FG014	26.4111	27.2801	21.9793	23.968
AC190788.2_FG005	7.55793	10.4646	5.28937	4.24907		AC190788.2_FG005	10.8824	7.18494	18.5267	19.09
AC190792.2_FG006	13.6682	13.8213	16.8374	16.0349		AC190792.2_FG006	41.9865	50.7721	16.0735	15.8521
AC190909.3_FG004	21.9181	20.1481	22.5904	27.0392		AC190909.3_FG004	129.739	101.598	53.817	39.6501
AC190915.3_FG007	3.30156	2.39768	3.0387	3.13817		AC190915.3_FG007	3.948	3.87235	2.53595	2.81788
AC190925.2_FG002	0.414925	0.345711	0.455495	0.360532		AC190925.2_FG002	0.73049	1.00896	0.199171	0.826277
AC190933.3_FG004	0.575532	0.10753	18.5351	23.3633		AC190933.3_FG004	1.11451	2.95199	19.5387	28.8939
AC190985.3_FG006	0.224119	0.558259	0.214266	0.443876		AC190985.3_FG006	2.21536	1.40348	3.69718	4.85495
AC190999.2_FG004	50.3752	49.1181	53.5816	74.1795		AC190999.2_FG004	15.0078	15.5688	0	0
AC191009.3_FG004	129.224	95.471	118.559	120.134		AC191009.3_FG004	165.139	232.151	76.3957	109.462
AC191042.4_FG001	1.31821	0.490048	1.11792	1.07809		AC191042.4_FG001	1.48079	0.77372	0.815444	0.807597
AC191048.2_FG006	2.51824	1.85698	3.30673	2.46369		AC191048.2_FG006	3.6177	7.55811	2.10086	4.05564
AC191069.3_FG004	7.06375	9.9485	7.67731	8.1731		AC191069.3_FG004	7.55857	6.50091	2.9974	4.97833
AC191251.3_FG005	0.875345	0.622971	1.4806	1.36692		AC191251.3_FG005	4.75096	4.08477	3.29063	3.21663
AC191283.3_FG004	39.4263	27.0093	26.8694	23.6261		AC191283.3_FG004	12.3248	7.89178	10.7456	11.4873
AC191362.3_FG002	0	2.84759	6.18827	0		AC191362.3_FG002	1.44629	0	3.81951	11.6951
AC191575.2_FG001	2.20908	2.29088	0.66376	1.12504		AC191575.2_FG001	0.544225	0.829678	0.027656	0.293463
AC191601.1_FG003	0.392821	0.954382	0.52352	0.205696		AC191601.1_FG003	1.06968	0.967083	1.21576	1.19885
AC191676.3_FG011	8.48407	2.57028	1.82496	10.3548		AC191676.3_FG011	8.12388	21.9933	0.142174	0.451839
AC191804.4_FG002	0.629153	0.737486	1.20299	1.06282		AC191804.4_FG002	0.533741	1.07862	1.38498	1.33292
AC191961.3_FG009	0.631329	0.326769	0.420672	0.543089		AC191961.3_FG009	4.98349	3.6962	1.92804	1.2038
AC192204.3_FG005	5.53527	3.20796	5.69807	9.85803		AC192204.3_FG005	3.23205	4.90554	3.33789	3.55972
AC192244.3_FG007	23.0665	20.0085	18.1656	18.6064		AC192244.3_FG007	17.6027	16.8919	10.0888	10.4266
AC192362.3_FG002	12.1494	10.7816	9.99319	11.4304		AC192362.3_FG002	14.3874	14.3902	23.4293	20.5424
AC192362.3_FG003	12.1494	10.7816	9.99319	11.4304		AC192362.3_FG003	14.3874	14.3902	23.4293	20.5424
AC192367.2_FG002	2.82943	1.61093	2.27223	2.24151		AC192367.2_FG002	35.833	37.4916	25.036	18.441
AC192451.3_FG001	98.9223	87.441	90.5254	88.0189		AC192451.3_FG001	57.446	55.929	44.245	40.5115
AC193324.3_FG002	0.17311	0.12401	0.144833	0.257109		AC193324.3_FG002	7.6048	5.31924	13.7137	9.36945
AC193353.3_FG002	0.866736	2.60972	0.605538	0.412644		AC193353.3_FG002	0.768625	1.19733	10.6217	13.7482
AC193379.3_FG001	2.08142	2.68036	1.96499	1.38716		AC193379.3_FG001	3.07269	2.47602	7.4603	9.99656
AC193499.3_FG007	0.128156	0.295763	0	0.333184		AC193499.3_FG007	0.338997	0.313624	0.521292	0.592787
AC193632.2_FG002	2.3268	3.59616	6.15285	4.7063		AC193632.2_FG002	2.41745	1.41425	1.41828	2.62806
AC194039.4_FG009	5.25688	4.10693	6.70731	8.78708		AC194039.4_FG009	5.16593	10.7297	6.70244	10.0892
AC194112.3_FG001	3.22261	2.24136	2.49275	2.3753		AC194112.3_FG001	3.39028	4.50484	1.15532	1.58009
AC194158.3_FG005	3.80031	0.135231	0.999139	1.22308		AC194158.3_FG005	8.9784	3.92609	2.8941	0.511831
AC194264.3_FG006	8.55803	8.64505	6.02926	6.64199		AC194264.3_FG006	13.8232	8.15575	21.6374	23.2633
AC194298.3_FG005	2.01268	4.75064	68.324	18.6272		AC194298.3_FG005	6.01727	9.83586	0	3.5542
AC194341.4_FG002	136.384	97.0882	107.447	123.97		AC194341.4_FG002	129.898	144.974	36.8746	37.3072
AC194341.4_FG004	2.45109	1.93401	3.00557	2.84936		AC194341.4_FG004	3.65468	4.14631	3.2269	3.94144
AC194350.3_FG001	0.535941	0.375812	0.252422	0.374629		AC194350.3_FG001	0.554395	0.26214	0.586396	1.32143
AC194356.3_FG002	0.624704	0.238317	0.265335	0.494894		AC194356.3_FG002	0.288259	0.155497	0.169482	0.0440329
AC194389.3_FG001	17.5223	19.3817	13.2704	15.81		AC194389.3_FG001	14.7992	14.438	56.3949	69.0152
AC194425.3_FG005	3.37325	1.04378	2.03312	2.469		AC194425.3_FG005	4.4409	6.77194	0.612546	0.599985
AC194485.3_FG002	1.85907	3.12726	3.11033	2.46857		AC194485.3_FG002	1.34517	1.81227	11.1084	15.3393
AC194666.2_FG010	0.169693	0.175663	0.221226	0.122212		AC194666.2_FG010	0.364044	0.528184	0.310938	0.329942
AC194734.3_FG004	19.0754	5.8272	36.5444	44.4041		AC194734.3_FG004	3.98506	5.5865	0	0
AC194863.3_FG007	0.639816	0.713605	0.566039	0.435001		AC194863.3_FG007	1.03142	1.00423	0.803391	1.07006
AC194878.3_FG002	8.55875	7.43594	12.008	13.0984		AC194878.3_FG002	7.4151	11.8928	5.26004	6.25337
AC194898.3_FG003	0.126417	0.0704141	0.0500281	0.0304733		AC194898.3_FG003	0.0727859	0.000271571	0.0741119	0.161506
AC194965.4_FG001	10.021	11.0851	5.76698	5.49951		AC194965.4_FG001	7.0791	6.66703	11.9281	10.9742
AC194965.4_FG004	17.666	20.8099	16.1405	10.8584		AC194965.4_FG004	4.77775	7.13997	11.7458	15.2197
AC194970.5_FG001	32.1277	35.5898	47.2052	58.5043		AC194970.5_FG001	5.53669	8.70606	10.1987	7.0294
AC194970.5_FG002	6.52404	5.17685	7.00468	7.68518		AC194970.5_FG002	34.668	37.433	38.7152	71.2625
AC194970.5_FG004	6.84941	7.3397	6.73365	6.22564		AC194970.5_FG004	17.6054	16.3353	27.7133	23.7318
AC194970.5_FG005	24.8636	22.1788	33.8657	30.3508		AC194970.5_FG005	61.9783	86.6491	28.6494	32.7007
AC194970.5_FG009	18.9069	17.3374	18.8261	16.4579		AC194970.5_FG009	52.2667	54.8422	49.5653	43.0232
AC194974.3_FG005	8.99899	9.44738	10.4591	9.40687		AC194974.3_FG005	6.81242	7.41501	7.07523	8.57494
AC195154.3_FG004	20.512	31.7244	16.2171	15.1657		AC195154.3_FG004	14.9195	12.8362	16.0423	16.8947
AC195172.3_FG001	23.2922	32.011	18.3297	13.5279		AC195172.3_FG001	28.0241	29.201	23.6322	22.2951
AC195320.3_FG003	0.0534153	0	0.112398	0.00808545		AC195320.3_FG003	0.00462407	912000	0.0204065	0.0503714
AC195340.3_FG001	247.716	198.734	272.217	282.041		AC195340.3_FG001	700.894	940.341	285.101	378.804
AC195340.3_FG002	86.3847	77.4526	87.6426	100.332		AC195340.3_FG002	135.127	124.569	70.498	62.9766
AC195340.3_FG004	7.84915	7.53718	5.50105	5.16455		AC195340.3_FG004	3.65879	3.61263	3.17227	3.01202
AC195343.3_FG002	0.856421	0.496668	1.61924	4.20223		AC195343.3_FG002	4.67435	0.84683	2.38605	4.92448
AC195587.4_FG004	14.75	13.1003	20.3778	26.8989		AC195587.4_FG004	9.45068	7.11259	7.46944	6.15774
AC195596.3_FG002	0.375202	1.9763	3.55631	2.78002		AC195596.3_FG002	1.47894	2.79698	52.1324	57.437
AC195596.3_FG005	0.6083	1.2792	2.68104	2.09961		AC195596.3_FG005	1.59393	2.65318	47.2993	56.1746
AC195608.3_FG005	1.20418	0.571334	1.68849	1.31171		AC195608.3_FG005	0.874365	0.785322	4.84257	5.72331
AC195860.3_FG005	10.9802	7.81442	9.66867	3.43367		AC195860.3_FG005	11.8018	3.35664	12.6611	19.6149
AC195860.3_FG006	0.575378	0.235401	0.24585	0.311289		AC195860.3_FG006	0.411801	0.646537	0.340891	0.586442
AC195874.2_FG002	43.6248	38.7896	36.1425	36.1438		AC195874.2_FG002	42.4655	30.2354	33.2984	29.2161
AC195957.3_FG003	3.64752	0.519177	1.39486	1.80601		AC195957.3_FG003	9.52162	10.9507	4.26036	4.87765
AC195980.2_FG004	0.0525954	0.187912	0.105392	0.0689226		AC195980.2_FG004	0.159357	0.0848979	0.122109	0.0691534
AC195999.3_FG005	0.252402	0.427157	0.442597	0.389264		AC195999.3_FG005	0.200793	0.416372	0.934302	1.84531
AC196025.3_FG015	1.95045	1.28108	1.26891	2.00819		AC196025.3_FG015	1.40631	1.12146	3.20488	4.14766
AC196059.3_FG003	29.6128	25.7036	37.8747	47.217		AC196059.3_FG003	3.95837	8.34217	2.18396	2.11466
AC196066.3_FG003	19.4128	19.956	14.1869	17.4195		AC196066.3_FG003	14.6747	14.1171	19.7193	18.9473
AC196090.3_FG006	0.693406	0.237825	1.19006	1.87796		AC196090.3_FG006	18.5954	15.0657	0	0
AC196259.2_FG010	1.32349	0.286347	0.906345	1.14418		AC196259.2_FG010	2.42221	2.80309	5.02723	6.67075
AC196278.2_FG004	0.880598	0.235016	0.263088	0.545017		AC196278.2_FG004	8.85416	5.30008	3.04986	4.78624
AC196290.3_FG007	0.255084	0.149531	0.207593	0.0238446		AC196290.3_FG007	0.331639	0.229307	0.578786	0.624751
AC196426.3_FG007	38.5002	36.093	33.5385	36.8119		AC196426.3_FG007	43.595	33.8258	45.9486	42.0777
AC196465.3_FG006	9.42226	9.07818	8.40454	7.16017		AC196465.3_FG006	19.5445	17.5783	24.8609	26.1023
AC196475.3_FG004	397.875	194.691	348.907	331.91		AC196475.3_FG004	212.206	320.315	26.0562	40.097
AC196475.3_FG005	35.4321	34.9163	52.1041	60.1594		AC196475.3_FG005	77.9046	56.8324	135.668	124.381
AC196488.3_FG007	0.0434834	0.185679	0.245966	0.147122		AC196488.3_FG007	0.00986674	0.398787	1.76243	1.93753
AC196719.3_FG002	0	0.65888	0.688911	0.832443		AC196719.3_FG002	0.592882	2.27428	5.38857	14.7917
AC196779.3_FG003	0.693973	0.683849	0.714498	0.317178		AC196779.3_FG003	4.35179	4.55333	1.19845	1.68538
AC196795.4_FG009	9.41316	14.0224	8.25566	4.77256		AC196795.4_FG009	0.397729	0.0846061	0.808462	1.15813
AC196956.3_FG003	0.458749	0.262307	0.0642689	0.22537		AC196956.3_FG003	0.562144	0.571892	0.839775	0.562224
AC197013.3_FG003	67.9485	81.9116	51.9104	44.4167		AC197013.3_FG003	63.1725	36.8379	119.905	155.326
AC197047.3_FG001	10.7291	7.74861	8.51417	5.59149		AC197047.3_FG001	3.18055	4.60475	1.23753	0.924081
AC197056.3_FG002	0.843481	0.89761	1.97327	1.82254		AC197056.3_FG002	4.79966	14.947	6.52053	13.6564
AC197246.3_FG001	20.6146	13.463	36.795	35.8577		AC197246.3_FG001	36.6295	58.453	19.5438	22.1851
AC197246.3_FG003	31.7825	30.022	31.0639	32.1988		AC197246.3_FG003	59.9412	61.4049	24.7778	24.6046
AC197274.4_FG010	0.549485	0	0.528822	0.493797		AC197274.4_FG010	16.3892	22.1034	12.6579	21.3904
AC197545.3_FG002	12.8009	14.8602	9.55992	9.3126		AC197545.3_FG002	15.84	13.711	10.5782	8.58482
AC197555.3_FG008	19.7054	18.0755	18.3367	16.9118		AC197555.3_FG008	14.7693	20.0078	9.73005	16.4694
AC197575.3_FG008	0.269366	0.127803	0.16596	0.231179		AC197575.3_FG008	0.364012	0.717321	1.3534	1.53075
AC197578.4_FG001	2.94704	4.37059	4.48475	3.32481		AC197578.4_FG001	9.72182	8.27488	11.1918	11.2469
AC197672.3_FG002	5.8664	6.08157	5.68909	6.96739		AC197672.3_FG002	28.2758	21.1324	18.358	15.4537
AC197699.3_FG002	0.359988	0.434005	0.22532	0.151609		AC197699.3_FG002	0.418682	0.232641	0.546346	0.562086
AC197699.3_FG003	5.7042	5.87632	4.85039	4.31687		AC197699.3_FG003	3.32287	3.76833	6.45401	8.35905
AC197705.4_FG003	4.41415	1.57074	5.7147	18.4865		AC197705.4_FG003	3.28802	5.87425	508.155	301.206
AC197705.4_FG006	18.7003	21.1093	21.5977	23.4585		AC197705.4_FG006	22.6487	28.0697	28.501	30.9362
AC197705.4_FG007	18.8573	16.8824	16.4937	19.9963		AC197705.4_FG007	35.2021	43.773	20.406	20.6633
AC197705.4_FG011	9.51658	7.31832	0	0		AC197705.4_FG011	6.93042	4.39318	5.63037	4.91084
AC197717.3_FG002	2.18515	1.8595	3.4366	3.53785		AC197717.3_FG002	14.3257	15.566	6.63558	7.42085
AC197758.3_FG004	69.8573	40.6603	58.3219	32.5854		AC197758.3_FG004	5.07945	8.40352	0	0
AC197764.4_FG003	2.45913	1.81832	4.21352	3.57373		AC197764.4_FG003	3.06824	0.590523	1.39055	7.63429
AC198169.4_FG004	6.09233	6.13808	5.40395	5.42399		AC198169.4_FG004	25.5452	26.3264	41.013	51.7
AC198206.5_FG001	0.937853	0.992628	0.942602	1.19067		AC198206.5_FG001	3.38111	4.61006	1.8486	3.00499
AC198353.5_FG004	14.9502	14.9397	13.1749	16.0358		AC198353.5_FG004	15.3098	12.0915	19.779	18.0925
AC198361.3_FG004	33.1614	39.9935	29.0234	27.1426		AC198361.3_FG004	32.7929	32.1445	39.5384	49.4146
AC198418.3_FG005	36.5869	34.1973	46.497	62.7264		AC198418.3_FG005	15.8237	20.0067	7.66658	2.90819
AC198421.3_FG003	0.78463	0.644139	1.03917	0.877264		AC198421.3_FG003	0.666097	0.975029	0.465616	1.25337
AC198481.3_FG004	28.9605	34.4878	25.2938	28.63		AC198481.3_FG004	66.439	56.4093	60.2071	67.3905
AC198490.3_FG003	0.995108	1.00086	0.551796	0.625359		AC198490.3_FG003	1.06814	0.631683	2.55417	2.14597
AC198518.3_FG003	26.6807	26.1314	24.6096	21.4254		AC198518.3_FG003	41.0473	43.0062	25.9598	28.8071
AC198699.3_FG004	15.2836	19.1259	10.0679	8.13289		AC198699.3_FG004	0	0	4.57968	6.90518
AC198725.4_FG004	0.345404	0.196655	2.06387	1.36817		AC198725.4_FG004	0.756975	0.597831	3.5536	3.06209
AC198725.4_FG007	6.66054	7.84408	5.39918	5.33145		AC198725.4_FG007	17.3005	13.894	12.9747	10.5517
AC198725.4_FG009	0.735285	0.385583	1.44291	1.49458		AC198725.4_FG009	2.60069	2.78041	4.39027	10.1939
AC198743.3_FG008	0.322525	0.36045	0.329449	0.204018		AC198743.3_FG008	0.49865	0.277419	0.583019	0.738961
AC198871.3_FG002	0.0562687	0.0335915	0	0.0242487		AC198871.3_FG002	0.0256697	7570000	0.00070224	0.0054978
AC198982.3_FG006	44.5133	53.8384	29.8774	45.0894		AC198982.3_FG006	30.005	14.8712	27.9705	24.3695
AC199001.3_FG005	7.22765	5.43964	5.85093	6.8316		AC199001.3_FG005	57.7692	36.7552	37.3955	37.2362
AC199058.2_FG001	1.78998	3.39892	1.66701	1.76308		AC199058.2_FG001	12.3425	17.9404	11.7188	15.675
AC199067.2_FG004	4.47333	2.81977	4.03228	4.93606		AC199067.2_FG004	6.54302	6.00671	6.73678	12.369
AC199175.2_FG006	0	0	4.47329	6.98376		AC199175.2_FG006	12.4327	9.28706	5.52665	10.7199
AC199182.3_FG003	0.419538	1.22563	3.03217	2.29275		AC199182.3_FG003	1.46558	2.57498	46.138	52.2465
AC199363.4_FG003	7.86025	8.64463	7.57994	7.33356		AC199363.4_FG003	17.3638	16.4427	42.9744	39.1235
AC199384.3_FG002	0.189483	0.814915	0.185392	0.352089		AC199384.3_FG002	1.8062	1.94963	1.02106	1.36111
AC199439.4_FG005	4.00875	2.31605	2.55705	3.56774		AC199439.4_FG005	9.47537	4.80065	4.49054	4.39316
AC199526.5_FG001	13.8473	13.4102	15.8161	13.6417		AC199526.5_FG001	39.8525	32.0601	17.8569	16.5741
AC199526.5_FG003	11.0459	13.4362	9.24434	11.4581		AC199526.5_FG003	3.59384	3.65627	0.76228	0.572949
AC199541.4_FG001	24.8395	21.7444	36.8813	38.6236		AC199541.4_FG001	11.2006	15.3058	20.6914	25.9647
AC199541.4_FG002	24.8395	21.7444	36.8813	38.6236		AC199541.4_FG002	7.49534	10.2949	14.7789	19.5894
AC199541.4_FG004	10.7615	10.0023	16.0873	16.5766		AC199541.4_FG004	8.48529	10.4855	16.2263	21.2412
AC199541.4_FG007	2.10382	2.45745	1.60687	1.65309		AC199541.4_FG007	1.59421	1.98987	2.62579	2.51005
AC199571.3_FG004	2.77552	2.30322	2.41752	3.22651		AC199571.3_FG004	7.53116	6.83878	8.44767	14.2192
AC199705.3_FG008	26.8589	33.1595	22.356	26.5286		AC199705.3_FG008	4.20195	3.75446	5.96024	5.48111
AC199782.5_FG001	20.8167	17.4525	16.1596	17.5957		AC199782.5_FG001	38.8233	30.7387	21.6847	17.4382
AC199782.5_FG002	18.0593	17.1144	18.0655	18.1987		AC199782.5_FG002	66.6252	46.0712	36.3415	38.4913
AC199782.5_FG003	2.31989	2.78841	1.84825	1.93995		AC199782.5_FG003	1.66109	1.85966	5.10516	9.6838
AC199826.4_FG003	1.63837	1.29556	1.85641	1.8027		AC199826.4_FG003	3.07394	2.6152	1.65953	1.52741
AC199843.4_FG007	0.0775844	0.101221	0.0468493	0.0851765		AC199843.4_FG007	0.070498	0.125032	0.153106	0.162801
AC199961.4_FG001	0.0575462	0.227652	0.0919654	0.093506		AC199961.4_FG001	0.108762	0.289229	0.516253	0.584851
AC199961.4_FG004	0.114329	0.0992272	0.0266591	0.0607501		AC199961.4_FG004	0.156919	0.211408	0.285913	0.410999
AC200057.4_FG007	7.51725	6.8572	7.33668	7.58561		AC200057.4_FG007	12.6011	11.9853	12.4616	11.4963
AC200099.4_FG006	3.48293	4.70963	3.12632	2.41432		AC200099.4_FG006	0.922489	1.0235	7.52721	8.3579
AC200209.1_FG001	0.100273	0.451264	0.13775	0.134929		AC200209.1_FG001	0.0841053	0.289518	0.192078	0.231816
AC200210.1_FG006	10.144	10.4935	8.42445	8.17607		AC200210.1_FG006	16.7569	13.7544	20.4681	19.8301
AC200298.4_FG001	3.07991	4.94843	2.88213	3.10336		AC200298.4_FG001	0.656542	1.23833	0.950865	0.807185
AC200753.3_FG003	0.2835	0.416021	0.423078	0.447111		AC200753.3_FG003	1.13457	0.757129	0.542611	0.499729
AC200754.4_FG004	0.261776	0.603115	0.415768	0.204474		AC200754.4_FG004	0.352373	0.365871	0.687337	1.07966
AC201815.4_FG001	0.683329	0.753005	0.77973	0.611194		AC201815.4_FG001	1.54053	1.85983	0.772688	0.819913
AC201891.3_FG001	18.5488	7.48053	38.1266	35.41		AC201891.3_FG001	49.9454	64.5164	44.6114	41.3968
AC202073.4_FG001	32.1807	29.3427	26.2038	23.6973		AC202073.4_FG001	4.73142	3.8683	5.18919	4.12827
AC202110.3_FG004	5.40961	6.93946	5.68954	5.65874		AC202110.3_FG004	14.4499	21.1096	11.3996	13.1796
AC202144.5_FG001	1.29567	0.651414	1.06232	1.91382		AC202144.5_FG001	0.989683	1.19988	1.34722	1.23856
AC202185.4_FG004	0.629318	0.447877	1.59008	1.46896		AC202185.4_FG004	14.0758	3.73773	12.3694	9.02892
AC202396.4_FG010	1.22506	0.48824	1.92077	0.970508		AC202396.4_FG010	0	0	5.66848	15.9942
AC202435.3_FG001	0.349745	0.525474	0.668737	0.942817		AC202435.3_FG001	2.97813	3.26131	17.7295	26.1393
AC202439.3_FG006	1.97205	3.82518	1.75597	0.670099		AC202439.3_FG006	0.864392	0.701916	2.10049	5.45392
AC202567.4_FG004	0.0521002	0.0247193	0.343133	0.280896		AC202567.4_FG004	0.194406	0.191125	0.327215	0.465643
AC202864.3_FG002	1.60063	0.911319	1.2081	1.80196		AC202864.3_FG002	0.904619	1.37108	0.389927	0.297906
AC202915.3_FG002	13.9085	11.7965	24.3188	24.8051		AC202915.3_FG002	20.5945	34.8575	13.0726	16.9657
AC203031.3_FG002	4.84736	4.70427	5.79281	6.43661		AC203031.3_FG002	9.49919	16.0308	6.66158	11.4739
AC203093.3_FG001	3.06619	4.1076	1.72434	2.054		AC203093.3_FG001	0.572965	1.10275	0.395153	1.42563
AC203173.3_FG004	137.894	116.072	98.6543	95.2315		AC203173.3_FG004	264.361	227.66	143.315	116.37
AC203253.4_FG001	3.73407	3.89764	3.98242	3.50051		AC203253.4_FG001	5.36241	4.93131	7.27186	8.84288
AC203365.3_FG007	0.217959	0	0.450913	0.193308		AC203365.3_FG007	0.680763	0.306343	1.20456	0.6528
AC203366.4_FG001	12.1367	12.3433	7.98414	10.169		AC203366.4_FG001	8.0167	5.52327	4.16807	11.1172
AC203392.3_FG004	0.170593	0.213842	0.127401	0.494098		AC203392.3_FG004	0.193798	0.359937	0.212426	0.195619
AC203394.3_FG004	3.91427	2.63515	4.80415	7.49043		AC203394.3_FG004	8.34146	16.4745	1.77102	2.37145
AC203535.4_FG001	20.8332	20.9693	16.4528	20.6957		AC203535.4_FG001	44.8981	46.4542	50.6371	42.6425
AC203535.4_FG002	10.1408	9.6922	6.43996	7.48624		AC203535.4_FG002	27.9596	28.192	55.4887	104.87
AC203535.4_FG004	58.6955	52.5489	49.4361	55.0128		AC203535.4_FG004	3.64059	4.49603	1.69896	0.994648
AC203535.4_FG007	3.34167	2.23033	4.38675	3.06444		AC203535.4_FG007	4.57246	4.01753	3.06627	6.97217
AC203570.4_FG005	2.9277	3.69923	2.59692	2.54262		AC203570.4_FG005	5.21542	4.99919	7.32524	8.0253
AC203752.5_FG002	21.1583	13.5706	20.7318	18.2652		AC203752.5_FG002	58.9376	35.2706	35.0878	24.6126
AC203753.4_FG006	0.352095	0.0345629	0.441083	0.336645		AC203753.4_FG006	0.837503	0.371158	0.606475	0.688703
AC203761.3_FG002	17.0085	17.5659	11.9808	9.85394		AC203761.3_FG002	21.4625	20.9159	11.9604	13.0594
AC203768.3_FG005	0.792672	1.01455	0.663093	0.951702		AC203768.3_FG005	0.270349	0.21849	0.431837	0.408197
AC203841.3_FG002	1.71899	1.41548	1.01864	1.33648		AC203841.3_FG002	1.65047	1.37237	1.18273	1.41355
AC203841.3_FG009	20.5283	20.4543	15.9481	19.0023		AC203841.3_FG009	32.0503	30.158	31.5293	30.9001
AC203862.4_FG001	1.9859	1.35189	2.22878	2.99261		AC203862.4_FG001	0.486566	1.13854	0.61815	2.72867
AC203862.4_FG002	3.52114	3.49387	3.25305	3.8892		AC203862.4_FG002	9.15801	9.71724	26.9387	26.8528
AC203865.3_FG001	8.03415	10.4509	7.41812	8.85874		AC203865.3_FG001	7.09676	9.11974	10.2175	12.1154
AC203909.3_FG006	8.30035	6.18822	12.7567	11.9675		AC203909.3_FG006	25.7117	25.4609	12.6328	13.7593
AC203956.3_FG004	0.664688	0.521745	0.705553	0.832452		AC203956.3_FG004	0.767423	1.03689	0.93799	0.799891
AC203957.3_FG004	54.0905	49.6488	18.6616	20.8049		AC203957.3_FG004	3.83119	4.12924	1.75366	2.12252
AC203966.5_FG002	123.233	266.539	113.463	128.168		AC203966.5_FG002	21.5354	24.8787	10.5489	10.4562
AC203972.3_FG001	3.51518	2.48153	3.48259	3.38271		AC203972.3_FG001	2.59032	3.36388	0.296514	0.670313
AC203985.4_FG001	9.4199	8.55984	4.95703	5.57157		AC203985.4_FG001	4.88599	5.03606	12.1671	13.0407
AC203989.4_FG001	3.19968	2.72436	19.5583	22.4898		AC203989.4_FG001	3.88956	6.93826	13.645	18.967
AC204050.4_FG006	4.56915	2.04516	11.5114	12.635		AC204050.4_FG006	2.88211	0.597371	0.94018	0.463191
AC204070.3_FG004	11.2271	10.6762	7.73864	7.04844		AC204070.3_FG004	19.6474	10.4369	7.13281	9.54299
AC204277.3_FG006	9.38749	14.3054	10.0413	9.1072		AC204277.3_FG006	2.17377	1.96552	2.84678	2.98681
AC204298.3_FG006	0.117393	0.130275	0.0956397	0.100241		AC204298.3_FG006	0.153273	0.212433	0.0735138	0.0681202
AC204311.4_FG004	0.409128	0.384666	0	0.844682		AC204311.4_FG004	0.529296	0.0375231	0.261889	0.313973
AC204359.3_FG005	14.6798	7.98154	15.3201	12.3135		AC204359.3_FG005	31.2582	49.1492	10.8195	11.1582
AC204381.3_FG001	0.211208	0.289493	0.166342	0.167604		AC204381.3_FG001	0.433744	0.543199	0.34754	0.306179
AC204472.3_FG002	1.13144	1.20785	0.721134	0.840324		AC204472.3_FG002	2.09745	1.5895	0.675049	0.984923
AC204515.4_FG006	2.34604	1.82866	2.63452	1.45661		AC204515.4_FG006	1.19408	1.38935	0.139748	0.0556086
AC204530.4_FG002	8.19822	4.44879	7.25033	6.96027		AC204530.4_FG002	13.684	11.1373	7.54068	7.00156
AC204539.4_FG001	0.930989	1.1477	0.69252	0.796675		AC204539.4_FG001	2.07604	2.36393	4.35662	5.60436
AC204539.4_FG003	40.2982	40.2885	32.5718	38.5008		AC204539.4_FG003	43.0884	51.831	31.9834	40.3146
AC204604.3_FG008	7.04112	3.42124	10.3307	9.98637		AC204604.3_FG008	10.5126	8.12539	8.94657	13.4105
AC204619.3_FG003	6.61813	0.692651	7.66083	8.03151		AC204619.3_FG003	37.101	71.5249	1.64895	1.93074
AC204641.5_FG001	0.345318	0.172462	0.461901	0.350956		AC204641.5_FG001	9.31331	9.42668	3.25845	3.67168
AC204659.3_FG005	0.635555	0.157152	0.500886	0.609168		AC204659.3_FG005	1.0721	0.919119	1.5169	1.94835
AC204690.4_FG005	0.645249	0.287009	0.262175	0.599034		AC204690.4_FG005	1.53733	1.16379	1.72466	3.72014
AC204712.3_FG002	11.0312	8.05211	9.75635	11.4216		AC204712.3_FG002	15.876	27.6308	5.21783	5.4725
AC204868.3_FG004	0.313028	0.111389	0.149633	0.232486		AC204868.3_FG004	0.923371	1.24401	0.13716	0
AC205008.4_FG002	1.17173	0.498306	1.56662	2.05252		AC205008.4_FG002	5.31139	6.30577	8.23452	10.0497
AC205057.3_FG002	12.7136	11.7527	13.4533	10.6855		AC205057.3_FG002	7.54444	9.64147	9.68475	14.3991
AC205060.2_FG002	6.16145	5.1697	6.51062	5.24513		AC205060.2_FG002	8.91241	5.97074	14.2283	15.3392
AC205077.3_FG003	20.1436	27.2926	23.9271	20.2342		AC205077.3_FG003	24.1095	36.5415	121.28	171.558
AC205100.3_FG001	0.497498	0.247843	0.475625	0.527141		AC205100.3_FG001	3.50399	1.97305	0.821822	1.12418
AC205122.4_FG003	121.931	137.746	143.809	100.826		AC205122.4_FG003	566.683	716.728	1032.01	1517.28
AC205154.3_FG005	0.54072	0	0.473868	0		AC205154.3_FG005	2.90448	1.88223	11.5014	16.6115
AC205324.3_FG003	0.0481386	0.158246	0.0670222	0.0518313		AC205324.3_FG003	0.150486	0.040636	0.0330192	0.112971
AC205345.3_FG002	0.710522	0.551638	0.44771	0.639642		AC205345.3_FG002	1.01619	0.80959	0.80899	0.850926
AC205362.4_FG002	36.6215	63.6689	15.7538	13.0924		AC205362.4_FG002	0.668357	0.0692646	6.80066	9.34959
AC205376.4_FG003	18.5583	31.1689	19.4073	21.2591		AC205376.4_FG003	4.00775	4.39401	1.52468	1.13794
AC205376.4_FG008	10.8001	12.0656	7.92727	7.74303		AC205376.4_FG008	9.45626	9.85635	8.07029	8.00841
AC205413.4_FG001	7.10828	2.44492	2.77077	2.14245		AC205413.4_FG001	2.12525	0.117197	0.04849	0.520692
AC205419.3_FG001	11.9933	8.00288	9.83329	10.4704		AC205419.3_FG001	60.0393	49.1056	13.4579	12.8993
AC205471.4_FG003	2.48696	1.75042	1.90265	2.8677		AC205471.4_FG003	1.15827	0.640193	1.68707	1.73947
AC205471.4_FG007	27.0584	27.5101	50.3996	47.9143		AC205471.4_FG007	14.4135	13.1096	68.0273	140.382
AC205484.3_FG005	0.189585	0.354177	0.226562	0.322677		AC205484.3_FG005	0.559238	0.347737	1.68218	1.5481
AC205500.3_FG002	1.60193	1.86011	2.51891	2.62998		AC205500.3_FG002	5.13615	5.78077	8.34773	10.2347
AC205502.4_FG004	0.490956	0.835005	0.282602	0.276258		AC205502.4_FG004	19.5422	3.90029	0	0
AC205521.3_FG003	9.48238	4.45593	8.63174	9.30922		AC205521.3_FG003	91.374	92.3328	24.7078	15.7191
AC205534.3_FG002	1.08709	1.90323	1.41963	0.829133		AC205534.3_FG002	0.614247	1.16751	2.53711	2.71258
AC205574.3_FG006	0.754727	0.794016	1.91366	2.07967		AC205574.3_FG006	8.28284	13.1938	4.63356	5.2634
AC205592.3_FG001	1.96149	1.39597	1.04181	0.683438		AC205592.3_FG001	0.349073	0.423258	1.22458	1.89549
AC205608.4_FG004	34.5537	49.4763	40.2195	41.1405		AC205608.4_FG004	11.6589	10.9561	15.1596	17.967
AC205673.3_FG006	6.23283	6.03973	6.55085	4.70287		AC205673.3_FG006	3.05281	3.1168	3.32624	2.82066
AC205677.3_FG001	9.2462	9.58492	8.36042	8.09128		AC205677.3_FG001	25.7787	21.9338	25.6459	25.8582
AC205703.4_FG001	6.78363	5.47664	5.57159	4.17671		AC205703.4_FG001	6.10776	9.24662	1.06393	1.58054
AC205703.4_FG002	27.4005	27.0013	42.3127	44.9123		AC205703.4_FG002	35.6887	44.2719	51.3498	57.9249
AC205703.4_FG005	2.97631	3.74453	2.53981	2.51097		AC205703.4_FG005	9.45829	8.6467	14.7432	11.4364
AC205703.4_FG006	20.0705	10.6389	15.0048	12.5303		AC205703.4_FG006	24.1282	24.5948	14.4707	16.796
AC205703.4_FG010	9.70901	9.92009	11.5404	12.5162		AC205703.4_FG010	35.6033	32.2815	29.8315	31.5729
AC205725.3_FG010	35.8697	39.4364	30.2518	23.8775		AC205725.3_FG010	48.5535	62.3992	35.0688	36.1053
AC205730.3_FG002	5.29646	7.37896	4.14745	5.41577		AC205730.3_FG002	9.30639	5.70136	14.8392	14.5031
AC205834.3_FG003	0.0642353	0.139448	0.132347	0.120915		AC205834.3_FG003	0.202595	0.310296	0.285791	0.346157
AC205853.3_FG014	0.121993	0.407025	0.224379	0.173626		AC205853.3_FG014	0.384368	0.117596	0.810345	0.380632
AC205886.3_FG001	10.1322	6.75688	6.62278	2.05996		AC205886.3_FG001	2.28943	2.8573	3.15892	4.28303
AC206030.4_FG001	0.616295	0.305119	0.333026	0.106139		AC206030.4_FG001	2.01533	0.488116	4.96305	6.94837
AC206031.3_FG007	1.43305	2.03976	2.30168	2.55438		AC206031.3_FG007	4.87648	5.92711	4.35014	3.47559
AC206198.3_FG001	5.73018	4.16486	9.16928	6.80124		AC206198.3_FG001	1.89172	2.03888	8.3654	10.1171
AC206199.3_FG005	0.464824	0	0.449463	0		AC206199.3_FG005	0	0.752559	1.19044	5.07817
AC206201.3_FG009	0.180398	0.138365	0.319316	0.243743		AC206201.3_FG009	0.34476	0.256023	0.281388	0.503204
AC206223.3_FG001	10.1596	6.33445	10.2308	11.3654		AC206223.3_FG001	18.316	13.6363	1.09309	2.26456
AC206223.3_FG004	1.29437	1.25035	1.34901	1.30165		AC206223.3_FG004	2.95582	2.02929	1.52138	2.1595
AC206223.3_FG006	8.53552	6.62565	11.553	11.9941		AC206223.3_FG006	8.02141	9.92117	7.32713	7.03326
AC206223.3_FG010	20.4941	13.2955	23.9915	29.5445		AC206223.3_FG010	21.2941	20.1515	2.55853	5.23261
AC206259.3_FG002	0.103619	0.128791	0.150793	0.091899		AC206259.3_FG002	0.133298	0.00256134	0.137456	0.066713
AC206266.3_FG001	18.4201	15.6847	19.5905	19.4234		AC206266.3_FG001	5.56351	3.82601	11.3889	10.2218
AC206274.3_FG008	0.07029	0	0.1232	0.034803		AC206274.3_FG008	0.127595	0	0.11293	0.163408
AC206425.3_FG002	108.999	19.1219	124.93	122.248		AC206425.3_FG002	50.2828	64.5023	0	0
AC206425.3_FG004	1.77511	1.77506	1.971	2.01861		AC206425.3_FG004	2.53128	2.74622	2.94682	3.66679
AC206611.3_FG003	0.106685	0.135779	0.0844794	0.098453		AC206611.3_FG003	1.13468	1.12865	1.80683	1.35416
AC206634.3_FG004	3.37039	2.29437	6.28098	7.32818		AC206634.3_FG004	4.72162	2.59823	4.04519	3.70193
AC206642.4_FG001	103.859	122.768	105.971	105.501		AC206642.4_FG001	114.763	143.693	66.8366	55.0228
AC206764.4_FG001	1.16923	1.1664	1.04458	0.95003		AC206764.4_FG001	1.72034	1.73524	0.878687	1.05939
AC206764.4_FG003	1.81333	0.703919	1.79664	2.5466		AC206764.4_FG003	1.5863	3.82771	0.994412	3.00789
AC206780.3_FG004	0.356964	0.455228	0.163805	0.263984		AC206780.3_FG004	0.271587	0.203367	0.998886	0.506495
AC206788.3_FG015	16.5376	18.6187	21.541	16.6369		AC206788.3_FG015	6.7988	6.59977	4.76149	7.63688
AC206901.3_FG005	6.20284	2.93188	12.7554	23.2718		AC206901.3_FG005	2.92565	3.82354	5.85504	9.33693
AC206951.3_FG016	1.3437	1.61834	2.61865	1.02355		AC206951.3_FG016	0	0	3.81745	5.59182
AC206989.4_FG002	37.8638	49.6857	34.385	31.7705		AC206989.4_FG002	51.3612	56.7912	119.323	124.332
AC207024.3_FG002	0.155907	0.300287	0.204116	0.199628		AC207024.3_FG002	0.174795	0.211243	0.10198	0.350011
AC207043.3_FG002	4.3306	1.88841	4.59492	4.38761		AC207043.3_FG002	2.56738	1.8978	5.83525	8.4091
AC207189.4_FG002	2.79119	1.72904	9.89748	11.8339		AC207189.4_FG002	5.59901	3.66955	6.84085	5.08037
AC207225.3_FG003	0.858216	1.31198	0.635084	0.594296		AC207225.3_FG003	1.77942	1.71746	1.43996	1.54565
AC207265.3_FG002	32.0566	34.585	27.6837	26.5862		AC207265.3_FG002	20.0388	20.28	10.2277	13.1784
AC207321.3_FG003	0.240159	0.019173	0.00382891	0.019805		AC207321.3_FG003	0.504971	0.02398	0.50271	1.11451
AC207342.3_FG007	6.4145	7.36579	6.4899	7.05352		AC207342.3_FG007	9.85564	18.6591	10.7235	10.5756
AC207342.3_FG008	145.432	104.977	207.591	220.888		AC207342.3_FG008	31.165	37.733	30.743	29.3471
AC207347.3_FG005	80.6802	84.6137	90.5788	112.524		AC207347.3_FG005	18.6677	15.8572	58.5737	61.0402
AC207427.3_FG005	5.06702	7.69307	5.49015	9.70089		AC207427.3_FG005	30.2111	15.8711	23.4825	26.8644
AC207546.3_FG004	0.450381	0.10629	0.510896	0.415956		AC207546.3_FG004	1.45721	1.0187	0.961161	1.60581
AC207619.3_FG001	0.309272	0.284006	0.400593	0.276624		AC207619.3_FG001	1.10834	0.451375	1.44433	2.29519
AC207628.4_FG003	0.425047	0.267993	0.296621	0.366588		AC207628.4_FG003	1.24023	1.08436	0.77992	0.774742
AC207628.4_FG009	10.525	16.1201	13.4096	15.0416		AC207628.4_FG009	8.34057	6.67105	20.7477	24.0991
AC207628.4_FG010	6.814	3.43435	6.34356	8.22996		AC207628.4_FG010	7.80017	14.6251	2.37739	2.37538
AC207628.4_FG011	7.71256	5.16826	8.60132	9.38947		AC207628.4_FG011	98.9273	84.7121	47.8092	37.543
AC207652.3_FG001	3.07468	3.61532	2.78524	2.14751		AC207652.3_FG001	7.85099	5.38392	9.02432	9.07152
AC207656.3_FG002	5.91603	5.41588	8.53627	8.41526		AC207656.3_FG002	5.78263	7.3037	2.0088	3.07394
AC207722.2_FG009	4943.08	5877	5591.73	6330.49		AC207722.2_FG009	353.159	589.361	54.4051	55.5103
AC207728.2_FG003	0.829231	1.0637	0.639816	0.663651		AC207728.2_FG003	0.919166	0.712818	0.810168	0.64097
AC207732.3_FG010	0.0472768	0.0557042	0.048075	0		AC207732.3_FG010	0.231424	0.400782	0.345598	0
AC207756.3_FG001	6.63782	4.28151	6.28621	7.28355		AC207756.3_FG001	35.0268	29.9905	17.5992	16.6998
AC207767.2_FG001	0.0480068	0.0653377	0.0842143	0.0262207		AC207767.2_FG001	0.17112	0.0482212	0.10859	0.131297
AC207793.3_FG002	0.137926	0.185339	0.132502	0.231646		AC207793.3_FG002	0.305652	1.05135	0.164408	0.33013
AC207803.3_FG003	46.0476	45.8208	36.5675	37.2687		AC207803.3_FG003	55.8032	42.461	81.2451	80.0961
AC207890.3_FG002	34.535	32.6035	35.1759	34.5584		AC207890.3_FG002	73.4264	67.4209	66.2402	63.559
AC208023.3_FG001	142.042	129.91	121.497	139.299		AC208023.3_FG001	219.148	240.067	119.796	117.436
AC208110.2_FG006	4.9038	7.15831	6.88089	9.55344		AC208110.2_FG006	12.4858	12.4939	9.26488	8.7488
AC208110.2_FG007	11.7869	12.8686	17.7551	19.7549		AC208110.2_FG007	35.7102	41.9974	40.8047	40.8864
AC208113.3_FG009	33.2279	26.9046	53.629	42.5748		AC208113.3_FG009	34.2415	59.993	34.5433	34.5659
AC208201.3_FG001	9.48178	9.71889	10.8038	11.4859		AC208201.3_FG001	12.3553	11.2666	9.84563	12.8519
AC208201.3_FG002	20.4467	39.3878	34.0703	39.7544		AC208201.3_FG002	11.1297	5.09641	24.3144	23.8146
AC208201.3_FG003	11.76	4.12238	8.85728	10.0759		AC208201.3_FG003	2.69526	3.73867	0.376656	0.578319
AC208204.3_FG006	161.599	102.023	167.477	236.931		AC208204.3_FG006	114.283	166.988	602.746	773.351
AC208327.4_FG002	1.44205	1.7885	1.66084	1.39795		AC208327.4_FG002	2.95449	2.10364	3.83851	3.45987
AC208327.4_FG003	21.7224	19.7749	19.7809	21.9113		AC208327.4_FG003	40.3309	32.8894	15.2641	11.4308
AC208327.4_FG006	15.1547	16.7392	11.6318	11.2683		AC208327.4_FG006	13.3625	14.9492	18.3463	16.3468
AC208337.2_FG003	3.34897	1.91145	4.38521	3.74323		AC208337.2_FG003	6.90188	7.16986	8.02	7.75217
AC208341.4_FG006	4.958	5.57004	4.67347	3.47404		AC208341.4_FG006	5.54684	1.44789	6.32298	6.7523
AC208341.4_FG008	1.82695	1.1249	1.31488	1.3213		AC208341.4_FG008	2.08672	0.753034	4.63222	6.42335
AC208346.3_FG004	6.43016	6.31113	5.19323	5.36017		AC208346.3_FG004	11.3806	11.0149	11.0938	12.7668
AC208406.3_FG004	6.03752	3.93875	2.88604	5.97876		AC208406.3_FG004	9.36142	11.3817	0	0
AC208418.3_FG009	0.506411	0.327473	0.464831	0.452431		AC208418.3_FG009	1.58654	0.360228	1.18002	2.33639
AC208440.3_FG003	9.79894	9.82625	8.16962	8.90621		AC208440.3_FG003	16.8836	11.5234	31.339	25.8677
AC208571.4_FG001	64.9935	78.9747	56.6951	61.6761		AC208571.4_FG001	16.8986	12.1558	19.0754	25.069
AC208576.3_FG001	0.125891	0.079326	0.0495725	0		AC208576.3_FG001	0.246326	0.103085	0.177	0.155257
AC208649.4_FG003	0.154828	0.0992815	0.138253	0.132569		AC208649.4_FG003	0.351034	0.191364	0.510662	0.488258
AC208702.3_FG007	0.531194	0	0.533991	1.13734		AC208702.3_FG007	0.633831	0.377712	0	1.01531
AC208711.3_FG005	0.199182	0.385145	0.146199	0.0960631		AC208711.3_FG005	0.0914617	0.40865	1.76765	0.203958
AC208897.3_FG003	0.171077	0.351732	0.227161	0.0564707		AC208897.3_FG003	4.96409	4.85052	0.180187	0.0617722
AC208897.3_FG004	17.3758	25.5951	10.3808	13.9716		AC208897.3_FG004	7.00021	3.45109	0.341144	0.814486
AC209050.3_FG003	1.15302	3.34889	19.4844	26.1996		AC209050.3_FG003	0.919239	0.0381058	1.28354	2.57425
AC209080.3_FG004	7.91636	6.89262	12.218	18.5975		AC209080.3_FG004	2.48423	5.12327	7.39874	8.02715
AC209206.3_FG011	5.35054	3.83009	5.15948	5.56218		AC209206.3_FG011	46.8233	37.6186	97.3521	106.864
AC209208.3_FG001	8.24674	6.91238	6.82612	6.45121		AC209208.3_FG001	12.6518	10.8553	9.04648	10.0989
AC209208.3_FG002	226.504	233.432	233.961	246.42		AC209208.3_FG002	717.835	770.246	371.976	333.992
AC209208.3_FG003	0.30139	0.270941	0.242644	0.172791		AC209208.3_FG003	0.726942	0.773186	0.135451	0.117597
AC209208.3_FG005	20.0333	19.883	15.9966	15.7032		AC209208.3_FG005	25.0744	27.6232	15.3269	14.8684
AC209215.4_FG006	21.0799	13.1297	19.1998	21.9752		AC209215.4_FG006	51.2866	37.7705	14.9241	14.8641
AC209242.3_FG003	8.67588	8.66029	7.59126	7.89431		AC209242.3_FG003	16.2657	14.4049	16.9693	16.3162
AC209257.4_FG003	4.49465	4.90432	5.40458	5.89843		AC209257.4_FG003	10.1591	11.4363	8.17846	9.05138
AC209364.3_FG004	0.0243058	0.0368796	0.0297801	0.00232716		AC209364.3_FG004	0.146858	0.125977	0.322673	0.301924
AC209374.4_FG002	30.0446	29.189	27.8989	33.8362		AC209374.4_FG002	14.6657	18.1646	12.3654	15.7743
AC209626.2_FG013	14.9561	14.192	13.7378	15.9721		AC209626.2_FG013	23.9552	24.3844	19.5315	25.0885
AC209664.3_FG002	4.39308	1.33712	4.35843	3.96728		AC209664.3_FG002	17.8047	25.2016	1.85359	2.08682
AC209705.3_FG004	16.1933	20.7534	16.6652	12.3967		AC209705.3_FG004	28.9143	22.1246	9.65673	10.027
AC209729.3_FG003	0.0716084	0.0687845	0.0751233	0.0051555		AC209729.3_FG003	0.19751	0.113362	0.031195	0.146644
AC209739.3_FG003	0.63884	0.848686	0.732904	0.801321		AC209739.3_FG003	0.347899	0.572862	1.04504	0.792082
AC209784.3_FG007	3.42958	1.77899	2.71321	6.59271		AC209784.3_FG007	6.67406	9.13704	38.0908	36.5159
AC209784.3_FG011	0.780353	0.58888	0.823222	0.922647		AC209784.3_FG011	3.30809	5.14104	1.80776	2.55531
AC209819.3_FG007	7.453	6.77697	5.72429	6.23588		AC209819.3_FG007	12.4711	12.9509	11.6466	11.4494
AC209819.3_FG008	1.09941	2.19587	1.05108	1.21163		AC209819.3_FG008	1.57727	1.45278	1.84923	1.64895
AC209819.3_FG012	0.779802	0.408928	0.686662	0.536484		AC209819.3_FG012	3.65622	2.19132	2.17659	2.31717
AC209835.4_FG004	28.7379	26.7502	32.3491	29.3305		AC209835.4_FG004	51.9999	46.1884	223.364	237.753
AC209858.4_FG002	6.80294	6.97754	6.36039	6.34045		AC209858.4_FG002	13.4161	11.1017	19.9674	13.2104
AC209858.4_FG004	5.23778	8.5415	5.70391	7.24778		AC209858.4_FG004	11.2429	14.8354	11.9715	19.8691
AC209877.3_FG002	5.75367	6.47519	4.11378	4.19395		AC209877.3_FG002	12.8392	8.34631	24.9584	19.3762
AC209898.2_FG004	16.3356	11.028	9.62338	7.6439		AC209898.2_FG004	46.3772	48.8631	39.7701	42.4171
AC209966.4_FG005	0.0211484	0.0322835	0.0109193	0.0233902		AC209966.4_FG005	0.0365677	0.0180862	0.0254376	0.0347521
AC209987.4_FG002	0.702389	0.190431	1.10319	1.19238		AC209987.4_FG002	23.5772	31.5983	6.09631	7.08424
AC209987.4_FG010	1.29238	0.0237846	0.795564	0.334088		AC209987.4_FG010	1.14489	0.392316	7.54736	48.5527
AC210003.2_FG015	52.2772	51.2099	57.0101	87.3961		AC210003.2_FG015	18.1022	23.6601	29.9999	35.1552
AC210013.4_FG003	0.17376	0	0.0969038	0.293951		AC210013.4_FG003	34.4035	46.8423	9.3836	7.69569
AC210013.4_FG008	20.5547	25.9772	13.2622	14.8611		AC210013.4_FG008	19.6351	16.7554	21.0763	19.9574
AC210013.4_FG009	14.1084	16.744	16.5645	15.2198		AC210013.4_FG009	9.894	10.1264	15.7364	17.0518
AC210013.4_FG011	22.2092	20.7969	17.5028	19.3801		AC210013.4_FG011	17.8435	16.8402	20.6351	21.9734
AC210013.4_FG012	4.19137	4.07174	4.15422	4.5719		AC210013.4_FG012	3.19402	2.77337	2.68167	5.06344
AC210013.4_FG013	4.47212	4.90303	3.14261	3.23704		AC210013.4_FG013	5.74556	5.87829	5.0408	3.05869
AC210013.4_FG014	25.4652	29.8099	26.3801	21.4554		AC210013.4_FG014	17.3636	17.1172	15.8396	18.4015
AC210013.4_FG016	38.1535	42.8013	38.2887	40.7797		AC210013.4_FG016	26.108	28.5615	28.6305	34.5707
AC210013.4_FG018	26.4367	36.9926	41.7756	44.8953		AC210013.4_FG018	6.82244	4.6149	54.043	62.6613
AC210013.4_FG019	88.0234	85.002	92.1064	107.748		AC210013.4_FG019	165.306	218.209	52.5501	33.6233
AC210023.3_FG015	37.2823	40.7524	29.2896	29.9702		AC210023.3_FG015	28.3421	17.3184	35.7659	32.6652
AC210158.3_FG004	0.719103	0.536359	0.294209	0.569062		AC210158.3_FG004	1.84453	1.33201	1.75717	1.57398
AC210168.4_FG003	0.293669	0.347077	0.445822	0.356033		AC210168.4_FG003	1.12979	1.39526	1.36356	0.964598
AC210169.3_FG002	1.66975	0.89112	0.90323	1.10398		AC210169.3_FG002	4.05311	5.9838	2.04692	1.56107
AC210173.4_FG002	10.3357	9.3687	9.05397	9.43437		AC210173.4_FG002	31.0637	28.813	36.4069	33.2203
AC210173.4_FG005	6.69636	6.73895	5.10051	4.22255		AC210173.4_FG005	6.4594	14.81	0.0701743	0.307161
AC210199.4_FG003	21.7688	16.9601	24.7158	19.6953		AC210199.4_FG003	64.0187	57.5554	81.5836	72.2761
AC210204.3_FG002	80.0473	69.0667	112.121	93.1138		AC210204.3_FG002	20.9229	16.619	13.1305	19.566
AC210303.3_FG001	12.2091	12.234	11.6283	17.4946		AC210303.3_FG001	10.9585	8.99453	11.1041	9.40955
AC210314.3_FG006	177.111	151.021	167.088	142.163		AC210314.3_FG006	54.212	33.5969	78.2158	97.4372
AC210517.3_FG003	3.07044	2.21512	1.68889	2.24918		AC210517.3_FG003	7.36793	2.93163	12.09	8.72212
AC210529.3_FG004	7.98887	9.84991	6.13055	4.94776		AC210529.3_FG004	6.77537	5.91751	10.3541	9.77096
AC210595.3_FG004	22.8667	17.3132	23.9706	25.0183		AC210595.3_FG004	69.1876	42.069	77.9589	108.006
AC210598.3_FG003	0.723496	0.634994	0.760095	0.830519		AC210598.3_FG003	0.153002	0.228619	0.276655	0.450321
AC210669.3_FG001	30.8425	24.7393	167.296	152.135		AC210669.3_FG001	32.6953	20.5228	29.2957	18.2397
AC210721.4_FG014	0.0346605	0.101265	0.26944	0.137032		AC210721.4_FG014	0.197421	0.00928473	0.0243429	0.0835279
AC210848.3_FG004	2.41964	2.62047	1.67628	1.70157		AC210848.3_FG004	5.09271	4.73984	1.46188	1.20668
AC211164.5_FG003	37.1172	32.2751	38.5682	43.618		AC211164.5_FG003	59.9651	104.754	115.855	123.372
AC211164.5_FG004	4.90657	1.68734	4.02252	4.80356		AC211164.5_FG004	14.01	17.475	2.56012	1.51737
AC211175.3_FG005	2.53621	0.591454	5.54331	5.18146		AC211175.3_FG005	10.9904	12.0263	3.84063	4.74221
AC211190.4_FG004	5.4044	3.60806	6.41595	5.42936		AC211190.4_FG004	7.17856	8.0974	7.97435	7.0109
AC211261.3_FG017	0.283065	0	0.40593	0.420465		AC211261.3_FG017	0.385378	0.346132	0.372094	0.131612
AC211349.4_FG001	11.1562	9.53186	10.5045	15.0272		AC211349.4_FG001	6.74442	5.90918	3.59679	4.20136
AC211357.4_FG004	12.1407	12.0377	10.063	8.75037		AC211357.4_FG004	7.23373	7.18334	13.4877	13.9012
AC211390.3_FG001	7.20506	5.67094	5.45115	5.7214		AC211390.3_FG001	9.74287	9.03429	12.2546	11.5338
AC211394.4_FG004	94.7641	77.3702	84.3532	82.3335		AC211394.4_FG004	95.4499	91.4154	97.1922	105.074
AC211474.3_FG006	3.25879	2.0369	2.78804	4.50803		AC211474.3_FG006	8.8289	10.8855	4.53164	4.81202
AC211513.3_FG002	1.65558	0.552306	1.9489	1.60681		AC211513.3_FG002	3.77543	2.78362	1.66622	1.15104
AC211532.3_FG001	0.555293	0.976361	0.562108	0.210251		AC211532.3_FG001	1.10648	1.10737	0.824145	1.03646
AC211651.4_FG001	3.89512	1.98904	2.98712	3.81651		AC211651.4_FG001	8.77657	6.64658	4.91311	5.55697
AC211652.4_FG001	4.34174	1.20911	2.16566	3.73868		AC211652.4_FG001	28.2532	52.4605	7.13043	11.5786
AC211652.4_FG002	10.2435	10.6359	10.5028	9.89881		AC211652.4_FG002	12.4932	12.864	11.2871	7.93132
AC211705.3_FG001	0.377791	0.126526	0.467411	0.557503		AC211705.3_FG001	2.11788	1.92938	4.71295	6.84021
AC211707.4_FG003	4.77423	2.6482	2.80664	2.47619		AC211707.4_FG003	4.65469	6.17072	4.77812	4.00442
AC211737.3_FG012	96.0068	92.2721	74.6046	56.1339		AC211737.3_FG012	63.7647	45.67	52.5799	57.2587
AC211892.4_FG002	3.34438	4.22857	3.1271	3.04102		AC211892.4_FG002	10.0788	9.15628	9.84042	9.5222
AC212023.4_FG006	0.519336	0.680866	0.23891	0.248154		AC212023.4_FG006	0.946287	1.35188	1.03954	1.16189
AC212035.3_FG008	2.29797	1.86414	2.42881	2.21557		AC212035.3_FG008	6.75244	9.63842	6.33902	5.69465
AC212068.4_FG005	38.2777	54.0736	29.5632	44.2165		AC212068.4_FG005	85.389	110.262	88.5002	76.292
AC212112.4_FG002	23.7842	23.8079	17.1526	17.5639		AC212112.4_FG002	23.0769	19.2145	25.9419	29.4552
AC212145.4_FG002	0	0.41133	0.124193	0.129594		AC212145.4_FG002	0.966793	1.24658	0.821895	0.672547
AC212219.3_FG005	3.34239	1.89899	4.32325	9.3594		AC212219.3_FG005	0.0269122	0	0.103938	0.565239
AC212225.3_FG002	0.476672	1.8538	1.89249	1.299		AC212225.3_FG002	0.536188	3.79812	8.92356	15.2765
AC212353.4_FG004	2.82034	2.09353	1.47864	1.66672		AC212353.4_FG004	8.41204	7.69465	4.55385	4.95132
AC212394.4_FG006	0	0	6.73148	8.82236		AC212394.4_FG006	15.8789	22.447	16.1186	22.315
AC212394.4_FG010	0.120041	0.149102	0.323179	0.206906		AC212394.4_FG010	0.390587	0.522754	0.317081	0.423867
AC212565.3_FG001	46.6865	33.3983	44.1466	51.1903		AC212565.3_FG001	206.717	269.161	22.8158	24.4864
AC212570.3_FG006	5.25647	4.72542	3.65482	4.40833		AC212570.3_FG006	11.777	13.3854	5.40014	3.82012
AC212575.3_FG002	0.135717	0.0480704	0.110201	0.09147		AC212575.3_FG002	0.898039	1.29992	0.767465	1.01768
AC212728.3_FG001	5.06267	4.76751	11.8027	13.4453		AC212728.3_FG001	3.89325	4.93237	6.85134	9.91708
AC212827.3_FG005	0.651995	0.081657	0.976501	1.46627		AC212827.3_FG005	1.51578	0.598556	3.2551	4.6768
AC212835.3_FG002	4.36325	0.690058	4.17142	2.08037		AC212835.3_FG002	35.1675	49.9793	0	0
AC212835.3_FG007	39.8884	30.7803	37.8323	38.425		AC212835.3_FG007	52.7749	49.6376	35.5784	38.0316
AC212859.3_FG007	5.35547	7.92283	4.30504	3.64825		AC212859.3_FG007	9.05951	6.95908	21.1102	29.0004
AC212859.3_FG008	0.277735	0.59298	0.292077	0.220026		AC212859.3_FG008	9.46431	12.6166	1.66957	2.37621
AC212886.3_FG006	5.40608	4.79534	3.16301	3.11051		AC212886.3_FG006	3.09661	2.26449	6.0047	7.31221
AC212898.2_FG006	2.6119	1.48998	2.79828	2.99911		AC212898.2_FG006	20.1781	19.2798	13.5806	11.0668
AC212979.2_FG006	1.31228	1.29374	0.801298	0.821322		AC212979.2_FG006	1.98164	1.32585	3.57316	3.44172
AC213050.3_FG001	2.32399	2.73033	1.93968	1.6621		AC213050.3_FG001	3.71644	3.60861	3.50751	2.7614
AC213050.3_FG002	5.92188	5.82005	4.71794	5.58499		AC213050.3_FG002	22.7041	41.4114	50.588	42.2281
AC213099.3_FG001	12.8538	8.13141	13.476	13.897		AC213099.3_FG001	18.1479	24.6015	22.4198	19.6037
AC213099.3_FG002	3.97508	3.71165	3.73951	4.06235		AC213099.3_FG002	7.36014	9.41038	6.93922	7.65904
AC213463.3_FG002	13.0302	14.1258	11.7362	10.8822		AC213463.3_FG002	12.4181	12.0789	14.4449	17.4117
AC213463.3_FG006	21.1386	21.1341	23.0136	26.7495		AC213463.3_FG006	26.0505	24.7465	47.5215	57.7018
AC213463.3_FG007	50.1768	39.8921	43.3051	42.2794		AC213463.3_FG007	36.2925	58.0184	16.5914	16.5769
AC213463.3_FG009	0.505194	0.140689	0.472484	0.565531		AC213463.3_FG009	5.71608	5.49537	0.654537	0.641183
AC213521.3_FG005	5.67328	5.96545	16.9638	27.5083		AC213521.3_FG005	5.88376	6.63523	14.654	12.0246
AC213600.3_FG002	11.7676	12.256	13.1483	12.4966		AC213600.3_FG002	23.9708	20.4836	22.7986	15.9805
AC213612.3_FG002	28.7678	27.5847	22.8843	25.2495		AC213612.3_FG002	49.5183	43.3796	65.3847	64.6181
AC213621.5_FG002	1.3684	1.37089	1.18056	1.25407		AC213621.5_FG002	8.2851	7.70106	5.18526	2.93724
AC213621.5_FG004	3.03542	1.4748	3.181	2.05209		AC213621.5_FG004	9.58368	13.7175	2.07677	2.84265
AC213654.3_FG005	4.07394	3.97787	4.06417	3.7322		AC213654.3_FG005	7.05803	5.56966	10.7296	10.1998
AC213884.3_FG001	62.8737	55.158	62.7424	57.8131		AC213884.3_FG001	76.9087	80.2254	80.7661	90.0299
AC214040.3_FG009	0.556704	0.354937	0.313935	0.271681		AC214040.3_FG009	0.599236	0.523092	0.263916	0.487427
AC214119.3_FG009	5.7757	5.36695	5.23477	5.1773		AC214119.3_FG009	16.005	10.2428	9.41185	7.02185
AC214144.3_FG002	0.0219837	0.0567401	0.0620485	0.0303009		AC214144.3_FG002	0.0589392	0.0879883	0.000135634	0.000118921
AC214256.3_FG005	0	0.57234	0.717365	0		AC214256.3_FG005	0.890872	0.906922	0.5014	0.329344
AC214266.3_FG002	3.27193	2.53253	3.05168	2.52365		AC214266.3_FG002	19.5007	6.79013	12.8091	9.76784
AC214350.3_FG007	76.6486	68.349	87.2589	94.1128		AC214350.3_FG007	65.2252	85.7169	82.5487	82.2118
AC214360.3_FG001	0.551189	0.722609	0.748832	1.00547		AC214360.3_FG001	4.17336	1.2061	0.0508455	0.323718
AC214507.3_FG001	15.8083	18.0942	14.1746	13.8716		AC214507.3_FG001	32.0935	27.6458	0	0
AC214640.3_FG003	11.1611	15.9217	10.6559	11.2749		AC214640.3_FG003	10.0491	9.58318	3.5465	2.97444
AC214648.3_FG003	75.7014	85.3987	49.7255	39.5503		AC214648.3_FG003	49.1503	50.8372	33.3476	39.1082
AC214817.3_FG004	2.76583	1.35264	2.23064	2.00502		AC214817.3_FG004	12.201	10.9532	7.96827	4.85103
AC215198.3_FG002	0.293109	0.294496	0.115386	0.170739		AC215198.3_FG002	1.31453	0.969828	0.166207	0.384797
AC215201.3_FG003	4.03538	3.57636	4.94985	3.53485		AC215201.3_FG003	4.62201	4.20608	3.11642	6.60962
AC215201.3_FG005	37.7273	20.6585	33.8567	58.1847		AC215201.3_FG005	35.4296	40.3677	6.09038	4.35852
AC215244.3_FG002	79.9657	62.2656	70.4939	77.131		AC215244.3_FG002	110.883	93.0801	97.2999	96.5396
AC215260.3_FG001	125.892	12.2344	97.9457	57.4326		AC215260.3_FG001	152.481	248.24	28.7966	31.1966
AC215260.3_FG003	20.7882	11.9397	9.53406	10.088		AC215260.3_FG003	0.335879	0.439582	0.115822	0.38345
AC215309.3_FG004	0.627491	1.15165	1.00688	0.789612		AC215309.3_FG004	6.81453	5.40208	9.72019	9.47649
AC215690.3_FG002	57.9389	57.8821	58.293	56.3191		AC215690.3_FG002	154.144	170.24	154.926	167.445
AC215994.3_FG003	0.299667	0.140926	0.411438	0.563433		AC215994.3_FG003	1.82963	1.56259	1.80416	3.0659
AC216010.3_FG001	11.1202	13.1612	10.7337	9.00261		AC216010.3_FG001	31.3873	23.9084	35.6981	24.7451
AC216067.3_FG002	332.215	265.128	336.419	343.579		AC216067.3_FG002	300.224	367.568	121.847	161.907
AC216247.3_FG005	27.6263	24.477	25.6759	24.1665		AC216247.3_FG005	25.55	15.6464	32.1905	33.4097
AC216353.2_FG005	2210.98	2376.93	1953.04	2096.83		AC216353.2_FG005	387.813	571.944	255.907	215.122
AC216867.3_FG003	0.615981	0.0850316	0.756432	1.6339		AC216867.3_FG003	1.67003	2.04458	1.18003	2.08701
AC216870.3_FG005	13.4441	15.8649	11.5939	10.2133		AC216870.3_FG005	10.536	10.7338	10.556	12.0852
AC216872.3_FG002	1.21902	0.273248	1.3459	1.14062		AC216872.3_FG002	0.573542	9.03766	0.953327	0.73638
AC217043.3_FG002	0.145445	0	0.114948	0.0576117		AC217043.3_FG002	0.741019	0.277447	1.36297	1.97826
AC217050.4_FG001	32.5507	30.4671	36.594	44.497		AC217050.4_FG001	27.7314	26.6323	30.0321	25.9158
AC217050.4_FG004	13.4829	14.1991	11.0575	10.5367		AC217050.4_FG004	7.45308	7.41274	14.7186	14.9103
AC217050.4_FG006	172.155	127.75	145.698	137.086		AC217050.4_FG006	393.021	318.391	259.672	341.659
AC217121.3_FG007	2.98282	3.23946	1.78024	2.04033		AC217121.3_FG007	5.47377	4.67384	6.05642	4.94877
AC217263.3_FG007	3.59661	1.9337	3.16214	3.67201		AC217263.3_FG007	3.44804	5.61987	1.59584	1.89689
AC217271.3_FG001	17.49	17.639	13.6541	12.3588		AC217271.3_FG001	15.1387	11.9153	17.8095	23.0204
AC217271.3_FG002	17.5408	16.9007	14.9041	16.9977		AC217271.3_FG002	29.0517	25.822	35.7482	30.839
AC217293.3_FG007	10.2235	1.56279	6.47015	8.50204		AC217293.3_FG007	6.13421	4.87181	0	0
AC217300.3_FG005	43.3172	40.1562	46.8525	49.2008		AC217300.3_FG005	3.16009	6.30097	1.18995	2.10447
AC217348.4_FG005	0.397301	0.948152	0.652022	0.659423		AC217348.4_FG005	0.320131	0.61007	4.60726	6.14493
AC217348.4_FG006	0.291107	0.520298	0.387545	0.522109		AC217348.4_FG006	0.409175	0.603839	2.70074	4.51669
AC217358.3_FG003	9.43913	10.591	8.45323	9.54811		AC217358.3_FG003	7.32036	6.86212	12.1918	11.3835
AC217358.3_FG005	34.9183	30.4759	33.0347	29.1424		AC217358.3_FG005	97.3083	94.6798	70.0286	66.2613
AC217358.3_FG010	15.4945	19.6366	19.768	15.8974		AC217358.3_FG010	4.74999	5.13753	8.99528	8.66232
AC217358.3_FG011	9.57578	10.6147	8.62143	8.63921		AC217358.3_FG011	41.2146	39.9873	93.0402	75.5781
AC217385.3_FG009	2.6714	1.38802	4.65489	4.20952		AC217385.3_FG009	2.81733	1.2848	2.85863	2.52247
AC217401.3_FG001	241.437	105.231	249.77	180.696		AC217401.3_FG001	8.27522	8.18496	4.55626	5.69891
AC217401.3_FG002	15.086	7.59937	13.3302	12.6571		AC217401.3_FG002	58.4093	55.9493	17.8784	16.6906
AC217401.3_FG003	69.685	54.7833	52.6708	37.1471		AC217401.3_FG003	25.3035	19.0005	29.7445	31.2988
AC217499.3_FG001	40.3419	41.1792	34.5596	32.3813		AC217499.3_FG001	29.0889	19.9829	90.3238	99.4641
AC217499.3_FG003	40.6506	42.3008	44.9352	52.0532		AC217499.3_FG003	4.94718	5.98362	6.75239	8.97654
AC217550.3_FG006	0.489313	0.359939	0.554578	0.630373		AC217550.3_FG006	0.90276	0.788704	1.53389	1.132
AC217553.3_FG008	0.227907	0.231283	0.320166	0.538285		AC217553.3_FG008	2.73326	2.42615	2.61821	1.78095
AC217556.3_FG003	46.9729	52.3897	40.8879	44.0472		AC217556.3_FG003	52.4556	41.6522	87.2274	82.8354
AC217665.3_FG005	56.3088	64.2192	50.1116	49.2422		AC217665.3_FG005	37.4179	32.9606	105.56	91.8132
AC217811.3_FG002	34.1149	13.92	54.9307	68.7119		AC217811.3_FG002	24.7625	26.4971	14.2888	13.4484
AC217811.3_FG003	34.1149	13.92	54.9307	68.7119		AC217811.3_FG003	24.7625	26.4971	14.2888	13.4484
AC217840.3_FG001	23.7745	23.5489	27.0479	28.3903		AC217840.3_FG001	29.0338	35.9371	15.5758	18.7829
AC217842.3_FG001	11.1598	11.0196	8.71257	9.18152		AC217842.3_FG001	23.503	21.5553	24.2685	28.5614
AC217887.3_FG005	6.0631	6.22689	4.63564	5.26284		AC217887.3_FG005	9.75284	11.5881	7.35722	7.26056
AC217910.3_FG001	35.4038	14.1041	29.3574	31.584		AC217910.3_FG001	1.99796	3.61088	2.58781	2.09692
AC217941.2_FG002	0.188547	0.217754	0.170307	0.173644		AC217941.2_FG002	0.546795	0.348737	0.885506	0.980113
AC217947.4_FG002	32.991	17.3576	60.6059	59.8197		AC217947.4_FG002	36.2251	34.3558	5.42228	5.52582
AC217962.3_FG005	10.5267	12.44	8.20686	8.76403		AC217962.3_FG005	10.6012	8.42533	10.1711	7.9638
AC217965.2_FG012	9.59929	10.5046	6.71026	8.68816		AC217965.2_FG012	4.22144	7.88469	2.36219	2.8506
AC217972.3_FG009	0.423457	0.769705	0.992996	0.533271		AC217972.3_FG009	0.95571	0.588525	0.61082	0.753813
AC217975.3_FG001	418.02	514.614	268.057	203.829		AC217975.3_FG001	5.54275	6.09145	26.426	37.8899
AC217977.3_FG003	31.7738	33.0551	31.8454	31.8984		AC217977.3_FG003	13.0607	11.7149	17.6716	16.0934
AC218035.3_FG001	35.5636	40.257	105.614	123.723		AC218035.3_FG001	89.6475	113.511	83.318	64.1758
AC218035.3_FG004	12.9188	14.6332	29.408	39.8605		AC218035.3_FG004	27.3513	32.3705	27.7655	25.5311
AC218093.3_FG005	12.0702	19.0903	13.1157	10.7505		AC218093.3_FG005	19.7408	21.6608	20.7354	23.1164
AC218457.2_FG013	15.8047	17.5386	10.5692	10.6287		AC218457.2_FG013	27.4052	23.1044	35.0264	33.9948
AC218900.3_FG001	4.95735	4.10595	4.07888	4.35189		AC218900.3_FG001	5.61698	10.3283	3.26958	5.24543
AC218972.3_FG001	20.0421	21.3128	20.7895	20.1949		AC218972.3_FG001	60.326	68.1918	85.5331	74.4515
AC218972.3_FG004	3.80873	1.33397	3.46925	3.19997		AC218972.3_FG004	14.7572	12.1684	2.2194	1.63494
AC218988.3_FG003	1.3762	0.972176	0.912227	0.866989		AC218988.3_FG003	3.26929	1.16224	2.09088	2.96913
AC218998.2_FG003	0.681322	0.653113	0.465263	0.702229		AC218998.2_FG003	0.807693	0.714105	0.743296	0.724075
AC218998.2_FG007	41.0534	62.1256	41.1742	37.4322		AC218998.2_FG007	46.5749	46.1018	36.2808	28.245
AC219156.3_FG002	1.0714	1.91317	1.22808	1.4613		AC219156.3_FG002	4.37967	5.78082	1.99304	1.90325
AC219190.3_FG002	1.12521	0.889776	1.25503	1.29997		AC219190.3_FG002	0.624116	0.611518	0.712166	0.581302
AC220924.2_FG004	0.0199678	0	0.0255362	0.0224808		AC220924.2_FG004	0.0867519	0.0630898	0.0351814	0.0276764
AC220927.3_FG007	12.359	11.5883	118.665	101.92		AC220927.3_FG007	39.6948	28.9087	94.3918	55.7412
AC220970.4_FG002	5.43426	3.89468	2.55178	3.03974		AC220970.4_FG002	4.36505	4.69613	0	0
AC220972.3_FG001	16.2765	18.0313	12.6494	9.65565		AC220972.3_FG001	12.508	14.0037	4.75389	4.48395
AC225147.4_FG002	75.7403	78.4641	68.9769	64.7558		AC225147.4_FG002	80.9819	71.9017	26.6851	22.8715
AC225147.4_FG003	17.2651	17.858	17.3802	13.932		AC225147.4_FG003	23.0208	28.1574	19.1249	22.8771
AC225176.2_FG003	59.3663	53.3406	65.1637	51.1388		AC225176.2_FG003	4.34428	6.99963	7.08534	16.781
AC225179.3_FG003	1.1423	1.26223	1.29326	1.56282		AC225179.3_FG003	3.02853	3.05094	2.35775	4.23497
AC225185.3_FG004	7.08045	6.18361	6.16161	6.30521		AC225185.3_FG004	18.0542	15.5235	25.0157	30.2625
AC225193.3_FG003	4.71225	4.79482	5.29416	5.41719		AC225193.3_FG003	38.4398	39.9638	27.5731	36.3924
AC225193.3_FG004	4.5822	6.45545	4.08979	3.57243		AC225193.3_FG004	3.10459	3.32224	3.62615	4.57664
AC225205.3_FG003	25.1999	24.3604	31.2529	31.9452		AC225205.3_FG003	70.5166	92.0923	144.408	138.979
AC225308.2_FG005	2.50291	1.99762	1.54578	1.95338		AC225308.2_FG005	4.27342	3.7486	3.32129	2.45377
AC225354.2_FG004	22.9573	18.6609	26.5072	20.7255		AC225354.2_FG004	28.2121	24.0595	22.6075	13.9263
AC226221.2_FG011	11.2799	12.528	12.7315	13.7227		AC226221.2_FG011	0.124249	0.716797	0.322811	0.0212362
AC226227.2_FG004	1.0119	0.800923	0.871781	1.08987		AC226227.2_FG004	1.4373	1.11504	2.14015	1.98061
AC226227.2_FG005	3.02398	3.13302	7.59141	5.23536		AC226227.2_FG005	4.02203	5.55977	5.46102	10.8813
AC226230.2_FG001	19.1119	19.7051	14.9115	14.9845		AC226230.2_FG001	24.9577	20.6843	77.5382	73.9035
AC226235.2_FG001	28.7046	15.8512	21.0827	25.1132		AC226235.2_FG001	24.0013	29.199	0	0
AC226235.2_FG002	21.628	22.7786	19.4282	21.0941		AC226235.2_FG002	20.2696	25.6398	28.2866	26.8436
AC226235.2_FG003	4.63142	6.90124	6.10552	6.03748		AC226235.2_FG003	3.02459	1.17583	4.62022	4.19342
AC226320.1_FG002	18.9315	13.6774	14.5342	14.7706		AC226320.1_FG002	36.3184	27.3585	22.7492	22.6725
AC226368.2_FG006	1.3728	1.40099	1.08958	1.17989		AC226368.2_FG006	3.46246	3.65458	0.681398	0.474498
AC226373.2_FG010	22.9311	25.0499	19.8524	17.6717		AC226373.2_FG010	42.9755	39.7671	51.7853	47.044
AC229978.2_FG002	16.4937	17.161	16.6092	17.2547		AC229978.2_FG002	42.0045	41.235	72.4045	70.2116
AC229993.1_FG009	0.282697	0.873409	0.694178	0.408472		AC229993.1_FG009	1.1086	2.64743	0.841644	1.45956
AC230011.2_FG002	22.3677	20.7188	24.0795	17.2055		AC230011.2_FG002	5.45893	5.22186	12.0269	11.6232
AC230013.2_FG007	223.805	245.846	246.973	242.335		AC230013.2_FG007	260.402	314.319	154.29	121.944
AC230020.1_FG002	14.1596	10.7394	12.6173	11.2296		AC230020.1_FG002	37.8032	22.0469	20.563	18.6597
AC231180.2_FG001	6.84509	3.9029	12.2905	13.3405		AC231180.2_FG001	33.8884	33.2473	14.434	7.81868
AC231180.2_FG006	8.09558	1.78221	9.52797	9.00458		AC231180.2_FG006	104.101	141.648	13.489	11.1638
AC231745.1_FG003	63.3367	53.1685	43.8633	22.9453		AC231745.1_FG003	52.4997	64.9914	45.0935	144.44
AC231745.1_FG004	32.1889	40.4394	34.3767	35.4788		AC231745.1_FG004	27.6335	24.9101	53.0418	51.408
AC231747.1_FG001	10.7052	10.4017	8.66946	9.57785		AC231747.1_FG001	18.8691	14.5721	18.5303	15.2342
AC232238.2_FG004	4.3928	4.68866	3.66771	3.04432		AC232238.2_FG004	2.4254	3.13157	6.64845	10.3817
AC233751.1_FG002	0.285805	0.254254	0.375705	0.412742		AC233751.1_FG002	1.8809	1.67034	1.72112	2.47148
AC233850.1_FG005	1.53588	2.0552	1.25573	1.22749		AC233850.1_FG005	3.95183	3.62908	3.99018	3.85006
AC233854.1_FG002	0.832361	0.628647	1.51033	0.958832		AC233854.1_FG002	1.15416	1.50123	7.49774	10.7121
AC233855.1_FG003	0.729859	0.808401	0.590929	0.617665		AC233855.1_FG003	1.40065	0.971976	1.60238	1.92736
AC233864.1_FG014	0.757425	0.75146	0.711876	0.661599		AC233864.1_FG014	2.87174	2.24406	1.27706	0.867057
AC233865.1_FG003	0.0695038	0.19786	0.310091	0.596504		AC233865.1_FG003	1.94258	2.41187	3.19959	2.62115
AC233865.1_FG006	8.5301	8.39757	6.46277	5.57378		AC233865.1_FG006	10.6961	8.55809	13.4716	13.9492
AC233866.1_FG006	164.448	137.02	140.954	157.39		AC233866.1_FG006	261.401	237.755	72.0254	67.4906
AC233870.1_FG003	2.77569	3.44284	2.71673	2.22642		AC233870.1_FG003	5.58514	6.12711	12.3576	10.9209
AC233870.1_FG004	6.03035	4.74432	6.80626	4.89525		AC233870.1_FG004	2.37138	2.77536	6.5329	9.0802
AC233870.1_FG006	60.7335	46.6824	51.3933	62.5109		AC233870.1_FG006	60.0612	77.7264	63.5759	64.8502
AC233871.1_FG003	5.29369	5.51169	15.3683	17.7182		AC233871.1_FG003	9.90529	8.90541	7.71171	9.63726
AC233871.1_FG004	2.46772	1.9711	1.53726	1.94976		AC233871.1_FG004	4.21747	3.73982	3.3474	2.47784
AC233871.1_FG005	5.75441	5.06867	7.0063	4.62517		AC233871.1_FG005	3.98158	3.84957	1.71864	3.4794
AC233871.1_FG008	7.09202	9.09788	6.11394	6.44131		AC233871.1_FG008	7.17192	7.66574	6.67603	6.9992
AC233872.1_FG003	20.1834	18.1947	15.4863	18.6545		AC233872.1_FG003	36.8731	34.2361	16.5085	14.2931
AC233878.1_FG004	3.01645	3.22415	3.23306	2.47194		AC233878.1_FG004	15.9524	8.66695	10.5865	7.94701
AC233880.1_FG006	10.6535	10.1999	8.90629	8.89403		AC233880.1_FG006	15.6264	16.0022	29.2808	28.2654
AC233880.1_FG009	0.737938	0.426547	1.09871	1.51438		AC233880.1_FG009	1.9283	2.28794	1.55966	1.62163
AC233882.1_FG003	9.93351	10.5782	4.01518	3.83589		AC233882.1_FG003	2.30978	2.39233	2.98147	2.00986
AC233883.1_FG001	12.9847	12.9276	14.3917	12.1983		AC233883.1_FG001	37.6126	28.4164	16.1591	14.8562
AC233885.1_FG001	10.2096	13.1979	8.39477	9.61893		AC233885.1_FG001	14.2816	16.2456	9.47612	11.835
AC233887.1_FG006	6.02419	6.98437	9.78655	11.3032		AC233887.1_FG006	16.1977	12.5727	7.53521	4.21198
AC233888.1_FG001	6.33023	7.78069	4.91813	6.22708		AC233888.1_FG001	1.38754	1.38332	2.13014	1.16571
AC233888.1_FG002	26.2582	25.8624	25.8448	28.4642		AC233888.1_FG002	0.770889	0.784878	1.77272	2.10414
AC233893.1_FG001	8.34075	6.37461	10.3702	11.3925		AC233893.1_FG001	17.7282	17.1872	17.4338	19.7392
AC233893.1_FG002	16.8528	19.5131	15.4221	12.8101		AC233893.1_FG002	25.9501	24.3283	37.1106	31.5634
AC233893.1_FG003	23.4372	16.2019	32.0934	24.2852		AC233893.1_FG003	3.37018	5.81806	1.52799	2.84807
AC233893.1_FG006	5.50372	1.81428	3.30877	3.8452		AC233893.1_FG006	38.6958	48.7178	10.1594	15.3552
AC233894.1_FG005	7.29675	7.80027	4.32741	4.25749		AC233894.1_FG005	6.65025	8.23757	4.97496	6.94015
AC233895.1_FG001	54.0116	43.4353	38.7591	39.083		AC233895.1_FG001	75.1397	51.7319	47.1632	44.5599
AC233898.1_FG004	9.61767	11.6045	9.94111	8.05442		AC233898.1_FG004	9.30775	7.00423	20.3805	19.9432
AC233901.1_FG004	7.71482	3.46633	5.00841	8.80191		AC233901.1_FG004	15.8362	15.2891	11.5849	10.6916
AC233901.1_FG005	7.71482	3.46633	5.00841	8.80191		AC233901.1_FG005	4.37068	3.7189	2.65176	2.64975
AC233901.1_FG010	30.7561	42.193	25.7074	27.4691		AC233901.1_FG010	16.7637	14.3371	7.12787	8.73269
AC233908.1_FG001	167.692	158.614	142.391	169.048		AC233908.1_FG001	13.6943	7.90696	10.0111	9.01953
AC233910.1_FG001	6.38034	6.45163	5.96183	5.40338		AC233910.1_FG001	6.34431	5.23721	7.89219	4.47554
AC233910.1_FG002	0.163572	0.232823	0.243258	0.143982		AC233910.1_FG002	0.508624	0.422256	0.189535	0.348597
AC233910.1_FG004	17.9699	15.9659	16.5092	17.286		AC233910.1_FG004	17.0402	18.1362	16.219	18.2076
AC233910.1_FG005	70.8669	61.624	63.4529	75.5775		AC233910.1_FG005	147.73	125.225	59.8667	43.7607
AC233910.1_FG010	9.69288	8.84177	14.3161	16.3146		AC233910.1_FG010	2.94514	3.20338	6.96556	10.8793
AC233922.1_FG005	19.7348	18.9711	15.4407	18.3671		AC233922.1_FG005	18.7783	18.4695	18.1926	14.6662
AC233922.1_FG008	54.0562	58.2756	40.0061	37.8648		AC233922.1_FG008	4.86065	2.67804	10.1847	7.15773
AC233935.1_FG005	8.18405	12.1139	5.82063	6.58636		AC233935.1_FG005	0.879029	0.71056	0.712932	0.756505
AC233936.1_FG003	10.012	9.03924	6.79837	6.63497		AC233936.1_FG003	13.4495	11.6541	9.33291	14.7758
AC233939.1_FG003	9.81161	8.58414	7.88646	8.50536		AC233939.1_FG003	13.1475	11.326	15.1857	17.5645
AC233939.1_FG004	3.19904	10.4249	1.93162	1.58395		AC233939.1_FG004	7.51513	4.74528	45.9186	52.633
AC233942.1_FG001	63.8962	44.5018	53.9335	51.5602		AC233942.1_FG001	62.9285	55.8108	64.3637	60.6846
AC233945.1_FG003	0.703332	0.903435	0.770812	1.359		AC233945.1_FG003	1.79054	1.90886	1.93929	2.56828
AC233949.1_FG004	66.2237	50.3423	58.3725	58.6492		AC233949.1_FG004	103.619	80.7068	65.8289	78.9423
AC233952.1_FG006	18.5559	18.4052	14.246	15.7739		AC233952.1_FG006	35.7345	27.8815	20.3473	20.6954
AC233953.1_FG005	138.202	150.124	97.7696	108.207		AC233953.1_FG005	65.0358	54.891	44.2575	41.4613
AC233954.1_FG004	6.31337	6.98596	4.21203	4.27043		AC233954.1_FG004	4.21123	5.33149	4.03884	5.72402
AC233955.1_FG008	1.22381	0.561915	1.86824	1.64193		AC233955.1_FG008	1.78727	0.387456	0.328932	0.466416
AC233960.1_FG002	33.4904	30.6906	29.5588	34.1134		AC233960.1_FG002	11.4979	14.9795	13.6195	14.1118
AC233960.1_FG003	3.3384	2.14596	2.72832	3.09262		AC233960.1_FG003	10.5343	15.2805	5.83786	6.37109
AC233966.1_FG003	0.854339	3.17404	1.3902	1.4667		AC233966.1_FG003	1.02435	0.920029	0.109893	1.19525
AC233967.1_FG001	35.1275	24.5776	28.6834	31.7031		AC233967.1_FG001	15.7023	19.9238	15.2665	16.1866
AC233967.1_FG002	0.453312	0.189393	0.461994	0.597651		AC233967.1_FG002	1.0564	1.54138	2.15717	3.02745
AC233979.1_FG006	8.10157	8.01364	9.05894	10.0714		AC233979.1_FG006	10.766	13.3184	6.6466	4.92367
AC233979.1_FG009	27.354	26.4906	30.9467	32.4715		AC233979.1_FG009	35.3927	32.125	48.2844	46.1816
AC233979.1_FG010	11.4919	10.4601	8.9833	8.70639		AC233979.1_FG010	9.93667	6.05212	6.32882	5.1628
AC234091.1_FG001	18.2174	0.6364	11.7926	13.5518		AC234091.1_FG001	31.4144	46.0749	0	0
AC234152.1_FG002	33.5761	25.039	32.6376	23.4775		AC234152.1_FG002	41.8917	42.7702	9.5752	16.3242
AC234152.1_FG005	0.296815	0.248517	0.534147	0.76075		AC234152.1_FG005	0.573708	0.589864	0.379006	1.09823
AC234152.1_FG007	33.5761	25.039	32.6376	23.4775		AC234152.1_FG007	41.8917	42.7702	9.5752	16.3242
AC234154.1_FG007	25.967	23.8856	21.4908	23.3561		AC234154.1_FG007	30.2418	20.5634	28.0453	25.1873
AC234154.1_FG008	5.37065	5.57471	7.83903	6.87576		AC234154.1_FG008	9.65051	8.96937	14.1845	14.1796
AC234155.1_FG002	34.8825	45.7859	18.1642	15.1754		AC234155.1_FG002	0.704782	0.566377	2.9846	1.74819
AC234157.1_FG002	66.1446	46.1233	74.8083	86.4344		AC234157.1_FG002	14.825	20.6575	7.67395	5.35743
AC234158.1_FG005	12.211	13.6608	9.54692	10.5853		AC234158.1_FG005	21.5203	19.2237	32.6886	34.4384
AC234159.1_FG002	19.2635	25.8392	15.6269	14.6883		AC234159.1_FG002	13.1207	13.3385	22.3085	23.8596
AC234160.1_FG001	26.0778	28.3452	22.0767	22.6538		AC234160.1_FG001	41.4539	30.8389	88.6396	85.3227
AC234160.1_FG003	6.99167	2.84891	6.82394	7.70614		AC234160.1_FG003	54.4409	95.51	114.965	98.2491
AC234161.1_FG010	44.8017	29.4597	47.5979	60.6748		AC234161.1_FG010	63.9891	94.398	29.9847	30.1188
AC234165.1_FG002	65.8149	71.1133	70.3412	80.836		AC234165.1_FG002	29.3626	19.1277	315.179	366.955
AC234166.1_FG001	9.43495	7.23355	8.71942	9.77135		AC234166.1_FG001	22.0888	17.6382	13.0475	15.5032
AC234166.1_FG002	0.311438	0	0.446619	0.308407		AC234166.1_FG002	1.06002	0.228497	2.04696	1.84626
AC234171.1_FG003	33.0888	27.6163	31.4914	32.2538		AC234171.1_FG003	19.7092	19.8001	18.6807	24.3038
AC234180.1_FG002	3.5629	2.3429	2.68915	3.26		AC234180.1_FG002	3.58072	3.68024	2.0316	2.68526
AC234183.1_FG002	3.64466	2.2983	4.16825	4.35654		AC234183.1_FG002	18.8042	14.4948	11.2733	7.14465
AC234185.1_FG004	6.3101	6.96069	9.43744	12.7835		AC234185.1_FG004	26.2268	26.9991	18.5674	25.2479
AC234185.1_FG005	3.07388	2.7085	3.07868	2.39168		AC234185.1_FG005	3.85279	4.29571	4.29722	4.83209
AC234185.1_FG007	27.9849	27.3381	30.9353	37.6068		AC234185.1_FG007	38.9131	47.8035	49.536	43.8486
AC234199.1_FG003	2.54224	3.44413	1.89503	2.74543		AC234199.1_FG003	14.2312	9.94356	3.84403	2.40718
AC234201.1_FG003	29.3527	26.0457	26.3827	25.9443		AC234201.1_FG003	32.6849	36.3548	18.0973	19.8355
AC234203.1_FG004	24.6329	16.1313	16.9099	19.3449		AC234203.1_FG004	35.4105	28.3519	76.922	75.1969
AC234203.1_FG010	0.591467	0.330148	1.08658	1.07954		AC234203.1_FG010	6.72028	6.80237	9.15789	11.5755
AC234513.1_FG005	4.14436	3.98878	3.88951	4.58279		AC234513.1_FG005	5.7059	4.90271	10.3478	12.6049
AC234515.1_FG003	24.1542	17.7111	24.3628	24.2171		AC234515.1_FG003	133.917	127.093	22.6354	27.6516
AC234520.1_FG003	86.7132	119.359	102.191	86.0018		AC234520.1_FG003	22.3457	26.733	31.7882	40.6386
AC234520.1_FG005	13.841	17.2661	11.7032	10.8641		AC234520.1_FG005	13.1019	10.7748	13.9413	15.1014
AC234522.1_FG005	127.136	176.888	118.029	144.751		AC234522.1_FG005	12.7586	19.7749	16.4614	17.6988
AC234522.1_FG009	1.88996	1.2563	1.43541	1.68631		AC234522.1_FG009	8.06757	5.38464	5.98608	5.34384
AC234528.1_FG001	26.6664	36.5054	30.1674	23.202		AC234528.1_FG001	30.545	29.3846	24.4422	19.0567
AC234528.1_FG004	6.78002	8.39717	9.84918	12.0329		AC234528.1_FG004	8.13963	11.7494	5.21264	7.14805
AC234528.1_FG005	13.2346	10.8522	9.18872	11.61		AC234528.1_FG005	22.9341	18.1882	6.62875	5.13625
AC234575.1_FG003	4.90105	6.56556	6.20246	7.38736		AC234575.1_FG003	9.54505	13.9797	13.7545	16.8257
AC235534.1_FG001	2.23338	1.47593	0.838826	1.18481		AC235534.1_FG001	10.2803	10.0461	4.19403	2.74439
AC235535.1_FG001	24.2962	24.2824	19.8497	20.4421		AC235535.1_FG001	55.6827	40.8897	65.6376	61.8651
AC235540.1_FG002	1.51628	1.16399	2.03598	2.05827		AC235540.1_FG002	4.80906	3.84364	0.641998	0.736686
AC235541.1_FG002	27.3287	24.2605	18.801	21.2893		AC235541.1_FG002	41.3979	45.0716	45.5366	55.5703
AC235543.1_FG002	4.40823	3.92386	4.1537	4.83079		AC235543.1_FG002	1.64037	1.52576	1.8023	2.14342
AC235543.1_FG003	38.5642	33.122	51.5691	54.7998		AC235543.1_FG003	34.8321	32.1269	161.486	176.288
AC235544.1_FG004	6.36412	5.47632	4.62491	5.20085		AC235544.1_FG004	22.6402	20.1704	9.63411	7.72984
AC235544.1_FG006	4.064	1.6513	3.43221	4.49379		AC235544.1_FG006	12.4848	22.2437	1.02598	1.67414
AC235546.1_FG001	9.23382	7.62838	8.74628	11.0201		AC235546.1_FG001	14.877	13.5256	18.2472	13.3337
AC235547.1_FG005	18.4467	15.3412	17.2463	14.3461		AC235547.1_FG005	8.31971	5.61527	11.0452	12.8693
AF466202.2_FG007	0.18621	0.0958679	0.254157	0.107892		AF466202.2_FG007	1.48406	0.993638	0.431572	0.434738
AF466202.2_FG008	43.2006	41.9793	38.105	38.3397		AF466202.2_FG008	45.3432	48.2863	82.3755	94.7246
AF546187.1_FG011	12.8555	8.48753	7.80339	6.84793		AF546187.1_FG011	3.42571	6.22652	1.5266	2.76214
AF546187.1_FG012	2.585	1.5273	2.33146	1.06257		AF546187.1_FG012	0.762133	0.192521	7.12866	11.5173
AY530952.1_FG001	1.14832	1.891	1.29417	1.07904		AY530952.1_FG001	4.30622	3.99172	5.08457	5.27189
AY542798.1_FG003	12.3342	14.3665	14.3926	12.2488		AY542798.1_FG003	14.2324	18.0338	13.8068	14.2322
EF517601.1_FG010	2.68867	2.97653	2.39196	3.18021		EF517601.1_FG010	1.68522	1.56864	1.03545	1.34987
EF517601.1_FG011	0.368861	0.455683	0.379259	0.475542		EF517601.1_FG011	1.80408	1.78035	1.23323	2.33762
EF517601.1_FG012	30.1119	29.2302	26.2741	28.7628		EF517601.1_FG012	61.9052	56.7859	29.0103	21.1826
EF517601.1_FG014	0	0.0542944	0.012156	0.0818429		EF517601.1_FG014	0.462775	0.312513	0.320353	0.579954
EF517601.1_FG015	9.79584	9.82423	7.9274	8.38383		EF517601.1_FG015	16.9857	14.0824	13.7107	10.8564
EF517601.1_FG023	2.49675	1.90295	2.24368	1.84872		EF517601.1_FG023	5.61617	5.80718	7.00962	5.54422
GRMZM2G000014	5.00011	5.51002	4.11793	3.0616		GRMZM2G000014	8.22104	5.60783	31.4996	33.0784
GRMZM2G000039	40.8869	45.9596	27.7598	25.7378		GRMZM2G000039	30.1196	24.2946	23.9573	25.5173
GRMZM2G000052	40.3138	46.8053	68.8343	81.8878		GRMZM2G000052	39.3201	45.0464	11.2468	11.5127
GRMZM2G000076	1.70055	1.3738	1.45002	1.59297		GRMZM2G000076	4.35926	4.13076	4.02775	3.61146
GRMZM2G000093	0.288248	0.181735	0.285294	0.256314		GRMZM2G000093	4.7567	3.98577	1.2426	0.966589
GRMZM2G000114	17.1981	19.2376	15.3606	12.2614		GRMZM2G000114	20.0404	19.5239	25.8913	30.1673
GRMZM2G000116	6.00277	7.15075	4.14748	3.74575		GRMZM2G000116	10.0378	12.7223	4.51258	4.74593
GRMZM2G000118	1.08527	0.922952	0.942732	1.16552		GRMZM2G000118	2.28127	1.03795	2.03996	2.16171
GRMZM2G000124	1.16065	0.652136	1.05597	1.06866		GRMZM2G000124	1.46631	1.31302	0.952288	1.77484
GRMZM2G000127	1.64406	1.69255	2.03097	2.01008		GRMZM2G000127	6.31593	5.17963	3.21204	3.3341
GRMZM2G000171	28.127	31.8442	0	0		GRMZM2G000171	18.3481	18.4608	22.5554	20.6874
GRMZM2G000177	5.47824	4.27684	4.13509	4.91845		GRMZM2G000177	25.9824	15.2707	14.9263	15.4825
GRMZM2G000209	50.0319	51.3331	59.0755	63.2462		GRMZM2G000209	4.55286	5.31338	12.3545	19.367
GRMZM2G000219	50.0319	51.3331	59.0755	63.2462		GRMZM2G000219	2.9592	2.81419	2.99725	3.59657
GRMZM2G000231	3.46615	2.51584	3.27477	2.72536		GRMZM2G000231	3.88906	3.02668	8.49003	6.28654
GRMZM2G000245	14.3594	14.3655	10.5764	10.1319		GRMZM2G000245	18.9146	18.1942	23.9472	24.0494
GRMZM2G000256	41.5623	37.0182	29.2286	37.3644		GRMZM2G000256	9.09802	6.15178	10.3592	10.0194
GRMZM2G000261	3.76574	4.06272	2.7976	2.80276		GRMZM2G000261	2.30474	5.01366	1.46992	2.75124
GRMZM2G000264	90.903	153.954	75.6993	60.5658		GRMZM2G000264	163.885	152.162	130.671	128.816
GRMZM2G000268	12.8328	45.1077	27.0709	17.9036		GRMZM2G000268	8.30999	11.3514	43.3326	43.4978
GRMZM2G000278	75.3773	63.5691	77.89	82.4513		GRMZM2G000278	65.2791	61.5864	51.1262	74.4128
GRMZM2G000280	35.1024	40.328	35.5733	31.4951		GRMZM2G000280	45.235	49.7349	44.6297	40.3261
GRMZM2G000281	0.0857898	0.469391	0	0.147836		GRMZM2G000281	0.491815	0.352157	0.726037	0.545668
GRMZM2G000332	3.16199	1.95672	3.2939	4.18121		GRMZM2G000332	3.21939	1.66098	7.90388	7.83028
GRMZM2G000339	14.1611	10.8221	14.8099	13.5433		GRMZM2G000339	18.0408	18.5819	9.59815	7.08002
GRMZM2G000353	8.9009	6.33464	8.0841	6.04407		GRMZM2G000353	1.17851	0.496168	0.924531	1.28289
GRMZM2G000361	19.6028	27.3489	22.6717	23.5638		GRMZM2G000361	15.5187	16.7762	25.3555	23.2757
GRMZM2G000371	23.9266	27.8994	24.3154	23.3784		GRMZM2G000371	45.2575	34.3175	51.9713	41.9116
GRMZM2G000376	0.292612	0.192229	0.344305	0.133737		GRMZM2G000376	0.194081	0.0963327	0.0887641	0.146517
GRMZM2G000380	0.51543	0.323248	0.633827	0.641307		GRMZM2G000380	4.72847	7.17274	2.26838	1.66156
GRMZM2G000393	20.4546	16.5203	17.6727	20.6732		GRMZM2G000393	48.4262	47.0525	46.4523	43.55
GRMZM2G000397	111.409	105.823	128.61	131.23		GRMZM2G000397	116.777	170.832	44.2748	49.9481
GRMZM2G000404	0.320574	0.057037	0.34479	0.317454		GRMZM2G000404	2.59328	2.70813	0.668715	0.339295
GRMZM2G000431	0.326189	0.348217	0.303186	0.188425		GRMZM2G000431	4.53958	6.44308	0.325639	0.152038
GRMZM2G000435	0.884127	0	0.812747	2.12146		GRMZM2G000435	10.4307	15.9775	1.14209	1.4165
GRMZM2G000448	0.248401	0.942847	1.03788	0.428194		GRMZM2G000448	0.655496	0.694116	2.7888	5.40346
GRMZM2G000451	7.01175	3.70605	10.5902	10.2004		GRMZM2G000451	11.0744	11.8263	2.84945	2.08683
GRMZM2G000453	7.71071	3.77011	8.77853	9.79231		GRMZM2G000453	22.5982	26.7746	20.1686	21.0181
GRMZM2G000481	24.2546	19.284	18.2235	15.7713		GRMZM2G000481	16.3949	11.9582	13.6342	13.3187
GRMZM2G000489	17.7911	15.1051	16.0391	13.0589		GRMZM2G000489	10.694	11.4029	0.830183	0.922216
GRMZM2G000510	37.9086	29.7725	38.9488	42.4905		GRMZM2G000510	45.7571	56.9316	46.0278	46.8215
GRMZM2G000531	30.3012	25.2406	27.9777	27.9526		GRMZM2G000531	79.8248	88.4541	56.4671	57.8906
GRMZM2G000540	16.0267	15.2662	13.9729	13.8657		GRMZM2G000540	18.3131	18.7255	18.7001	20.6569
GRMZM2G000576	1.77504	2.06907	1.27948	1.4575		GRMZM2G000576	5.35366	4.83776	5.03526	5.23795
GRMZM2G000581	17.6541	9.60447	17.5283	18.5735		GRMZM2G000581	11.6759	12.2652	3.26591	3.72013
GRMZM2G000587	7.27588	8.95776	26.1538	34.9736		GRMZM2G000587	13.1126	12.1091	6.50499	4.37776
GRMZM2G000592	0.346014	0.0798658	0.196693	0.0555642		GRMZM2G000592	1.41748	2.03167	0.202152	0.257988
GRMZM2G000593	36.3807	48.3673	38.6912	27.541		GRMZM2G000593	75.0137	85.4306	102.953	114.956
GRMZM2G000601	23.7017	21.8143	18.2719	16.1975		GRMZM2G000601	15.1657	18.6172	8.8278	10.3707
GRMZM2G000610	4.61315	5.21	3.67255	3.59645		GRMZM2G000610	5.96974	6.43569	6.83333	8.05565
GRMZM2G000615	11.7861	11.5204	10.0784	10.7389		GRMZM2G000615	24.7644	22.5487	14.3857	15.7737
GRMZM2G000620	26.3364	11.7528	13.7418	11.9386		GRMZM2G000620	8.33633	10.5587	0.816409	1.25729
GRMZM2G000622	26.0442	21.6513	17.1629	19.955		GRMZM2G000622	15.4459	10.4214	17.8359	17.497
GRMZM2G000623	24.0679	23.1529	21.4076	22.6373		GRMZM2G000623	25.6333	29.9832	18.8463	19.1423
GRMZM2G000632	6.0269	4.33497	5.69386	5.26027		GRMZM2G000632	11.6798	9.84855	7.0808	6.8162
GRMZM2G000645	15.5818	11.7969	13.807	14.137		GRMZM2G000645	28.7837	23.0717	10.2964	8.42233
GRMZM2G000650	59.8738	60.3915	75.883	70.7466		GRMZM2G000650	55.5312	64.852	91.5457	106.191
GRMZM2G000660	16.8321	14.6969	15.7944	26.2278		GRMZM2G000660	13.8876	17.5477	2.9221	2.33276
GRMZM2G000674	1.13962	0.968887	0.724778	0.882919		GRMZM2G000674	1.00434	1.31673	0.686088	0.870032
GRMZM2G000686	15.6269	16.4621	16.1591	13.6099		GRMZM2G000686	9.54451	9.86829	20.506	16.2856
GRMZM2G000710	42.7875	33.031	36.814	39.0521		GRMZM2G000710	46.7593	47.6046	27.7769	28.2514
GRMZM2G000713	23.2842	18.9221	19.4881	17.7822		GRMZM2G000713	13.8563	11.5926	12.0964	11.4869
GRMZM2G000718	23.6627	27.0109	20.2686	17.5218		GRMZM2G000718	100.811	78.3154	6.88929	10.7091
GRMZM2G000719	6.58141	6.65351	5.58273	5.42335		GRMZM2G000719	4.51728	4.47274	5.5856	6.74174
GRMZM2G000737	0.974161	1.58426	0.666577	1.32405		GRMZM2G000737	4.03564	5.45746	1.38702	1.74783
GRMZM2G000739	2.8822	1.35506	4.78552	4.07272		GRMZM2G000739	4.64537	5.51254	23.7482	19.6338
GRMZM2G000741	17.4444	16.7906	11.9257	10.2992		GRMZM2G000741	13.5046	18.6971	8.58996	8.65756
GRMZM2G000749	76.7941	93.7959	64.7712	61.1791		GRMZM2G000749	30.5706	25.3378	50.6728	50.2448
GRMZM2G000752	0.22455	0.704611	0.788776	0.251002		GRMZM2G000752	0.0412398	0.22224	2.91522	5.05134
GRMZM2G000753	14.7084	16.9435	12.4832	11.0492		GRMZM2G000753	18.8803	19.5705	24.6893	22.7269
GRMZM2G000764	5.88127	2.09542	7.98032	10.0791		GRMZM2G000764	20.3038	22.5748	4.45776	3.9114
GRMZM2G000777	9.43799	8.28299	9.67757	10.9442		GRMZM2G000777	10.7002	13.753	9.46053	12.8109
GRMZM2G000801	8.90184	7.3912	10.8315	12.8221		GRMZM2G000801	14.629	6.43216	2.65946	2.8011
GRMZM2G000812	207.723	160.776	182.016	151.261		GRMZM2G000812	19.5883	12.7589	84.4601	119.244
GRMZM2G000816	15.9728	10.7751	12.7964	10.9742		GRMZM2G000816	29.8701	28.5202	4.07403	2.92049
GRMZM2G000818	35.8632	33.6201	31.5895	22.0518		GRMZM2G000818	11.6339	18.2041	2.97044	4.4513
GRMZM2G000823	22.129	18.7408	17.1056	20.0399		GRMZM2G000823	34.2753	30.0285	22.1901	20.9075
GRMZM2G000874	10.0839	12.5796	6.10446	7.55523		GRMZM2G000874	14.8836	13.9427	17.9222	17.2092
GRMZM2G000909	9.82133	10.7603	7.36749	7.77645		GRMZM2G000909	11.9743	11.4462	17.1771	13.5144
GRMZM2G000923	161.831	146.069	169.465	164.149		GRMZM2G000923	196.542	175.564	141.634	135.619
GRMZM2G000932	5.26554	5.21379	4.37743	3.99007		GRMZM2G000932	2.97029	4.39077	4.77984	4.09985
GRMZM2G000936	12.3065	13.4509	16.8638	18.2033		GRMZM2G000936	21.5476	20.9394	32.5871	32.299
GRMZM2G000964	2.16165	1.90039	1.15487	2.07765		GRMZM2G000964	2.58395	2.8001	3.19995	4.25879
GRMZM2G000973	15.8148	17.9359	11.9515	12.1342		GRMZM2G000973	11.7653	13.6277	6.13291	6.94967
GRMZM2G000976	3.49946	2.46603	1.99056	2.36397		GRMZM2G000976	7.04957	5.20066	4.78859	3.58074
GRMZM2G000980	9.0123	10.8372	6.17175	5.66585		GRMZM2G000980	16.276	16.9576	22.6251	31.3287
GRMZM2G001024	10.4737	10.2575	9.72474	9.14696		GRMZM2G001024	21.335	21.0521	41.2641	40.7494
GRMZM2G001033	17.1425	14.3541	17.5706	17.8607		GRMZM2G001033	31.8138	24.4823	16.18	17.0901
GRMZM2G001048	7.29047	9.10923	9.07831	10.1475		GRMZM2G001048	39.6442	40.2663	27.7761	19.0191
GRMZM2G001079	5.93999	3.64498	19.8767	21.2506		GRMZM2G001079	18.3656	35.227	1.06574	1.1744
GRMZM2G001084	33.4986	32.2993	32.2113	33.4488		GRMZM2G001084	38.0452	29.467	87.4704	103.743
GRMZM2G001088	15.5317	13.9713	15.2019	14.0901		GRMZM2G001088	36.8859	41.4496	42.6623	29.9106
GRMZM2G001097	11.9734	15.2759	10.063	9.89372		GRMZM2G001097	6.06641	6.11925	8.89187	10.7867
GRMZM2G001114	1.56126	0.604222	1.16067	1.12655		GRMZM2G001114	10.9069	8.72197	3.45783	3.38118
GRMZM2G001116	0.277289	0.444904	0.450087	0.221091		GRMZM2G001116	2.08046	1.9906	0.547839	0.511605
GRMZM2G001131	0.476129	0.0983203	0.497649	0.425078		GRMZM2G001131	1.42856	1.07694	1.00314	1.69761
GRMZM2G001160	0.578993	0.327032	0.281162	0.382238		GRMZM2G001160	2.99459	2.65217	0.950364	1.29047
GRMZM2G001169	0.962225	0.547842	0.919922	1.04815		GRMZM2G001169	3.72049	4.89674	9.25694	8.04875
GRMZM2G001173	0.908448	0.671453	0.59341	0.667565		GRMZM2G001173	1.68624	0.992262	1.53532	1.23258
GRMZM2G001180	11.2072	9.59431	9.57621	9.68487		GRMZM2G001180	0	0	28.8452	32.9193
GRMZM2G001191	36.137	43.3528	26.6069	24.9349		GRMZM2G001191	35.5079	25.0737	51.4748	46.247
GRMZM2G001200	0.868397	0.986599	0.421698	0.846295		GRMZM2G001200	1.72372	2.30556	1.95166	1.88884
GRMZM2G001221	4.80187	3.17332	2.67795	2.03792		GRMZM2G001221	8.14595	8.00375	8.81698	9.16981
GRMZM2G001243	12.2224	11.8801	27.1083	24.6031		GRMZM2G001243	48.0534	56.6635	188.154	205.834
GRMZM2G001255	15.9714	11.8259	13.8426	13.6193		GRMZM2G001255	12.2732	12.9426	12.5203	17.8138
GRMZM2G001265	24.1425	25.0192	21.8663	19.5035		GRMZM2G001265	22.88	15.7507	47.5529	53.2761
GRMZM2G001272	53.836	51.3248	44.5334	40.5921		GRMZM2G001272	61.9216	56.6135	54.2949	57.5329
GRMZM2G001288	3.54684	3.1377	5.03247	4.29763		GRMZM2G001288	1.07908	5.0273	3.53779	5.70124
GRMZM2G001289	2.54052	3.06962	3.23444	2.05502		GRMZM2G001289	8.07564	9.05647	5.97274	10.7026
GRMZM2G001296	7.80806	8.26206	7.58233	7.46464		GRMZM2G001296	8.91254	5.5921	8.82632	9.43056
GRMZM2G001297	34.3211	26.3422	28.6535	32.5229		GRMZM2G001297	49.4126	44.8259	63.6068	61.5222
GRMZM2G001304	12.4395	11.2791	8.7519	8.80404		GRMZM2G001304	13.3024	6.31239	15.601	11.1795
GRMZM2G001327	297.24	270.356	292.375	322.22		GRMZM2G001327	623.834	608.081	255.122	228.182
GRMZM2G001332	22.3001	16.3942	21.0317	13.8404		GRMZM2G001332	2.73411	1.8302	0.38703	0.751764
GRMZM2G001334	15.1839	16.4586	13.3966	10.7412		GRMZM2G001334	17.7595	15.2767	26.4691	24.7129
GRMZM2G001361	0.762027	0.551838	0.745567	0.578093		GRMZM2G001361	0.881741	0.534019	0.812294	1.01527
GRMZM2G001363	10.1132	9.37475	11.7404	13.4652		GRMZM2G001363	1.97436	3.41167	4.51711	6.02447
GRMZM2G001401	6.69027	2.37043	10.1461	14.0918		GRMZM2G001401	0.289711	0.0618829	4.15112	6.67359
GRMZM2G001415	7.46252	9.27752	6.93697	6.76745		GRMZM2G001415	10.3181	10.9937	5.11834	4.9882
GRMZM2G001421	53.6392	54.8828	39.782	38.1561		GRMZM2G001421	2.73144	4.85497	4.99799	10.379
GRMZM2G001426	2.70644	1.90497	2.72014	1.80636		GRMZM2G001426	2.96034	3.68524	3.50119	2.78408
GRMZM2G001444	20.1855	20.9578	20.5439	16.2109		GRMZM2G001444	27.7853	27.4937	59.3298	43.5167
GRMZM2G001451	0.719529	0.368697	0.385221	0.313511		GRMZM2G001451	0.339596	0	0.277445	0.548658
GRMZM2G001454	6.77881	7.09688	6.27753	5.94117		GRMZM2G001454	8.70394	8.45213	7.52199	8.28126
GRMZM2G001457	177.562	224.395	164.231	148.058		GRMZM2G001457	35.8966	36.0117	109.199	98.5582
GRMZM2G001466	0.672603	0.831396	0.53304	0.578418		GRMZM2G001466	0.947846	0.995611	0.224915	0.362108
GRMZM2G001500	52.8258	50.9599	53.9848	55.361		GRMZM2G001500	61.2752	53.3153	47.4464	48.2751
GRMZM2G001514	58.8183	21.8111	78.9247	80.7371		GRMZM2G001514	182.549	286.179	1.76829	2.54714
GRMZM2G001524	3.57143	3.27166	3.26844	3.94424		GRMZM2G001524	4.66047	6.24633	3.94716	3.31338
GRMZM2G001530	6.5197	5.84479	6.70676	5.89126		GRMZM2G001530	10.4564	14.074	10.0525	9.56204
GRMZM2G001541	1.29393	1.32065	1.05797	1.5075		GRMZM2G001541	7.42513	5.26939	8.01914	8.2085
GRMZM2G001551	5.53058	5.46969	5.75386	5.71607		GRMZM2G001551	8.6935	5.4099	11.1223	11.3924
GRMZM2G001566	0.574281	0.183405	0.669281	0.826048		GRMZM2G001566	0.903174	0.844252	0.9288	0.960642
GRMZM2G001577	7.13359	9.91983	12.8635	12.197		GRMZM2G001577	5.45582	8.51204	7.71826	15.523
GRMZM2G001592	1.08448	0.690563	0.927661	0.819571		GRMZM2G001592	2.04632	1.77977	1.07543	1.35346
GRMZM2G001606	0.848012	0.877285	0.890712	0.725249		GRMZM2G001606	2.18617	1.94598	2.40623	2.85903
GRMZM2G001639	58.1547	70.6041	94.077	71.7182		GRMZM2G001639	40.627	41.0624	147.709	155.879
GRMZM2G001645	12.4272	5.61202	18.8132	14.4492		GRMZM2G001645	107.74	144.966	123.778	140.575
GRMZM2G001652	11.5732	11.068	10.1466	10.2212		GRMZM2G001652	27.6801	25.7626	38.33	37.4565
GRMZM2G001653	1347.45	1773.46	1862.77	2104.44		GRMZM2G001653	21.8972	35.7862	15.0757	12.1039
GRMZM2G001660	5.22413	3.59689	2.77599	3.06788		GRMZM2G001660	5.9178	6.61092	8.37907	11.1771
GRMZM2G001661	14.0284	7.23709	17.3734	20.1235		GRMZM2G001661	5.26339	7.39771	1.3735	1.4866
GRMZM2G001663	18.5959	28.7705	17.1231	12.3555		GRMZM2G001663	2.39353	1.90385	12.0317	16.5952
GRMZM2G001668	31.0114	36.4351	26.2635	23.9032		GRMZM2G001668	30.5421	28.2008	34.3777	25.6572
GRMZM2G001676	7.75762	3.66677	4.58054	3.79757		GRMZM2G001676	0.82226	1.19452	2.46651	3.84644
GRMZM2G001696	557.29	1151.62	394.277	436.532		GRMZM2G001696	21.9373	29.9021	2.25154	3.25786
GRMZM2G001713	21.4993	16.489	19.8365	19.5726		GRMZM2G001713	36.605	32.3791	50.8467	50.5173
GRMZM2G001724	142.129	237.181	111.914	103.03		GRMZM2G001724	12.7091	11.5682	23.959	26.6579
GRMZM2G001750	84.5548	82.8636	78.2533	84.6883		GRMZM2G001750	62.0378	88.6016	41.8266	34.065
GRMZM2G001755	48.5387	45.6997	37.3647	43.4136		GRMZM2G001755	23.5636	24.6685	18.6174	19.2575
GRMZM2G001764	2.74089	1.01434	2.15746	3.29325		GRMZM2G001764	9.30283	10.5602	5.80064	4.65474
GRMZM2G001777	10.571	10.6071	0	0		GRMZM2G001777	17.5058	16.7348	0	0
GRMZM2G001799	2.17932	2.3066	0.427386	0.110672		GRMZM2G001799	0.456467	0.546642	1.19977	2.31236
GRMZM2G001803	16.2499	15.5942	16.7329	19.705		GRMZM2G001803	52.883	55.3644	41.5967	32.8073
GRMZM2G001805	40.5102	55.8071	33.2628	41.4495		GRMZM2G001805	4.78891	4.88611	4.37233	3.71575
GRMZM2G001812	0.268343	0.042439	0.256545	0.118103		GRMZM2G001812	0.708118	1.10592	0.209032	0.499067
GRMZM2G001814	3.15525	3.0487	2.40001	1.87016		GRMZM2G001814	1.56778	0.788547	0.484395	0.342667
GRMZM2G001816	63.1816	63.0084	65.088	71.7062		GRMZM2G001816	66.2906	76.676	40.2142	35.4919
GRMZM2G001820	14.5679	12.947	13.1984	11.9333		GRMZM2G001820	13.6168	10.8262	8.242	7.09978
GRMZM2G001850	102.92	100.17	103.251	94.3719		GRMZM2G001850	118.773	88.9825	48.0386	38.3228
GRMZM2G001867	1.09759	0.754686	0.918674	0.699661		GRMZM2G001867	0.975954	1.10415	1.24156	0.771265
GRMZM2G001869	14.2273	14.1715	12.6968	13.6556		GRMZM2G001869	15.6293	17.2125	21.7941	27.0562
GRMZM2G001875	13.7325	9.84747	16.4193	8.64131		GRMZM2G001875	2.80009	4.68298	14.1704	30.0894
GRMZM2G001877	0.456937	1.38562	4.69089	2.6344		GRMZM2G001877	0.221525	0.239571	4.20062	6.84296
GRMZM2G001887	141.718	122.587	140.076	141.7		GRMZM2G001887	242.451	188.759	285.287	268.863
GRMZM2G001889	1.80712	2.37125	1.0393	1.39807		GRMZM2G001889	1.25578	2.5205	1.08877	1.45727
GRMZM2G001895	15.6501	16.9712	13.5858	14.2617		GRMZM2G001895	28.5876	23.6355	43.0796	44.4133
GRMZM2G001898	29.5576	20.7018	21.7044	21.604		GRMZM2G001898	36.7635	25.8802	74.1447	99.1452
GRMZM2G001904	44.3118	59.4307	40.4176	35.163		GRMZM2G001904	9.91132	9.99891	17.6612	16.3137
GRMZM2G001905	84.2728	87.3035	0	0		GRMZM2G001905	7.56614	7.84493	8.50949	9.1387
GRMZM2G001915	2.83825	2.72231	14.7699	21.567		GRMZM2G001915	3.68842	3.4816	5.2852	3.94341
GRMZM2G001918	13.1942	12.8655	14.4184	15.819		GRMZM2G001918	28.9651	32.1006	19.6872	11.4743
GRMZM2G001930	20.8406	19.8705	71.7191	95.4893		GRMZM2G001930	20.4559	24.9723	23.0894	21.652
GRMZM2G001953	1.66039	1.19315	3.45219	4.47614		GRMZM2G001953	20.1277	14.9521	16.0863	14.6515
GRMZM2G001956	16.6252	26.3987	17.2006	21.1193		GRMZM2G001956	2.94272	3.36338	3.37593	3.34216
GRMZM2G001973	5.10461	4.11039	6.61577	8.37125		GRMZM2G001973	21.6374	16.0909	3.88264	2.52882
GRMZM2G001981	0.749752	6.00842	0.742134	0.371823		GRMZM2G001981	1.402	0.969129	1.47775	2.66377
GRMZM2G001991	7.58284	2.72028	3.26359	3.18057		GRMZM2G001991	1.67199	2.25892	0.578775	0.626402
GRMZM2G002002	8.96153	8.72818	7.26097	7.51547		GRMZM2G002002	14.3676	11.106	0	0
GRMZM2G002023	8.13649	6.31295	9.46057	11.5243		GRMZM2G002023	25.9146	30.2874	18.1272	11.9652
GRMZM2G002034	0.956402	0.716278	0.912362	0.90135		GRMZM2G002034	21.4169	15.2507	0.441546	0.457307
GRMZM2G002043	2.30819	2.17709	2.69972	2.44983		GRMZM2G002043	2.91523	2.54305	4.60254	4.62691
GRMZM2G002075	55.6491	56.6068	47.2566	35.1114		GRMZM2G002075	23.2095	23.0234	27.416	29.8579
GRMZM2G002100	27.4848	24.9882	21.1445	19.174		GRMZM2G002100	24.2418	22.7522	26.5021	33.4837
GRMZM2G002104	3.59765	3.97373	2.19668	1.4108		GRMZM2G002104	0.66613	0.475115	0.378334	0.469259
GRMZM2G002115	5.25748	5.96727	5.57342	4.25373		GRMZM2G002115	4.54792	3.25665	4.93182	6.44832
GRMZM2G002121	57.0266	41.6819	68.6814	81.7396		GRMZM2G002121	70.1781	90.4635	86.8185	78.1905
GRMZM2G002124	1.19662	0.677548	0.483935	1.73448		GRMZM2G002124	1.3044	0.155437	1.36283	2.25743
GRMZM2G002128	14.232	10.8675	9.54946	7.80943		GRMZM2G002128	8.15821	7.94497	7.78315	13.3393
GRMZM2G002130	21.0931	21.4545	18.6465	18.6513		GRMZM2G002130	20.6568	22.4799	23.4058	21.2927
GRMZM2G002131	11.0507	13.1786	19.8391	17.2133		GRMZM2G002131	6.98552	6.61175	15.9192	25.397
GRMZM2G002135	8.5967	8.00816	7.48079	8.32279		GRMZM2G002135	12.6269	10.7654	11.784	12.6616
GRMZM2G002138	3.39727	4.5858	1.56695	1.23217		GRMZM2G002138	6.15913	5.48906	2.31558	2.34541
GRMZM2G002142	3.99472	13.6065	4.63342	4.13135		GRMZM2G002142	6.10263	9.36142	6.93699	5.11559
GRMZM2G002149	1.21612	0.728629	1.28742	1.1714		GRMZM2G002149	2.4717	1.14195	9.78038	10.1294
GRMZM2G002165	40.7717	39.0753	40.2764	48.1354		GRMZM2G002165	12.5225	11.209	5.52057	4.198
GRMZM2G002173	0.723939	0.043694	3.76674	3.61744		GRMZM2G002173	188.569	177.91	22.6991	16.6207
GRMZM2G002178	33.5397	3.88268	50.5277	92.2036		GRMZM2G002178	12.6568	16.8866	31.6671	39.5806
GRMZM2G002199	0.773151	0.428483	0.519748	0.661142		GRMZM2G002199	1.89907	1.86895	1.54055	1.13415
GRMZM2G002220	28.7394	26.854	25.8339	31.9471		GRMZM2G002220	24.8811	18.9813	34.3644	29.9163
GRMZM2G002225	5.17376	5.95342	4.75678	4.06339		GRMZM2G002225	1.02944	1.18877	0.911122	1.38115
GRMZM2G002227	1.64667	1.87328	2.09522	1.92431		GRMZM2G002227	7.63761	6.6465	19.2895	18.1515
GRMZM2G002286	34.3024	30.3365	22.794	26.9171		GRMZM2G002286	1.59574	1.65373	0.80592	0.704263
GRMZM2G002297	18.1087	17.6788	17.2328	15.3639		GRMZM2G002297	15.1612	16.5131	24.2764	25.4961
GRMZM2G002309	0.365357	0.189902	0.0941917	0.140249		GRMZM2G002309	0.249639	0.263538	0.136706	0.173691
GRMZM2G002361	21.2764	25.169	20.3876	20.6501		GRMZM2G002361	22.7211	22.8091	26.1915	22.5757
GRMZM2G002391	60.9991	54.2783	44.3944	44.2543		GRMZM2G002391	32.8491	35.8496	32.2681	48.4617
GRMZM2G002396	7.89892	17.7074	5.82049	1.15898		GRMZM2G002396	0.774234	0.55788	9.19948	33.2865
GRMZM2G002416	45.2507	23.6627	27.6778	31.0353		GRMZM2G002416	177.14	146.629	20.8272	22.7119
GRMZM2G002420	2.34767	0.482396	2.28232	2.71831		GRMZM2G002420	34.1369	35.6485	3.34741	3.24492
GRMZM2G002427	9.5136	10.8185	7.31897	8.88976		GRMZM2G002427	14.3981	15.0108	12.0365	11.4965
GRMZM2G002440	26.9199	25.0701	20.8786	22.0925		GRMZM2G002440	28.5385	20.1849	22.67	22.0086
GRMZM2G002473	0.112755	0.0240738	0.0646785	0.0251229		GRMZM2G002473	0.0921059	0.0517038	0.133396	0.0576683
GRMZM2G002483	50.6185	59.5769	45.4853	34.2777		GRMZM2G002483	63.2072	69.9545	73.4456	64.7584
GRMZM2G002492	8.4177	5.17727	4.57323	4.55856		GRMZM2G002492	1.65849	1.46449	1.50017	1.12889
GRMZM2G002498	2.1585	0.0893982	1.21486	2.19606		GRMZM2G002498	2.24123	1.44932	0.794265	0.566231
GRMZM2G002499	24.9066	25.6374	20.4413	18.6413		GRMZM2G002499	17.2344	17.3518	22.0082	20.5528
GRMZM2G002523	7.95898	4.79842	5.77321	5.70366		GRMZM2G002523	3.17236	4.89362	0.152189	0.167722
GRMZM2G002529	9.24765	6.13191	4.57374	9.1637		GRMZM2G002529	3.79298	8.02074	12.3487	11.7261
GRMZM2G002531	3.00925	3.01685	3.19231	2.77531		GRMZM2G002531	1.74702	1.31603	1.63239	1.48196
GRMZM2G002536	1.33356	0.683337	1.20694	0.915606		GRMZM2G002536	5.84752	6.71843	0.311644	0.132276
GRMZM2G002548	16.3391	17.6391	15.7173	16.1086		GRMZM2G002548	30.7376	29.2018	27.7133	31.267
GRMZM2G002559	27.6707	13.2003	27.51	25.7609		GRMZM2G002559	25.5814	27.6121	152.175	131.966
GRMZM2G002569	2.58007	2.97735	1.75084	1.74766		GRMZM2G002569	1.21179	1.76863	0.464566	0.505132
GRMZM2G002578	22.9143	23.2729	22.586	20.4234		GRMZM2G002578	8.81335	6.31677	11.2275	11.0791
GRMZM2G002606	4.82471	7.3673	5.15244	5.82496		GRMZM2G002606	4.64968	5.43873	3.80207	3.92366
GRMZM2G002614	9.93549	9.19875	6.12279	5.51731		GRMZM2G002614	10.3179	6.48702	6.15981	5.2662
GRMZM2G002616	44.3213	42.7536	42.8691	45.2903		GRMZM2G002616	85.9952	83.1987	84.2545	76.9308
GRMZM2G002617	22.2893	20.5653	17.0201	16.3741		GRMZM2G002617	24.5541	23.1139	14.4378	12.3949
GRMZM2G002626	2.66757	2.29029	2.39333	1.75987		GRMZM2G002626	6.98993	6.25799	5.40864	4.23306
GRMZM2G002627	0.19557	0.0278368	0.467429	0.503532		GRMZM2G002627	0.550267	0.310886	2.07378	1.38215
GRMZM2G002642	33.3451	28.6872	27.3221	16.643		GRMZM2G002642	18.9059	18.8187	26.8816	26.4991
GRMZM2G002652	18.1684	13.6506	14.4667	14.7842		GRMZM2G002652	8.16475	5.50769	9.62406	12.2594
GRMZM2G002656	2.0792	5.75457	1.49751	1.60163		GRMZM2G002656	0.107413	0.134983	0.188248	0.173859
GRMZM2G002687	113.523	107.389	88.3929	93.2931		GRMZM2G002687	58.236	34.1534	48.0108	50.5731
GRMZM2G002699	2.86704	1.99686	2.33978	2.45222		GRMZM2G002699	16.649	13.5033	9.95887	8.9488
GRMZM2G002704	3.77215	4.21978	18.9713	31.3226		GRMZM2G002704	0.754353	0.2923	6.37815	3.11428
GRMZM2G002748	4.66249	4.55014	4.65769	4.4927		GRMZM2G002748	4.20649	3.71552	5.12579	6.33476
GRMZM2G002754	22.2596	24.3607	23.3351	26.5397		GRMZM2G002754	9.09564	8.33255	16.0231	15.002
GRMZM2G002756	112.6	183.454	96.6883	109.595		GRMZM2G002756	11.6504	11.8297	29.1364	31.8287
GRMZM2G002765	5.73831	5.01329	4.93159	3.99474		GRMZM2G002765	24.4378	22.4216	24.3	20.099
GRMZM2G002786	88.1061	65.047	76.6354	86.4777		GRMZM2G002786	134.131	123.387	68.1904	61.4942
GRMZM2G002805	0.588345	0.676389	1.81183	1.22686		GRMZM2G002805	1.02179	1.34201	4.32306	2.59349
GRMZM2G002807	32.6704	22.4047	27.1054	31.5777		GRMZM2G002807	37.5641	39.4448	19.4933	16.438
GRMZM2G002825	392.1	384.327	376.332	375.138		GRMZM2G002825	316.873	345.143	195.678	210.912
GRMZM2G002828	36.0426	34.1815	34.5486	35.0443		GRMZM2G002828	57.9995	64.9156	73.4789	67.6471
GRMZM2G002851	15.7973	19.085	16.4395	20.9746		GRMZM2G002851	12.7518	10.4324	18.8022	16.2435
GRMZM2G002858	6.80127	7.97875	4.63689	9.2953		GRMZM2G002858	10.6319	9.13993	5.40239	7.6391
GRMZM2G002859	7.93671	6.13685	6.75925	7.6093		GRMZM2G002859	29.5379	28.9676	15.3905	13.5819
GRMZM2G002863	1.13651	1.00464	0.596664	0.67271		GRMZM2G002863	0.524021	0.707578	0.653873	0.910741
GRMZM2G002874	57.6248	54.4159	57.4313	63.5449		GRMZM2G002874	42.9341	35.963	56.3396	47.0929
GRMZM2G002879	34.832	34.6438	34.3932	35.9182		GRMZM2G002879	35.3459	40.6724	65.8854	62.0412
GRMZM2G002894	8.29631	10.6112	7.60728	5.8433		GRMZM2G002894	13.913	10.3379	23.4952	20.1406
GRMZM2G002898	53.6211	49.777	39.0362	38.6276		GRMZM2G002898	60.6718	60.6238	107.215	97.8868
GRMZM2G002903	6.58281	5.96937	5.52341	4.79287		GRMZM2G002903	19.5319	14.9121	9.3332	4.74747
GRMZM2G002910	17.1847	18.3291	22.4646	36.31		GRMZM2G002910	19.7835	12.2313	42.0349	32.9622
GRMZM2G002915	61.9505	70.4716	58.2043	56.8219		GRMZM2G002915	2.45651	1.72247	0.483059	0.177353
GRMZM2G002918	0.991495	1.60185	0.72528	0.516789		GRMZM2G002918	1.65467	0.645856	1.98584	1.83787
GRMZM2G002921	3.79295	3.23574	4.50661	5.38084		GRMZM2G002921	14.3176	10.3381	8.6137	9.07624
GRMZM2G002948	21.0982	12.4505	18.8522	19.0414		GRMZM2G002948	185.276	201.851	178.912	140.449
GRMZM2G002950	0.0487789	0.0438509	0.0638155	0.05466		GRMZM2G002950	0.126995	0.0957492	0.0674956	0.0584904
GRMZM2G002959	54.7278	50.3398	35.9238	45.782		GRMZM2G002959	51.9176	41.8421	43.017	48.3309
GRMZM2G002976	1.85566	2.63632	2.38174	2.64927		GRMZM2G002976	1.45147	2.41177	3.87732	6.44408
GRMZM2G002978	17.9819	15.9766	14.2381	12.873		GRMZM2G002978	27.4616	20.5365	38.0139	38.1589
GRMZM2G002993	5.64091	3.29738	3.16709	3.85783		GRMZM2G002993	12.9129	24.7522	3.87504	5.29792
GRMZM2G002999	10.8951	17.8473	17.823	16.1511		GRMZM2G002999	14.246	13.1174	23.5067	22.946
GRMZM2G003002	79.9544	63.7414	84.6587	113.672		GRMZM2G003002	136.426	200.943	87.0053	75.1914
GRMZM2G003022	13.9058	12.6018	12.3295	12.0053		GRMZM2G003022	23.2272	22.0887	17.6649	19.0634
GRMZM2G003023	5.92333	9.77112	6.54435	6.95107		GRMZM2G003023	4.74803	4.22565	2.11149	1.14103
GRMZM2G003028	11.061	8.95026	12.7005	12.5037		GRMZM2G003028	15.7134	14.6369	9.49468	10.0537
GRMZM2G003033	10.7943	12.8647	7.64902	7.93633		GRMZM2G003033	6.07431	5.67444	7.63662	6.61981
GRMZM2G003038	28.208	27.9257	23.2355	21.4631		GRMZM2G003038	28.8235	20.7275	20.131	19.2451
GRMZM2G003043	11.7462	15.0813	11.5417	9.545		GRMZM2G003043	16.9488	12.4182	25.763	25.9371
GRMZM2G003057	34.081	30.9524	33.2644	38.0694		GRMZM2G003057	24.2109	28.2173	27.4724	31.3686
GRMZM2G003064	6.84674	4.71993	6.1352	6.74073		GRMZM2G003064	15.6405	16.725	8.09772	6.47775
GRMZM2G003068	6.97624	9.64593	9.84991	10.4761		GRMZM2G003068	15.8467	18.3321	13.3461	13.613
GRMZM2G003076	14.9145	13.9922	13.1705	14.0485		GRMZM2G003076	11.7265	8.32065	14.9524	15.5942
GRMZM2G003090	23.1649	22.6924	18.2565	18.2239		GRMZM2G003090	24.4674	31.8501	44.8935	55.3204
GRMZM2G003096	86.2351	80.2141	90.1065	93.5276		GRMZM2G003096	6.68555	8.99703	5.03838	2.12323
GRMZM2G003108	6.82358	6.27492	6.24712	6.09906		GRMZM2G003108	16.2143	13.4807	10.8461	10.7363
GRMZM2G003124	10.5922	9.33319	9.16212	6.70734		GRMZM2G003124	9.2785	9.23328	10.1378	7.72118
GRMZM2G003157	40.1994	56.2647	17.9952	38.5306		GRMZM2G003157	8.52438	6.19718	6.8074	5.00763
GRMZM2G003165	5.88152	0.816739	3.39619	3.28004		GRMZM2G003165	4.17922	5.46707	0	0
GRMZM2G003167	1.04571	0.54837	1.1839	1.52605		GRMZM2G003167	1.11563	1.4806	0.3537	0.537386
GRMZM2G003172	28.309	31.3735	26.3697	32.7407		GRMZM2G003172	35.1464	39.6562	19.2474	15.3882
GRMZM2G003179	37.195	47.6304	42.5766	38.8656		GRMZM2G003179	11.7989	12.7015	13.5725	22.9622
GRMZM2G003182	6.41346	7.82464	9.58122	10.757		GRMZM2G003182	1.01954	1.45798	1.14938	1.12626
GRMZM2G003186	2.66108	2.17259	1.85512	2.10216		GRMZM2G003186	4.26103	3.21701	4.43015	4.22707
GRMZM2G003190	10.0623	7.40016	9.18894	8.71054		GRMZM2G003190	7.69719	7.64395	3.96929	3.69212
GRMZM2G003225	4.81477	5.16565	4.40566	3.38303		GRMZM2G003225	11.6914	10.0549	13.185	15.6837
GRMZM2G003252	16.5034	8.99868	14.2257	14.0285		GRMZM2G003252	26.2436	18.0889	26.2558	25.3135
GRMZM2G003289	4.96868	6.22267	5.70532	5.37516		GRMZM2G003289	4.20958	5.84561	2.38727	1.93673
GRMZM2G003304	30.0704	23.7074	25.5637	24.1519		GRMZM2G003304	20.0086	29.6458	26.0909	34.0269
GRMZM2G003306	65.4541	70.5442	60.5698	55.0406		GRMZM2G003306	191.662	204.16	10.177	8.13638
GRMZM2G003307	37.0001	39.0414	33.6564	31.803		GRMZM2G003307	45.8258	38.0804	71.6223	65.9923
GRMZM2G003318	49.13	57.5494	45.6134	51.2263		GRMZM2G003318	13.2842	19.1241	18.0058	19.4545
GRMZM2G003331	12.6709	8.22718	16.87	15.7296		GRMZM2G003331	33.566	38.561	10.5991	12.2451
GRMZM2G003342	2.31315	2.89038	2.47201	2.38075		GRMZM2G003342	3.7891	4.18208	1.58731	1.48242
GRMZM2G003354	4.65542	1.29278	7.71795	6.60378		GRMZM2G003354	76.2932	71.3089	40.8749	37.0892
GRMZM2G003377	36.8783	35.5303	31.4517	27.0299		GRMZM2G003377	32.7741	28.3573	24.884	24.9316
GRMZM2G003379	0.765959	0.932765	0.992652	1.07876		GRMZM2G003379	6.91981	4.95009	4.27188	4.18006
GRMZM2G003384	74.3581	74.4884	58.6958	59.8444		GRMZM2G003384	81.7588	79.0234	32.141	24.5052
GRMZM2G003385	105.188	78.9706	75.7539	95.5416		GRMZM2G003385	102.062	70.9085	26.6445	24.9545
GRMZM2G003406	2.72546	0.60932	1.63705	3.15111		GRMZM2G003406	20.4243	25.1552	11.5754	11.1063
GRMZM2G003409	5.30871	1.96923	3.16261	4.16866		GRMZM2G003409	13.1541	24.9085	1.37864	2.24821
GRMZM2G003411	0.745748	0.630718	0.503817	0.324603		GRMZM2G003411	1.93481	1.63835	1.13557	1.05029
GRMZM2G003417	15.6582	17.3011	11.5191	11.6162		GRMZM2G003417	11.1439	10.3789	10.3387	12.2613
GRMZM2G003424	4.73873	3.88567	5.57413	5.65661		GRMZM2G003424	44.8773	25.7759	19.4508	18.7443
GRMZM2G003426	29.3525	15.141	20.0676	21.5748		GRMZM2G003426	8.73564	15.0182	0.983164	0.878529
GRMZM2G003461	5.45546	6.08026	4.52676	5.32592		GRMZM2G003461	8.25677	7.3845	7.34158	7.98146
GRMZM2G003466	13.6305	12.4655	11.0797	10.4494		GRMZM2G003466	1.49414	1.87206	0.432791	0.0918484
GRMZM2G003488	2.51388	2.0797	2.64112	2.55479		GRMZM2G003488	9.11177	7.137	10.1841	9.88472
GRMZM2G003493	0.341469	0.0373875	0.226009	0.182079		GRMZM2G003493	3.8514	4.30122	0.274005	0.612655
GRMZM2G003501	17.6112	1.49605	7.31365	13.5594		GRMZM2G003501	1.29819	1.1258	1.19963	1.00478
GRMZM2G003506	2.98217	1.82798	2.40533	3.06551		GRMZM2G003506	2.27681	0.771973	3.31713	3.88373
GRMZM2G003509	3.20746	3.13433	3.28884	3.14579		GRMZM2G003509	10.9156	11.4792	6.47228	6.63815
GRMZM2G003518	1.29571	0.835698	0.855287	1.01352		GRMZM2G003518	7.46806	9.01868	11.9824	12.7364
GRMZM2G003520	7.91631	8.31675	5.67621	5.07064		GRMZM2G003520	9.20948	4.14861	7.32284	6.57271
GRMZM2G003526	0.612338	1.24512	0.648141	0.47644		GRMZM2G003526	1.19138	0.32914	1.97878	4.88141
GRMZM2G003530	0.516244	0.313545	0.674545	0.896233		GRMZM2G003530	5.528	4.7519	4.17398	2.76258
GRMZM2G003558	6.75163	3.67149	2.81976	2.1984		GRMZM2G003558	2.62622	2.94846	0.540699	0.962987
GRMZM2G003563	16.6021	12.893	17.4142	15.5962		GRMZM2G003563	21.7728	22.2792	9.08947	8.87807
GRMZM2G003565	241.926	246.922	245.653	272.047		GRMZM2G003565	248.768	397.774	95.7746	111.209
GRMZM2G003595	11.1808	14.7276	11.2485	10.4572		GRMZM2G003595	33.2513	31.6184	36.3215	29.403
GRMZM2G003607	12.1673	12.0936	11.9944	10.9461		GRMZM2G003607	17.191	17.156	21.4463	24.0377
GRMZM2G003625	17.5301	20.853	12.4495	10.5125		GRMZM2G003625	11.2335	9.46061	17.2754	19.4855
GRMZM2G003631	17.4454	14.5831	15.1831	19.5539		GRMZM2G003631	33.2513	31.6184	36.3215	29.403
GRMZM2G003635	14.7366	13.4443	10.071	10.8605		GRMZM2G003635	15.0398	14.4076	17.922	19.3086
GRMZM2G003638	15.0695	16.6771	13.1761	11.8713		GRMZM2G003638	19.0165	16.5159	35.549	32.0012
GRMZM2G003642	52.9265	53.3709	37.2055	31.0969		GRMZM2G003642	59.7034	61.8356	94.6982	99.0561
GRMZM2G003648	1.64228	1.75318	2.09344	1.21972		GRMZM2G003648	8.06416	6.28441	9.698	13.6615
GRMZM2G003656	14.6597	13.334	0	0		GRMZM2G003656	22.3936	23.8649	38.9125	35.2474
GRMZM2G003662	17.5586	20.0316	14.5573	13.6046		GRMZM2G003662	30.0508	27.3796	23.6842	23.671
GRMZM2G003663	13.6717	20.9337	6.46461	6.00554		GRMZM2G003663	5.45614	6.75545	2.70823	3.18868
GRMZM2G003679	7.72411	5.10044	5.67162	3.03592		GRMZM2G003679	3.0017	4.04402	2.16347	5.71758
GRMZM2G003682	15.7995	24.4328	71.7244	64.9429		GRMZM2G003682	9.10015	4.50575	66.2954	75.0516
GRMZM2G003692	76.0745	74.5449	62.4585	60.7421		GRMZM2G003692	53.4073	43.8773	52.4207	61.8565
GRMZM2G003715	7.25152	5.54281	8.12035	8.13914		GRMZM2G003715	17.8942	16.3291	27.9052	37.8937
GRMZM2G003718	4.49286	4.64442	4.76327	4.32486		GRMZM2G003718	2.59816	2.59238	2.85338	2.83186
GRMZM2G003720	20.4059	16.3321	16.3456	14.2203		GRMZM2G003720	13.7745	17.1983	19.4406	25.7553
GRMZM2G003724	4.01122	4.67829	4.66774	4.04436		GRMZM2G003724	2.16498	2.25598	4.64542	5.30121
GRMZM2G003725	4.63777	4.03752	2.22725	2.55265		GRMZM2G003725	13.2841	12.5819	3.29869	2.54855
GRMZM2G003732	3.82346	4.55347	2.95316	2.57016		GRMZM2G003732	8.23405	5.22526	10.2589	11.1627
GRMZM2G003734	18.0237	16.4658	14.8492	14.0671		GRMZM2G003734	23.36	15.6564	26.2045	24.2558
GRMZM2G003738	2.65605	1.22141	21.8768	19.8883		GRMZM2G003738	4.13531	1.32411	2.93638	1.44393
GRMZM2G003750	13.8028	18.1961	9.47631	12.583		GRMZM2G003750	1.00903	1.23323	0.23556	0.0749688
GRMZM2G003754	15.7384	14.1494	21.1784	17.6414		GRMZM2G003754	12.7461	14.6697	10.2768	12.8623
GRMZM2G003755	8.54194	8.89759	7.91569	10.009		GRMZM2G003755	6.18175	5.56186	18.308	16.7543
GRMZM2G003762	1836.33	3288.6	1400.58	1240.77		GRMZM2G003762	455.686	554.757	490.656	599.675
GRMZM2G003769	4.7983	7.79731	9.55697	9.78037		GRMZM2G003769	0.611919	0.870205	2.52742	5.2593
GRMZM2G003775	0.909905	1.24825	0.72113	1.66012		GRMZM2G003775	12.015	10.0889	23.4648	20.619
GRMZM2G003784	0.768968	0.902985	1.34167	1.21837		GRMZM2G003784	5.71358	4.96763	2.21307	3.50547
GRMZM2G003789	34.5923	21.2359	26.341	34.1084		GRMZM2G003789	15.5773	16.8817	29.4342	34.6414
GRMZM2G003814	9.04036	7.42276	7.84189	7.74088		GRMZM2G003814	10.4847	10.618	5.99206	5.28873
GRMZM2G003852	16.114	13.8602	16.2562	16.5282		GRMZM2G003852	24.6003	37.978	7.30619	6.46571
GRMZM2G003853	28.4087	20.8468	27.7078	29.2815		GRMZM2G003853	51.1819	55.1113	22.9265	30.6514
GRMZM2G003861	31.0477	33.3164	33.1657	30.8413		GRMZM2G003861	34.8908	27.3932	77.1482	83.14
GRMZM2G003869	25.3782	25.5548	24.3096	26.0872		GRMZM2G003869	5.0028	5.13115	11.4998	15.1967
GRMZM2G003875	0	0	6.02272	6.19651		GRMZM2G003875	4.09539	4.20082	1.71499	1.37479
GRMZM2G003883	83.432	75.5874	65.2868	73.3508		GRMZM2G003883	28.121	31.2091	17.5725	22.7568
GRMZM2G003897	112.281	94.0992	92.8086	102.364		GRMZM2G003897	114.548	139.886	52.5176	47.3372
GRMZM2G003930	5.31886	3.95748	3.75087	3.8619		GRMZM2G003930	15.3076	17.4842	4.52402	3.33791
GRMZM2G003937	11.7612	18.7541	13.2394	14.6861		GRMZM2G003937	14.142	15.9893	19.2542	23.6039
GRMZM2G003944	1.75749	1.25078	1.32855	1.44695		GRMZM2G003944	5.25537	6.35974	0.402952	0.701548
GRMZM2G003947	1.21757	0.817222	1.49786	2.07231		GRMZM2G003947	1.96319	1.49246	4.57028	7.15427
GRMZM2G003953	4.36173	5.0671	5.45856	4.6843		GRMZM2G003953	4.72475	3.84584	14.4193	24.2336
GRMZM2G003963	111.181	129.562	139.097	134.628		GRMZM2G003963	110.68	124.06	84.2415	94.9493
GRMZM2G003970	71.7026	38.0147	89.689	64.7519		GRMZM2G003970	5.79323	2.52796	4.36917	3.13342
GRMZM2G003979	9.77319	10.1737	9.34805	8.79218		GRMZM2G003979	22.9971	22.1527	26.072	23.059
GRMZM2G003984	0.11604	0.020646	0.110938	0.11491		GRMZM2G003984	1.32968	1.47215	0.36863	0.323718
GRMZM2G003988	18.3244	16.2337	22.4814	20.9555		GRMZM2G003988	17.9271	16.0458	33.2198	36.8458
GRMZM2G003992	19.4199	24.5739	29.0372	25.9957		GRMZM2G003992	21.6553	25.3441	17.44	16.5637
GRMZM2G004006	5.35191	8.80929	9.85751	10.3752		GRMZM2G004006	0.479586	0.573117	0.0792704	0.0808664
GRMZM2G004040	9.1795	9.10693	9.34138	10.2737		GRMZM2G004040	12.3425	9.44367	15.6631	16.4212
GRMZM2G004057	111.357	117.208	0	0		GRMZM2G004057	192.376	213.385	81.7609	70.1481
GRMZM2G004060	313.907	300.489	480.797	368.901		GRMZM2G004060	17.9302	9.71911	0.914249	1.1801
GRMZM2G004079	5.20472	6.07144	4.78499	5.48843		GRMZM2G004079	8.56438	8.33004	7.14346	7.14286
GRMZM2G004083	5.01962	5.13881	4.81924	3.84289		GRMZM2G004083	10.8419	11.2513	11.3652	9.79247
GRMZM2G004087	16.0221	14.7117	11.2434	13.4457		GRMZM2G004087	27.0052	12.5693	47.9218	53.1726
GRMZM2G004090	1.33065	1.04226	1.34742	1.32549		GRMZM2G004090	0.936176	0.97242	0.662404	0.717532
GRMZM2G004092	1.52439	0.482173	1.2532	1.50956		GRMZM2G004092	7.44279	8.19354	2.09625	1.50332
GRMZM2G004106	1.27271	11.6143	0.804627	0.833437		GRMZM2G004106	1.74204	4.10404	2.37458	4.06589
GRMZM2G004111	194.699	156.451	194.45	232.834		GRMZM2G004111	183.07	207.025	64.0249	74.4731
GRMZM2G004119	1.60542	1.85396	1.5638	1.25984		GRMZM2G004119	3.32217	3.91541	1.9511	2.92526
GRMZM2G004128	11.4576	13.3152	8.15766	6.12787		GRMZM2G004128	3.14153	4.6746	1.81089	1.41716
GRMZM2G004131	9.27891	9.92006	6.67112	5.6061		GRMZM2G004131	4.95049	6.51119	2.10589	2.59946
GRMZM2G004138	19.4199	24.5739	29.0372	25.9957		GRMZM2G004138	50.999	64.0946	81.0608	118.663
GRMZM2G004140	15.9877	17.5834	14.6979	15.3282		GRMZM2G004140	25.1425	22.9459	44.8005	33.4471
GRMZM2G004157	2.82744	3.71728	2.08409	2.52741		GRMZM2G004157	5.68018	6.29004	3.06617	4.47426
GRMZM2G004160	18.7964	19.0912	21.9722	28.9651		GRMZM2G004160	75.047	104.294	119.197	131.715
GRMZM2G004161	40.5885	36.822	63.7733	38.0326		GRMZM2G004161	1.8609	2.2229	3.76045	6.46835
GRMZM2G004172	82.9511	56.6994	77.7243	89.7024		GRMZM2G004172	94.1244	90.1022	32.6376	40.4199
GRMZM2G004182	13.0856	15.2236	14.6512	13.0736		GRMZM2G004182	11.389	12.643	13.1946	12.8681
GRMZM2G004183	38.8851	19.4986	55.8763	52.9653		GRMZM2G004183	86.5478	149.394	14.6769	15.1014
GRMZM2G004188	2.89092	2.6972	2.62195	2.63388		GRMZM2G004188	8.10574	7.48846	9.49491	8.77918
GRMZM2G004191	0.397916	1.05613	0.317809	0.299515		GRMZM2G004191	0.20366	0.310773	0.331162	0.558623
GRMZM2G004207	1.53314	1.97649	2.66195	4.55215		GRMZM2G004207	3.33242	2.65408	1.9075	3.84236
GRMZM2G004222	13.7795	8.00836	17.4473	18.4449		GRMZM2G004222	10.3364	13.0478	9.77337	4.76969
GRMZM2G004259	16.3694	15.7558	14.7724	18.0245		GRMZM2G004259	21.8581	20.943	19.6146	17.6243
GRMZM2G004276	0.395635	0.373849	0.551294	0.558942		GRMZM2G004276	0.714899	0.663363	1.73719	2.23474
GRMZM2G004290	14.4836	11.2448	10.475	12.2471		GRMZM2G004290	32.1815	19.8956	56.4987	60.4328
GRMZM2G004298	17.468	8.72571	12.3921	10.2664		GRMZM2G004298	40.5222	62.1066	3.48074	5.54361
GRMZM2G004301	2.80201	2.39839	1.79309	1.70488		GRMZM2G004301	15.4305	15.1702	10.1065	9.42642
GRMZM2G004305	15.5845	18.5956	11.7831	10.2202		GRMZM2G004305	13.6145	15.1634	16.1281	21.3729
GRMZM2G004320	14.2901	15.4271	11.7574	10.7486		GRMZM2G004320	8.98154	8.46558	7.55354	7.80851
GRMZM2G004330	0.0938346	0	0.0361301	0.0841313		GRMZM2G004330	0.182481	0.109726	0.220722	0.35916
GRMZM2G004349	3.49138	1.89412	9.36572	14.207		GRMZM2G004349	65.3859	55.8785	38.1385	44.2801
GRMZM2G004356	15.5276	18.5604	5.39256	6.35022		GRMZM2G004356	4.81948	2.83425	3.13916	2.09658
GRMZM2G004382	321.632	330.978	303.542	276.572		GRMZM2G004382	547.507	466.378	854.644	861.657
GRMZM2G004396	35.7429	31.4534	41.0084	41.0772		GRMZM2G004396	15.4901	22.9252	9.50826	12.0108
GRMZM2G004397	31.2821	32.059	51.5052	48.3157		GRMZM2G004397	31.2734	28.7052	45.3395	46.9424
GRMZM2G004412	12.5982	15.7475	10.3761	9.97172		GRMZM2G004412	11.4839	11.5679	5.50786	5.0111
GRMZM2G004414	6.93551	11.3345	5.84294	5.0002		GRMZM2G004414	7.36299	8.25199	3.59545	4.55192
GRMZM2G004422	20.4378	26.504	25.1218	25.1588		GRMZM2G004422	10.827	10.2505	26.1701	27.1574
GRMZM2G004435	4.08456	3.8034	4.96903	4.35041		GRMZM2G004435	10.3801	16.6994	13.5164	18.1219
GRMZM2G004445	2.62264	2.63798	2.55749	2.66637		GRMZM2G004445	2.75861	1.74246	3.58541	3.53899
GRMZM2G004455	29.6478	36.8737	17.8846	12.872		GRMZM2G004455	14.4848	11.5445	35.4364	37.5029
GRMZM2G004459	39.5963	40.3945	35.5466	34.0324		GRMZM2G004459	44.2942	37.844	58.4841	54.8041
GRMZM2G004468	22.712	26.7451	16.4224	15.377		GRMZM2G004468	19.7183	19.2374	19.2584	16.6435
GRMZM2G004475	13.7258	8.96855	12.2223	13.2336		GRMZM2G004475	24.3905	9.53907	45.3199	46.7511
GRMZM2G004480	5.76019	3.62944	2.86747	2.8339		GRMZM2G004480	3.95024	4.86769	1.84876	1.6547
GRMZM2G004511	153.315	126.001	206.582	175.022		GRMZM2G004511	63.0778	98.53	305.872	298.878
GRMZM2G004516	29.5836	35.796	20.8946	18.5062		GRMZM2G004516	0.712464	1.06651	1.94906	2.74406
GRMZM2G004521	0.851144	0.206515	1.31093	0.843857		GRMZM2G004521	25.8536	28.0691	8.72793	9.83586
GRMZM2G004523	24.7841	38.5123	24.8618	20.1012		GRMZM2G004523	8.98542	3.22516	51.0581	90.3575
GRMZM2G004528	77.3824	87.634	89.3122	100.102		GRMZM2G004528	56.9123	51.0735	123.662	82.3129
GRMZM2G004534	109.106	108.951	86.7437	98.8065		GRMZM2G004534	96.4466	75.2909	60.8557	56.2025
GRMZM2G004548	14.7967	17.8322	20.8503	20.6667		GRMZM2G004548	10.4106	16.1054	126.802	123.233
GRMZM2G004572	8.20499	3.36696	6.43515	9.39784		GRMZM2G004572	24.9817	20.9915	1.93649	1.49124
GRMZM2G004582	5.25889	5.96888	0	0		GRMZM2G004582	6.61811	7.79393	5.94663	5.06791
GRMZM2G004583	11.2694	11.4834	14.1046	15.9784		GRMZM2G004583	8.71307	10.1139	9.78088	10.2551
GRMZM2G004590	33.7209	14.9405	24.2198	23.9497		GRMZM2G004590	21.8225	19.6432	6.58085	7.88112
GRMZM2G004592	6.78479	7.49776	6.54432	6.30761		GRMZM2G004592	9.47318	9.91363	11.2137	9.74879
GRMZM2G004593	0.0817972	0.465711	0.156402	0.162002		GRMZM2G004593	4.37556	3.33709	1.20034	1.36712
GRMZM2G004617	0.434524	0.285274	0.522786	0.664958		GRMZM2G004617	0.330113	0.357544	0.419406	0.445314
GRMZM2G004619	24.7982	23.3839	19.7442	19.2775		GRMZM2G004619	18.4805	19.2694	36.4684	52.3153
GRMZM2G004641	68.4382	63.3371	52.5782	39.4628		GRMZM2G004641	14.2942	11.9729	7.21449	6.7109
GRMZM2G004694	22.8263	22.3538	21.4453	16.9064		GRMZM2G004694	31.694	30.5269	23.9233	29.5317
GRMZM2G004696	176.554	220.805	144.226	133.789		GRMZM2G004696	29.5847	41.6513	8.30804	5.87312
GRMZM2G004699	203.039	164.766	238.645	129.605		GRMZM2G004699	414.952	545.318	7.80754	6.15001
GRMZM2G004703	141.805	149.885	132.115	139.563		GRMZM2G004703	428.497	493.089	329.327	365.754
GRMZM2G004709	41.733	39.471	32.271	27.9844		GRMZM2G004709	19.5891	19.8793	13.9388	14.6845
GRMZM2G004715	1.47477	1.36221	1.27494	1.81776		GRMZM2G004715	1.23887	1.47722	0.164989	0.116715
GRMZM2G004732	6.51737	7.81739	6.93093	5.75295		GRMZM2G004732	0.509565	0.32833	1.66852	0.907947
GRMZM2G004736	10.5511	10.0146	8.00008	8.78985		GRMZM2G004736	16.7211	14.2101	26.9086	26.6899
GRMZM2G004741	15.5597	15.7652	14.1248	12.0925		GRMZM2G004741	21.3072	22.6082	20.6006	19.6081
GRMZM2G004748	6.25046	1.67866	5.57082	6.86312		GRMZM2G004748	97.3363	121.786	12.7513	11.598
GRMZM2G004768	20.5623	19.0808	19.6406	20.2153		GRMZM2G004768	20.2618	16.6415	22.3581	21.9832
GRMZM2G004784	29.6999	26.5207	32.4018	30.1051		GRMZM2G004784	19.1211	17.2543	19.409	19.0275
GRMZM2G004795	1.03287	0.743778	1.65838	0.750216		GRMZM2G004795	2.51018	3.13273	14.8174	14.7974
GRMZM2G004824	0.484706	0.611426	0.366743	0.328105		GRMZM2G004824	1.09737	0.497493	0.185324	0.301692
GRMZM2G004835	18.1717	14.144	16.0693	16.9699		GRMZM2G004835	16.1779	18.45	7.37873	10.0014
GRMZM2G004847	50.3528	55.8519	52.9231	47.2429		GRMZM2G004847	40.0924	42.5246	56.7708	49.1434
GRMZM2G004858	0.623647	1.28988	0.339624	0.358655		GRMZM2G004858	11.3187	10.3163	11.5339	15.2352
GRMZM2G004878	11.6955	7.73098	11.1434	10.9535		GRMZM2G004878	71.0886	71.1635	59.702	63.1374
GRMZM2G004880	31.1549	49.1568	26.3828	41.7278		GRMZM2G004880	7.77993	6.56262	11.9268	12.4982
GRMZM2G004888	3.40334	3.45249	2.08018	2.09998		GRMZM2G004888	5.2309	5.46829	2.76214	2.82723
GRMZM2G004908	4.18782	3.81304	3.01337	3.34556		GRMZM2G004908	7.6654	6.00895	6.23859	5.47313
GRMZM2G004909	128.523	72.6659	146.805	167.643		GRMZM2G004909	5.39505	4.01455	5.7845	1.54254
GRMZM2G004932	21.0613	20.4999	20.6376	24.3128		GRMZM2G004932	17.5161	15.4121	14.0094	13.648
GRMZM2G004949	6.30417	5.29974	4.57182	3.63175		GRMZM2G004949	17.637	13.3462	4.71589	5.00784
GRMZM2G004957	0.564788	0.456936	0.152312	0.179465		GRMZM2G004957	9.21392	10.6667	5.25203	6.74492
GRMZM2G004959	9.10794	1.90923	14.3615	10.2898		GRMZM2G004959	146.89	138.176	66.9335	33.9532
GRMZM2G004988	2.16759	2.03498	2.0282	2.30634		GRMZM2G004988	11.5898	9.08176	7.07955	4.11962
GRMZM2G004990	8.16348	6.21734	12.3605	11.7812		GRMZM2G004990	37.0497	40.1656	4.04398	4.5228
GRMZM2G004996	53.5957	56.6567	62.7356	64.4986		GRMZM2G004996	24.7455	20.8296	41.2495	41.8259
GRMZM2G004997	42.2994	37.5076	35.4204	34.062		GRMZM2G004997	43.1902	42.7427	74.7757	76.3671
GRMZM2G005000	5.06916	3.45596	4.559	4.64011		GRMZM2G005000	11.2843	9.3471	1.23587	1.45636
GRMZM2G005024	17.1515	16.3515	17.4481	20.5133		GRMZM2G005024	20.6313	25.704	14.8057	10.1424
GRMZM2G005036	27.4128	23.2008	22.7494	23.4216		GRMZM2G005036	46.2758	44.0772	38.8074	32.914
GRMZM2G005040	3.12932	4.88723	2.09936	2.36719		GRMZM2G005040	2.1314	2.0489	16.3389	16.2209
GRMZM2G005052	2.06586	1.61439	1.6265	1.76497		GRMZM2G005052	0.882111	0.731335	1.31031	1.3904
GRMZM2G005061	8.82624	7.71281	6.69562	6.88079		GRMZM2G005061	27.4328	23.7823	15.2122	15.3226
GRMZM2G005080	40.6221	40.4196	35.5971	35.9377		GRMZM2G005080	51.0158	55.7098	24.3333	33.0747
GRMZM2G005082	2.14718	2.73635	2.95292	3.11967		GRMZM2G005082	42.8263	34.1474	52.8033	94.2686
GRMZM2G005103	13.8401	3.44807	12.462	11.7864		GRMZM2G005103	20.2206	22.4001	12.5072	7.15231
GRMZM2G005107	15.8285	18.9663	15.5444	11.9616		GRMZM2G005107	37.4263	31.6768	48.0879	42.0763
GRMZM2G005126	17.41	18.0807	17.4627	16.3316		GRMZM2G005126	27.6984	22.6176	38.9661	43.7287
GRMZM2G005134	1.57924	1.2029	2.72832	2.71234		GRMZM2G005134	6.10759	5.44257	1.8134	1.64406
GRMZM2G005146	135.752	242.223	154.447	202.837		GRMZM2G005146	69.3864	86.1203	605.191	438.538
GRMZM2G005163	2.01135	1.48277	2.11964	2.38678		GRMZM2G005163	6.4979	5.10087	9.322	7.63986
GRMZM2G005187	5.85337	6.35455	4.80563	5.22331		GRMZM2G005187	4.85363	5.5821	3.38615	3.80536
GRMZM2G005195	13.763	14.3347	13.9884	14.1579		GRMZM2G005195	3.96766	3.79011	2.88322	2.62194
GRMZM2G005199	5.76835	5.22864	4.64851	5.54434		GRMZM2G005199	10.7153	9.81374	5.54597	5.00725
GRMZM2G005205	10.8895	10.9858	9.84931	13.3156		GRMZM2G005205	10.2977	6.20025	11.7931	11.5154
GRMZM2G005209	25.5825	20.858	19.6267	24.8006		GRMZM2G005209	18.8176	20.2987	9.05262	8.3131
GRMZM2G005216	1.20764	1.06847	1.11433	1.24434		GRMZM2G005216	2.84569	2.63755	4.83833	5.04486
GRMZM2G005229	9.4602	12.2558	8.34194	7.05039		GRMZM2G005229	8.08903	7.36589	17.6607	19.3655
GRMZM2G005232	2.13154	2.47572	1.10858	1.1145		GRMZM2G005232	4.9956	5.39162	5.74479	6.45019
GRMZM2G005233	5.89583	8.40348	6.05818	5.43197		GRMZM2G005233	0.656633	1.03209	0.290583	0.616685
GRMZM2G005236	21.4204	12.2345	16.968	19.5067		GRMZM2G005236	62.6362	57.962	17.5991	18.672
GRMZM2G005251	20.8194	22.4649	19.0911	18.1529		GRMZM2G005251	15.3847	6.09066	16.0862	17.7219
GRMZM2G005256	10.8792	10.0133	7.84074	8.50739		GRMZM2G005256	14.3772	12.6177	15.3255	8.92006
GRMZM2G005260	65.1371	82.0262	71.2326	90.4286		GRMZM2G005260	6.95612	8.1361	2.96316	4.19886
GRMZM2G005278	10.012	9.03924	6.79837	6.63497		GRMZM2G005278	7.20654	4.52967	9.85949	8.49574
GRMZM2G005281	6.06355	4.4643	5.3461	5.76765		GRMZM2G005281	7.32653	5.72124	7.56063	7.79102
GRMZM2G005293	0.672483	0.585947	0.482842	0.390558		GRMZM2G005293	10.4461	11.0587	3.47276	3.22697
GRMZM2G005298	0.677521	0.738156	0.391839	0.604663		GRMZM2G005298	2.35727	1.88197	2.20271	1.84343
GRMZM2G005304	6.75956	7.69646	5.38785	4.67409		GRMZM2G005304	13.2041	8.02258	45.1291	70.2644
GRMZM2G005308	8.91067	9.38853	7.50225	9.09435		GRMZM2G005308	12.5494	10.2452	11.0531	7.58279
GRMZM2G005310	1.77936	1.36382	1.47388	1.42197		GRMZM2G005310	13.2982	7.18679	1.70926	1.84249
GRMZM2G005311	1.08401	1.56157	1.30853	1.29301		GRMZM2G005311	2.21003	2.12145	2.46521	2.76203
GRMZM2G005339	13.606	13.6598	12.2691	13.3641		GRMZM2G005339	31.4377	31.3489	11.0568	11.8803
GRMZM2G005346	16.5942	16.7862	16.9022	16.8395		GRMZM2G005346	28.1284	23.7079	25.195	21.9163
GRMZM2G005347	35.5002	44.6108	26.003	22.2404		GRMZM2G005347	4.80929	4.75334	2.0201	2.12047
GRMZM2G005350	13.4543	13.0776	8.20332	7.28758		GRMZM2G005350	13.2454	13.1151	20.3106	22.9016
GRMZM2G005365	7.98712	5.49651	6.98272	8.44801		GRMZM2G005365	11.679	11.0543	14.701	15.6318
GRMZM2G005374	2.11026	1.72074	2.02114	2.15087		GRMZM2G005374	2.9312	2.06947	1.73205	1.1382
GRMZM2G005384	0.798126	0	0.103514	2.83399		GRMZM2G005384	7.57224	2.06751	3.62283	34.2114
GRMZM2G005419	43.1839	37.3056	33.1418	29.5635		GRMZM2G005419	6.53335	5.75904	32.4058	28.5916
GRMZM2G005433	7.46228	6.99446	5.55911	4.71358		GRMZM2G005433	13.274	12.8638	2.48434	2.12365
GRMZM2G005435	3.81485	3.29231	3.92238	3.88738		GRMZM2G005435	13.5972	9.8583	11.6656	12.0334
GRMZM2G005444	58.1534	39.2306	56.1768	58.9399		GRMZM2G005444	21.0026	20.5364	7.54772	9.58488
GRMZM2G005452	6.64701	5.2933	7.69112	6.33049		GRMZM2G005452	7.26215	6.84406	12.0312	11.0882
GRMZM2G005456	17.1003	15.3651	12.4893	12.0955		GRMZM2G005456	32.6522	21.4545	32.6534	37.8137
GRMZM2G005459	2.34736	0.932926	1.69792	1.77965		GRMZM2G005459	22.7249	17.1109	10.0681	10.0844
GRMZM2G005461	2.47475	0.781769	2.92189	5.13044		GRMZM2G005461	19.9307	15.7774	40.036	82.4183
GRMZM2G005480	1.33664	0.54182	1.15565	1.29437		GRMZM2G005480	2.56806	1.94123	1.99506	1.77527
GRMZM2G005483	4.31168	3.51377	4.93883	4.76263		GRMZM2G005483	15.0103	14.6688	4.00928	3.59268
GRMZM2G005486	1.68684	1.17122	1.73068	1.44635		GRMZM2G005486	5.65736	5.20701	2.86638	2.64942
GRMZM2G005493	100.974	87.7444	110.383	128.666		GRMZM2G005493	78.2628	53.9448	299.457	348.94
GRMZM2G005499	5.03865	3.54911	3.96467	3.24186		GRMZM2G005499	5.94335	4.79158	2.37888	2.59612
GRMZM2G005516	3.54295	0.824651	4.6792	4.92413		GRMZM2G005516	26.5383	28.6057	7.46473	8.09897
GRMZM2G005522	1.86474	1.69274	5.7303	4.64475		GRMZM2G005522	1.25869	1.67305	1.31839	2.21647
GRMZM2G005526	7.29437	7.59314	5.69014	5.18044		GRMZM2G005526	9.50201	8.72519	8.23905	6.09526
GRMZM2G005536	1.08459	1.24474	1.04035	1.11985		GRMZM2G005536	1.91162	1.95546	1.10856	1.01503
GRMZM2G005552	55.7191	25.0655	40.1432	46.5914		GRMZM2G005552	140.56	246.771	8.49497	12.7751
GRMZM2G005554	2.51617	0.679239	1.1613	1.68618		GRMZM2G005554	4.34304	7.40729	0	0
GRMZM2G005557	6.63432	7.29887	8.76764	4.36881		GRMZM2G005557	8.24003	17.3891	1.54857	1.70145
GRMZM2G005583	12.1312	9.50071	11.3784	11.4535		GRMZM2G005583	23.4392	24.3915	10.8318	10.6657
GRMZM2G005592	11.9286	13.4482	10.5102	9.67714		GRMZM2G005592	17.5545	14.1769	18.9821	20.6884
GRMZM2G005622	14.3957	11.1422	13.2638	13.4314		GRMZM2G005622	27.8673	24.0224	9.1963	8.44348
GRMZM2G005624	0.719248	0.436277	0.563528	0.308845		GRMZM2G005624	57.6667	30.8333	240.762	291.645
GRMZM2G005630	8.31898	9.69337	6.80964	7.09385		GRMZM2G005630	4.26879	4.03907	5.46773	5.37214
GRMZM2G005633	1.77697	7.27201	5.95967	2.98581		GRMZM2G005633	85.808	57.1816	72.4379	183.554
GRMZM2G005640	14.2609	18.0256	12.9556	10.7717		GRMZM2G005640	35.1905	52.6157	29.6961	27.3705
GRMZM2G005641	0.39368	0.0598682	0.529832	0.609098		GRMZM2G005641	5.0515	4.00596	3.44459	2.2803
GRMZM2G005646	9.11495	10.4097	8.1196	8.53775		GRMZM2G005646	9.07305	8.38522	18.4418	17.6695
GRMZM2G005659	1.846	1.87845	2.50111	2.85332		GRMZM2G005659	3.84075	3.46126	4.48656	4.06258
GRMZM2G005664	0.360467	0.305608	0.501027	0.29467		GRMZM2G005664	0.461937	0.453153	0.67372	0.781778
GRMZM2G005680	3.64038	3.94086	3.50473	4.60338		GRMZM2G005680	13.6618	12.9451	7.21427	6.14959
GRMZM2G005710	2.32097	2.66353	1.52113	1.37337		GRMZM2G005710	1.73048	1.87967	1.39433	0.987265
GRMZM2G005732	4.66367	8.8846	5.8363	7.40229		GRMZM2G005732	14.9541	12.7224	14.9999	10.3377
GRMZM2G005737	52.4488	55.7246	48.5617	45.9866		GRMZM2G005737	66.4615	71.9916	96.6828	99.7471
GRMZM2G005749	11.0303	14.1332	8.21497	8.00496		GRMZM2G005749	8.42657	8.50857	9.14341	9.27575
GRMZM2G005753	24.2693	22.3363	25.6465	23.7057		GRMZM2G005753	33.1071	23.9048	28.7861	23.7938
GRMZM2G005771	24.7554	23.4489	25.8646	28.4431		GRMZM2G005771	28.7208	42.243	17.5954	18.8051
GRMZM2G005788	22.6213	18.7235	25.136	25.514		GRMZM2G005788	31.3573	34.8753	23.8024	23.0356
GRMZM2G005791	15.8114	14.9932	15.6139	15.1213		GRMZM2G005791	17.4739	16.8213	16.0964	14.8687
GRMZM2G005815	0.785368	1.06425	0.562737	0.74894		GRMZM2G005815	1.92073	1.84734	5.4391	4.45617
GRMZM2G005834	1.72674	1.05482	2.00606	2.27068		GRMZM2G005834	1.32506	1.18034	2.80241	2.74379
GRMZM2G005840	83.2144	91.6407	78.9335	94.9524		GRMZM2G005840	12.1935	19.3905	32.4882	21.3886
GRMZM2G005844	4.87399	5.12956	2.89529	4.1281		GRMZM2G005844	4.78299	4.56643	3.21198	1.95954
GRMZM2G005848	2.24376	2.18053	2.10813	2.95745		GRMZM2G005848	8.96785	5.71602	5.39996	5.58652
GRMZM2G005849	13.8171	6.2737	48.9126	64.8586		GRMZM2G005849	54.2279	44.2658	53.8848	48.8829
GRMZM2G005859	161.082	283.148	168.604	176.88		GRMZM2G005859	14.6879	15.4413	22.8138	22.659
GRMZM2G005865	15.3635	20.8657	14.0148	15.2773		GRMZM2G005865	15.9199	10.8805	33.0983	36.3713
GRMZM2G005869	33.6704	33.4379	35.7578	40.8339		GRMZM2G005869	61.5396	60.1639	67.6056	82.0039
GRMZM2G005886	47.4075	41.0828	54.2482	59.0411		GRMZM2G005886	9.56258	9.04606	11.1315	2.86797
GRMZM2G005887	167.173	131.203	144.71	182.953		GRMZM2G005887	149.265	132.426	154.149	162.697
GRMZM2G005909	4.7422	3.79548	4.04123	6.36141		GRMZM2G005909	10.6298	12.635	2.76169	3.36723
GRMZM2G005938	15.083	17.9281	13.8875	16.4896		GRMZM2G005938	9.31926	9.48604	10.494	7.77652
GRMZM2G005939	4.38405	6.25223	31.1301	15.8421		GRMZM2G005939	17.1952	16.5916	6.19768	9.98385
GRMZM2G005947	30.7643	27.9155	26.8121	27.6405		GRMZM2G005947	50.4722	47.3103	32.8867	31.1979
GRMZM2G005954	88.1408	73.0226	125.899	173.509		GRMZM2G005954	8.56184	1.74491	22.2682	38.7299
GRMZM2G005955	19.9167	15.2721	16.8823	18.5876		GRMZM2G005955	39.0797	24.1916	21.3658	13.4589
GRMZM2G005973	95.6655	114.017	98.764	123.155		GRMZM2G005973	37.6281	44.4499	104.805	84.7828
GRMZM2G005980	21.5059	18.4704	15.4005	15.9409		GRMZM2G005980	34.9999	26.7248	26.4542	22.112
GRMZM2G005984	94.6612	96.331	125.299	157.031		GRMZM2G005984	7.23026	15.7064	11.2013	9.77299
GRMZM2G005990	24.5305	24.3865	20.7776	20.7649		GRMZM2G005990	33.4394	27.6261	38.2074	36.2315
GRMZM2G005996	2.43224	2.98617	3.43838	3.68706		GRMZM2G005996	3.76911	3.36883	21.7888	16.9118
GRMZM2G005998	5.07154	3.48109	4.63951	3.56015		GRMZM2G005998	8.40586	12.0975	8.37055	5.89164
GRMZM2G006006	29.9956	29.8999	40.9897	41.1465		GRMZM2G006006	29.5314	27.1529	51.7557	49.7541
GRMZM2G006042	23.2163	23.0792	25.0955	21.8354		GRMZM2G006042	51.2721	46.1991	73.5885	56.6994
GRMZM2G006047	19.8552	16.8587	17.5124	6.08085		GRMZM2G006047	5.36824	7.43594	0.359445	0.443662
GRMZM2G006069	5.63124	6.28471	7.36198	6.75928		GRMZM2G006069	13.3487	11.4768	13.3228	11.6454
GRMZM2G006071	13.9777	11.219	23.232	21.2694		GRMZM2G006071	28.2156	27.7442	61.6974	73.8107
GRMZM2G006080	16.1906	12.1727	22.3417	19.5643		GRMZM2G006080	39.9677	36.8203	23.8377	18.924
GRMZM2G006083	5.08954	5.71051	4.34578	3.91137		GRMZM2G006083	11.4318	11.8958	6.3917	7.19707
GRMZM2G006085	66.6601	48.9105	64.0115	75.9909		GRMZM2G006085	95.8393	96.2603	35.5251	27.5583
GRMZM2G006107	24.765	27.4446	22.5742	21.7987		GRMZM2G006107	37.5329	37.268	41.3798	33.3457
GRMZM2G006117	41.6104	35.6188	40.6922	35.0435		GRMZM2G006117	58.9374	49.2345	39.5238	45.8018
GRMZM2G006121	18.4417	10.3363	22.664	24.6905		GRMZM2G006121	8.95084	12.8271	15.4823	16.3374
GRMZM2G006130	91.0118	76.8893	86.8825	93.8001		GRMZM2G006130	102.863	89.0823	238.592	289.196
GRMZM2G006144	10.2016	10.2188	9.11179	11.3602		GRMZM2G006144	21.0888	17.5572	16.0171	8.61248
GRMZM2G006178	42.2502	44.8287	35.5502	34.5346		GRMZM2G006178	37.9564	31.7345	35.5699	28.8083
GRMZM2G006206	2.37699	2.00372	1.91948	2.42241		GRMZM2G006206	2.31902	1.04411	3.07404	2.27476
GRMZM2G006207	5.97675	3.04416	5.94646	5.93773		GRMZM2G006207	17.2271	15.7994	7.16376	9.45575
GRMZM2G006212	0.795576	0.704298	2.26943	3.57407		GRMZM2G006212	0.220839	0.214218	0.179111	0.386148
GRMZM2G006216	10.9608	10.0744	25.0398	20.1674		GRMZM2G006216	11.3755	9.43989	19.2464	20.5525
GRMZM2G006219	20.3902	14.6644	17.4039	12.5326		GRMZM2G006219	3.75666	1.64323	9.51018	20.0384
GRMZM2G006222	15.4864	8.24259	11.7579	12.3843		GRMZM2G006222	52.0464	49.9369	15.3567	18.33
GRMZM2G006229	11.6754	8.20999	8.67719	10.3801		GRMZM2G006229	3.204	2.83438	0.689671	0.494685
GRMZM2G006234	2.22316	3.00811	1.6531	1.92973		GRMZM2G006234	4.48072	4.17534	2.47559	2.45687
GRMZM2G006246	4.40076	5.6579	5.43688	4.60141		GRMZM2G006246	14.0786	12.9147	11.7503	12.8355
GRMZM2G006252	0.370013	0.938587	0.371096	0.293487		GRMZM2G006252	11.4029	11.519	7.3871	7.56164
GRMZM2G006277	2.76991	2.52351	2.28557	2.22851		GRMZM2G006277	4.1506	3.35397	2.93048	2.91452
GRMZM2G006293	26.5587	17.6824	28.5338	27.3576		GRMZM2G006293	65.1389	75.6807	25.0463	27.4433
GRMZM2G006297	25.3819	26.3041	24.0428	21.6025		GRMZM2G006297	46.756	48.246	81.6026	79.8816
GRMZM2G006325	1.47387	0.721559	0.537944	0.988883		GRMZM2G006325	7.93695	7.12119	4.01139	4.05895
GRMZM2G006329	9.80499	10.878	10.7208	8.85611		GRMZM2G006329	16.4868	16.9915	16.2271	19.488
GRMZM2G006341	1.97561	2.4037	1.72446	1.93509		GRMZM2G006341	13.4911	11.2437	3.41775	2.72418
GRMZM2G006352	7.44262	8.59259	11.3254	9.8542		GRMZM2G006352	1.38409	1.1972	16.9069	20.9729
GRMZM2G006363	6.76575	8.67138	5.56436	5.52045		GRMZM2G006363	7.4693	7.6383	0.57013	0.412036
GRMZM2G006370	5.74292	3.54895	4.75892	4.62532		GRMZM2G006370	10.1818	13.1382	4.27459	4.05203
GRMZM2G006377	36.5815	25.3287	30.2532	39.5244		GRMZM2G006377	30.0567	35.8375	36.3908	43.286
GRMZM2G006399	2.184	2.76324	2.22718	1.73019		GRMZM2G006399	7.93695	7.12119	4.01139	4.05895
GRMZM2G006404	0.635256	0.433212	2.39926	2.98847		GRMZM2G006404	1.6073	0.771611	1.34467	1.62472
GRMZM2G006416	12.6079	14.6025	12.5447	12.3065		GRMZM2G006416	9.05156	6.6742	33.1996	32.6189
GRMZM2G006428	18.8939	17.5741	16.8448	17.6001		GRMZM2G006428	23.1312	19.89	19.0974	19.3342
GRMZM2G006429	2.24921	0.515408	10.2968	10.6892		GRMZM2G006429	30.2943	26.0334	3.04059	2.54314
GRMZM2G006450	0.894508	0.551727	0.712651	0.620061		GRMZM2G006450	2.54391	3.35434	1.0452	1.19226
GRMZM2G006452	2.62148	2.06944	1.77969	1.4185		GRMZM2G006452	17.1623	13.3651	4.99957	3.43674
GRMZM2G006453	68.3898	69.8009	55.6987	48.8791		GRMZM2G006453	42.3758	22.435	81.8296	109.539
GRMZM2G006463	0.819502	0.480305	1.42869	1.95721		GRMZM2G006463	13.651	12.9682	25.1359	19.6343
GRMZM2G006468	127.477	217.278	129.098	122.567		GRMZM2G006468	25.5054	16.5683	119.281	118.704
GRMZM2G006474	7.9332	7.16371	7.12246	7.15968		GRMZM2G006474	25.7456	23.5115	16.956	19.7114
GRMZM2G006477	43.9678	44.0704	39.438	35.1654		GRMZM2G006477	30.1168	26.6572	21.3254	25.4448
GRMZM2G006480	3.20982	2.7378	2.12489	1.78202		GRMZM2G006480	6.21506	7.10356	3.20806	7.25294
GRMZM2G006493	37.075	36.2088	39.5638	31.4285		GRMZM2G006493	38.3505	30.5095	49.6988	51.4459
GRMZM2G006507	34.9644	29.6268	35.0966	31.8507		GRMZM2G006507	46.1437	48.5699	39.3258	42.8604
GRMZM2G006526	6.26145	4.99547	5.33798	5.95038		GRMZM2G006526	9.98478	9.23081	10.1525	8.8188
GRMZM2G006554	18.0155	9.55775	13.9879	11.8402		GRMZM2G006554	32.3919	18.8964	28.1092	37.1625
GRMZM2G006644	18.0155	9.55775	13.9879	11.8402		GRMZM2G006644	32.3919	18.8964	28.1092	37.1625
GRMZM2G006661	9.29889	8.86834	8.11584	9.40665		GRMZM2G006661	20.2297	17.152	20.3795	14.1196
GRMZM2G006672	31.2727	29.5268	27.5144	30.7916		GRMZM2G006672	32.4782	29.0497	17.2985	18.203
GRMZM2G006673	15.199	16.8336	13.9457	14.1206		GRMZM2G006673	29.1636	21.5307	28.3674	25.2608
GRMZM2G006676	52.3786	53.3567	261.423	235.064		GRMZM2G006676	145.217	109.264	120.536	59.6861
GRMZM2G006678	2.09725	2.15324	2.39948	2.24707		GRMZM2G006678	6.04055	6.12303	2.25938	2.42675
GRMZM2G006707	42.4333	50.4755	42.7809	42.9768		GRMZM2G006707	37.9381	35.7991	40.4812	42.8304
GRMZM2G006721	0.286619	0.0679943	0.470201	0.366327		GRMZM2G006721	12.9232	13.9768	2.32674	2.9588
GRMZM2G006745	30.9857	41.4842	31.6811	25.6855		GRMZM2G006745	24.678	25.7267	25.4601	27.2731
GRMZM2G006752	11.7452	13.0182	9.77106	10.8307		GRMZM2G006752	7.13057	6.30697	10.0448	11.23
GRMZM2G006753	0.974911	0.411437	0.748513	1.30276		GRMZM2G006753	5.06791	5.15695	5.3382	5.69232
GRMZM2G006759	2.54709	1.78732	2.61737	2.01497		GRMZM2G006759	3.70955	4.17281	3.09886	3.94794
GRMZM2G006763	2.52568	0.836127	1.44026	2.53936		GRMZM2G006763	23.8773	27.2813	1.34783	1.58769
GRMZM2G006765	11.9465	12.6904	11.061	11.4861		GRMZM2G006765	119.305	91.1491	4.27798	4.90764
GRMZM2G006780	5.11741	4.368	5.3401	5.0676		GRMZM2G006780	8.92516	7.66861	11.8491	10.1006
GRMZM2G006781	9.51113	10.6234	8.61986	7.33875		GRMZM2G006781	26.1155	22.2323	0	0
GRMZM2G006790	36.2653	36.7618	35.0133	32.8059		GRMZM2G006790	20.2383	18.2094	35.7016	42.4534
GRMZM2G006791	205.677	239.558	309.937	357.115		GRMZM2G006791	13.0756	15.8899	24.022	20.4695
GRMZM2G006806	22.4822	20.3526	21.0732	20.0414		GRMZM2G006806	22.3623	19.5291	17.2732	20.2109
GRMZM2G006894	248.25	211.395	298.819	224.935		GRMZM2G006894	170.268	169.665	152.615	224.347
GRMZM2G006937	68.3247	18.6997	52.5763	54.0035		GRMZM2G006937	3.77245	3.37655	1.49982	1.61823
GRMZM2G006942	3.65034	2.43481	3.17101	4.37044		GRMZM2G006942	31.9693	27.9294	13.2435	8.10015
GRMZM2G006943	4.6728	4.98307	4.93401	3.81263		GRMZM2G006943	1.78771	1.60465	1.5669	1.63317
GRMZM2G006948	6.33394	6.23472	5.57823	5.41248		GRMZM2G006948	9.42659	9.48537	14.8206	15.1568
GRMZM2G006953	219.027	216.413	209.419	198.952		GRMZM2G006953	186.2	256.25	123.782	140.579
GRMZM2G006964	5.35959	2.24601	4.29164	1.88589		GRMZM2G006964	0.471232	0.233898	2.49046	1.93119
GRMZM2G006965	11.4031	14.404	11.3687	10.9601		GRMZM2G006965	20.5207	20.9461	18.3969	15.6903
GRMZM2G006973	4.81432	4.1891	3.81544	3.07169		GRMZM2G006973	0.683675	0.618432	3.70611	7.85351
GRMZM2G006977	11.2491	8.32233	30.1444	32.0493		GRMZM2G006977	21.5845	13.6298	24.6802	21.5432
GRMZM2G006981	3.25492	2.83348	5.3722	5.29982		GRMZM2G006981	9.78987	9.70817	4.76137	4.52417
GRMZM2G007012	5.26499	4.31733	2.56688	2.58092		GRMZM2G007012	0.713743	1.34622	0.118138	0.292503
GRMZM2G007021	20.6744	17.1825	20.0311	19.1586		GRMZM2G007021	40.4958	42.8395	28.5609	28.5929
GRMZM2G007025	3.84354	4.28807	6.12116	4.32237		GRMZM2G007025	3.88476	1.80145	7.38458	6.34371
GRMZM2G007028	1.4473	0.224732	0.301891	0.938102		GRMZM2G007028	16.9574	12.4272	0.572223	0.789434
GRMZM2G007038	150.585	181.905	137.127	138.049		GRMZM2G007038	64.0875	56.8138	78.0568	92.3793
GRMZM2G007053	4.12439	2.03672	3.64801	3.91755		GRMZM2G007053	2.26643	3.36221	2.48336	2.92213
GRMZM2G007055	5.40494	3.58867	4.25887	4.67415		GRMZM2G007055	8.14016	13.0689	0.129767	0.369223
GRMZM2G007060	6.90489	7.68201	7.1529	7.92178		GRMZM2G007060	16.2672	15.2999	12.5804	9.94901
GRMZM2G007063	17.3119	20.3538	17.8195	19.0778		GRMZM2G007063	24.1639	25.6544	38.29	37.7063
GRMZM2G007080	13.0639	12.2157	11.3794	11.0591		GRMZM2G007080	20.536	19.6058	22.897	18.391
GRMZM2G007103	28.1969	29.8642	26.7228	30.073		GRMZM2G007103	29.7621	31.4739	18.2614	15.443
GRMZM2G007120	29.8364	30.9651	25.5279	29.6415		GRMZM2G007120	25.5566	27.4086	29.6583	37.8975
GRMZM2G007122	41.3631	36.9297	42.4473	36.9954		GRMZM2G007122	34.196	24.6855	23.5764	23.9319
GRMZM2G007130	1.07852	0.527888	0.845403	1.2807		GRMZM2G007130	6.12915	8.66637	2.26717	2.4179
GRMZM2G007146	40.192	35.5785	39.5345	36.6016		GRMZM2G007146	23.7089	21.8655	26.4304	35.9579
GRMZM2G007151	29.4882	18.8972	17.6931	20.0012		GRMZM2G007151	8.46676	10.0553	7.96722	17.4375
GRMZM2G007160	11.4266	12.4466	16.7913	17.7455		GRMZM2G007160	14.7678	13.2569	13.1629	11.037
GRMZM2G007185	4.98964	1.88092	4.22572	4.24165		GRMZM2G007185	14.3627	13.5339	3.22643	2.63683
GRMZM2G007188	23.8673	16.2424	19.0516	20.1419		GRMZM2G007188	45.0034	40.4861	55.4327	54.1676
GRMZM2G007190	8.67687	9.73671	7.7866	8.42778		GRMZM2G007190	7.47582	6.59314	7.34619	5.94779
GRMZM2G007195	30.764	17.7145	49.5338	43.5487		GRMZM2G007195	51.2156	47.0024	30.5174	46.575
GRMZM2G007201	25.315	22.0931	24.3088	30.1743		GRMZM2G007201	24.7338	39.7912	6.2591	6.11817
GRMZM2G007206	29.4049	30.7478	32.2603	27.5779		GRMZM2G007206	54.6681	58.3907	115.655	152.368
GRMZM2G007229	15.9236	14.9986	12.7934	12.083		GRMZM2G007229	26.5649	20.2609	35.1302	39.5882
GRMZM2G007248	0.831682	1.31216	0.593943	0.912892		GRMZM2G007248	1.12424	1.3963	1.3823	1.85373
GRMZM2G007249	34.9243	33.8831	20.919	13.2976		GRMZM2G007249	1.19535	1.32794	8.75495	10.1748
GRMZM2G007256	22.4372	26.1582	67.1455	81.4138		GRMZM2G007256	19.6598	31.4576	24.2351	20.8863
GRMZM2G007258	4.73377	2.25527	3.48688	3.45629		GRMZM2G007258	10.7254	8.32297	10.1967	14.7887
GRMZM2G007260	91.43	61.3262	60.8982	51.3819		GRMZM2G007260	57.4645	49.6476	68.7391	84.4678
GRMZM2G007276	283.971	310.215	288.432	224.214		GRMZM2G007276	348.862	321.283	320.686	272.484
GRMZM2G007277	2.32269	1.79357	1.45641	1.7693		GRMZM2G007277	11.0273	9.16451	1.76353	1.46033
GRMZM2G007283	17.7612	11.491	19.6616	20.6948		GRMZM2G007283	50.8865	61.5155	16.8646	15.9923
GRMZM2G007288	4.36231	3.13033	3.84754	3.9185		GRMZM2G007288	15.4978	15.8089	9.62057	8.8132
GRMZM2G007300	117.84	105.158	104.863	106.024		GRMZM2G007300	30.6755	25.0283	35.2367	40.1145
GRMZM2G007306	2.57157	1.55758	2.04004	1.84218		GRMZM2G007306	1.36743	2.62168	0.761706	0.646608
GRMZM2G007324	0.65844	0.49531	2.14288	1.55406		GRMZM2G007324	5.30399	4.98318	1.62919	1.9205
GRMZM2G007339	7.7944	11.1679	7.89262	6.1518		GRMZM2G007339	13.6291	13.0725	10.3652	9.75167
GRMZM2G007347	18.3133	16.2175	16.1702	21.2366		GRMZM2G007347	14.7747	22.1309	18.9027	19.7786
GRMZM2G007369	0.401102	0.0776039	0.275903	0.159903		GRMZM2G007369	0.465723	0.52244	0.57613	0.459572
GRMZM2G007372	21.864	24.524	21.5077	28.7498		GRMZM2G007372	6.74524	8.03174	2.36285	1.99956
GRMZM2G007381	82.2504	69.3431	76.5172	71.2686		GRMZM2G007381	40.9369	42.6019	34.8212	37.0884
GRMZM2G007384	10.0697	8.91226	9.71716	9.88672		GRMZM2G007384	14.7243	13.515	17.5964	16.1339
GRMZM2G007385	8.65666	7.67133	7.45531	7.36802		GRMZM2G007385	11.3647	10.3453	6.29142	6.15895
GRMZM2G007399	9.76594	9.91437	9.88579	10.459		GRMZM2G007399	7.08966	3.24352	9.59346	6.15975
GRMZM2G007404	34.0507	35.5524	53.8445	36.5037		GRMZM2G007404	74.5237	85.4725	30.3189	32.7893
GRMZM2G007406	1.1335	1.07559	2.14475	1.19262		GRMZM2G007406	0.955898	0.613251	0.505424	0.396406
GRMZM2G007441	16.4742	17.6966	28.1776	28.9571		GRMZM2G007441	4.34558	6.16932	2.45882	2.3458
GRMZM2G007453	6.5989	7.53905	6.09531	6.9413		GRMZM2G007453	10.1435	9.58199	15.8091	17.3525
GRMZM2G007466	60.4474	53.3217	57.179	59.4829		GRMZM2G007466	22.235	21.1787	24.278	25.7821
GRMZM2G007475	7.5735	8.61544	7.11226	6.95354		GRMZM2G007475	9.68827	9.12231	3.02335	3.91126
GRMZM2G007477	34.7816	48.7157	37.2192	26.3759		GRMZM2G007477	7.86713	9.43487	1.70654	4.45485
GRMZM2G007486	17.2469	17.3216	11.8392	11.4227		GRMZM2G007486	27.4219	20.055	52.2759	42.9323
GRMZM2G007489	6.41646	4.43524	9.94862	8.01701		GRMZM2G007489	30.5991	25.0694	11.6969	10.9134
GRMZM2G007514	0.627844	0.362293	0.608353	0.739359		GRMZM2G007514	0.858628	0.477237	1.35693	1.00199
GRMZM2G007546	6.4486	5.05667	3.25367	2.27373		GRMZM2G007546	2.66466	2.84141	1.26482	1.08817
GRMZM2G007555	6.25647	6.44878	6.01936	5.84217		GRMZM2G007555	9.91202	8.38854	7.52432	7.50655
GRMZM2G007587	83.1063	78.1841	48.2825	43.6391		GRMZM2G007587	23.7521	34.6086	15.9648	27.7389
GRMZM2G007590	23.6298	25.3648	24.9731	26.9575		GRMZM2G007590	33.9005	36.491	47.4755	37.1339
GRMZM2G007630	4.65652	3.26138	4.38113	5.26994		GRMZM2G007630	8.33616	11.7699	11.4615	12.0254
GRMZM2G007647	2.90089	1.67128	5.06247	8.26458		GRMZM2G007647	14.408	12.3026	15.6263	6.44416
GRMZM2G007651	52.1477	55.926	42.6181	46.5379		GRMZM2G007651	19.4205	18.1005	32.3807	38.5809
GRMZM2G007675	40.0822	34.8905	37.2011	39.1027		GRMZM2G007675	41.0182	38.851	47.3703	47.625
GRMZM2G007680	4.45945	6.9933	3.97194	3.44017		GRMZM2G007680	37.5883	37.023	38.1869	28.3115
GRMZM2G007681	7.14853	6.01554	5.48456	5.70097		GRMZM2G007681	19.2374	15.517	18.1659	17.2693
GRMZM2G007683	24.4415	22.6992	0	0		GRMZM2G007683	16.734	14.9197	26.2289	23.4235
GRMZM2G007695	13.4687	13.9488	11.1636	11.9616		GRMZM2G007695	16.0234	17.3813	4.76841	5.08585
GRMZM2G007713	0.438021	0.597489	0.977115	0.56027		GRMZM2G007713	0.374653	0.975848	0.385854	0.998003
GRMZM2G007715	3.28671	2.34005	3.38475	4.19398		GRMZM2G007715	7.97187	6.49127	6.0638	6.10118
GRMZM2G007721	26.1266	24.8646	24.3083	25.205		GRMZM2G007721	44.875	31.5025	51.3894	43.7635
GRMZM2G007729	7.29499	3.00458	5.18422	11.2175		GRMZM2G007729	12.9734	15.1804	4.85456	2.7073
GRMZM2G007734	9.06442	9.75152	6.50045	6.41377		GRMZM2G007734	14.6868	16.6538	19.3031	23.8903
GRMZM2G007754	0.91656	0.583903	1.1183	1.07013		GRMZM2G007754	2.83612	1.85744	3.89697	4.18528
GRMZM2G007757	3.48721	3.60357	2.02339	1.78316		GRMZM2G007757	6.57073	6.2792	8.40283	7.93736
GRMZM2G007791	7.52246	4.87693	6.12964	7.20591		GRMZM2G007791	20.9145	18.6643	17.5845	15.3447
GRMZM2G007801	25.5637	32.8807	15.0674	13.7198		GRMZM2G007801	10.4751	9.42012	33.0344	40.8763
GRMZM2G007810	35.6558	26.5798	24.6639	28.5747		GRMZM2G007810	24.7309	22.3928	43.2159	47.9791
GRMZM2G007835	61.0557	52.3979	55.2552	54.8892		GRMZM2G007835	58.5624	76.1593	102.877	105.236
GRMZM2G007848	44.1383	41.5108	32.2243	35.1595		GRMZM2G007848	59.389	66.6971	86.4202	93.5633
GRMZM2G007854	16.3114	16.1522	12.799	13.4727		GRMZM2G007854	20.7489	16.0607	6.38242	6.00235
GRMZM2G007867	3.73651	3.52403	3.57333	3.68488		GRMZM2G007867	2.40648	2.90829	2.16898	2.74131
GRMZM2G007871	31.5224	28.8287	25.71	23.4748		GRMZM2G007871	70.4689	69.0251	73.4291	75.5028
GRMZM2G007885	1.44252	1.8032	1.76435	2.00267		GRMZM2G007885	19.8768	16.5744	9.91946	6.84173
GRMZM2G007899	9.96942	8.87878	9.26489	9.10025		GRMZM2G007899	11.3234	12.4631	3.27015	3.78076
GRMZM2G007907	23.0269	25.6652	22.7614	23.0639		GRMZM2G007907	12.8156	10.5244	22.2027	15.3004
GRMZM2G007914	11.4765	12.2989	9.65713	9.50183		GRMZM2G007914	11.8976	11.1323	15.2408	16.7363
GRMZM2G007915	41.9753	41.0576	36.6656	30.2147		GRMZM2G007915	45.9911	42.8912	41.8493	35.8876
GRMZM2G007922	8.68561	8.89709	5.66335	6.95817		GRMZM2G007922	13.6463	9.82342	17.2097	15.6573
GRMZM2G007928	3.55614	4.11173	4.91377	8.80184		GRMZM2G007928	0.290414	0.0522357	0.396031	0.578716
GRMZM2G007933	20.953	23.6357	18.4899	17.6949		GRMZM2G007933	8.62994	7.57453	9.03474	8.11666
GRMZM2G007939	43.1426	83.4263	53.7743	45.1589		GRMZM2G007939	37.6088	33.6386	39.8995	52.7099
GRMZM2G007953	6.48013	1.43279	2.81786	1.74248		GRMZM2G007953	1.44618	0.573874	0.82838	0.989043
GRMZM2G007957	28.4311	26.809	0	0		GRMZM2G007957	34.6765	32.9858	60.4646	63.6031
GRMZM2G007969	4.34728	0.640117	0.931552	0.0742236		GRMZM2G007969	8.02753	1.5581	3.80972	3.20617
GRMZM2G007981	0.684836	0.144411	1.33373	2.30258		GRMZM2G007981	2.70162	3.41173	1.08918	1.20049
GRMZM2G008058	26.2134	23.9486	23.9753	23.0156		GRMZM2G008058	38.1957	35.7808	29.3436	30.349
GRMZM2G008060	4.59033	4.48503	5.46705	4.69974		GRMZM2G008060	6.35542	8.46717	12.4772	16.3147
GRMZM2G008061	21.1438	17.9617	19.6535	17.6541		GRMZM2G008061	0	0	27.8492	25.6676
GRMZM2G008072	0.9698	0.150999	0.234067	0.290935		GRMZM2G008072	0.609633	0.266621	1.41319	1.79531
GRMZM2G008093	5.18055	5.64437	5.12195	4.47254		GRMZM2G008093	22.3465	17.8736	11.6649	10.1334
GRMZM2G008095	13.4439	14.3899	11.7289	11.1733		GRMZM2G008095	17.411	12.4978	8.17812	10.0363
GRMZM2G008106	22.3384	5.56428	29.7565	27.4301		GRMZM2G008106	54.6469	106.782	0.770734	1.05638
GRMZM2G008108	29.086	10.2612	24.5341	3.28373		GRMZM2G008108	5.9592	7.42383	178.559	131.389
GRMZM2G008123	13.5916	12.4599	9.49177	10.9114		GRMZM2G008123	8.96971	7.36413	10.4359	10.0388
GRMZM2G008166	0.847973	1.54225	1.84658	1.53949		GRMZM2G008166	5.4303	3.946	8.60778	8.30153
GRMZM2G008175	6.13144	4.29512	4.45012	5.18166		GRMZM2G008175	10.7851	11.3595	12.4514	14.1229
GRMZM2G008202	2.89216	2.78235	2.04909	1.91578		GRMZM2G008202	1.11264	0.584109	0.783435	0.851196
GRMZM2G008209	10.671	17.0443	13.3794	6.27511		GRMZM2G008209	23.7596	32.3947	12.8565	18.785
GRMZM2G008216	35.0054	25.2145	101.535	153.432		GRMZM2G008216	26.5913	22.9213	28.3826	32.5853
GRMZM2G008226	18.6962	28.2901	34.7782	35.9958		GRMZM2G008226	1.97475	1.62749	10.295	12.7722
GRMZM2G008232	109.796	93.2988	106.77	133.732		GRMZM2G008232	180.294	195.116	63.523	64.1177
GRMZM2G008242	8.34916	8.61935	8.74712	9.36982		GRMZM2G008242	5.88464	4.60426	10.5597	8.82603
GRMZM2G008247	34.8255	2.32949	25.5377	32.4788		GRMZM2G008247	37.8477	68.7937	2.8667	4.66221
GRMZM2G008252	8.85301	8.32654	11.0571	12.4009		GRMZM2G008252	18.8956	15.4489	16.317	16.2297
GRMZM2G008259	46.0132	46.5778	41.8088	34.5575		GRMZM2G008259	30.0668	21.9789	34.0774	30.5449
GRMZM2G008263	16.1501	26.2024	16.3233	23.0887		GRMZM2G008263	27.2395	18.0474	2.33055	0.920405
GRMZM2G008273	35.6764	37.2807	31.7529	27.242		GRMZM2G008273	43.0796	23.7144	38.4899	30.1825
GRMZM2G008287	15.2179	13.4082	11.1186	11.7015		GRMZM2G008287	45.748	37.9394	21.0189	14.0416
GRMZM2G008290	65.4353	72.9762	112.618	91.0604		GRMZM2G008290	88.5952	93.8751	128.607	199.3
GRMZM2G008305	0.743362	0.432851	1.69594	2.05781		GRMZM2G008305	1.31873	2.06588	0.177666	0.39276
GRMZM2G008309	14.3195	15.4836	28.6624	30.8728		GRMZM2G008309	4.83615	4.3538	9.40435	10.0486
GRMZM2G008326	1.54554	1.6076	4.14861	2.73723		GRMZM2G008326	4.6022	6.98423	2.06855	1.8698
GRMZM2G008327	8.41651	8.18848	9.61135	9.73057		GRMZM2G008327	19.6475	12.1786	12.785	21.0304
GRMZM2G008356	18.3933	18.5716	14.3905	13.5707		GRMZM2G008356	38.7874	35.8321	44.7774	49.085
GRMZM2G008359	7.57798	8.52171	7.34195	6.66755		GRMZM2G008359	8.68969	10.6533	7.36851	10.8147
GRMZM2G008369	2.20663	2.86281	1.76041	1.92182		GRMZM2G008369	3.69843	3.6592	4.98492	4.9447
GRMZM2G008410	36.5553	35.8513	32.8538	29.4215		GRMZM2G008410	74.1603	56.8276	56.1701	50.552
GRMZM2G008425	7.54787	8.05909	6.01889	6.00631		GRMZM2G008425	3.66918	2.55831	4.94112	4.68583
GRMZM2G008430	24.6083	18.5872	24.6879	28.6255		GRMZM2G008430	43.8748	56.2484	24.5324	26.1066
GRMZM2G008444	0.757794	0.87317	0.65548	0.643216		GRMZM2G008444	9.51455	9.02364	6.04005	3.50661
GRMZM2G008456	33.8441	25.8611	38.1191	45.2615		GRMZM2G008456	26.7595	27.978	24.5622	22.9528
GRMZM2G008464	4.19248	3.13668	4.75487	6.07099		GRMZM2G008464	6.47758	6.45884	3.25064	4.68693
GRMZM2G008482	4.04769	3.44093	5.87135	8.33353		GRMZM2G008482	5.55146	8.03174	4.70365	3.09824
GRMZM2G008490	5.70572	4.73832	5.46112	5.36921		GRMZM2G008490	28.7133	27.1153	27.2838	20.7515
GRMZM2G008497	20.9167	24.5859	19.0355	17.6572		GRMZM2G008497	40.2484	35.0553	15.5565	16.5978
GRMZM2G008501	2.43979	1.14024	2.0543	2.37967		GRMZM2G008501	8.94472	7.11363	3.64766	4.21632
GRMZM2G008507	20.9664	40.0148	23.9584	27.041		GRMZM2G008507	9.90154	24.8302	3.6458	3.18778
GRMZM2G008513	23.1742	20.6656	17.5394	17.3089		GRMZM2G008513	40.6815	31.5332	39.2831	32.224
GRMZM2G008517	0.910632	0.791708	1.12462	0.930722		GRMZM2G008517	1.64734	1.43668	1.85265	2.20724
GRMZM2G008528	5.14827	5.50477	6.46601	4.86568		GRMZM2G008528	0.30488	0.513713	0.19655	0.597346
GRMZM2G008539	0.86795	0.909403	0.668443	0.250688		GRMZM2G008539	2.95014	2.95947	1.62914	3.71837
GRMZM2G008556	11.4788	10.0277	9.93457	9.50164		GRMZM2G008556	29.7301	25.9762	23.426	19.9788
GRMZM2G008558	4.79585	3.38349	3.85527	3.1784		GRMZM2G008558	8.72759	10.0231	9.24322	9.52857
GRMZM2G008578	1.89448	2.15723	1.25274	1.57118		GRMZM2G008578	2.30584	1.83607	1.2722	1.75693
GRMZM2G008607	5.57584	2.8293	3.99706	4.091		GRMZM2G008607	18.1523	12.7075	54.8175	74.2824
GRMZM2G008611	10.1495	11.3275	10.5277	10.702		GRMZM2G008611	10.934	6.34782	11.2692	12.4744
GRMZM2G008622	0.391533	0.849111	0.273898	0.395432		GRMZM2G008622	0.69921	0.65958	0.131734	0.389153
GRMZM2G008623	14.6965	13.1662	12.9948	14.1768		GRMZM2G008623	23.2387	18.0959	18.7835	21.2398
GRMZM2G008627	0.547859	0.603247	0.632481	0.552763		GRMZM2G008627	0.506637	0.265442	0.353292	0.451784
GRMZM2G008638	50.2736	48.2761	42.9799	44.7604		GRMZM2G008638	71.2412	64.6458	45.7828	37.6537
GRMZM2G008642	1.00844	1.08248	1.20699	1.26777		GRMZM2G008642	8.86881	2.81647	2.22244	1.86905
GRMZM2G008647	10.5306	11.0805	9.25771	8.80248		GRMZM2G008647	23.149	21.5621	25.3019	24.6164
GRMZM2G008657	1.39338	0.0862303	0.868778	1.01987		GRMZM2G008657	7.31315	8.74141	0	0
GRMZM2G008663	8.61643	7.46991	9.92574	9.81153		GRMZM2G008663	22.1423	17.3265	20.8894	19.9959
GRMZM2G008665	5.78671	6.20061	4.04044	4.31389		GRMZM2G008665	2.47857	3.57775	0.968648	1.51154
GRMZM2G008687	86.2669	124.135	90.154	78.0495		GRMZM2G008687	22.7946	18.9331	51.2309	66.7744
GRMZM2G008691	0.945072	0.369877	3.95206	6.67971		GRMZM2G008691	9.19804	6.5667	7.36384	10.3709
GRMZM2G008696	6.3896	6.97877	5.85587	6.64591		GRMZM2G008696	15.1343	12.8385	10.6729	10.0956
GRMZM2G008710	12.9153	14.1557	11.8243	12.1142		GRMZM2G008710	22.5249	26.2609	37.4154	29.3357
GRMZM2G008714	10.9064	7.94602	9.5147	11.2507		GRMZM2G008714	35.4197	32.5614	14.6923	13.7244
GRMZM2G008715	16.7471	13.6844	12.2248	13.8201		GRMZM2G008715	16.4045	15.3734	15.5189	15.2483
GRMZM2G008726	5.1771	3.43811	5.4699	3.73465		GRMZM2G008726	3.71469	2.96039	2.72407	3.38677
GRMZM2G008728	20.9103	23.2649	18.0926	23.0054		GRMZM2G008728	21.1438	23.2567	18.33	22.9109
GRMZM2G008730	12.5761	19.7057	9.05396	8.26202		GRMZM2G008730	16.0093	10.3485	17.2726	18.8828
GRMZM2G008740	1.50611	0.857502	1.43989	2.13064		GRMZM2G008740	2.14814	1.21024	9.61622	6.60256
GRMZM2G008748	37.1956	34.7551	32.3595	35.8498		GRMZM2G008748	133.052	155.797	52.1103	37.8864
GRMZM2G008751	35.7144	44.6776	42.573	40.4361		GRMZM2G008751	13.6673	21.0671	59.4613	84.4567
GRMZM2G008765	25.5468	27.2151	22.6045	23.5988		GRMZM2G008765	45.117	30.1253	87.1225	107.108
GRMZM2G008773	13.9536	24.6819	11.4622	12.0067		GRMZM2G008773	15.4559	17.057	39.4774	29.1154
GRMZM2G008783	0.349069	0.0971252	0.407872	0.679473		GRMZM2G008783	0.712604	0.820861	0.598881	0.641772
GRMZM2G008819	9.71887	2.02442	8.33977	4.88256		GRMZM2G008819	6.96452	9.50019	0	0
GRMZM2G008854	1.07658	0.942655	0.814488	1.05247		GRMZM2G008854	1.98506	1.82696	1.42633	1.85641
GRMZM2G008859	9.94194	8.17519	9.44516	10.7725		GRMZM2G008859	13.6559	14.8098	7.37218	6.5746
GRMZM2G008862	10.5968	12.1663	8.98517	8.43844		GRMZM2G008862	16.4187	16.3336	19.5574	17.5035
GRMZM2G008864	9.21887	7.82599	9.60376	10.4314		GRMZM2G008864	17.6631	16.0382	17.5968	16.4759
GRMZM2G008892	6.69593	9.46488	5.93096	5.56802		GRMZM2G008892	0.891837	1.40674	0.312797	0.217402
GRMZM2G008898	0.943503	0.72313	0.867329	1.14993		GRMZM2G008898	7.14727	8.03166	4.29318	2.36215
GRMZM2G008919	84.7793	70.9339	84.415	77.2965		GRMZM2G008919	168.157	172.386	0	0
GRMZM2G008923	0.799159	0.61828	0.909672	1.40891		GRMZM2G008923	1.99643	1.57694	0.539561	0.829164
GRMZM2G008972	0.460512	0.524384	0.55767	0.334422		GRMZM2G008972	1.55899	1.41773	2.22163	5.47618
GRMZM2G009014	14.4169	16.2067	13.8224	13.4419		GRMZM2G009014	11.0204	10.9129	14.122	14.0628
GRMZM2G009019	0.427172	0.691657	0.728441	1.03163		GRMZM2G009019	16.7143	14.644	32.4838	21.2025
GRMZM2G009021	20.8396	20.732	18.2578	18.8321		GRMZM2G009021	20.7023	22.0196	35.3123	32.8568
GRMZM2G009030	7.1904	3.139	4.99145	6.97821		GRMZM2G009030	29.2703	36.123	3.88324	3.31935
GRMZM2G009045	0.585174	0.579423	1.58105	1.15896		GRMZM2G009045	5.84236	0.559998	3.34445	6.67184
GRMZM2G009048	398.911	450.55	559.967	646.196		GRMZM2G009048	10.8316	16.1949	20.4819	21.3715
GRMZM2G009060	10.5562	4.28805	8.3345	10.5778		GRMZM2G009060	6.29363	5.1494	14.3654	11.8958
GRMZM2G009070	5.02866	5.30854	3.56747	4.13086		GRMZM2G009070	4.30886	4.37614	3.41787	3.66751
GRMZM2G009091	12.2182	15.2421	10.9669	10.1462		GRMZM2G009091	14.9673	14.3598	19.2213	13.0735
GRMZM2G009103	8.25382	1.55552	6.07631	5.66733		GRMZM2G009103	4.42131	5.65024	0.414693	0.284731
GRMZM2G009125	2.1721	0.638286	1.04649	0.568962		GRMZM2G009125	1.04297	1.37277	1.15029	1.38855
GRMZM2G009136	42.7466	43.5689	46.7851	43.4077		GRMZM2G009136	38.9747	42.7929	84.7914	61.4894
GRMZM2G009144	45.6578	16.8464	27.9183	23.7883		GRMZM2G009144	46.2396	42.1561	92.8978	173.711
GRMZM2G009157	0.894614	0.342104	0.690611	0.741601		GRMZM2G009157	1.81228	1.23316	1.12054	1.03828
GRMZM2G009163	16.6265	14.9732	18.7862	19.6428		GRMZM2G009163	7.00821	8.08854	5.09695	4.62049
GRMZM2G009166	0.854344	1.49979	1.21156	0.733225		GRMZM2G009166	0.206782	0.261174	0.14974	0.503158
GRMZM2G009188	39.6111	32.0862	28.8541	27.0822		GRMZM2G009188	13.0993	18.5401	2.63644	2.30079
GRMZM2G009196	4.28502	2.1749	4.74765	5.04921		GRMZM2G009196	9.18038	12.4494	1.13528	0.864889
GRMZM2G009208	5.426	6.14622	6.08371	6.9767		GRMZM2G009208	6.04457	6.19317	4.46298	4.78779
GRMZM2G009214	1.1408	0.622899	1.54567	2.04953		GRMZM2G009214	19.0887	16.793	7.64829	5.46246
GRMZM2G009223	39.2396	29.0939	19.9367	36.0795		GRMZM2G009223	16.6898	18.8282	0.263233	0.340044
GRMZM2G009232	31.9232	17.3423	45.446	64.2632		GRMZM2G009232	1.66065	1.6786	7.95179	16.7652
GRMZM2G009253	18.0384	18.0021	16.7492	19.8824		GRMZM2G009253	28.2848	29.608	16.3229	15.8695
GRMZM2G009265	0.984985	0.564707	2.1167	2.32417		GRMZM2G009265	21.8488	20.0224	6.12358	5.43789
GRMZM2G009282	6.3785	1.62535	6.84793	6.38495		GRMZM2G009282	45.089	53.8742	5.76455	8.00914
GRMZM2G009320	212.603	359.293	205.076	234.378		GRMZM2G009320	65.5362	67.9163	70.0366	75.4382
GRMZM2G009323	7.86971	9.29617	7.12702	8.38133		GRMZM2G009323	15.7279	12.8866	5.66521	3.97782
GRMZM2G009326	18.9775	21.1047	21.8918	22.1114		GRMZM2G009326	16.3974	11.8044	9.50169	7.53574
GRMZM2G009335	726.46	573.309	612.809	750.39		GRMZM2G009335	284.143	382.635	407.541	474.812
GRMZM2G009344	74.2009	69.2968	69.3974	60.2402		GRMZM2G009344	10.5554	15.1451	20.8794	35.3139
GRMZM2G009346	42.8639	44.9764	41.509	36.9054		GRMZM2G009346	40.4251	43.9042	52.6256	49.4046
GRMZM2G009353	2.17259	1.25179	1.63444	1.83405		GRMZM2G009353	17.7204	14.0036	25.9556	29.0724
GRMZM2G009365	1.65345	1.30748	1.36999	1.34627		GRMZM2G009365	12.1775	9.11215	1.16668	1.5917
GRMZM2G009387	52.2487	59.9086	37.0964	34.9162		GRMZM2G009387	32.9765	35.8714	44.3986	50.9744
GRMZM2G009406	10.1804	6.55995	10.8066	12.1029		GRMZM2G009406	6.87944	9.90948	11.2333	7.44545
GRMZM2G009412	149.478	124.823	131.03	143.186		GRMZM2G009412	170.729	176.826	53.854	38.1523
GRMZM2G009413	7.37186	5.85745	5.5292	5.05089		GRMZM2G009413	12.6026	9.66053	7.58716	5.27367
GRMZM2G009438	11.5632	10.7597	9.96388	8.3879		GRMZM2G009438	10.0798	8.87519	11.2559	10.6339
GRMZM2G009442	7.62578	7.70208	6.25341	4.82424		GRMZM2G009442	11.3301	7.48691	21.3272	23.9697
GRMZM2G009443	105.29	125.001	71.865	84.1564		GRMZM2G009443	38.6108	32.4501	103.576	113.383
GRMZM2G009448	117.733	111.639	129.172	136.398		GRMZM2G009448	155.76	116.186	193.962	160.497
GRMZM2G009462	0.850518	0.610388	0.819958	0.955482		GRMZM2G009462	3.26947	2.44884	1.99929	1.65957
GRMZM2G009464	67.045	65.1641	62.3196	68.6361		GRMZM2G009464	71.7805	78.0596	108.637	90.8721
GRMZM2G009465	54.8131	0.176299	15.4526	32.4868		GRMZM2G009465	115.19	113.34	0.177168	0.0179044
GRMZM2G009478	7.98938	6.56123	20.7688	26.5491		GRMZM2G009478	15.9461	18.4076	10.029	14.7686
GRMZM2G009479	149.319	83.8592	209.379	219.508		GRMZM2G009479	179.052	295.256	78.8657	108.68
GRMZM2G009506	2.26784	2.14008	4.62939	3.59082		GRMZM2G009506	1.28858	1.04729	0.406695	0.538985
GRMZM2G009519	43.1836	39.6665	50.5909	51.2731		GRMZM2G009519	0	0	83.7286	98.0464
GRMZM2G009530	8.24145	10.091	4.23542	3.96762		GRMZM2G009530	4.35882	5.01953	1.78241	2.22816
GRMZM2G009538	212.603	359.293	205.076	234.378		GRMZM2G009538	65.5362	67.9163	70.0366	75.4382
GRMZM2G009544	17.4255	14.2583	19.497	16.7404		GRMZM2G009544	31.5054	38.9418	22.7381	24.3097
GRMZM2G009546	0.614078	0.698342	0.441646	0.435433		GRMZM2G009546	0.893811	1.09095	0.933256	1.19752
GRMZM2G009563	4.28712	5.79842	4.31967	3.63869		GRMZM2G009563	6.64719	5.77928	5.16983	3.87361
GRMZM2G009571	10.0344	9.43643	8.42052	7.64259		GRMZM2G009571	22.7168	20.524	13.0254	16.496
GRMZM2G009575	10.7856	11.6659	11.3682	11.8602		GRMZM2G009575	17.4919	17.6208	20.0106	23.722
GRMZM2G009588	1.52044	1.34566	2.36099	2.45367		GRMZM2G009588	3.94671	1.7136	3.32288	3.26887
GRMZM2G009591	29.0901	30.8454	23.8587	23.3015		GRMZM2G009591	7.4939	4.88954	15.4741	16.4648
GRMZM2G009593	19.6598	22.3562	16.3207	16.0971		GRMZM2G009593	18.648	15.3533	32.0618	35.4659
GRMZM2G009598	30.242	25.7895	27.4159	30.5744		GRMZM2G009598	31.0763	28.8754	30.3553	32.9539
GRMZM2G009624	4.3328	3.29712	4.50716	4.08572		GRMZM2G009624	4.15966	2.08293	4.0891	5.08302
GRMZM2G009626	8.23788	9.0219	6.01906	5.29874		GRMZM2G009626	9.55731	10.3443	6.8313	5.19215
GRMZM2G009627	0.854632	0.359798	0.667457	0.500637		GRMZM2G009627	7.65314	5.71832	1.10233	0.492508
GRMZM2G009638	85.7829	69.8108	71.8717	81.2362		GRMZM2G009638	131.558	97.11	59.7915	51.511
GRMZM2G009653	13.0092	16.7722	13.1322	14.1893		GRMZM2G009653	11.7818	14.9163	12.1564	14.3379
GRMZM2G009655	21.0004	22.1376	18.427	18.0718		GRMZM2G009655	37.9682	31.1517	53.7345	56.7795
GRMZM2G009661	15.4942	17.2275	19.2378	16.6417		GRMZM2G009661	10.9925	13.4138	22.2621	23.9898
GRMZM2G009681	22.6693	11.5576	18.4371	20.934		GRMZM2G009681	12.1264	8.12582	8.93841	9.88648
GRMZM2G009683	34.0661	35.4902	30.0736	38.4956		GRMZM2G009683	41.5136	36.3839	26.1577	23.0048
GRMZM2G009690	0.433663	0.13717	1.03189	0.992488		GRMZM2G009690	2.73775	3.82983	0.861421	0.457035
GRMZM2G009703	25.8945	21.8778	19.9411	19.9493		GRMZM2G009703	21.4552	22.834	20.6463	21.9674
GRMZM2G009715	92.6516	158.59	90.1114	94.921		GRMZM2G009715	3.83193	4.85991	1.62926	1.89834
GRMZM2G009717	4.73736	5.99856	7.83867	7.96284		GRMZM2G009717	16.7773	19.549	16.1656	15.8699
GRMZM2G009719	6.64618	7.17127	10.7608	12.6322		GRMZM2G009719	11.5857	14.7008	29.8095	46.8882
GRMZM2G009724	21.8108	21.7158	26.6023	22.7083		GRMZM2G009724	24.2744	25.2146	16.5714	23.9119
GRMZM2G009735	4.11371	6.24402	8.90577	10.5549		GRMZM2G009735	9.34234	14.0621	4.50436	4.30456
GRMZM2G009768	10.951	11.1145	6.01261	7.05959		GRMZM2G009768	6.469	8.50981	6.88115	9.02503
GRMZM2G009785	72.6024	58.9438	78.6471	86.3321		GRMZM2G009785	20.6424	25.9543	30.4006	26.8896
GRMZM2G009792	93.5459	179.32	52.4286	45.2703		GRMZM2G009792	1.51135	2.93996	4.72767	7.17337
GRMZM2G009795	79.5257	81.4241	86.7324	94.2029		GRMZM2G009795	35.1177	59.987	38.6259	35.8162
GRMZM2G009804	31.1	41.6287	23.9367	26.4666		GRMZM2G009804	10.6929	16.4336	9.90057	15.1432
GRMZM2G009808	31.7244	27.7809	33.0576	36.6104		GRMZM2G009808	73.7728	59.3747	94.4157	95.5982
GRMZM2G009837	0.571983	0.609967	0.196217	0.324641		GRMZM2G009837	0.229487	0.425917	0	0.163437
GRMZM2G009843	6.12492	5.49264	4.35606	4.5917		GRMZM2G009843	9.30901	8.16542	9.67689	10.1524
GRMZM2G009845	100.893	105.926	81.3863	78.3135		GRMZM2G009845	103.46	95.5941	135.66	155.547
GRMZM2G009849	8.02142	5.67419	6.3253	6.85321		GRMZM2G009849	24.0399	18.2638	9.83336	9.04483
GRMZM2G009869	0.737419	0.359881	0.98395	0.757968		GRMZM2G009869	6.66654	6.76099	2.15671	1.84511
GRMZM2G009871	41.207	44.7088	40.6139	43.4297		GRMZM2G009871	98.6155	69.1323	73.243	61.7093
GRMZM2G009876	26.7607	26.0464	23.3164	24.8728		GRMZM2G009876	33.685	24.6926	38.2308	38.2852
GRMZM2G009888	46.0157	50.9147	51.1542	37.0604		GRMZM2G009888	105.89	135.268	211.504	197.13
GRMZM2G009892	3.06773	3.32107	2.35883	1.20899		GRMZM2G009892	17.2437	31.4035	9.01882	22.5328
GRMZM2G009894	29.7226	26.7412	27.5143	30.745		GRMZM2G009894	36.6237	33.7017	18.5163	14.3961
GRMZM2G009895	28.5563	25.0447	28.2201	30.4683		GRMZM2G009895	42.0458	40.1624	42.9726	47.6554
GRMZM2G009901	3.87626	3.73986	5.26449	4.4125		GRMZM2G009901	5.64143	7.50311	3.19087	5.11245
GRMZM2G009928	17.1813	12.2963	17.1797	18.4301		GRMZM2G009928	40.3416	44.8249	16.151	20.463
GRMZM2G009936	177.22	184.399	176.071	168.771		GRMZM2G009936	239.134	225.895	110.232	92.5892
GRMZM2G009940	64.7022	51.8425	58.2839	50.3539		GRMZM2G009940	59.1226	46.8827	46.9999	54.5899
GRMZM2G009948	14.9738	14.7351	15.0224	13.8029		GRMZM2G009948	6.50119	5.33524	5.09814	6.11976
GRMZM2G009958	128.471	196.806	147.616	141.378		GRMZM2G009958	44.259	29.1957	149.064	129.482
GRMZM2G009968	2.28005	1.51077	8.73804	8.64216		GRMZM2G009968	3.39573	5.34841	4.64083	6.26904
GRMZM2G009994	15.809	14.6553	12.1926	12.5561		GRMZM2G009994	17.6566	14.8519	12.7137	13.3591
GRMZM2G009995	13.1928	6.64463	17.4921	17.1644		GRMZM2G009995	34.4324	34.5781	22.7112	20.2495
GRMZM2G010000	10.3744	2.35805	23.7164	11.8317		GRMZM2G010000	17.1326	19.7237	14.2116	22.5334
GRMZM2G010011	1.23931	0.4788	1.3541	1.61297		GRMZM2G010011	21.9888	20.9074	29.7377	32.6487
GRMZM2G010016	30.6203	27.594	8.99918	8.01752		GRMZM2G010016	16.3497	17.7793	10.5077	8.02379
GRMZM2G010017	29.9995	30.2764	45.3952	43.1828		GRMZM2G010017	42.9379	45.735	38.969	39.0487
GRMZM2G010034	123.532	197.285	59.5361	59.8514		GRMZM2G010034	3.72839	2.55745	1.45897	0.793653
GRMZM2G010037	18.8006	15.2453	23.0395	18.7305		GRMZM2G010037	4.1686	5.75652	6.28891	8.32825
GRMZM2G010044	6.81974	4.84598	5.40845	5.79655		GRMZM2G010044	12.4972	11.1355	3.46855	3.71265
GRMZM2G010048	18.745	22.9446	27.6059	16.5122		GRMZM2G010048	5.04582	14.4533	0.438908	0.512307
GRMZM2G010052	27.4128	33.5766	42.3223	20.4938		GRMZM2G010052	13.3582	9.51456	23.3466	19.6445
GRMZM2G010054	17.3516	15.8628	12.473	14.3644		GRMZM2G010054	57.4388	45.8779	30.5352	30.6047
GRMZM2G010056	15.3884	13.8232	15.5147	15.915		GRMZM2G010056	15.673	12.379	38.1291	31.7905
GRMZM2G010061	1.57307	1.12271	1.63087	1.59616		GRMZM2G010061	2.3168	1.2495	2.45485	3.13448
GRMZM2G010065	6.93663	6.16097	6.85021	5.81341		GRMZM2G010065	8.9286	6.8416	8.71327	9.05697
GRMZM2G010075	15.1979	16.6305	13.4802	12.0568		GRMZM2G010075	14.4646	15.0305	14.8228	17.7115
GRMZM2G010085	18.2027	16.4625	18.4849	16.4837		GRMZM2G010085	64.243	49.3842	66.665	67.8988
GRMZM2G010093	53.578	43.645	45.9862	44.4668		GRMZM2G010093	50.1498	57.0386	41.5864	40.4695
GRMZM2G010095	5.01073	2.63532	3.96484	5.02471		GRMZM2G010095	29.5737	29.0372	7.46615	6.48322
GRMZM2G010105	0.159677	0.0534777	0.053879	0.0686999		GRMZM2G010105	4.53931	4.2553	0.149391	0.114792
GRMZM2G010136	7.49771	7.51153	9.36746	10.5647		GRMZM2G010136	17.0736	11.5985	15.3292	14.6129
GRMZM2G010146	9.22107	8.49442	7.52095	7.91549		GRMZM2G010146	13.8745	14.6777	10.4644	9.14988
GRMZM2G010149	1.90634	1.94532	1.72595	1.81456		GRMZM2G010149	4.85268	0.908937	2.54319	1.90001
GRMZM2G010152	14.7703	14.8589	15.3874	13.7857		GRMZM2G010152	13.8421	12.7986	15.5592	16.6954
GRMZM2G010154	1.59707	1.59441	0.933077	0.872766		GRMZM2G010154	1.21735	2.10208	1.22399	0.671056
GRMZM2G010156	1.84815	1.71733	2.76242	2.99806		GRMZM2G010156	0.339857	0.534182	1.09381	1.12197
GRMZM2G010163	12.9039	12.2902	10.4784	9.00616		GRMZM2G010163	10.6373	8.48521	16.727	13.7342
GRMZM2G010176	0.52844	0.360442	0.198488	0.414142		GRMZM2G010176	0.0923178	0	0	0.11548
GRMZM2G010196	37.4658	25.2238	39.6875	55.4901		GRMZM2G010196	12.7766	18.61	11.2113	12.291
GRMZM2G010202	12.3784	11.4742	14.5363	15.4148		GRMZM2G010202	9.43684	8.35322	11.1504	10.3201
GRMZM2G010211	10.8087	2.66649	14.7204	18.371		GRMZM2G010211	47.5442	49.9642	10.1823	13.8973
GRMZM2G010221	24.4845	25.2037	29.3535	28.9479		GRMZM2G010221	19.0848	19.0597	26.7309	27.3241
GRMZM2G010235	11.2656	8.55209	13.1398	13.3872		GRMZM2G010235	10.8728	13.7551	4.73689	5.56979
GRMZM2G010238	16.8318	12.7619	17.0901	16.6748		GRMZM2G010238	20.5744	19.3811	24.052	23.4742
GRMZM2G010257	17.4342	15.0575	13.6943	15.5153		GRMZM2G010257	25.6186	22.4164	7.79727	5.80377
GRMZM2G010282	1.81514	2.33534	1.43595	1.22603		GRMZM2G010282	3.6993	2.83473	4.02298	2.5887
GRMZM2G010286	0.306366	0.157328	0.328503	0.240328		GRMZM2G010286	0.286791	0.190985	0.297963	0.472585
GRMZM2G010290	3.17056	3.57064	4.63305	4.68392		GRMZM2G010290	5.64045	4.5392	10.5391	13.8759
GRMZM2G010298	58.4366	38.2366	45.1109	37.283		GRMZM2G010298	42.4696	43.9734	39.9785	35.8384
GRMZM2G010302	83.055	93.397	88.9476	84.3214		GRMZM2G010302	108.31	95.7783	308.389	315.779
GRMZM2G010315	8.88283	9.27244	8.46313	8.61445		GRMZM2G010315	11.8059	11.3463	12.9938	13.7738
GRMZM2G010321	12.446	3.52882	5.99855	7.62439		GRMZM2G010321	42.9773	39.6624	2.52218	2.29351
GRMZM2G010323	21.6831	25.3789	20.2613	18.583		GRMZM2G010323	25.0708	29.8318	23.0675	23.0612
GRMZM2G010328	25.0454	24.7666	18.0184	22.1113		GRMZM2G010328	22.0761	15.634	15.9019	20.6035
GRMZM2G010338	0.832991	0.766866	0.656258	0.799727		GRMZM2G010338	1.31602	1.83949	7.23866	6.47561
GRMZM2G010342	14.2803	16.8884	12.0695	12.7886		GRMZM2G010342	32.5861	22.8382	37.3831	34.95
GRMZM2G010348	92.0975	76.0647	79.4433	90.162		GRMZM2G010348	130.256	134.21	39.8697	44.0561
GRMZM2G010349	134.946	209.322	119.744	135.337		GRMZM2G010349	4.19369	3.82555	71.585	87.4768
GRMZM2G010351	2.0243	2.46918	1.75162	1.22846		GRMZM2G010351	3.01517	3.38758	4.91861	6.814
GRMZM2G010353	2.2781	2.75964	2.52879	2.25383		GRMZM2G010353	0.890683	0.719158	3.18653	2.15155
GRMZM2G010357	13.6224	10.8235	9.88943	9.81189		GRMZM2G010357	21.33	15.8652	15.7354	18.5487
GRMZM2G010362	8.01351	7.97377	6.92151	7.10582		GRMZM2G010362	18.9407	13.0612	12.1924	11.1941
GRMZM2G010363	24.8814	19.6639	22.307	25.0326		GRMZM2G010363	19.868	13.2399	12.7819	10.1996
GRMZM2G010389	15.9774	12.2864	15.8575	17.9673		GRMZM2G010389	7.74241	8.52686	5.19134	4.28099
GRMZM2G010406	75.7138	62.4692	59.6591	78.5761		GRMZM2G010406	100.2	98.7911	43.5147	47.3606
GRMZM2G010422	27.2008	34.5899	27.7189	23.1054		GRMZM2G010422	34.3517	28.7813	40.3524	37.7333
GRMZM2G010433	5.41225	5.76824	1.60582	1.55771		GRMZM2G010433	1.04054	0.554226	1.28505	1.14046
GRMZM2G010435	1.11002	0.284395	0.774689	0.81342		GRMZM2G010435	33.0154	36.9331	33.1176	32.2412
GRMZM2G010439	0.385375	0.443045	0.538478	0.645826		GRMZM2G010439	1.10976	1.13914	2.74255	2.39581
GRMZM2G010445	17.8645	16.0976	16.6536	12.9023		GRMZM2G010445	18.7852	16.2537	20.212	21.9177
GRMZM2G010447	32.525	42.0796	26.9659	30.7356		GRMZM2G010447	7.50333	5.11072	7.47133	6.26273
GRMZM2G010452	2.63738	2.06155	1.68404	1.95852		GRMZM2G010452	10.4181	8.42952	3.99821	3.35722
GRMZM2G010460	51.1527	70.3092	55.4061	42.3363		GRMZM2G010460	22.2885	15.9776	78.2717	103.404
GRMZM2G010466	2.93996	3.57168	2.25041	2.46678		GRMZM2G010466	5.546	4.14218	3.94602	2.78669
GRMZM2G010468	0.963055	0.161269	1.76922	2.41225		GRMZM2G010468	3.89491	2.3812	6.48711	10.1909
GRMZM2G010474	0.382295	0.40811	0.319801	0.378574		GRMZM2G010474	1.05242	1.60382	2.43208	2.47467
GRMZM2G010488	0.481585	0.473684	0.871245	0.635966		GRMZM2G010488	1.73682	2.69335	0.480867	0.835512
GRMZM2G010490	31.4779	38.1105	30.1649	25.71		GRMZM2G010490	5.99095	5.4746	21.0377	23.6971
GRMZM2G010491	328.709	364.053	292.91	282.716		GRMZM2G010491	23.6631	9.86952	144.794	162.886
GRMZM2G010505	2.22798	2.27378	1.7554	1.29887		GRMZM2G010505	7.21558	5.78716	8.23993	8.26762
GRMZM2G010539	5.41933	6.0335	5.28367	5.20718		GRMZM2G010539	10.081	10.4979	9.59246	6.28686
GRMZM2G010545	0.783632	0.806958	1.10778	0.71956		GRMZM2G010545	1.74825	1.43751	2.23785	2.30245
GRMZM2G010551	7.90753	8.76063	4.94314	4.79867		GRMZM2G010551	12.8116	14.271	14.0706	16.416
GRMZM2G010555	43.957	51.1706	53.2078	62.3374		GRMZM2G010555	20.0682	17.2532	0	0
GRMZM2G010596	5.7494	3.57316	3.41161	2.59295		GRMZM2G010596	6.88718	7.12616	2.31663	2.87812
GRMZM2G010599	41.5301	42.3185	38.8626	40.0872		GRMZM2G010599	60.3237	69.1652	36.1408	26.9981
GRMZM2G010604	21.8421	22.2669	17.3196	16.5647		GRMZM2G010604	18.4958	18.8397	23.2373	26.8462
GRMZM2G010628	2.66024	3.19115	1.15168	1.458		GRMZM2G010628	3.09788	2.98698	3.0644	3.15834
GRMZM2G010637	16.0681	18.4301	12.4246	12.3779		GRMZM2G010637	31.8884	25.3576	48.7189	53.3464
GRMZM2G010649	16.6189	12.1507	14.5296	11.9575		GRMZM2G010649	12.0965	13.7129	18.8188	20.3874
GRMZM2G010657	11.9583	12.1974	9.28933	11.2212		GRMZM2G010657	0	0	55.6122	47.521
GRMZM2G010664	0.835653	1.09554	0.56765	0.587975		GRMZM2G010664	1.75645	1.61343	0.501062	0.327191
GRMZM2G010693	6.54264	6.43547	6.20336	8.00482		GRMZM2G010693	15.7749	13.5676	6.58892	4.86142
GRMZM2G010702	0.627647	1.46189	3.81852	3.50322		GRMZM2G010702	3.63544	0.621945	6.85309	7.62667
GRMZM2G010714	2.86046	2.96699	1.80428	2.65645		GRMZM2G010714	9.67305	11.8428	5.95552	5.07972
GRMZM2G010731	99.2372	121.737	151.004	69.1437		GRMZM2G010731	0.96146	1.31826	22.6159	10.9017
GRMZM2G010740	2.63081	0.0982862	3.76842	6.97494		GRMZM2G010740	0.894588	0.472372	0.445807	0.283832
GRMZM2G010743	9.61518	7.80286	10.3571	14.1747		GRMZM2G010743	10.8941	13.6167	4.47939	4.38536
GRMZM2G010745	1.48349	2.16916	1.78466	2.05911		GRMZM2G010745	7.66952	5.0827	10.3558	7.51463
GRMZM2G010754	23.6187	26.1382	20.2659	21.8101		GRMZM2G010754	37.4509	30.1719	30.1828	22.9668
GRMZM2G010765	4.12782	2.36625	1.93646	2.2896		GRMZM2G010765	10.483	7.55001	45.0224	45.7802
GRMZM2G010768	2.25148	1.32653	3.50222	5.58762		GRMZM2G010768	2.84752	2.1551	8.5756	6.5041
GRMZM2G010775	14.9271	14.0861	15.3687	13.0117		GRMZM2G010775	24.774	20.3823	32.3474	28.6036
GRMZM2G010779	2.414	2.56235	1.80983	2.49845		GRMZM2G010779	2.45385	2.77024	2.00857	3.69126
GRMZM2G010783	5.90058	3.29488	10.6748	10.4727		GRMZM2G010783	19.8568	22.4228	22.5533	32.8586
GRMZM2G010797	26.2107	24.7114	29.6352	27.7877		GRMZM2G010797	39.2501	40.2907	27.4077	30.6087
GRMZM2G010801	61.1707	66.0795	59.0455	61.0188		GRMZM2G010801	32.7932	31.3675	61.8755	71.4152
GRMZM2G010823	31.442	32.8845	25.7434	53.4315		GRMZM2G010823	40.9323	30.3092	40.6487	51.9475
GRMZM2G010831	19.9654	9.50768	23.0541	22.424		GRMZM2G010831	45.2827	33.8644	9.58965	10.7815
GRMZM2G010834	21.3606	17.0395	20.3395	18.9323		GRMZM2G010834	20.0575	18.92	118.411	134.523
GRMZM2G010836	31.1649	28.787	31.3795	32.2026		GRMZM2G010836	49.3384	50.4497	31.2957	35.3374
GRMZM2G010855	13.2422	5.96945	21.988	27.9786		GRMZM2G010855	30.6439	19.3653	166.999	156.819
GRMZM2G010861	16.35	17.4246	14.4881	18.2171		GRMZM2G010861	41.8187	44.4454	28.1761	30.2455
GRMZM2G010863	7.82666	7.15229	6.07142	6.34913		GRMZM2G010863	9.82604	8.50888	12.6657	14.2789
GRMZM2G010868	1156.78	330.585	1042.53	1330.33		GRMZM2G010868	595.094	1436.18	43.0125	36.1625
GRMZM2G010871	20.0252	23.4511	13.5739	13.0462		GRMZM2G010871	25.9317	24.593	26.6915	13.693
GRMZM2G010884	1830.19	2818.2	1891.57	1884.67		GRMZM2G010884	41.9262	74.657	45.2911	47.1446
GRMZM2G010892	8.86489	8.02937	7.53906	5.60678		GRMZM2G010892	4.29966	3.67756	2.89441	2.32905
GRMZM2G010909	13.2138	11.7053	14.6699	8.77285		GRMZM2G010909	16.9467	32.453	5.99469	3.35434
GRMZM2G010920	11.2503	23.2675	10.3105	7.92156		GRMZM2G010920	3.14112	1.62804	22.0656	28.0912
GRMZM2G010927	9.68033	14.5542	9.86246	10.0897		GRMZM2G010927	0.511016	0.044417	4.15412	3.88446
GRMZM2G010929	40.029	25.0786	61.5767	93.5638		GRMZM2G010929	13.3574	15.2997	0.832504	0.827712
GRMZM2G010933	6.78189	6.70738	6.78199	9.71004		GRMZM2G010933	4.53037	6.91244	1.88569	2.25103
GRMZM2G010937	16.5438	18.6498	13.2071	14.4425		GRMZM2G010937	14.8992	12.8892	11.64	10.5017
GRMZM2G010941	8.74643	9.60091	8.14375	7.6005		GRMZM2G010941	7.13975	6.21694	10.2683	10.614
GRMZM2G010944	24.3684	16.1056	0	0		GRMZM2G010944	30.8084	15.7463	20.0879	16.0019
GRMZM2G010953	17.8801	18.7104	17.8006	22.7107		GRMZM2G010953	69.757	61.0842	33.629	26.752
GRMZM2G010960	22.9092	25.1126	20.3494	20.0554		GRMZM2G010960	33.5041	31.6196	26.6155	26.5506
GRMZM2G010973	18.0035	22.7584	14.1628	17.1633		GRMZM2G010973	5.07194	5.96696	4.75915	6.22105
GRMZM2G010987	76.3349	50.6877	113.094	126.608		GRMZM2G010987	50.4666	67.3854	43.5326	48.1809
GRMZM2G010991	57.2487	56.8888	47.7277	51.9209		GRMZM2G010991	50.7847	49.3588	12.48	13.4272
GRMZM2G011006	58.7984	72.6218	247.748	161.176		GRMZM2G011006	13.7978	16.745	207.421	288.76
GRMZM2G011030	11.6715	11.857	10.8498	11.5162		GRMZM2G011030	18.4103	18.1787	24.6891	18.7535
GRMZM2G011031	21.6744	19.0575	20.9495	21.2521		GRMZM2G011031	54.4901	54.656	38.3609	29.6439
GRMZM2G011068	8.10787	9.06361	7.63162	8.77628		GRMZM2G011068	25.8371	26.8382	31.7461	26.8332
GRMZM2G011070	46.0476	45.8208	36.5675	37.2687		GRMZM2G011070	55.8032	42.461	81.2451	80.0961
GRMZM2G011071	7.16557	4.16525	7.34965	7.24277		GRMZM2G011071	12.4677	19.4784	4.47417	6.1537
GRMZM2G011078	21.6678	28.5322	20.6202	17.2367		GRMZM2G011078	12.9515	11.8887	9.87144	17.3144
GRMZM2G011079	32.6469	38.5309	25.3633	22.7233		GRMZM2G011079	23.6091	24.3425	24.1791	31.2923
GRMZM2G011085	11.4471	8.67031	11.9529	12.0689		GRMZM2G011085	11.4729	16.982	9.85127	9.42032
GRMZM2G011098	10.4941	15.1222	14.4926	11.3043		GRMZM2G011098	6.44636	4.14404	25.0681	33.6115
GRMZM2G011101	22.8768	19.3544	17.7149	17.2027		GRMZM2G011101	48.8711	40.6843	26.4627	28.9146
GRMZM2G011110	3.81533	4.21884	38.0988	22.6848		GRMZM2G011110	3.32913	2.71045	1.37825	0.468683
GRMZM2G011129	105.945	94.8461	103.125	117.513		GRMZM2G011129	19.6848	23.2869	7.76518	6.72261
GRMZM2G011136	68.2167	44.6262	85.9336	73.0636		GRMZM2G011136	24.1415	20.2003	60.8062	51.9642
GRMZM2G011141	2.34277	1.41489	1.85818	1.59673		GRMZM2G011141	2.55956	1.40056	1.32818	1.19015
GRMZM2G011160	7.10221	7.12525	5.73768	2.86978		GRMZM2G011160	1.07716	0.112319	0.561572	0.321198
GRMZM2G011169	4.79641	4.65141	4.84757	5.72055		GRMZM2G011169	6.97921	5.60485	14.9273	16.7758
GRMZM2G011173	17.8082	16.6389	18.5276	13.7559		GRMZM2G011173	22.4423	17.8807	22.3092	22.778
GRMZM2G011178	1.49086	1.16253	0.627083	0.960031		GRMZM2G011178	0.902512	0.473557	1.13712	0.634839
GRMZM2G011213	54.5148	34.4446	44.2732	54.0219		GRMZM2G011213	27.0672	29.2193	32.1267	27.908
GRMZM2G011218	0.461963	0.438364	0.546809	0.640454		GRMZM2G011218	3.07449	1.9565	0.496739	0.618836
GRMZM2G011219	13.444	12.6255	10.2629	11.694		GRMZM2G011219	28.301	19.3417	11.4695	9.25944
GRMZM2G011222	25.4337	18.178	20.608	17.2745		GRMZM2G011222	23.4821	19.7802	11.3362	11.3038
GRMZM2G011240	78.0654	77.419	98.1004	159.928		GRMZM2G011240	82.372	82.1092	300.318	183.184
GRMZM2G011253	23.7331	18.7496	25.1086	30.0604		GRMZM2G011253	46.0483	50.7898	16.4536	11.0424
GRMZM2G011269	55.7203	89.6207	46.2058	47.3702		GRMZM2G011269	8.67734	9.25612	8.95977	11.5539
GRMZM2G011281	0.874008	0.305822	1.84767	1.97766		GRMZM2G011281	1.35728	1.7721	1.47619	2.28568
GRMZM2G011314	13.2746	10.001	11.4328	12.3281		GRMZM2G011314	7.52667	10.3138	8.61298	8.13414
GRMZM2G011315	4.50614	3.79344	3.82191	3.87194		GRMZM2G011315	15.7231	15.4905	7.44459	6.75827
GRMZM2G011319	9.59044	10.663	7.66173	8.48142		GRMZM2G011319	7.25335	6.09816	3.97938	3.96501
GRMZM2G011355	91.6014	84.6358	92.3904	86.9303		GRMZM2G011355	126.365	121.863	81.922	73.1345
GRMZM2G011364	17.2999	17.7091	20.6913	19.2197		GRMZM2G011364	23.9284	17.7498	20.3974	14.8375
GRMZM2G011367	2.1002	2.70422	2.84653	0.647924		GRMZM2G011367	1.43239	14.8241	934.431	1141.71
GRMZM2G011373	57.8008	73.2661	55.4973	62.7924		GRMZM2G011373	1.56992	3.68431	1.68694	2.07542
GRMZM2G011404	9.99995	6.98662	8.55577	8.89683		GRMZM2G011404	31.9151	34.4536	25.7264	24.0483
GRMZM2G011456	24.3684	16.1056	0	0		GRMZM2G011456	30.8084	15.7463	20.0879	16.0019
GRMZM2G011469	19.9461	21.5302	15.5383	15.1424		GRMZM2G011469	26.4749	23.1921	28.3074	27.2194
GRMZM2G011473	15.7212	19.7562	16.0289	12.0427		GRMZM2G011473	38.5819	33.1446	38.6304	39.9489
GRMZM2G011479	31.2134	28.8256	25.6619	27.6711		GRMZM2G011479	7.26609	5.04607	6.26081	5.18851
GRMZM2G011483	13.4845	10.5234	15.7202	13.481		GRMZM2G011483	71.5259	47.9066	39.5052	26.6869
GRMZM2G011491	15.6869	11.8966	11.9692	11.6829		GRMZM2G011491	26.3661	19.7983	19.131	14.7904
GRMZM2G011513	36.9133	14.7917	31.9689	32.2406		GRMZM2G011513	224.186	243.247	35.9771	35.0166
GRMZM2G011518	24.5803	24.6291	20.1421	20.2944		GRMZM2G011518	30.3617	27.7469	14.9642	16.433
GRMZM2G011520	163.038	166.309	130.26	130.151		GRMZM2G011520	55.6328	69.2476	24.6477	31.2308
GRMZM2G011523	1561.82	79.8609	1767.39	2067.91		GRMZM2G011523	759.322	2267.47	562.418	422.386
GRMZM2G011526	7.79848	7.12487	4.59366	1.93147		GRMZM2G011526	13.8908	8.66452	14.8921	10.1965
GRMZM2G011541	1.30773	1.4431	1.13786	1.57146		GRMZM2G011541	5.69636	5.71572	1.69722	2.65403
GRMZM2G011553	7.19587	6.65986	4.90512	4.18603		GRMZM2G011553	3.24534	5.71153	4.94016	6.05687
GRMZM2G011559	0.729648	0.430177	0.300855	0.838277		GRMZM2G011559	7.93456	6.13162	1.45117	1.05981
GRMZM2G011575	12.2647	13.5253	11.5386	12.4103		GRMZM2G011575	18.0364	14.9223	17.1449	14.7526
GRMZM2G011588	80.1663	95.9879	85.1743	80.2127		GRMZM2G011588	58.8152	64.1114	123.737	156.806
GRMZM2G011590	56.2949	78.8012	61.9663	66.508		GRMZM2G011590	14.8253	20.0213	18.3408	24.5018
GRMZM2G011592	254.743	182.872	235.738	198.723		GRMZM2G011592	335.699	327.325	395.483	380.123
GRMZM2G011598	5.23163	5.55473	5.37562	3.75252		GRMZM2G011598	1.44591	0.461063	9.24874	12.7842
GRMZM2G011608	4.31217	4.01674	4.10907	4.85926		GRMZM2G011608	12.8548	10.364	18.4569	14.9676
GRMZM2G011615	0.669991	0.146715	0.295632	0.612434		GRMZM2G011615	6.40982	4.43437	0.452401	0.463191
GRMZM2G011622	2.05154	2.29437	1.68116	2.75714		GRMZM2G011622	2.06155	2.38917	1.21998	2.45281
GRMZM2G011624	6.5023	7.28277	7.19475	7.15681		GRMZM2G011624	9.65557	11.9396	4.241	4.95617
GRMZM2G011627	60.0788	46.0615	55.6105	43.3535		GRMZM2G011627	69.0376	93.7454	25.3202	26.0804
GRMZM2G011631	11.7069	7.73531	7.25901	7.3051		GRMZM2G011631	20.6029	18.2783	21.2646	8.83319
GRMZM2G011636	44.0197	43.7579	39.474	39.244		GRMZM2G011636	59.13	53.7389	42.9366	42.5973
GRMZM2G011651	7.51447	4.55049	5.41551	5.37985		GRMZM2G011651	3.03335	4.78032	0.163037	0.168341
GRMZM2G011655	6.7283	6.33553	6.10438	5.85893		GRMZM2G011655	8.85253	11.0343	9.64237	10.9039
GRMZM2G011662	6.07781	8.55781	6.72521	4.91232		GRMZM2G011662	17.6203	15.0512	14.604	19.6099
GRMZM2G011708	1.54563	0.662145	2.97987	2.92369		GRMZM2G011708	12.4721	15.1035	1.70905	3.88463
GRMZM2G011731	26.0535	30.7768	21.891	25.1068		GRMZM2G011731	20.6104	24.3529	41.3308	51.4798
GRMZM2G011742	39.3911	43.534	31.0184	29.8747		GRMZM2G011742	86.5687	96.1291	93.5812	93.1255
GRMZM2G011743	1.92476	2.52376	1.6686	1.81634		GRMZM2G011743	6.14315	4.57142	4.45713	3.47128
GRMZM2G011746	32.4164	34.7172	28.5338	33.1191		GRMZM2G011746	7.36203	6.98482	9.16063	8.44569
GRMZM2G011777	8.11632	9.3789	6.8866	7.04688		GRMZM2G011777	11.0473	9.07675	7.42354	7.29316
GRMZM2G011800	12.5939	12.5159	11.3878	8.64917		GRMZM2G011800	11.2413	7.28381	13.0394	14.4457
GRMZM2G011806	0.537143	0.699379	1.49849	1.55389		GRMZM2G011806	3.54322	2.95825	5.65109	4.18792
GRMZM2G011858	21.6863	15.6786	22.7155	20.8998		GRMZM2G011858	29.7634	30.4768	13.7583	13.6049
GRMZM2G011878	11.2627	8.66379	23.6331	20.1944		GRMZM2G011878	14.308	17.7022	6.76883	7.16153
GRMZM2G011888	13.0287	14.8274	20.031	18.1328		GRMZM2G011888	16.1026	17.9649	6.66873	6.88542
GRMZM2G011893	25.9717	25.3768	17.715	18.6798		GRMZM2G011893	30.6545	27.0487	30.3545	24.4203
GRMZM2G011896	22.4463	23.0533	15.4281	17.7208		GRMZM2G011896	1.94126	3.13815	1.5	2.06878
GRMZM2G011912	15.5677	14.5698	14.769	9.87592		GRMZM2G011912	17.4839	16.3	19.8386	17.5681
GRMZM2G011915	6.32128	5.47278	5.0121	5.20963		GRMZM2G011915	6.82056	9.20873	5.05659	4.59375
GRMZM2G011923	53.2923	45.4981	48.396	43.0973		GRMZM2G011923	70.3579	75.4168	120.8	120.806
GRMZM2G011928	0.825314	0.707074	0.792035	0.728548		GRMZM2G011928	2.08088	1.86269	2.22626	3.14646
GRMZM2G011932	16.2687	15.8841	24.6327	25.583		GRMZM2G011932	23.3902	26.3565	145.231	106.093
GRMZM2G011980	9.40151	8.95005	7.34837	8.45041		GRMZM2G011980	15.9831	15.2237	31.8742	39.3962
GRMZM2G011998	5.71072	7.35604	4.90766	5.75553		GRMZM2G011998	13.4503	10.4964	27.5313	30.9571
GRMZM2G012021	6.91959	4.44485	7.50788	6.11976		GRMZM2G012021	20.5592	24.105	5.8909	5.96893
GRMZM2G012030	37.1965	35.6922	23.647	24.7945		GRMZM2G012030	58.4443	47.5502	31.4975	29.6928
GRMZM2G012041	13.8726	18.811	9.88013	8.6372		GRMZM2G012041	22.1627	20.7579	35.4279	37.3938
GRMZM2G012044	22.1044	22.3969	18.8229	17.34		GRMZM2G012044	8.99467	9.51925	7.29573	6.21615
GRMZM2G012046	4.01857	4.99761	4.92366	3.60596		GRMZM2G012046	4.24492	3.31229	15.0722	23.108
GRMZM2G012052	159.758	146.801	153.35	148.003		GRMZM2G012052	134.571	137.608	137.739	128.963
GRMZM2G012062	12.4368	7.67258	9.52336	6.66827		GRMZM2G012062	3.10576	0.774854	5.2866	4.2662
GRMZM2G012088	7.38176	8.71922	7.47451	7.45276		GRMZM2G012088	21.9206	19.0545	11.5938	12.2541
GRMZM2G012102	18.7624	14.6282	11.1354	12.3691		GRMZM2G012102	5.02705	5.95173	4.55959	5.30649
GRMZM2G012119	67.0888	73.3552	44.1988	49.3811		GRMZM2G012119	11.9776	13.7309	11.1943	7.97419
GRMZM2G012123	8.34701	7.80112	7.64486	9.18052		GRMZM2G012123	12.6549	10.3203	9.68233	9.4223
GRMZM2G012126	56.291	62.3487	56.4427	60.1192		GRMZM2G012126	17.3296	20.8171	18.0334	17.328
GRMZM2G012127	6.0564	14.5272	6.54071	6.88597		GRMZM2G012127	13.4371	12.2744	10.2219	10.3773
GRMZM2G012140	2.40399	1.51172	4.92187	5.56628		GRMZM2G012140	6.45445	6.49347	19.9765	22.4511
GRMZM2G012143	2.58187	0.787474	1.75967	3.02167		GRMZM2G012143	3.7827	4.42559	1.07271	1.10749
GRMZM2G012156	13.0482	14.1634	11.176	10.7228		GRMZM2G012156	26.6845	25.8864	30.043	30.5404
GRMZM2G012160	134.397	57.8354	104.413	68.5255		GRMZM2G012160	69.1295	148.514	26.1705	28.7232
GRMZM2G012174	2.19526	2.55477	1.75556	2.51571		GRMZM2G012174	2.63393	2.81894	19.8103	20.2266
GRMZM2G012176	2.50121	1.68956	3.35045	3.2745		GRMZM2G012176	6.65663	8.17325	3.54176	4.68464
GRMZM2G012183	40.2195	22.431	36.3919	44.0382		GRMZM2G012183	6.43139	11.7146	0	0
GRMZM2G012200	50.5639	39.5868	47.1724	36.7362		GRMZM2G012200	31.9445	23.8243	53.0444	59.552
GRMZM2G012209	0	0	24.4794	16.3536		GRMZM2G012209	0	0	35.7953	25.4375
GRMZM2G012213	2.04841	1.45507	1.27077	1.22737		GRMZM2G012213	2.81376	2.83207	0.843207	0.846124
GRMZM2G012216	3.516	4.08553	3.27091	3.82866		GRMZM2G012216	4.23754	4.05538	4.71624	4.42252
GRMZM2G012220	5.33438	5.39159	1.704	2.84084		GRMZM2G012220	14.6621	13.2208	9.51026	8.07184
GRMZM2G012224	6.95749	0.969829	5.49701	5.13237		GRMZM2G012224	89.4193	65.248	5.42858	3.67923
GRMZM2G012229	18.2254	15.646	3.68203	18.263		GRMZM2G012229	22.5272	29.9862	26.8988	26.5922
GRMZM2G012233	10.0469	13.1762	9.78514	9.51233		GRMZM2G012233	3.35117	4.91502	4.60801	13.4091
GRMZM2G012236	17.6601	12.3318	15.6022	12.0202		GRMZM2G012236	71.6158	89.8599	0	0
GRMZM2G012262	9.30907	6.38261	6.63436	8.54612		GRMZM2G012262	27.3745	21.6458	13.1396	9.64488
GRMZM2G012263	1.38234	1.53878	0.968383	0.359236		GRMZM2G012263	1.94123	3.66029	0.316463	0.281398
GRMZM2G012269	26.8323	27.767	34.2215	33.2093		GRMZM2G012269	11.8824	9.83188	19.0372	25.1532
GRMZM2G012276	60.158	24.7224	84.1446	125.708		GRMZM2G012276	14.5971	19.1005	3.863	1.46508
GRMZM2G012280	12.434	13.6088	13.7485	12.8415		GRMZM2G012280	24.3784	29.3747	26.7513	26.8943
GRMZM2G012284	79.9477	68.5774	67.3091	58.9824		GRMZM2G012284	110.882	88.4417	53.4102	52.4266
GRMZM2G012306	4.88157	5.03152	17.1902	13.8127		GRMZM2G012306	10.13	13.3393	11.2753	20.2451
GRMZM2G012319	15.0127	16.59	13.0839	14.0078		GRMZM2G012319	44.9808	30.8059	31.9355	32.7301
GRMZM2G012324	409.532	567.832	501.074	561.231		GRMZM2G012324	12.9725	34.844	10.2776	20.3019
GRMZM2G012326	17.6075	20.3871	14.3294	14.7405		GRMZM2G012326	31.0114	28.8735	42.1626	35.6004
GRMZM2G012328	0.0640602	0.265966	0.0970873	0.0416795		GRMZM2G012328	0.150392	0.0541568	0.0200726	0.147793
GRMZM2G012340	7.40969	3.47777	7.83417	8.60084		GRMZM2G012340	0.421209	0.453992	0.408469	0.25894
GRMZM2G012342	48.3491	46.6642	46.1063	52.5511		GRMZM2G012342	4.11579	4.12127	0.966628	0.740788
GRMZM2G012355	2.87546	2.50749	3.36384	3.64144		GRMZM2G012355	7.10411	9.10692	10.1103	6.26674
GRMZM2G012391	69.5756	70.049	80.9947	76.9438		GRMZM2G012391	85.7947	101.113	203.199	200.262
GRMZM2G012393	14.3663	13.3375	13.3385	15.7882		GRMZM2G012393	19.6739	22.5783	38.3546	31.343
GRMZM2G012397	95.5774	119.599	101.751	86.7633		GRMZM2G012397	30.7699	22.7455	18.7543	20.4602
GRMZM2G012399	12.3364	12.3557	9.8752	10.9378		GRMZM2G012399	13.2741	12.0617	10.9494	8.8546
GRMZM2G012413	1.17787	0.474776	2.66076	2.71474		GRMZM2G012413	7.493	4.25719	1.56204	0.562196
GRMZM2G012416	165.958	152.249	132.959	124.281		GRMZM2G012416	147.544	122.61	129.782	118.619
GRMZM2G012434	176.936	134.856	183.475	166.502		GRMZM2G012434	242.079	298.464	137.586	160.293
GRMZM2G012453	12.4543	16.6154	22.0414	25.2591		GRMZM2G012453	10.4533	9.61371	19.9304	17.5269
GRMZM2G012455	2.47399	1.0396	5.81421	9.04492		GRMZM2G012455	6.46361	11.1327	7.39733	4.91225
GRMZM2G012464	1.30346	1.00741	1.31382	1.29807		GRMZM2G012464	2.59096	1.36489	2.96166	4.43155
GRMZM2G012479	77.7219	101.273	75.7073	103.637		GRMZM2G012479	17.1047	11.8402	11.0077	9.2951
GRMZM2G012501	21.7986	21.0536	17.0881	16.803		GRMZM2G012501	38.4742	29.7012	23.5226	25.2153
GRMZM2G012546	13.6355	23.9591	17.5817	10.851		GRMZM2G012546	0.370368	0.665301	0	0.569185
GRMZM2G012566	18.9588	15.3464	10.8423	9.73741		GRMZM2G012566	6.40309	9.6171	1.30464	3.70784
GRMZM2G012584	16.2668	11.1989	15.7771	15.5354		GRMZM2G012584	43.4022	47.4102	14.1788	17.9947
GRMZM2G012600	15.7372	18.6168	12.4943	12.2301		GRMZM2G012600	32.3865	29.7143	38.1714	31.7978
GRMZM2G012601	7.86327	9.36168	7.63846	7.39775		GRMZM2G012601	12.775	11.4171	11.5487	11.9397
GRMZM2G012611	2.72853	1.79931	3.367	2.50068		GRMZM2G012611	3.0347	2.64534	0.247443	0.232468
GRMZM2G012628	50.9885	53.3896	49.1182	47.8174		GRMZM2G012628	57.4573	52.6572	54.224	63.302
GRMZM2G012631	226.006	182.772	165.697	168.016		GRMZM2G012631	281.264	227.207	155.839	156.304
GRMZM2G012648	7.0975	2.30608	10.9769	10.5974		GRMZM2G012648	59.5726	71.3679	15.7451	16.3177
GRMZM2G012654	10.4513	10.1488	11.0723	11.0778		GRMZM2G012654	22.8588	22.3623	24.0068	20.5075
GRMZM2G012685	0.124553	0.58504	0.321508	0.246681		GRMZM2G012685	0.293925	0.365528	0.163727	0.162151
GRMZM2G012690	18.7958	15.3101	16.3199	18.0797		GRMZM2G012690	19.2921	19.5121	19.8711	17.5694
GRMZM2G012716	1.65903	1.49434	1.2887	0.705928		GRMZM2G012716	2.02211	3.11883	2.58526	4.28635
GRMZM2G012724	33.5666	59.7265	36.8117	31.3749		GRMZM2G012724	9.84887	7.03346	15.8911	27.5827
GRMZM2G012734	6.39101	4.27813	4.95645	5.97923		GRMZM2G012734	9.30523	9.31841	15.1736	19.2547
GRMZM2G012756	3.82354	3.91413	3.15204	3.25653		GRMZM2G012756	6.31013	7.52682	10.8035	12.3162
GRMZM2G012758	3.71712	5.25448	3.11601	2.84807		GRMZM2G012758	7.80026	6.43729	3.96969	3.24036
GRMZM2G012761	4.90441	6.09517	4.23594	4.71706		GRMZM2G012761	7.75238	6.67869	8.63727	9.33619
GRMZM2G012814	9.57485	9.9588	13.284	9.17365		GRMZM2G012814	14.3703	17.912	20.5306	22.8503
GRMZM2G012821	0.367736	0.560813	0.577578	0.494213		GRMZM2G012821	1.38276	1.38113	0.828679	1.22129
GRMZM2G012841	75.0055	68.1709	75.0617	64.6233		GRMZM2G012841	0	0	75.4185	75.3433
GRMZM2G012861	2.03072	1.20329	1.60718	1.75834		GRMZM2G012861	6.99398	8.66054	1.66683	1.27549
GRMZM2G012863	11.6781	10.739	9.46447	12.1038		GRMZM2G012863	25.4287	18.8332	12.4534	14.5741
GRMZM2G012874	23.768	11.2783	17.7666	16.2794		GRMZM2G012874	59.4749	70.6324	3.48112	3.78154
GRMZM2G012879	0.327524	0.335259	0.365756	0.338483		GRMZM2G012879	0.358623	0.39368	0.601835	0.948045
GRMZM2G012891	73.9865	90.2617	145.216	105.992		GRMZM2G012891	29.9111	26.7196	229.415	282.481
GRMZM2G012901	24.5838	17.9753	24.0915	30.0066		GRMZM2G012901	24.1432	37.2765	19.8389	23.0346
GRMZM2G012923	36.3723	35.4187	15.8777	21.6333		GRMZM2G012923	34.6466	28.7845	32.7347	37.2522
GRMZM2G012932	9.81472	11.3265	8.76002	10.1942		GRMZM2G012932	11.4036	9.65233	17.1073	13.7871
GRMZM2G012942	7.86679	6.36299	5.91677	6.25005		GRMZM2G012942	10.1732	7.35213	8.46951	7.91725
[truncated: 21,589 more rows]

## Sheet: significantly_upregulated
S3 Table. Three hundred maize gene significantly expressed for leaf and ovary tissues based on drought treatment (GSE40070, Kakumanu et al., 2012).
GeneID	Control mean	Control std	Treatment mean	Tratment std	Absolute t value	Degree of freedom	Raw p value	Adj p value	FDR
AC190623.3_FG001	0.900578	0.0802175	-0.900578	0.405118	8.72265	3	0	0	0
AC195340.3_FG001	-0.677588	0.290546	0.677588	1.01222	2.57371	3	0	0	0
AC209208.3_FG002	-0.771703	0.069337	0.771703	0.860498	3.57565	3	0	0	0
AC216353.2_FG005	0.897841	0.0798165	-0.897841	0.421086	8.3796	3	0	0	0
AC217401.3_FG001	0.920444	0.219954	-0.920444	0.160331	13.5267	5	0	0	0
AC217975.3_FG001	0.864588	0.227569	-0.864588	0.536821	5.93134	4	0	0	0
GRMZM2G001653	0.926509	0.0775675	-0.926509	0.195448	17.6245	3	0	0	0
GRMZM2G001696	0.867261	0.197964	-0.867261	0.53706	6.06069	3	0	0	0
GRMZM2G002825	0.694148	0.0736877	-0.694148	1.02127	2.71171	3	0	0	0
GRMZM2G004060	0.867453	0.0806438	-0.867453	0.565889	6.07028	3	0	0	0
GRMZM2G004382	-0.830339	0.172781	0.830339	0.681845	4.72189	3	0	0	0
GRMZM2G006791	0.92295	0.168634	-0.92295	0.182575	14.8541	5	0	0	0
GRMZM2G009048	0.926878	0.117391	-0.926878	0.169149	18.007	5	0	0	0
GRMZM2G009335	0.81676	0.385696	-0.81676	0.636904	4.38773	4	0	0	0
GRMZM2G010884	0.929829	0.103336	-0.929829	0.13077	22.3154	5	0	0	0
GRMZM2G011592	-0.85898	0.516858	0.85898	0.314009	5.68138	4	0	0	0
GRMZM2G012324	0.916593	0.0826013	-0.916593	0.293475	12.0257	3	0	0	0
GRMZM2G013342	0.913267	0.0890212	-0.913267	0.31821	11.0556	3	0	0	0
GRMZM2G015419	0.901893	0.231395	-0.901893	0.33271	8.90176	5	0	0	0
GRMZM2G016622	0.925677	0.0796903	-0.925677	0.204882	16.8432	3	0	0	0
GRMZM2G016677	0.92354	0.128238	-0.92354	0.20596	15.2261	5	0	0	0
GRMZM2G017290	0.867538	0.127168	-0.867538	0.556927	6.07454	3	0	0	0
GRMZM2G018627	0.912154	0.0594146	-0.912154	0.333274	10.7779	3	0	0	0
GRMZM2G019404	0.672205	0.417713	-0.672205	0.976672	2.53125	4	0	0	0
GRMZM2G020940	-0.752933	0.870604	0.752933	0.252241	3.32271	3	0	0	0
GRMZM2G022538	0.875418	0.504531	-0.875418	0.187526	6.50561	3	0	0	0
GRMZM2G024150	0.908166	0.0914681	-0.908166	0.354392	9.92516	3	0	0	0
GRMZM2G024933	0.689652	0.180506	-0.689652	1.01609	2.67308	3	0	0	0
GRMZM2G025882	0.897264	0.10261	-0.897264	0.419427	8.31192	3	0	0	0
GRMZM2G026807	0.920846	0.250564	-0.920847	0.0965862	13.7166	3	0	0	0
GRMZM2G027378	0.924647	0.15337	-0.924647	0.172869	16.0045	5	0	0	0
GRMZM2G027663	0.854463	0.102005	-0.854463	0.613168	5.49852	3	0	0	0
GRMZM2G032028	0.9248	0.149819	-0.9248	0.173797	16.1214	5	0	0	0
GRMZM2G033208	0.859153	0.236947	-0.859153	0.555702	5.68872	4	0	0	0
GRMZM2G033885	0.882903	0.0711417	-0.882903	0.499556	6.99888	3	0	0	0
GRMZM2G034152	0.848534	0.564754	-0.848534	0.307182	5.2795	4	0	0	0
GRMZM2G035557	0.823791	0.0863684	-0.823791	0.718465	4.55361	3	0	0	0
GRMZM2G036427	0.858433	0.308856	-0.858433	0.522358	5.65842	4	0	0	0
GRMZM2G036880	0.884473	0.0652753	-0.884473	0.492909	7.11546	3	0	0	0
GRMZM2G036921	0.809122	0.359208	-0.809122	0.677123	4.22241	4	0	0	0
GRMZM2G037189	0.838032	0.667576	-0.838032	0.121995	4.93954	3	0	0	0
GRMZM2G038519	0.916613	0.0695592	-0.916613	0.296678	12.0321	3	0	0	0
GRMZM2G038783	0.830413	0.262295	-0.830413	0.652409	4.72388	3	0	0	0
GRMZM2G039988	0.93375	0.0863852	-0.93375	0.0288542	41.0094	3	0	0	0
GRMZM2G040095	0.89612	0.27824	-0.89612	0.33838	8.18216	5	0	0	0
GRMZM2G042118	-0.728941	0.860057	0.728941	0.420343	3.04588	4	0	0	0
GRMZM2G042789	0.790526	0.742169	-0.790526	0.340637	3.87225	4	0	0	0
GRMZM2G043162	0.920937	0.227972	-0.920937	0.140334	13.7606	4	0	0	0
GRMZM2G046284	0.907974	0.129881	-0.907974	0.343542	9.88879	3	0	0	0
GRMZM2G047720	0.911498	0.0775757	-0.911498	0.334322	10.6234	3	0	0	0
GRMZM2G047954	0.909957	0.0417181	-0.909957	0.351471	10.2838	3	0	0	0
GRMZM2G048907	0.892818	0.0690952	-0.892818	0.450437	7.8368	3	0	0	0
GRMZM2G050730	0.876052	0.524001	-0.876052	0.110357	6.54385	3	0	0	0
GRMZM2G051247	0.914609	0.174016	-0.914609	0.269001	11.4191	5	0	0	0
GRMZM2G051879	-0.883306	0.210359	0.883306	0.456587	7.02828	4	0	0	0
GRMZM2G052100	0.61017	0.119877	-0.61017	1.15158	2.10803	3	0	0	0
GRMZM2G052610	0.93387	0.0585721	-0.93387	0.0653429	42.5687	5	0	0	0
GRMZM2G055936	0.712567	0.212601	-0.712567	0.966503	2.8802	3	0	0	0
GRMZM2G056068	0.7995	0.0878527	-0.7995	0.788086	4.03295	3	0	0	0
GRMZM2G056252	0.917887	0.213689	-0.917887	0.202389	12.4747	5	0	0	0
GRMZM2G057075	0.843415	0.401953	-0.843415	0.524248	5.10691	5	0	0	0
GRMZM2G057186	0.769156	0.334764	-0.769156	0.802288	3.53908	4	0	0	0
GRMZM2G057672	0.784655	0.67021	-0.784655	0.492268	3.77433	5	0	0	0
GRMZM2G058070	0.905854	0.0548637	-0.905854	0.377004	9.5109	3	0	0	0
GRMZM2G059191	0.895449	0.043761	-0.89545	0.439552	8.10867	3	0	0	0
GRMZM2G059392	0.910044	0.227831	-0.910044	0.270085	10.302	5	0	0	0
GRMZM2G060702	0.790616	0.141528	-0.790616	0.804014	3.87379	3	0	0	0
GRMZM2G067315	0.839429	0.396419	-0.839429	0.54511	4.98168	5	0	0	0
GRMZM2G067575	0.93175	0.0470774	-0.93175	0.126609	27.5915	3	0	0	0
GRMZM2G069095	0.864157	0.179216	-0.864157	0.556629	5.91111	3	0	0	0
GRMZM2G070912	0.931405	0.0179177	-0.931405	0.140131	26.372	3	0	0	0
GRMZM2G071010	0.928834	0.138529	-0.928834	0.116282	20.5421	5	0	0	0
GRMZM2G071450	0.932556	0.0596667	-0.932556	0.103344	31.2591	4	0	0	0
GRMZM2G072280	0.927091	0.0968899	-0.927091	0.178754	18.2387	4	0	0	0
GRMZM2G073351	0.908828	0.124959	-0.908828	0.339315	10.0536	3	0	0	0
GRMZM2G074824	0.926336	0.209342	-0.926336	0.0353088	17.4534	3	0	0	0
GRMZM2G075624	0.791404	0.172171	-0.791404	0.795929	3.88735	3	0	0	0
GRMZM2G077333	0.873604	0.12707	-0.873604	0.531063	6.3994	3	0	0	0
GRMZM2G078409	0.84521	0.166761	-0.84521	0.632861	5.16582	3	0	0	0
GRMZM2G079348	0.843834	0.103159	-0.843834	0.651056	5.12052	3	0	0	0
GRMZM2G079908	0.78212	0.12761	-0.78212	0.82814	3.73365	3	0	0	0
GRMZM2G080107	0.929477	0.0656571	-0.929477	0.158794	21.6369	3	0	0	0
GRMZM2G080466	-0.644413	0.071163	1.28883	0.039954	42.5509	3	0	0	0
GRMZM2G080603	0.746689	0.212013	-0.746689	0.89532	3.24619	3	0	0	0
GRMZM2G081949	0.901247	0.28082	-0.901247	0.297465	8.81245	5	0	0	0
GRMZM2G082185	0.931958	0.0962484	-0.931958	0.0891615	28.4133	5	0	0	0
GRMZM2G083841	0.932123	0.0304036	-0.932123	0.12436	29.1237	3	0	0	0
GRMZM2G084279	0.826353	0.282987	-0.826353	0.65749	4.61777	4	0	0	0
GRMZM2G085019	0.922828	0.155621	-0.922828	0.19533	14.7804	5	0	0	0
GRMZM2G085646	0.92958	0.131555	-0.92958	0.108213	21.8284	5	0	0	0
GRMZM2G087598	0.750163	0.265723	-0.750163	0.872968	3.28834	3	0	0	0
GRMZM2G089136	0.889112	0.076505	-0.889112	0.468429	7.49301	3	0	0	0
GRMZM2G092311	0.904909	0.0756737	-0.904909	0.379446	9.35503	3	0	0	0
GRMZM2G092427	0.813066	0.109734	-0.813066	0.747276	4.30598	3	0	0	0
GRMZM2G096695	0.857831	0.264048	-0.857831	0.548892	5.63342	4	0	0	0
GRMZM2G098298	0.854148	0.355143	-0.854148	0.511555	5.48632	5	0	0	0
GRMZM2G099454	-0.804291	0.768466	0.804291	0.133294	4.12488	3	0	0	0
GRMZM2G100754	0.925391	0.0588608	-0.925391	0.215106	16.5979	3	0	0	0
GRMZM2G102471	0.66929	0.0973453	-0.66929	1.0627	2.50871	3	0	0	0
GRMZM2G104876	0.778846	0.494373	-0.778846	0.68653	3.68246	5	0	0	0
GRMZM2G105644	0.910836	0.120883	-0.910836	0.326181	10.4736	3	0	0	0
GRMZM2G108474	0.791404	0.172171	-0.791404	0.795929	3.88735	3	0	0	0
GRMZM2G108780	0.620183	0.129033	-0.620183	1.13623	2.16937	3	0	0	0
GRMZM2G109165	0.928282	0.12358	-0.928282	0.142032	19.7225	5	0	0	0
GRMZM2G110504	0.923829	0.106597	-0.923829	0.214656	15.4186	4	0	0	0
GRMZM2G113033	0.82916	0.0850753	-0.82916	0.701957	4.69053	3	0	0	0
GRMZM2G113349	0.919156	0.162465	-0.919156	0.232404	12.9659	5	0	0	0
GRMZM2G113618	0.890346	0.0708701	-0.890346	0.463036	7.60283	3	0	0	0
GRMZM2G114954	0.925823	0.119728	-0.925823	0.1824	16.9732	5	0	0	0
GRMZM2G116135	0.673904	0.168576	-0.673904	1.04588	2.54454	3	0	0	0
GRMZM2G116614	0.904811	0.362865	-0.904811	0.136046	9.33928	3	0	0	0
GRMZM2G116689	0.892402	0.361397	-0.892402	0.281145	7.79602	5	0	0	0
GRMZM2G120115	-0.705124	0.927839	0.705124	0.382861	2.81002	3	0	0	0
GRMZM2G120320	0.869212	0.492288	-0.869212	0.27612	6.15984	4	0	0	0
GRMZM2G122937	0.758529	0.365903	-0.758528	0.815562	3.39431	4	0	0	0
GRMZM2G126772	0.851101	0.120005	-0.851101	0.622309	5.37164	3	0	0	0
GRMZM2G127386	0.844057	0.636773	-0.844057	0.167439	5.12778	3	0	0	0
GRMZM2G130678	0.908853	0.305236	-0.908853	0.19355	10.0585	5	0	0	0
GRMZM2G131286	0.906356	0.0750198	-0.906356	0.370258	9.59662	3	0	0	0
GRMZM2G132000	0.85188	0.157405	-0.85188	0.611031	5.40036	3	0	0	0
GRMZM2G132759	0.80521	0.339145	-0.80521	0.699533	4.14304	4	0	0	0
GRMZM2G133844	0.928785	0.0834343	-0.928785	0.161232	20.4645	4	0	0	0
GRMZM2G134130	0.8642	0.0977391	-0.8642	0.576371	5.91311	3	0	0	0
GRMZM2G134980	-0.751095	0.536836	0.751095	0.735361	3.29983	5	0	0	0
GRMZM2G139675	0.773743	0.229386	-0.773743	0.827189	3.60549	3	0	0	0
GRMZM2G140667	0.899259	0.138351	-0.899259	0.397175	8.55253	3	0	0	0
GRMZM2G144030	0.912597	0.140495	-0.912597	0.304474	10.8861	4	0	0	0
GRMZM2G147243	0.87498	0.204781	-0.87498	0.499826	6.47954	3	0	0	0
GRMZM2G148769	0.783948	0.219771	-0.783948	0.803847	3.76288	3	0	0	0
GRMZM2G152041	0.920751	0.106977	-0.92075	0.247263	13.6705	4	0	0	0
GRMZM2G153184	0.929819	0.0887519	-0.929819	0.141257	22.2946	5	0	0	0
GRMZM2G160268	0.908146	0.0690114	-0.908146	0.359574	9.92138	3	0	0	0
GRMZM2G162200	0.920413	0.182105	-0.920413	0.202676	13.5121	5	0	0	0
GRMZM2G162233	0.824829	0.0597176	-0.824829	0.717996	4.57936	3	0	0	0
GRMZM2G162529	0.922872	0.158852	-0.922872	0.192138	14.8073	5	0	0	0
GRMZM2G164229	0.89775	0.0249216	-0.89775	0.428369	8.36881	3	0	0	0
GRMZM2G164558	0.926439	0.138369	-0.926439	0.159426	17.5546	5	0	0	0
GRMZM2G169372	0.878079	0.284172	-0.878079	0.443305	6.67022	5	0	0	0
GRMZM2G169671	0.763574	0.12836	-0.763574	0.872966	3.46154	3	0	0	0
GRMZM2G170742	0.898429	0.201492	-0.898429	0.374522	8.45019	4	0	0	0
GRMZM2G172214	0.782486	0.28402	-0.782486	0.787341	3.73947	3	0	0	0
GRMZM2G172826	0.825686	0.107868	-0.825686	0.709704	4.60085	3	0	0	0
GRMZM2G173718	0.816752	0.091619	-0.816752	0.738952	4.38754	3	0	0	0
GRMZM2G174896	0.909571	0.217996	-0.909571	0.282182	10.2033	5	0	0	0
GRMZM2G174984	0.919823	0.0865345	-0.919823	0.263911	13.2474	3	0	0	0
GRMZM2G175273	0.803377	0.12982	-0.803377	0.771606	4.10698	3	0	0	0
GRMZM2G175562	0.924893	0.0467772	-0.924893	0.223617	16.1938	3	0	0	0
GRMZM2G177412	0.882411	0.369426	-0.882411	0.347072	6.96337	5	0	0	0
GRMZM2G177508	0.92355	0.136518	-0.92355	0.200442	15.2328	5	0	0	0
GRMZM2G177659	0.798162	0.671033	-0.798162	0.4292	4.00808	5	0	0	0
GRMZM2G177828	0.733508	0.216275	-0.733508	0.92293	3.09519	3	0	0	0
GRMZM2G178192	0.931722	0.0848258	-0.931722	0.105768	27.4883	5	0	0	0
GRMZM2G181258	0.869189	0.075831	-0.869189	0.559413	6.15868	3	0	0	0
GRMZM2G301823	0.877027	0.448798	-0.877027	0.284217	6.60382	5	0	0	0
GRMZM2G305115	0.915551	0.0659426	-0.915552	0.306093	11.696	3	0	0	0
GRMZM2G305856	0.743584	0.444638	-0.743583	0.813134	3.20938	4	0	0	0
GRMZM2G306345	0.929627	0.0854278	-0.929626	0.146586	21.9171	4	0	0	0
GRMZM2G326111	0.894424	0.112671	-0.894424	0.432808	7.99961	3	0	0	0
GRMZM2G328908	0.90026	0.0707466	-0.90026	0.408755	8.68073	3	0	0	0
GRMZM2G340251	-0.835146	0.328141	0.835146	0.604764	4.85513	4	0	0	0
GRMZM2G345700	0.879546	0.348085	-0.879546	0.386309	6.76576	5	0	0	0
GRMZM2G351977	0.910933	0.0425869	-0.910933	0.344565	10.495	3	0	0	0
GRMZM2G353444	0.796976	0.108474	-0.796976	0.792324	3.9863	3	0	0	0
GRMZM2G358009	0.892004	0.0538713	-0.892004	0.456775	7.75755	3	0	0	0
GRMZM2G360339	0.762204	0.118683	-0.762204	0.877515	3.44303	3	0	0	0
GRMZM2G364069	-0.861887	0.373661	0.861887	0.461278	5.80754	5	0	0	0
GRMZM2G377855	0.923569	0.0637722	-0.92357	0.233777	15.2455	3	0	0	0
GRMZM2G380414	0.904223	0.105373	-0.904223	0.376716	9.24622	3	0	0	0
GRMZM2G381071	0.843864	0.114154	-0.843864	0.649116	5.12149	3	0	0	0
GRMZM2G389768	0.707844	0.230716	-0.707844	0.971591	2.83532	3	0	0	0
GRMZM2G402936	0.889904	0.077508	-0.889904	0.464233	7.56305	3	0	0	0
GRMZM2G416388	-0.700079	0.369845	0.700079	0.943179	2.76411	3	0	0	0
GRMZM2G419844	0.840619	0.618727	-0.840619	0.257169	5.01829	4	0	0	0
GRMZM2G419891	-0.717552	0.166614	0.717552	0.965691	2.92891	3	0	0	0
GRMZM2G424053	0.812102	0.306886	-0.812102	0.693153	4.28521	4	0	0	0
GRMZM2G430807	0.930291	0.089015	-0.930291	0.132531	23.3083	5	0	0	0
GRMZM2G440968	0.914678	0.0633394	-0.914678	0.313518	11.4387	3	0	0	0
GRMZM2G445634	0.78398	0.525443	-0.78398	0.646717	3.7634	5	0	0	0
GRMZM2G447785	-0.638074	1.04639	0.638074	0.390768	2.28501	3	0	0	0
GRMZM2G449496	0.890808	0.108217	-0.890808	0.453342	7.64513	3	0	0	0
GRMZM2G451224	0.929516	0.0443881	-0.929516	0.16542	21.7085	3	0	0	0
GRMZM2G455828	0.641172	0.0736487	-1.28234	0.224733	11.7919	1	0	0	0
GRMZM2G469380	0.913228	0.0561161	-0.913228	0.325923	11.0454	3	0	0	0
GRMZM2G472643	0.919773	0.100326	-0.919773	0.25945	13.226	3	0	0	0
GRMZM2G476009	0.876925	0.22918	-0.876925	0.479739	6.59751	4	0	0	0
GRMZM2G481291	0.891977	0.049592	-0.891977	0.457397	7.75501	3	0	0	0
GRMZM2G700188	0.888007	0.254834	-0.888007	0.406912	7.39818	5	0	0	0
GRMZM5G800586	0.897412	0.196787	-0.897412	0.383422	8.32918	4	0	0	0
GRMZM5G814314	0.767323	0.229193	-0.767323	0.843036	3.51324	3	0	0	0
GRMZM5G818058	0.927775	0.0590901	-0.927775	0.185643	19.0488	3	0	0	0
GRMZM5G823855	0.920696	0.0896964	-0.920697	0.254564	13.6448	3	0	0	0
GRMZM5G825759	0.925609	0.112636	-0.925609	0.189673	16.7838	4	0	0	0
GRMZM5G828630	0.789785	0.261321	-0.789785	0.775684	3.85958	3	0	0	0
GRMZM5G829038	-0.843184	0.567719	0.843184	0.33932	5.09943	4	0	0	0
GRMZM5G834758	-0.793838	0.266717	0.793838	0.762706	3.92991	3	0	0	0
GRMZM5G840703	0.919966	0.217532	-0.919966	0.170632	13.3102	5	0	0	0
GRMZM5G845611	0.919397	0.0935548	-0.919397	0.265465	13.0658	3	0	0	0
GRMZM5G877388	0.777074	0.11099	-0.777074	0.843068	3.65534	3	0	0	0
GRMZM5G885392	0.934876	0.0399206	-0.934876	0.033026	72.1759	5	0	0	0
GRMZM5G887054	0.637697	0.307966	-0.637697	1.07428	2.28249	3	0	0	0
AC205471.4_FG007	-0.674189	0.187945	0.674189	1.04208	2.54677	6	0	0	0
AC208204.3_FG006	-0.611142	0.130064	0.611142	1.1491	2.11388	6	0	0	0
AC220927.3_FG007	-0.827572	0.324311	0.827572	0.633892	4.64904	6	0	0	0
AC234165.1_FG002	-0.602762	0.193212	0.602762	1.15202	2.06407	6	0	0	0
AC235543.1_FG003	-0.636555	0.0472014	0.636555	1.11829	2.27486	6	0	0	0
GRMZM2G001639	-0.722651	0.323925	0.722651	0.914225	2.98027	6	0	0	0
GRMZM2G003306	0.665128	1.00573	-0.665128	0.376983	2.47706	6	0	0	0
GRMZM2G004511	-0.77181	0.436741	0.77181	0.744367	3.5772	6	0	0	0
GRMZM2G009519	-0.721922	0.689166	0.721922	0.68454	2.97282	6	0	0	0
GRMZM2G011006	-0.865502	0.2766	0.865502	0.509156	5.97478	6	0	0	0
GRMZM2G011240	-0.66681	0.0330615	0.66681	1.07077	2.48977	6	0	0	0
GRMZM2G012631	0.753041	0.895312	-0.75304	0.139871	3.32405	6	0	0	0
GRMZM2G012891	-0.738574	0.346477	0.738574	0.871001	3.15164	6	0	0	0
GRMZM2G013457	0.691715	0.62665	-0.691715	0.815305	2.6907	6	0	0	0
GRMZM2G015605	-0.744175	0.487209	0.744175	0.786873	3.21633	6	0	0	0
GRMZM2G018197	0.705974	0.780842	-0.705974	0.628136	2.81789	6	0	0	0
GRMZM2G018228	0.654556	0.16756	-0.654556	1.0783	2.3993	6	0	0	0
GRMZM2G019353	-0.645864	0.0868991	0.645864	1.10155	2.33803	6	0	0	0
GRMZM2G023387	-0.603542	0.212701	0.603542	1.14749	2.06864	6	0	0	0
GRMZM2G024354	0.727049	0.757266	-0.727049	0.591845	3.02587	6	0	0	0
GRMZM2G026147	-0.803035	0.30026	0.803035	0.723557	4.10034	6	0	0	0
GRMZM2G030016	0.686464	0.537002	-0.686464	0.887886	2.64623	6	0	0	0
GRMZM2G030228	0.689454	0.903045	-0.689454	0.500251	2.67141	6	0	0	0
GRMZM2G030731	0.713705	0.58888	-0.713705	0.792604	2.89119	6	0	0	0
GRMZM2G031496	-0.605614	0.135236	0.605614	1.15629	2.08085	6	0	0	0
GRMZM2G033570	-0.681571	0.319988	0.681571	0.996077	2.60586	6	0	0	0
GRMZM2G035853	-0.581282	0.131907	0.581282	1.18949	1.94281	6	0	0	0
GRMZM2G037452	-0.764184	0.156833	0.764184	0.86687	3.46985	6	0	0	0
GRMZM2G038032	0.644451	1.05506	-0.644451	0.335673	2.32829	6	0	0	0
GRMZM2G038598	-0.690876	0.252717	0.690876	0.998319	2.68351	6	0	0	0
GRMZM2G042639	-0.737937	0.688376	0.737937	0.638229	3.14443	6	0	0	0
GRMZM2G043291	-0.737937	0.688376	0.737937	0.638229	3.14443	6	0	0	0
GRMZM2G047732	0.734373	0.892215	-0.734373	0.314867	3.1047	6	0	0	0
GRMZM2G053458	-0.722492	0.785831	0.722492	0.56905	2.97864	6	0	0	0
GRMZM2G053934	-0.692523	0.256844	0.692523	0.994214	2.69765	6	0	0	0
GRMZM2G054136	0.67851	1.02921	-0.67851	0.21537	2.5811	6	0	0	0
GRMZM2G055585	0.741148	0.808359	-0.741148	0.463774	3.18106	6	0	0	0
GRMZM2G056686	-0.696991	0.21579	0.696991	0.995647	2.73662	6	0	0	0
GRMZM2G057608	0.684222	1.00471	-0.684222	0.27472	2.62761	6	0	0	0
GRMZM2G060296	-0.70632	0.230734	0.70632	0.97454	2.8211	6	0	0	0
GRMZM2G063340	0.684053	0.431146	-0.684053	0.948491	2.62622	6	0	0	0
GRMZM2G063617	0.654782	0.597455	-0.654782	0.91273	2.40092	6	0	0	0
GRMZM2G064302	0.780939	0.729444	-0.780939	0.418253	3.71501	6	0	0	0
GRMZM2G067371	-0.739233	0.281947	0.739233	0.892523	3.15913	6	0	0	0
GRMZM2G067456	0.630237	0.281274	-0.630237	1.09317	2.23334	6	0	0	0
GRMZM2G076844	-0.85928	0.171173	0.85928	0.578848	5.69412	6	0	0	0
GRMZM2G078526	-0.601055	0.0087506	0.601055	1.17042	2.0541	6	0	0	0
GRMZM2G079440	-0.559455	0.00737175	0.559455	1.22419	1.82797	6	0	0	0
GRMZM2G083894	-0.865938	0.470903	0.865938	0.334647	5.99575	6	0	0	0
GRMZM2G086906	0.671616	0.377689	-0.671616	0.9939	2.52667	6	0	0	0
GRMZM2G087094	-0.831699	0.506547	0.831699	0.481819	4.75869	6	0	0	0
GRMZM2G090865	-0.749611	0.223714	0.749611	0.885912	3.28157	6	0	0	0
GRMZM2G091124	-0.550111	0.106996	0.550111	1.23081	1.78109	6	0	0	0
GRMZM2G091201	-0.563176	0.016829	0.563176	1.21954	1.847	6	0	0	0
GRMZM2G099352	0.72619	0.522811	-0.72619	0.808536	3.01687	6	0	0	0
GRMZM2G100467	0.659718	0.22377	-0.659718	1.05955	2.4368	6	0	0	0
GRMZM2G102891	0.749294	0.660508	-0.749294	0.632364	3.2777	6	0	0	0
GRMZM2G112524	0.657514	0.984497	-0.657514	0.459603	2.42068	6	0	0	0
GRMZM2G112538	0.657514	0.984497	-0.657514	0.459603	2.42068	6	0	0	0
GRMZM2G114793	0.723262	0.915545	-0.723261	0.316479	2.98652	6	0	0	0
GRMZM2G118172	-0.546681	0.0391516	0.546681	1.23889	1.76419	6	0	0	0
GRMZM2G119705	-0.636433	0.164709	0.636433	1.10728	2.27406	6	0	0	0
GRMZM2G119809	0.749294	0.660508	-0.749294	0.632364	3.2777	6	0	0	0
GRMZM2G122871	0.729212	0.535692	-0.729212	0.792696	3.04877	6	0	0	0
GRMZM2G124540	-0.836338	0.654735	0.836338	0.198555	4.88958	6	0	0	0
GRMZM2G127453	-0.825067	0.502203	0.825067	0.515586	4.58531	6	0	0	0
GRMZM2G131087	-0.522636	0.0142073	0.522636	1.26678	1.65018	6	0	0	0
GRMZM2G139349	0.670722	0.927106	-0.670722	0.523603	2.51974	6	0	0	0
GRMZM2G140116	0.638984	0.324432	-0.638984	1.06737	2.29112	6	0	0	0
GRMZM2G142640	0.611781	1.13727	-0.611781	0.204623	2.11774	6	0	0	0
GRMZM2G144782	-0.647536	0.0664608	0.647536	1.10035	2.34964	6	0	0	0
GRMZM2G145280	0.677669	0.335378	-0.677669	0.998112	2.57436	6	0	0	0
GRMZM2G149422	-0.87387	0.047699	0.87387	0.542827	6.41468	6	0	0	0
GRMZM2G152908	0.692424	0.957087	-0.692424	0.372534	2.6968	6	0	0	0
GRMZM2G158034	0.679621	0.291924	-0.679621	1.00818	2.59004	6	0	0	0
GRMZM2G175818	0.717751	0.788699	-0.717751	0.580956	2.93089	6	0	0	0
GRMZM2G176595	0.616771	1.13173	-0.616771	0.195183	2.1482	6	0	0	0
GRMZM2G176952	-0.70632	0.230734	0.70632	0.97454	2.8211	6	0	0	0
GRMZM2G178341	0.646064	0.404726	-0.646064	1.02785	2.33941	6	0	0	0
GRMZM2G179147	-0.583405	0.0397725	0.583405	1.19337	1.95441	6	0	0	0
GRMZM2G305027	0.717545	0.587071	-0.717545	0.784661	2.92884	6	0	0	0
GRMZM2G311182	-0.66681	0.0330615	0.66681	1.07077	2.48977	6	0	0	0
GRMZM2G312521	-0.745971	0.112579	0.745971	0.91473	3.23761	6	0	0	0
GRMZM2G317584	-0.583963	0.0940422	0.583963	1.18959	1.95747	6	0	0	0
GRMZM2G318780	-0.66681	0.0330615	0.66681	1.07077	2.48977	6	0	0	0
GRMZM2G320373	-0.657607	0.0649957	0.657607	1.0844	2.42136	6	0	0	0
GRMZM2G329069	-0.745427	0.210014	0.745426	0.898591	3.23113	6	0	0	0
GRMZM2G354909	-0.669331	0.252249	0.669331	1.03684	2.50902	6	0	0	0
GRMZM2G357296	0.697188	0.870783	-0.697188	0.528091	2.73836	6	0	0	0
GRMZM2G373522	-0.880016	0.35069	0.880016	0.38106	6.79718	6	0	0	0
GRMZM2G381051	-0.553399	0.0341498	0.553399	1.23106	1.79744	6	0	0	0
GRMZM2G402564	-0.636248	0.0431916	0.636248	1.11892	2.27282	6	0	0	0
GRMZM2G406603	-0.89184	0.404143	0.89184	0.221343	7.74189	6	0	0	0
GRMZM2G428216	-0.816158	0.491021	0.816158	0.562073	4.37417	6	0	0	0
GRMZM2G443525	-0.686193	0.220363	0.686193	1.01447	2.64397	6	0	0	0
GRMZM2G479885	0.734283	0.930702	-0.734283	0.171275	3.10371	6	0	0	0
GRMZM2G549274	0.71944	0.289024	-0.71944	0.932496	2.94774	6	0	0	0
GRMZM2G701082	-0.704376	0.899869	0.704376	0.447788	2.80313	6	0	0	0
GRMZM5G803735	-0.689209	0.850082	0.689209	0.586517	2.66933	6	0	0	0
GRMZM5G851698	0.656357	0.0740321	-0.656357	1.08584	2.41228	6	0	0	0

## Sheet: GO-annotation
S3 Table. GO annotation of maize genes significantly expressed for leaf and ovary tissues based on drought treatment.
Gene Ids	GO acc
GRMZM2G445634	GO:0005515
GRMZM5G851698	GO:0040007 GO:0005730 GO:0005829 GO:0005622 GO:0003735 GO:0005886 GO:0009507 GO:0006412 GO:0009506 GO:0022627
GRMZM2G134980	GO:0006457 GO:0031072 GO:0051082 GO:0009408 GO:0046872 GO:0005524
GRMZM2G034152	GO:0006598 GO:0050660 GO:0000166 GO:0046592 GO:0055114 GO:0016491
GRMZM2G092311	GO:0009941 GO:0009534 GO:0010287 GO:0016020 GO:0009637 GO:0010218 GO:0009768 GO:0010114 GO:0046872 GO:0015979 GO:0009507
GRMZM2G042789	GO:0009611 GO:0004867
GRMZM2G071450	GO:0009579 GO:0009507 GO:0055035 GO:0009570 GO:0031977 GO:0009543 GO:0055070 GO:0009411 GO:0046688 GO:0017148 GO:0042221 GO:0005507 GO:0009055
GRMZM2G017290	GO:0009535 GO:0009579 GO:0009941 GO:0010287 GO:0016020 GO:0009538 GO:0015979 GO:0009507
GRMZM2G043162	GO:0009570 GO:0009767 GO:0051537 GO:0009416 GO:0009055 GO:0046872 GO:0009507
GRMZM2G148769	GO:0017057 GO:0005975 GO:0002229 GO:0009570 GO:0005777 GO:0005774 GO:0006098 GO:0071461 GO:0005886 GO:0009507 GO:0042742
GRMZM2G047954	GO:0009535 GO:0009941 GO:0008266 GO:0009570 GO:0031977 GO:0019898 GO:0048046 GO:0005509 GO:0009654 GO:0015979 GO:0042742
GRMZM2G079348	GO:0009941 GO:0006995 GO:0022626 GO:0020037 GO:0042542 GO:0005618 GO:0050897 GO:0009970 GO:0005739 GO:0016036 GO:0042744 GO:0009416 GO:0004096 GO:0046686 GO:0009737 GO:0046872 GO:0006979 GO:0055114 GO:0016491
GRMZM2G174984	GO:0042651 GO:0009534 GO:0010270 GO:0009654 GO:0015979
GRMZM2G080603	GO:0003676 GO:0010228 GO:0048046 GO:0009414 GO:0010043 GO:0009651 GO:0005737 GO:0009737 GO:0000380 GO:0005730 GO:0005618 GO:0005634 GO:0005777 GO:0000166 GO:0046686 GO:0003690 GO:0010501 GO:0045087 GO:0006406 GO:0007623 GO:0032508 GO:0010119 GO:0005886 GO:0009409 GO:0009506 GO:0009507 GO:0005829 GO:0003697 GO:0003729
GRMZM2G010884	GO:0009535 GO:0009579 GO:0010287 GO:0016020 GO:0015979 GO:0046872 GO:0009765 GO:0009507
GRMZM2G092427	GO:0009535 GO:0009579 GO:0009941 GO:0010287 GO:0016020 GO:0009765 GO:0010196 GO:0015979 GO:0009507
GRMZM2G133844	GO:0009535 GO:0010258 GO:0016655 GO:0005886 GO:0055114 GO:0009507
GRMZM2G051247	GO:0017069 GO:0000398 GO:0003676 GO:0000166
GRMZM2G087094	GO:0009505 GO:0009506 GO:0051607
GRMZM2G144782	GO:0046872 GO:0008270 GO:0005515
GRMZM5G825759	GO:0009535 GO:0009579 GO:0045263 GO:0015986 GO:0015992 GO:0009941 GO:0016021 GO:0016020 GO:0015078 GO:0042742 GO:0006811 GO:0009507
GRMZM2G364069	GO:0006457 GO:0031072 GO:0005829 GO:0051082 GO:0005524 GO:0005886 GO:0009408 GO:0046872 GO:0009506
GRMZM2G026807	GO:0009579 GO:0009941 GO:0005975 GO:0016853 GO:0009570 GO:0010319 GO:0009624 GO:0048046 GO:0006098 GO:0008152 GO:0009409 GO:0004750 GO:0046872 GO:0009507
GRMZM2G181258	GO:0022900 GO:0006662 GO:0009055 GO:0015035 GO:0045454 GO:0009507
GRMZM2G419891	GO:0005773 GO:0005515
GRMZM2G351977	GO:0009535 GO:0009579 GO:0009941 GO:0010287 GO:0016020 GO:0009637 GO:0005739 GO:0009765 GO:0048046 GO:0010218 GO:0010114 GO:0046872 GO:0015979 GO:0009507
GRMZM2G162233	GO:0009535 GO:0009507
GRMZM2G177828	GO:0005886
GRMZM2G019404	GO:0016787 GO:0008553 GO:0009737 GO:0009414 GO:0005773 GO:0006812 GO:0005634 GO:0006200 GO:0000166 GO:0010119 GO:0016887 GO:0005886 GO:0019829 GO:0046872 GO:0006754 GO:0016021 GO:0005524
GRMZM2G057075	GO:0005515
GRMZM2G326111	GO:0005737 GO:0005794 GO:0000413 GO:0006457 GO:0016853 GO:0005829 GO:0048046 GO:0003755 GO:0005886 GO:0046686 GO:0042277 GO:0009506 GO:0009507
GRMZM2G063617	GO:0022625 GO:0005730 GO:0005622 GO:0003735 GO:0005886 GO:0006412
GRMZM2G381051	GO:0050660 GO:0055114 GO:0005739 GO:0003995 GO:0005524 GO:0005759 GO:0009083
GRMZM2G085646	GO:0015979 GO:0009538
GRMZM2G056252	GO:0016717 GO:0006629 GO:0055114
GRMZM2G055585	GO:0003824 GO:0004553 GO:0005975 GO:0009845
GRMZM2G479885	GO:0043565 GO:0003700 GO:0005634 GO:0045893 GO:0009267 GO:0046982
GRMZM2G083841	GO:0005737 GO:0016829 GO:0008964 GO:0006099 GO:0015977 GO:0008152 GO:0015979
GRMZM2G072280	GO:0009535 GO:0009579 GO:0016020 GO:0009765 GO:0046872 GO:0015979 GO:0009507
GRMZM2G160268	GO:0009535 GO:0009579 GO:0009941 GO:0010287 GO:0016020 GO:0009765 GO:0046872 GO:0015979 GO:0009507
GRMZM2G318780	GO:0001666 GO:0016157 GO:0005829 GO:0016020 GO:0005985 GO:0009505 GO:0009058 GO:0016757 GO:0010431 GO:0005982
GRMZM2G042639	GO:0009570 GO:0010731 GO:0005515
GRMZM2G119809	GO:0022626 GO:0005730 GO:0005829 GO:0005622 GO:0003735 GO:0005886 GO:0009409 GO:0006414 GO:0005634 GO:0009507
GRMZM2G015605	GO:0009737 GO:0016023 GO:0016021 GO:0032940 GO:0003674 GO:0009414 GO:0005886 GO:0009409 GO:0042538
GRMZM2G060702	GO:0003779 GO:0005737 GO:0030042 GO:0015629 GO:0005622
GRMZM2G016622	GO:0009535 GO:0009579 GO:0010287 GO:0016020 GO:0009538 GO:0015979 GO:0009507
GRMZM2G122937	GO:0005773 GO:0005886
GRMZM2G071010	GO:0006974 GO:0016881 GO:0006301 GO:0031372
AC235543.1_FG003	GO:0009793
GRMZM2G058070	GO:0009535 GO:0009579 GO:0009570 GO:0016020 GO:0031977 GO:0009543 GO:0048046 GO:0005509 GO:0019898 GO:0009654 GO:0015979 GO:0009507
GRMZM2G126772	GO:0008168 GO:0016740 GO:0032259
GRMZM2G036921	GO:0009579 GO:0009941 GO:0009570 GO:0042742 GO:0016491 GO:0009505 GO:0055114 GO:0009507
GRMZM2G033570	GO:0071281 GO:0003700 GO:0005634 GO:0009723 GO:0006355 GO:0042742
GRMZM2G047732	GO:0005794 GO:0022627 GO:0005622 GO:0003735 GO:0005515 GO:0006412 GO:0005840
GRMZM5G814314	GO:0016881 GO:0016567 GO:0006511 GO:0016874 GO:0004842
GRMZM2G353444	GO:0004806 GO:0006629
GRMZM2G354909	GO:0000166 GO:0055114 GO:0016491
GRMZM2G301823	GO:0043234 GO:0009744 GO:0034605 GO:0070417 GO:0009416 GO:0071454
GRMZM2G172826	GO:0016705 GO:0020037 GO:0055114 GO:0009055
GRMZM2G013457	GO:0003735 GO:0005622 GO:0005840 GO:0006412
GRMZM2G142640	GO:0005730 GO:0048467 GO:0005840 GO:0022625 GO:0009734 GO:0005886 GO:0009507
GRMZM2G078526	GO:0046872 GO:0008270 GO:0005515
GRMZM2G059191	GO:0009535 GO:0048046 GO:0050661 GO:0050660 GO:0009941 GO:0009570 GO:0009579 GO:0031977 GO:0003959 GO:0004324 GO:0008266 GO:0016491 GO:0042742 GO:0009507 GO:0009817 GO:0045157 GO:0045156 GO:0005507 GO:0042651 GO:0055114 GO:0009767
GRMZM2G024354	GO:0022625 GO:0005730 GO:0005622 GO:0003735 GO:0005886 GO:0006412
GRMZM2G317584	GO:0003700 GO:0006355 GO:0005634 GO:0042742 GO:0009723
GRMZM2G012324	GO:0009535 GO:0009644 GO:0009507
GRMZM2G013342	GO:0009535 GO:0009579 GO:0009941 GO:0010287 GO:0016020 GO:0009538 GO:0015979 GO:0009507
GRMZM2G038598	GO:0005795 GO:0050662 GO:0042546 GO:0016853 GO:0009969 GO:0005829 GO:0010053 GO:0044237 GO:0000166 GO:0006012 GO:0006950 GO:0046983 GO:0003978 GO:0016491
GRMZM2G099454	GO:0004568 GO:0006032 GO:0005975 GO:0016998
GRMZM2G082185	GO:0008652 GO:0009941 GO:0048868 GO:0009570 GO:0005802 GO:0004124 GO:0005739 GO:0048046 GO:0006535 GO:0016740 GO:0008270 GO:0005794 GO:0046686 GO:0005768 GO:0005524 GO:0009507
GRMZM2G113349	GO:0009535 GO:0009579 GO:0010207 GO:0008266 GO:0009570 GO:0010287 GO:0010242 GO:0042549 GO:0031977 GO:0019898 GO:0048046 GO:0010205 GO:0009543 GO:0042742 GO:0009507 GO:0009654 GO:0035304 GO:0005509
GRMZM2G077333	GO:0009535 GO:0009579 GO:0016020 GO:0010196 GO:0010027 GO:0009507
GRMZM2G153184	GO:0009535 GO:0009579 GO:0009941 GO:0010287 GO:0016020 GO:0009765 GO:0046872 GO:0015979 GO:0009507
GRMZM2G134130	GO:0009535 GO:0009523 GO:0009533 GO:0016021 GO:0030145 GO:0015979
GRMZM2G033885	GO:0009535 GO:0009579 GO:0009941 GO:0010287 GO:0016020 GO:0009637 GO:0010218 GO:0009765 GO:0010114 GO:0046872 GO:0015979 GO:0009507
GRMZM2G059392	GO:0009536 GO:0010076 GO:0010077 GO:0048832 GO:0016829 GO:0010083 GO:0009691
GRMZM2G451224	GO:0009535 GO:0009579 GO:0016021 GO:0016020 GO:0009538 GO:0015979 GO:0010287 GO:0009507
GRMZM2G102471	GO:0016881 GO:0006511 GO:0016874
GRMZM2G147243	GO:0009733 GO:0009734 GO:0005634 GO:0006355 GO:0006417 GO:0046983
GRMZM2G340251	GO:0005794 GO:0022626 GO:0005773 GO:0009615 GO:0005829 GO:0000166 GO:0048046 GO:0005618 GO:0005524 GO:0002020 GO:0005886 GO:0046686 GO:0009408 GO:0005774 GO:0009506 GO:0009507
GRMZM2G023387	GO:0006457 GO:0005829 GO:0003756 GO:0006662 GO:0015035 GO:0045454 GO:0009055
GRMZM2G424053	GO:0050832 GO:0042542 GO:0005618 GO:0009570 GO:0005739 GO:0006979 GO:0048046 GO:0005773 GO:0016671 GO:0008047 GO:0010188 GO:0005886 GO:0046686 GO:0045454 GO:0009055 GO:0015035 GO:0006662 GO:0043085 GO:0009507
GRMZM2G083894	GO:0046872 GO:0008270 GO:0003677
GRMZM2G306345	GO:0009570 GO:0005829 GO:0016301 GO:0003824 GO:0016310 GO:0006090 GO:0005634 GO:0005524 GO:0050242
AC209208.3_FG002	GO:0009941 GO:0046658 GO:0005773 GO:0005215 GO:0016021 GO:0006810 GO:0005739 GO:0015250 GO:0006833 GO:0009414 GO:0005886 GO:0009651 GO:0009507
GRMZM2G064302	GO:0000015 GO:0005737 GO:0016829 GO:0000287 GO:0004634 GO:0006096
GRMZM2G381071	GO:0005509
GRMZM2G120320	GO:0003700 GO:0006355 GO:0043565
GRMZM2G130678	GO:0003779 GO:0030042 GO:0015629 GO:0005622
GRMZM5G800586	GO:0005794 GO:0005802 GO:0005768
GRMZM2G035557	GO:0005829 GO:0005509
GRMZM2G046284	GO:0009579 GO:0009941 GO:0009737 GO:0009570 GO:0010287 GO:0016020 GO:0031977 GO:0006096 GO:0048046 GO:0004332 GO:0046686 GO:0022626 GO:0016829 GO:0009507
GRMZM2G158034	GO:0000911 GO:0009965 GO:0022626 GO:0005730 GO:0005618 GO:0016020 GO:0005622 GO:0003735 GO:0010090 GO:0006412 GO:0009507
GRMZM2G099352	GO:0009628 GO:0022627 GO:0005730 GO:0005773 GO:0005622 GO:0003735 GO:0003723 GO:0005886 GO:0009651 GO:0006412 GO:0009506 GO:0009507
GRMZM2G105644	GO:0009535 GO:0009941 GO:0015995 GO:0016628 GO:0016020 GO:0051188 GO:0000166 GO:0045550 GO:0015979 GO:0055114 GO:0009507
GRMZM2G152908	GO:0009744 GO:0016157 GO:0016757 GO:0005773 GO:0005829 GO:0005985 GO:0009749 GO:0010555 GO:0009413 GO:0009058 GO:0009409 GO:0006970 GO:0009414 GO:0005886 GO:0046686 GO:0001666 GO:0009506
GRMZM2G037452	GO:0005886
GRMZM2G079908	GO:0000062
GRMZM2G001696	GO:0005737 GO:0005730 GO:0009817 GO:0005829 GO:0016020 GO:0004612 GO:0016036 GO:0046686 GO:0017076 GO:0005634 GO:0016829 GO:0005524 GO:0006094
GRMZM2G406603	GO:0006633 GO:0016297
GRMZM2G004060	GO:0003700 GO:0006355 GO:0043565
GRMZM2G048907	GO:0009535 GO:0009579 GO:0015986 GO:0015992 GO:0009941 GO:0006811 GO:0046933 GO:0046961 GO:0045261 GO:0016020 GO:0009772 GO:0009507
GRMZM2G052610	GO:0009535 GO:0009941 GO:0009507
GRMZM2G012631	GO:0071277 GO:0005794 GO:0006457 GO:0005730 GO:0005618 GO:0009570 GO:0005634 GO:0010286 GO:0006952 GO:0051082 GO:0005774 GO:0048046 GO:0048366 GO:0005739 GO:0009414 GO:0005886 GO:0009651 GO:0050821 GO:0009908 GO:0005829 GO:0005524
GRMZM2G053458	GO:0046872 GO:0022900 GO:0051537 GO:0009507 GO:0009055
AC216353.2_FG005	GO:0005737 GO:0006796 GO:0000287 GO:0004427
GRMZM2G057608	GO:0005886 GO:0022627 GO:0009507 GO:0005730
GRMZM2G178192	GO:0006139 GO:0009570 GO:0046939 GO:0004017 GO:0016740 GO:0005524
GRMZM2G036880	GO:0009535 GO:0009579 GO:0009941 GO:0010287 GO:0016020 GO:0009637 GO:0010218 GO:0009768 GO:0010114 GO:0046872 GO:0015979 GO:0009507
GRMZM2G004382	GO:0050662 GO:0005507 GO:0016853 GO:0009941 GO:0005618 GO:0009570 GO:0005739 GO:0000166 GO:0048046 GO:0004455 GO:0009507 GO:0046686 GO:0046872 GO:0009082 GO:0055114 GO:0016491
GRMZM2G357296	GO:0003735 GO:0005622 GO:0006412 GO:0005515 GO:0005840
GRMZM2G074824	GO:0003824 GO:0008152
GRMZM2G175562	GO:0009535 GO:0009579 GO:0010207 GO:0008266 GO:0009570 GO:0010287 GO:0010242 GO:0042549 GO:0031977 GO:0009543 GO:0048046 GO:0010205 GO:0042742 GO:0009507 GO:0019898 GO:0009654 GO:0035304 GO:0005509
GRMZM2G069095	GO:0016787 GO:0015992 GO:0009941 GO:0005794 GO:0016020 GO:0004427 GO:0009678 GO:0009705 GO:0048366 GO:0009926 GO:0005739 GO:0009414 GO:0009651 GO:0009507
GRMZM2G052100	GO:0006950
GRMZM2G402564	GO:0005737 GO:0006829 GO:0005634 GO:0016020 GO:0008270 GO:0046872
GRMZM2G036427	GO:0005773 GO:0005794 GO:0006950 GO:0051536 GO:0005886
GRMZM2G089136	GO:0005737 GO:0009579 GO:0004618 GO:0009941 GO:0005618 GO:0016310 GO:0010319 GO:0016020 GO:0005739 GO:0006096 GO:0048046 GO:0009409 GO:0016740 GO:0009570 GO:0046686 GO:0005634 GO:0005829 GO:0009507
GRMZM2G030731	GO:0005730 GO:0022625 GO:0016020 GO:0005622 GO:0003735 GO:0010229 GO:0009908 GO:0006412 GO:0009506
AC195340.3_FG001	GO:0045298 GO:0005856 GO:0005200 GO:0005730 GO:0005773 GO:0005829 GO:0071258 GO:0003924 GO:0005737 GO:0000166 GO:0005618 GO:0000226 GO:0051258 GO:0005886 GO:0009651 GO:0006184 GO:0005874 GO:0009506 GO:0005525
GRMZM2G057186	GO:0019853 GO:0052544 GO:0009753 GO:0008928 GO:0009408 GO:0010474 GO:0010475 GO:0080046 GO:0010473 GO:0010193 GO:0010471 GO:0010472 GO:0080048 GO:0042742
GRMZM2G100467	GO:0003735 GO:0005622 GO:0005840 GO:0006412 GO:0022625
GRMZM2G027378	GO:0006974 GO:0016881 GO:0006301 GO:0031372
GRMZM2G172214	GO:0003824 GO:0008152 GO:0005515
GRMZM2G139349	GO:0022627 GO:0005730 GO:0005774 GO:0005886 GO:0009506 GO:0009507
GRMZM2G024150	GO:0009535 GO:0009579 GO:0009941 GO:0010287 GO:0016020 GO:0009538 GO:0015979 GO:0009507
GRMZM2G067456	GO:0022625 GO:0005773 GO:0005730 GO:0005622 GO:0003735 GO:0003723 GO:0005886 GO:0006412 GO:0009507
GRMZM2G053934	GO:0005524 GO:0009507 GO:0017111 GO:0005515 GO:0000166
GRMZM2G175818	GO:0006633 GO:0000036 GO:0005829 GO:0009507
GRMZM2G116689	GO:0005515
GRMZM2G042118	GO:0031564 GO:0009414 GO:0009631 GO:0000166 GO:0009845 GO:0003676 GO:0009651 GO:0003690 GO:0005507 GO:0003697 GO:0005524
GRMZM2G038519	GO:0009535 GO:0009579 GO:0016020 GO:0009765 GO:0046872 GO:0015979 GO:0009507
GRMZM2G108780	GO:0005737 GO:0005856 GO:0030036 GO:0003779 GO:0005886 GO:0008154 GO:0009507
GRMZM2G178341	GO:0022627 GO:0005730 GO:0005618 GO:0005829 GO:0005774 GO:0003735 GO:0005773 GO:0003723 GO:0005886 GO:0005622 GO:0006412 GO:0009506
GRMZM2G455828	GO:0005737 GO:0022627 GO:0005618 GO:0005829 GO:0005622 GO:0003735 GO:0005886 GO:0006412
GRMZM2G108474	GO:0031117 GO:0048046 GO:0009790 GO:0042742 GO:0009579 GO:0005737 GO:0007346 GO:0010252 GO:0005634 GO:0009860 GO:0005774 GO:0046686 GO:0005794 GO:0008283 GO:0008017 GO:0048768 GO:0001558 GO:0005886 GO:0009506 GO:0009507 GO:0009791 GO:0040014 GO:0009819 GO:0005829 GO:0048527
GRMZM2G305027	GO:0005730 GO:0005634 GO:0003677 GO:0000786 GO:0046982 GO:0005694 GO:0006334 GO:0009507
GRMZM2G038783	GO:0008270 GO:0005515 GO:0005622
GRMZM2G016677	GO:0015979 GO:0009654 GO:0005509 GO:0019898
GRMZM2G380414	GO:0016020 GO:0009523 GO:0015979
AC190623.3_FG001	GO:0009535 GO:0009507 GO:0042549 GO:0015979 GO:0009523
GRMZM2G164558	GO:0009535 GO:0009512
GRMZM2G700188	GO:0016491 GO:0000166 GO:0009617 GO:0009626 GO:0048046 GO:0008270 GO:0018456 GO:0046872 GO:0055114 GO:0016747
GRMZM2G102891	GO:0003735 GO:0006414 GO:0005840 GO:0005622
GRMZM2G114793	GO:0005783 GO:0005730 GO:0005618 GO:0005634 GO:0005788 GO:0000166 GO:0005773 GO:0010197 GO:0005886 GO:0046686 GO:0009408 GO:0005524 GO:0034976
GRMZM2G098298	GO:0005773 GO:0005634 GO:0042742 GO:0006508 GO:0009269 GO:0009651 GO:0008233 GO:0008234
GRMZM2G018228	GO:0022626 GO:0005618 GO:0005622 GO:0003735 GO:0005886 GO:0006412
GRMZM2G056068	GO:0071585
GRMZM2G177412	GO:0050661 GO:0015995 GO:0006782 GO:0008883 GO:0009416 GO:0006979 GO:0055114 GO:0016491
GRMZM2G087598	GO:0009535 GO:0009579 GO:0004222 GO:0009941 GO:0016020 GO:0031977 GO:0017111 GO:0010205 GO:0030163 GO:0006508 GO:0010027 GO:0000166 GO:0008233 GO:0005524 GO:0009507
GRMZM2G358009	GO:0006662 GO:0015035 GO:0045454 GO:0009055
GRMZM2G430807	GO:0005507 GO:0046872
GRMZM2G449496	GO:0009535 GO:0009941 GO:0007623 GO:0016020 GO:0000166 GO:0009508 GO:0009295 GO:0009507
GRMZM2G113033	GO:0004497 GO:0022626 GO:0031977 GO:0048046 GO:0015977 GO:0015979 GO:0009535 GO:0009941 GO:0005618 GO:0009570 GO:0016829 GO:0016020 GO:0009637 GO:0010218 GO:0005507 GO:0009579 GO:0009409 GO:0010114 GO:0055114 GO:0009507 GO:0016984 GO:0009853
GRMZM5G834758	GO:0005634 GO:0003677
GRMZM2G132759	GO:0016881 GO:0016874
GRMZM2G311182	GO:0010431 GO:0005829 GO:0005985 GO:0009505 GO:0010555 GO:0009058 GO:0009414 GO:0001666 GO:0005982
GRMZM2G124540	GO:0003682 GO:0003677
GRMZM2G038032	GO:0048367 GO:0022626 GO:0005829 GO:0005730 GO:0009739 GO:0042254 GO:0010476 GO:0046686 GO:0048364 GO:0009845 GO:0005515 GO:0006417 GO:0071215 GO:0005634 GO:0009507
GRMZM2G001639	GO:0009611 GO:0005515
GRMZM2G114954	GO:0003735 GO:0006414 GO:0005840 GO:0005622
GRMZM2G122871	GO:0005507 GO:0005853 GO:0005618 GO:0005829 GO:0005773 GO:0010043 GO:0005515 GO:0005886 GO:0046686 GO:0003746 GO:0006414 GO:0009506
GRMZM2G031496	GO:0005829 GO:0051536 GO:0005524 GO:0042803
GRMZM2G112538	GO:0006952 GO:0009607
GRMZM2G140667	GO:0020037 GO:0005618 GO:0009570 GO:0009408 GO:0000302 GO:0009793 GO:0042744 GO:0005886 GO:0046686 GO:0009651 GO:0004601 GO:0055114 GO:0009507
GRMZM2G030228	GO:0003735 GO:0005622 GO:0006412 GO:0005840
GRMZM2G025882	GO:0009535 GO:0009579 GO:0010206 GO:0031977 GO:0009543 GO:0003993 GO:0009507
GRMZM2G120115	GO:0005484 GO:0006886 GO:0016020 GO:0016192
GRMZM2G033208	GO:0004802 GO:0009941 GO:0009535 GO:0009570 GO:0009579 GO:0016020 GO:0016740 GO:0008152 GO:0046686 GO:0009651 GO:0046872 GO:0019253 GO:0009507
GRMZM2G131286	GO:0006468 GO:0009570 GO:0005829 GO:0016776 GO:0004721 GO:0000166 GO:0004674 GO:0005524 GO:0009507
GRMZM2G040095	GO:0031408 GO:0009737 GO:0009507 GO:0009753 GO:0009816 GO:0016165 GO:0048364 GO:0005515 GO:0005506 GO:0046872 GO:0055114 GO:0016491
GRMZM2G177659	GO:0005773 GO:0016021 GO:0005886
GRMZM2G050730	GO:0009507
GRMZM2G018627	GO:0009535 GO:0009579 GO:0009941 GO:0010287 GO:0009637 GO:0010218 GO:0009765 GO:0005886 GO:0010114 GO:0046872 GO:0015979 GO:0009507
GRMZM2G043291	GO:0005737 GO:0004364 GO:0005515 GO:0009570 GO:0010731 GO:0008152 GO:0046686 GO:0009507
GRMZM2G018197	GO:0022625 GO:0005618 GO:0005730 GO:0003735 GO:0005773 GO:0005886 GO:0006412 GO:0009507
GRMZM2G132000	GO:0005515
AC217975.3_FG001	GO:0016310 GO:0009927 GO:0004740 GO:0046777 GO:0005524 GO:0042803
GRMZM2G305856	GO:0003682 GO:0003677
GRMZM2G055936	GO:0005829 GO:0005886 GO:0046686 GO:0016491 GO:0055114 GO:0009507
GRMZM2G476009	GO:0003899 GO:0005634 GO:0006351 GO:0003677
GRMZM2G060296	GO:0005785 GO:0005783 GO:0005047 GO:0006810 GO:0003924 GO:0006614 GO:0000166 GO:0006184 GO:0006886 GO:0005525
GRMZM2G086906	GO:0022627 GO:0005730 GO:0005622 GO:0003735 GO:0005886 GO:0006412
GRMZM2G112524	GO:0006952 GO:0009607
GRMZM2G377855	GO:0009579 GO:0009941 GO:0016168 GO:0042550 GO:0016020 GO:0015979 GO:0050821 GO:0009780 GO:0009773 GO:0030093 GO:0009507
GRMZM2G402936	GO:0009534 GO:0009750 GO:0010287 GO:0016020 GO:0009637 GO:0010218 GO:0015979 GO:0048046 GO:0005739 GO:0010114 GO:0009765 GO:0009507
AC217401.3_FG001	GO:0080079 GO:0005975 GO:0080083 GO:0080081 GO:0047668 GO:0003824 GO:0022626 GO:0080082 GO:0009505
GRMZM2G109165	GO:0009941 GO:0005840 GO:0009570 GO:0016020 GO:0005622 GO:0003735 GO:0006412 GO:0009507
GRMZM2G145280	GO:0005730 GO:0005618 GO:0005829 GO:0022625 GO:0005622 GO:0003735 GO:0005886 GO:0006412
GRMZM2G011240	GO:0005985
GRMZM2G011592	GO:0051592 GO:0006814 GO:0016020 GO:0006793 GO:0006812 GO:0016021 GO:0008324 GO:0009624 GO:0006882 GO:0006816 GO:0055062 GO:0006874 GO:0030026 GO:0015369 GO:0009705 GO:0055085 GO:0010351
GRMZM2G003306	GO:0005730 GO:0005634 GO:0003677 GO:0000786 GO:0046982 GO:0005694 GO:0006334
GRMZM2G100754	GO:0016740 GO:0008171 GO:0032259 GO:0046983
GRMZM5G887054	GO:0022625 GO:0005829 GO:0005730 GO:0005622 GO:0003735 GO:0005886 GO:0006412 GO:0009506
GRMZM2G015419	GO:0009535 GO:0034440 GO:0031408 GO:0009753 GO:0080027 GO:0009620 GO:0009617 GO:0009611 GO:0016165 GO:0005515 GO:0009570 GO:0005506 GO:0046872 GO:0009941 GO:0055114 GO:0016491
GRMZM2G389768	GO:0006355 GO:0046872 GO:0008270 GO:0003677
GRMZM2G127386	GO:0009826 GO:0051211 GO:0071472 GO:0009574 GO:0010005 GO:0043622 GO:0005876
GRMZM2G174896	GO:0004674 GO:0006468 GO:0007165 GO:0005524 GO:0000166
GRMZM2G056686	GO:0033354 GO:0055114 GO:0016491
GRMZM2G091201	GO:0003682 GO:0003677
GRMZM2G119705	GO:0006952 GO:0016787 GO:0017148 GO:0030598
GRMZM2G024933	GO:0003824
AC220927.3_FG007	GO:0016020 GO:0009505 GO:0009741
GRMZM2G116614	GO:0005515
GRMZM2G443525	GO:0005515 GO:0043531
GRMZM2G084279	GO:0009579 GO:0009941 GO:0009570 GO:0016491 GO:0005507 GO:0055114 GO:0009507
GRMZM2G162529	GO:0009535 GO:0009579 GO:0005975 GO:0009941 GO:0009570 GO:0010319 GO:0016020 GO:0008974 GO:0000166 GO:0048046 GO:0016740 GO:0042742 GO:0008152 GO:0016310 GO:0009409 GO:0005524 GO:0009507
GRMZM2G127453	GO:0009941
GRMZM2G116135	GO:0022625 GO:0005829 GO:0005730 GO:0005622 GO:0003735 GO:0005886 GO:0006412
GRMZM2G026147	GO:0006355 GO:0009505 GO:0016020 GO:0007165 GO:0005576
GRMZM2G373522	GO:0006950 GO:0009415
GRMZM2G063340	GO:0022627 GO:0005634 GO:0005622 GO:0003735 GO:0046686 GO:0009651 GO:0006412
GRMZM5G845611	GO:0009535 GO:0009941 GO:0009744 GO:0009570 GO:0010319 GO:0016020 GO:0016620 GO:0048046 GO:0009409 GO:0009416 GO:0051287 GO:0046686 GO:0006006 GO:0016491 GO:0055114 GO:0050661
GRMZM2G002825	GO:0003779 GO:0030042 GO:0015629 GO:0005622
GRMZM2G027663	GO:0010266 GO:0016045 GO:0009570 GO:0051536 GO:0080041 GO:0009228 GO:0009507
GRMZM2G447785	GO:0005576 GO:0010466 GO:0030414 GO:0004867
GRMZM2G472643	GO:0004674 GO:0006468 GO:0007165 GO:0005524 GO:0000166
GRMZM2G080107	GO:0009522 GO:0042651 GO:0005516 GO:0015979
GRMZM2G176595	GO:0005576 GO:0019953
GRMZM2G140116	GO:0005783 GO:0022625 GO:0005773 GO:0005829 GO:0005730 GO:0005774 GO:0003735 GO:0005886 GO:0005622 GO:0006412 GO:0009506 GO:0009507
GRMZM2G312521	GO:0003824 GO:0005992 GO:0008152
GRMZM2G416388	GO:0005515 GO:0050897 GO:0005739 GO:0003824 GO:0008152 GO:0009651 GO:0045454
GRMZM2G144030	GO:0003743 GO:0006452 GO:0045901 GO:0010089 GO:0045905 GO:0005634 GO:0009611 GO:0042742 GO:0034050 GO:0046686 GO:0003746 GO:0043022 GO:0006413 GO:0008612 GO:0003723
GRMZM2G054136	GO:0022626 GO:0040007 GO:0005730 GO:0005622 GO:0003735 GO:0005886 GO:0006412 GO:0009507
GRMZM2G030016	GO:0022626 GO:0005730 GO:0005618 GO:0005622 GO:0003735 GO:0005886 GO:0006412 GO:0009507
GRMZM2G328908	GO:0009535 GO:0010598 GO:0009773 GO:0009507
GRMZM2G051879	GO:0005634 GO:0000786 GO:0003677 GO:0046982 GO:0005694 GO:0006334
GRMZM2G305115	GO:0010204 GO:0006457 GO:0005783 GO:0046283 GO:0051082 GO:0009626 GO:0042742 GO:0055074 GO:0005789 GO:0005509
GRMZM2G079440	GO:0006950 GO:0009415
GRMZM2G440968	GO:0034605 GO:0009611 GO:0070417 GO:0010466 GO:0030414 GO:0005886 GO:0004869 GO:0042631
GRMZM2G001653	GO:0009579 GO:0009768 GO:0009522 GO:0009507
GRMZM2G073351	GO:0009535 GO:0009941 GO:0016020 GO:0016630 GO:0000166 GO:0003959 GO:0016491 GO:0009723 GO:0055114 GO:0009507
GRMZM2G009048	GO:0009579 GO:0009535 GO:0009522 GO:0005516 GO:0042651 GO:0015979 GO:0009507
GRMZM2G162200	GO:0009535 GO:0009579 GO:0016020 GO:0009941 GO:0005618 GO:0009570 GO:0010319 GO:0050790 GO:0010287 GO:0000166 GO:0048046 GO:0009416 GO:0042742 GO:0043531 GO:0009409 GO:0046863 GO:0030234 GO:0005634 GO:0005524 GO:0009507
GRMZM5G840703	GO:0022900 GO:0009055 GO:0051537
GRMZM2G179147	GO:0004497 GO:0009639 GO:0020037 GO:0016705 GO:0009687 GO:0050832 GO:0048838 GO:0009414 GO:0010295 GO:0046872 GO:0055114 GO:0009055
GRMZM5G877388	GO:0005737 GO:0005856 GO:0009524 GO:0005819 GO:0009826 GO:0005618 GO:0005829 GO:0005730 GO:0030036 GO:0003779 GO:0005886 GO:0048046 GO:0008154 GO:0005634 GO:0009506
GRMZM2G113618	GO:0004497 GO:0020037 GO:0016705 GO:0046872 GO:0055114 GO:0009055
GRMZM2G006791	GO:0020037 GO:0004601 GO:0055114 GO:0006979
AC208204.3_FG006	GO:0006950
GRMZM2G085019	GO:0051289 GO:0005618 GO:0051287 GO:0005829 GO:0050897 GO:0048046 GO:0042803 GO:0004473 GO:0008270 GO:0009507 GO:0005886 GO:0046686 GO:0046872 GO:0016619 GO:0006108 GO:0055114 GO:0016491

## Sheet: enriched rentries
S3 Table. Detail description of enriched maize genes significantly expressed for leaf and ovary tissues under drought treatment.
GO_acc	term_type	Term	queryitem	querytotal	bgitem	bgtotal	pvalue	FDR	entries
GO:0015979	P	photosynthesis	41	241	247	25864	1.7e-36	2.1e-33	GRMZM2G013342 GRMZM2G092311 GRMZM2G351977 GRMZM2G113349 GRMZM2G402936 GRMZM2G153184 GRMZM2G377855 GRMZM2G134130 GRMZM2G047954 GRMZM2G174984 GRMZM2G033885 GRMZM2G010884 GRMZM2G092427 GRMZM2G451224 GRMZM2G038519 GRMZM2G036880 GRMZM2G009048 GRMZM2G016677 GRMZM2G380414 AC190623.3_FG001 GRMZM2G160268 GRMZM2G085646 GRMZM2G017290 GRMZM2G087598 GRMZM2G105644 GRMZM2G083841 GRMZM2G072280 GRMZM2G113033 GRMZ…
GO:0050896	P	response to stimulus	96	241	3551	25864	2.5e-23	1.5e-20	GRMZM2G134980 GRMZM2G092311 GRMZM2G042789 GRMZM2G071450 GRMZM2G047954 GRMZM2G092427 GRMZM2G087094 GRMZM5G825759 GRMZM2G364069 GRMZM2G026807 GRMZM2G036880 GRMZM2G351977 GRMZM2G108474 GRMZM2G326111 GRMZM2G140667 GRMZM2G055936 GRMZM2G479885 GRMZM2G079348 GRMZM2G318780 GRMZM2G119809 GRMZM2G015605 GRMZM2G071010 GRMZM2G036921 GRMZM2G033570 GRMZM2G301823 GRMZM2G142640 GRMZM2G059191 GRMZM2G175562 GRMZM2G…
GO:0019684	P	photosynthesis light reaction	24	241	142	25864	7.8e-22	3.2e-19	GRMZM2G092311 GRMZM2G351977 GRMZM2G113349 GRMZM2G153184 GRMZM2G174984 GRMZM2G033885 GRMZM2G010884 GRMZM2G402936 GRMZM2G092427 GRMZM2G038519 GRMZM2G036880 AC190623.3_FG001 GRMZM2G160268 GRMZM2G377855 GRMZM2G087598 GRMZM2G072280 GRMZM2G025882 GRMZM2G328908 GRMZM2G001653 GRMZM2G018627 GRMZM2G043162 GRMZM2G048907 GRMZM2G059191 GRMZM2G175562
GO:0006950	P	response to stress	68	241	2243	25864	2.3e-18	7e-16	GRMZM2G134980 GRMZM2G079440 AC195340.3_FG001 GRMZM2G087094 GRMZM2G042789 GRMZM2G057186 GRMZM2G113349 GRMZM2G089136 GRMZM2G047954 GRMZM2G112524 GRMZM2G148769 AC209208.3_FG002 GRMZM5G825759 GRMZM2G364069 GRMZM2G026807 GRMZM2G424053 GRMZM2G038598 GRMZM2G108474 GRMZM2G069095 GRMZM2G015419 GRMZM2G162200 GRMZM2G080603 GRMZM2G042118 GRMZM2G019404 GRMZM2G700188 GRMZM2G119705 GRMZM2G114793 GRMZM2G098298 G…
GO:0009765	P	photosynthesis light harvesting	14	241	37	25864	2.1e-17	5.2e-15	GRMZM2G072280 GRMZM2G092311 GRMZM2G036880 GRMZM2G351977 GRMZM2G010884 GRMZM2G153184 GRMZM2G001653 GRMZM2G025882 GRMZM2G018627 GRMZM2G033885 GRMZM2G160268 GRMZM2G402936 GRMZM2G092427 GRMZM2G038519
GO:0006091	P	generation of precursor metabolites and energy	32	241	494	25864	3.2e-17	6.6e-15	GRMZM2G089136 GRMZM2G092311 GRMZM2G351977 GRMZM2G113349 GRMZM2G153184 GRMZM2G174984 GRMZM2G033885 GRMZM2G010884 GRMZM2G402936 GRMZM2G092427 GRMZM2G038519 GRMZM5G825759 GRMZM2G181258 AC190623.3_FG001 GRMZM2G064302 GRMZM2G160268 GRMZM2G046284 GRMZM2G377855 GRMZM2G087598 GRMZM2G083841 GRMZM2G072280 GRMZM2G053458 GRMZM2G328908 GRMZM2G025882 GRMZM2G036880 GRMZM2G001653 GRMZM2G018627 GRMZM2G043162 GRMZ…
GO:0009628	P	response to abiotic stimulus	51	241	1397	25864	8.5e-17	1.5e-14	GRMZM2G012324 GRMZM2G134980 GRMZM2G079440 AC195340.3_FG001 GRMZM2G092311 GRMZM2G351977 GRMZM2G057186 GRMZM2G071450 GRMZM2G113349 GRMZM2G089136 GRMZM2G033885 AC209208.3_FG002 GRMZM2G402936 GRMZM2G092427 GRMZM2G340251 GRMZM2G364069 GRMZM2G026807 GRMZM2G036880 GRMZM2G108474 GRMZM2G069095 GRMZM2G077333 GRMZM2G162200 GRMZM2G080603 GRMZM2G042118 GRMZM2G019404 GRMZM2G114793 GRMZM2G098298 GRMZM2G099352 G…
GO:0044237	P	cellular metabolic process	146	241	9644	25864	2.7e-13	4.1e-11	GRMZM5G851698 GRMZM2G134980 GRMZM2G092311 GRMZM2G351977 GRMZM2G389768 GRMZM2G017290 GRMZM2G047954 GRMZM2G174984 GRMZM2G174896 GRMZM2G010884 GRMZM2G092427 GRMZM2G051247 GRMZM5G825759 GRMZM2G364069 GRMZM2G026807 GRMZM2G036880 GRMZM2G019404 GRMZM2G326111 GRMZM2G063617 GRMZM2G381051 GRMZM2G085646 GRMZM2G479885 GRMZM2G083841 GRMZM2G072280 GRMZM2G318780 GRMZM2G042639 GRMZM2G119809 GRMZM2G016622 GRMZM2G…
GO:0010038	P	response to metal ion	28	241	543	25864	7.2e-13	9.7e-11	GRMZM2G089136 GRMZM2G082185 GRMZM2G085019 GRMZM2G011592 GRMZM2G340251 GRMZM2G424053 GRMZM2G071450 GRMZM2G080603 GRMZM2G108474 GRMZM2G326111 GRMZM2G114793 GRMZM2G144030 GRMZM2G046284 GRMZM2G056068 GRMZM2G055936 GRMZM2G079348 GRMZM2G063340 GRMZM5G845611 GRMZM2G001696 GRMZM2G038032 GRMZM2G122871 GRMZM2G012631 GRMZM2G140667 GRMZM2G004382 GRMZM2G033570 GRMZM2G033208 GRMZM2G152908 GRMZM2G043291
GO:0042221	P	response to chemical stimulus	54	241	2052	25864	4.2e-12	5.1e-10	GRMZM2G089136 GRMZM2G079440 GRMZM2G057186 GRMZM2G082185 GRMZM2G148769 AC209208.3_FG002 GRMZM2G402936 GRMZM2G085019 GRMZM2G301823 GRMZM2G340251 GRMZM2G424053 GRMZM2G108474 GRMZM2G069095 GRMZM2G015419 GRMZM2G071450 GRMZM2G073351 GRMZM2G080603 GRMZM2G042118 GRMZM2G019404 GRMZM2G326111 GRMZM2G114793 GRMZM2G098298 GRMZM2G144030 GRMZM2G046284 AC220927.3_FG007 GRMZM2G056068 GRMZM2G177412 GRMZM2G027663 G…
GO:0009987	P	cellular process	168	241	12394	25864	7.8e-12	8.7e-10	GRMZM5G851698 GRMZM2G134980 GRMZM2G092311 GRMZM2G351977 GRMZM2G071450 GRMZM2G017290 GRMZM2G047954 GRMZM2G174984 GRMZM2G174896 GRMZM2G010884 GRMZM2G092427 GRMZM2G133844 GRMZM2G051247 GRMZM5G825759 GRMZM2G364069 GRMZM2G026807 GRMZM2G036880 GRMZM2G019404 GRMZM2G326111 GRMZM2G063617 GRMZM2G381051 GRMZM2G085646 GRMZM2G479885 GRMZM2G083841 GRMZM2G072280 GRMZM2G318780 GRMZM2G042639 GRMZM2G119809 GRMZM2G…
GO:0009607	P	response to biotic stimulus	29	241	666	25864	1.4e-11	1.4e-09	GRMZM2G087094 GRMZM2G057186 GRMZM2G113349 GRMZM2G047954 GRMZM2G112524 GRMZM2G148769 GRMZM2G011592 GRMZM5G825759 GRMZM2G026807 GRMZM2G424053 GRMZM2G015419 GRMZM2G108474 GRMZM2G700188 GRMZM2G098298 GRMZM2G144030 GRMZM2G162529 GRMZM2G340251 GRMZM2G001696 GRMZM2G112538 GRMZM2G027663 GRMZM2G036921 GRMZM2G033570 GRMZM2G305115 GRMZM2G040095 GRMZM2G162200 GRMZM2G179147 GRMZM2G059191 GRMZM2G175562 GRMZM2G…
GO:0046686	P	response to cadmium ion	24	241	449	25864	1.7e-11	1.6e-09	GRMZM2G089136 GRMZM2G082185 GRMZM2G085019 GRMZM2G340251 GRMZM2G424053 GRMZM2G080603 GRMZM2G108474 GRMZM2G326111 GRMZM2G114793 GRMZM2G144030 GRMZM2G046284 GRMZM2G056068 GRMZM2G055936 GRMZM2G079348 GRMZM2G063340 GRMZM5G845611 GRMZM2G001696 GRMZM2G038032 GRMZM2G122871 GRMZM2G140667 GRMZM2G004382 GRMZM2G033208 GRMZM2G152908 GRMZM2G043291
GO:0009617	P	response to bacterium	20	241	310	25864	3.9e-11	3e-09	GRMZM5G825759 GRMZM2G108474 GRMZM2G036921 GRMZM2G033570 GRMZM2G113349 GRMZM2G015419 GRMZM2G040095 GRMZM2G162529 GRMZM2G144030 GRMZM2G047954 GRMZM2G057186 GRMZM2G162200 GRMZM2G700188 GRMZM2G148769 GRMZM2G098298 GRMZM2G305115 GRMZM2G059191 GRMZM2G027663 GRMZM2G175562 GRMZM2G317584
GO:0010035	P	response to inorganic substance	28	241	645	25864	3.5e-11	3e-09	GRMZM2G089136 GRMZM2G082185 GRMZM2G085019 GRMZM2G011592 GRMZM2G340251 GRMZM2G424053 GRMZM2G071450 GRMZM2G080603 GRMZM2G108474 GRMZM2G326111 GRMZM2G114793 GRMZM2G144030 GRMZM2G046284 GRMZM2G056068 GRMZM2G055936 GRMZM2G079348 GRMZM2G063340 GRMZM5G845611 GRMZM2G001696 GRMZM2G038032 GRMZM2G122871 GRMZM2G012631 GRMZM2G140667 GRMZM2G004382 GRMZM2G033570 GRMZM2G033208 GRMZM2G152908 GRMZM2G043291
GO:0006952	P	defense response	27	241	601	25864	3.8e-11	3e-09	GRMZM2G087094 GRMZM2G057186 GRMZM2G113349 GRMZM2G047954 GRMZM2G112524 GRMZM2G148769 GRMZM5G825759 GRMZM2G424053 GRMZM2G080603 GRMZM2G108474 GRMZM2G700188 GRMZM2G119705 GRMZM2G098298 GRMZM2G162529 GRMZM2G144030 GRMZM2G001696 GRMZM2G012631 GRMZM2G112538 GRMZM2G036921 GRMZM2G033570 GRMZM2G305115 GRMZM2G040095 GRMZM2G162200 GRMZM2G179147 GRMZM2G059191 GRMZM2G175562 GRMZM2G317584
GO:0051707	P	response to other organism	27	241	622	25864	8e-11	5.6e-09	GRMZM2G087094 GRMZM2G057186 GRMZM2G113349 GRMZM2G047954 GRMZM2G148769 GRMZM2G011592 GRMZM5G825759 GRMZM2G026807 GRMZM2G424053 GRMZM2G015419 GRMZM2G108474 GRMZM2G700188 GRMZM2G098298 GRMZM2G144030 GRMZM2G162529 GRMZM2G340251 GRMZM2G001696 GRMZM2G027663 GRMZM2G036921 GRMZM2G033570 GRMZM2G305115 GRMZM2G040095 GRMZM2G162200 GRMZM2G179147 GRMZM2G059191 GRMZM2G175562 GRMZM2G317584
GO:0006412	P	translation	34	241	980	25864	8.2e-11	5.6e-09	GRMZM5G851698 GRMZM2G030731 GRMZM2G086906 GRMZM2G100467 GRMZM2G067456 GRMZM2G145280 GRMZM2G109165 GRMZM2G140116 GRMZM2G178341 GRMZM5G887054 GRMZM2G071450 GRMZM2G018197 GRMZM2G102891 GRMZM2G063617 GRMZM2G119705 GRMZM2G018228 GRMZM2G158034 GRMZM2G099352 GRMZM2G054136 GRMZM2G116135 GRMZM2G063340 GRMZM2G144030 GRMZM2G119809 GRMZM2G038032 GRMZM2G114954 GRMZM2G122871 GRMZM2G030228 GRMZM2G030016 GRMZM2G…
GO:0042742	P	defense response to bacterium	17	241	255	25864	7.5e-10	4.8e-08	GRMZM5G825759 GRMZM2G108474 GRMZM2G036921 GRMZM2G033570 GRMZM2G113349 GRMZM2G040095 GRMZM2G162529 GRMZM2G144030 GRMZM2G047954 GRMZM2G057186 GRMZM2G162200 GRMZM2G148769 GRMZM2G098298 GRMZM2G305115 GRMZM2G059191 GRMZM2G175562 GRMZM2G317584
GO:0008152	P	metabolic process	167	241	13125	25864	4.6e-09	2.8e-07	GRMZM5G851698 GRMZM2G134980 GRMZM2G092311 GRMZM2G351977 GRMZM2G389768 GRMZM2G017290 GRMZM2G047954 GRMZM2G174984 GRMZM2G174896 GRMZM2G010884 GRMZM2G092427 GRMZM2G133844 GRMZM2G051247 GRMZM5G825759 GRMZM2G364069 GRMZM2G026807 GRMZM2G181258 GRMZM2G060296 GRMZM2G019404 GRMZM2G326111 GRMZM2G063617 GRMZM2G381051 GRMZM2G085646 GRMZM2G056252 GRMZM2G055585 GRMZM2G479885 GRMZM2G083841 GRMZM2G072280 GRMZM2G…
GO:0051704	P	multi-organism process	28	241	863	25864	1.8e-08	1e-06	GRMZM2G087094 GRMZM2G057186 GRMZM2G082185 GRMZM2G113349 GRMZM2G047954 GRMZM2G148769 GRMZM2G011592 GRMZM5G825759 GRMZM2G026807 GRMZM2G424053 GRMZM2G015419 GRMZM2G108474 GRMZM2G700188 GRMZM2G098298 GRMZM2G144030 GRMZM2G162529 GRMZM2G340251 GRMZM2G001696 GRMZM2G027663 GRMZM2G036921 GRMZM2G033570 GRMZM2G305115 GRMZM2G040095 GRMZM2G162200 GRMZM2G179147 GRMZM2G059191 GRMZM2G175562 GRMZM2G317584
GO:0009416	P	response to light stimulus	21	241	498	25864	1.8e-08	1e-06	GRMZM2G087598 GRMZM2G012324 GRMZM2G079348 GRMZM2G092311 GRMZM2G036880 GRMZM2G351977 GRMZM2G077333 GRMZM2G113349 GRMZM2G071450 GRMZM5G845611 GRMZM2G301823 GRMZM2G018627 GRMZM2G162200 GRMZM2G043162 GRMZM2G033885 GRMZM2G113033 GRMZM2G402936 GRMZM2G092427 GRMZM2G179147 GRMZM2G175562 GRMZM2G177412
GO:0009266	P	response to temperature stimulus	20	241	464	25864	2.9e-08	1.5e-06	GRMZM2G162200 GRMZM2G134980 GRMZM2G364069 GRMZM2G026807 GRMZM2G114793 GRMZM2G113033 GRMZM2G057186 GRMZM2G440968 GRMZM5G845611 GRMZM2G340251 GRMZM2G080603 GRMZM2G119809 GRMZM2G301823 GRMZM2G162529 GRMZM2G089136 GRMZM2G015605 GRMZM2G012631 GRMZM2G042118 GRMZM2G152908 GRMZM2G140667
GO:0009314	P	response to radiation	21	241	512	25864	2.9e-08	1.5e-06	GRMZM2G087598 GRMZM2G012324 GRMZM2G079348 GRMZM2G092311 GRMZM2G036880 GRMZM2G351977 GRMZM2G077333 GRMZM2G113349 GRMZM2G071450 GRMZM5G845611 GRMZM2G301823 GRMZM2G018627 GRMZM2G162200 GRMZM2G043162 GRMZM2G033885 GRMZM2G113033 GRMZM2G402936 GRMZM2G092427 GRMZM2G179147 GRMZM2G175562 GRMZM2G177412
GO:0009415	P	response to water	15	241	264	25864	5.7e-08	2.8e-06	GRMZM2G079440 GRMZM2G179147 GRMZM2G108474 GRMZM2G069095 GRMZM2G373522 GRMZM2G311182 GRMZM2G440968 GRMZM2G080603 GRMZM2G042118 GRMZM2G019404 AC209208.3_FG002 GRMZM2G015605 GRMZM2G098298 GRMZM2G012631 GRMZM2G152908
GO:0010218	P	response to far red light	7	241	42	25864	3.2e-07	1.5e-05	GRMZM2G092311 GRMZM2G113033 GRMZM2G351977 GRMZM2G018627 GRMZM2G033885 GRMZM2G402936 GRMZM2G036880
GO:0010114	P	response to red light	7	241	47	25864	6.4e-07	2.9e-05	GRMZM2G092311 GRMZM2G113033 GRMZM2G351977 GRMZM2G018627 GRMZM2G033885 GRMZM2G402936 GRMZM2G036880
GO:0009767	P	photosynthetic electron transport chain	8	241	72	25864	7.7e-07	3.4e-05	GRMZM2G087598 GRMZM2G328908 GRMZM2G113349 GRMZM2G377855 GRMZM2G043162 GRMZM2G048907 GRMZM2G059191 GRMZM2G175562
GO:0009414	P	response to water deprivation	13	241	254	25864	1.4e-06	5.7e-05	GRMZM2G179147 GRMZM2G108474 GRMZM2G069095 GRMZM2G311182 GRMZM2G440968 GRMZM2G080603 GRMZM2G042118 GRMZM2G019404 AC209208.3_FG002 GRMZM2G015605 GRMZM2G098298 GRMZM2G012631 GRMZM2G152908
GO:0034621	P	cellular macromolecular complex subunit organization	16	241	402	25864	2e-06	8e-05	GRMZM2G108780 AC195340.3_FG001 GRMZM2G305027 GRMZM2G051879 GRMZM2G113349 GRMZM2G144030 GRMZM2G002825 GRMZM2G042118 GRMZM2G108474 GRMZM2G174984 GRMZM2G003306 GRMZM2G130678 GRMZM5G877388 GRMZM2G060702 GRMZM2G133844 GRMZM2G175562
GO:0009637	P	response to blue light	7	241	60	25864	2.8e-06	0.00011	GRMZM2G092311 GRMZM2G113033 GRMZM2G351977 GRMZM2G018627 GRMZM2G033885 GRMZM2G402936 GRMZM2G036880
GO:0042548	P	regulation of photosynthesis light reaction	5	241	21	25864	3.6e-06	0.00014	GRMZM2G087598 GRMZM2G113349 GRMZM2G175562 GRMZM2G377855 AC190623.3_FG001
GO:0022900	P	electron transport chain	11	241	200	25864	4.6e-06	0.00017	GRMZM2G087598 GRMZM2G328908 GRMZM2G181258 GRMZM2G113349 GRMZM2G377855 GRMZM2G043162 GRMZM2G048907 GRMZM2G059191 GRMZM2G053458 GRMZM2G175562 GRMZM5G840703
GO:0043467	P	regulation of generation of precursor metabolites and energy	5	241	23	25864	5.3e-06	0.00019	GRMZM2G087598 GRMZM2G113349 GRMZM2G175562 GRMZM2G377855 AC190623.3_FG001
GO:0043933	P	macromolecular complex subunit organization	17	241	500	25864	7.1e-06	0.00025	GRMZM2G108780 AC195340.3_FG001 GRMZM2G305027 GRMZM2G051879 GRMZM2G113349 GRMZM2G144030 GRMZM2G002825 GRMZM2G042118 GRMZM2G108474 GRMZM2G174984 GRMZM2G003306 GRMZM2G130678 GRMZM5G877388 GRMZM2G060702 GRMZM2G133844 GRMZM2G175562 GRMZM2G085019
GO:0010109	P	regulation of photosynthesis	5	241	28	25864	1.2e-05	0.00042	GRMZM2G087598 GRMZM2G113349 GRMZM2G175562 GRMZM2G377855 AC190623.3_FG001
GO:0009409	P	response to cold	13	241	318	25864	1.4e-05	0.00046	GRMZM2G089136 GRMZM2G026807 GRMZM2G113033 GRMZM2G440968 GRMZM2G162529 GRMZM2G080603 GRMZM2G119809 GRMZM2G301823 GRMZM2G162200 GRMZM2G015605 GRMZM5G845611 GRMZM2G042118 GRMZM2G152908
GO:0034623	P	cellular macromolecular complex disassembly	6	241	52	25864	1.6e-05	0.00049	GRMZM2G144030 GRMZM2G002825 GRMZM2G042118 GRMZM2G108474 GRMZM2G130678 GRMZM2G060702
GO:0043624	P	cellular protein complex disassembly	6	241	52	25864	1.6e-05	0.00049	GRMZM2G144030 GRMZM2G002825 GRMZM2G042118 GRMZM2G108474 GRMZM2G130678 GRMZM2G060702
GO:0043241	P	protein complex disassembly	6	241	54	25864	1.9e-05	0.00057	GRMZM2G144030 GRMZM2G002825 GRMZM2G042118 GRMZM2G108474 GRMZM2G130678 GRMZM2G060702
GO:0032984	P	macromolecular complex disassembly	6	241	54	25864	1.9e-05	0.00057	GRMZM2G144030 GRMZM2G002825 GRMZM2G042118 GRMZM2G108474 GRMZM2G130678 GRMZM2G060702
GO:0022411	P	cellular component disassembly	6	241	55	25864	2.1e-05	0.00062	GRMZM2G144030 GRMZM2G002825 GRMZM2G042118 GRMZM2G108474 GRMZM2G130678 GRMZM2G060702
GO:0032268	P	regulation of cellular protein metabolic process	7	241	85	25864	2.4e-05	0.00067	GRMZM2G113349 GRMZM2G071450 GRMZM2G144030 GRMZM2G147243 GRMZM2G038032 GRMZM2G119705 GRMZM2G175562
GO:0009408	P	response to heat	9	241	163	25864	3.3e-05	0.00093	GRMZM2G134980 GRMZM2G364069 GRMZM2G057186 GRMZM2G440968 GRMZM2G340251 GRMZM2G301823 GRMZM2G114793 GRMZM2G012631 GRMZM2G140667
GO:0051246	P	regulation of protein metabolic process	7	241	96	25864	4.9e-05	0.0013	GRMZM2G113349 GRMZM2G071450 GRMZM2G144030 GRMZM2G147243 GRMZM2G038032 GRMZM2G119705 GRMZM2G175562
GO:0055114	P	oxidation reduction	36	241	1931	25864	6.3e-05	0.0017	GRMZM2G084279 GRMZM2G113349 GRMZM2G085019 GRMZM2G133844 GRMZM2G181258 GRMZM2G034152 GRMZM2G015419 GRMZM2G700188 GRMZM2G381051 GRMZM2G377855 GRMZM2G177412 GRMZM2G087598 GRMZM2G105644 GRMZM2G079348 GRMZM2G113033 GRMZM2G056686 GRMZM5G845611 GRMZM2G053458 GRMZM2G140667 GRMZM2G113618 GRMZM2G328908 GRMZM2G004382 GRMZM2G036921 GRMZM2G040095 GRMZM2G055936 GRMZM2G354909 GRMZM2G073351 GRMZM2G043162 GRMZM2G…
GO:0008154	P	actin polymerization or depolymerization	5	241	42	25864	7.2e-05	0.0019	GRMZM2G060702 GRMZM2G108780 GRMZM2G130678 GRMZM2G002825 GRMZM5G877388
GO:0009639	P	response to red or far red light	8	241	154	25864	0.00014	0.0035	GRMZM2G092311 GRMZM2G113033 GRMZM2G351977 GRMZM2G018627 GRMZM2G033885 GRMZM2G179147 GRMZM2G402936 GRMZM2G036880
GO:0006970	P	response to osmotic stress	15	241	538	25864	0.00021	0.0053	GRMZM2G063340 AC195340.3_FG001 GRMZM2G069095 GRMZM2G033208 GRMZM2G080603 GRMZM2G042118 GRMZM2G127386 AC209208.3_FG002 GRMZM2G015605 GRMZM2G098298 GRMZM2G416388 GRMZM2G012631 GRMZM2G140667 GRMZM2G152908 GRMZM2G099352
GO:0007015	P	actin filament organization	5	241	56	25864	0.00025	0.0061	GRMZM2G060702 GRMZM2G108780 GRMZM2G130678 GRMZM2G002825 GRMZM5G877388
GO:0009651	P	response to salt stress	14	241	491	25864	0.00028	0.0066	GRMZM2G063340 AC195340.3_FG001 GRMZM2G069095 GRMZM2G033208 GRMZM2G080603 GRMZM2G042118 GRMZM2G127386 AC209208.3_FG002 GRMZM2G015605 GRMZM2G098298 GRMZM2G012631 GRMZM2G140667 GRMZM2G416388 GRMZM2G099352
GO:0033554	P	cellular response to stress	13	241	442	25864	0.00034	0.008	GRMZM2G479885 GRMZM2G079348 GRMZM2G057186 GRMZM2G305115 GRMZM2G440968 GRMZM2G001696 GRMZM2G301823 GRMZM2G127386 GRMZM2G700188 GRMZM2G114793 GRMZM2G071010 GRMZM2G027378 GRMZM2G140667
GO:0010608	P	posttranscriptional regulation of gene expression	7	241	135	25864	0.00036	0.0084	GRMZM2G377855 GRMZM2G071450 GRMZM2G144030 GRMZM2G147243 GRMZM2G038032 GRMZM2G119705 GRMZM2G012631
GO:0006414	P	translational elongation	5	241	68	25864	0.00058	0.013	GRMZM2G122871 GRMZM2G114954 GRMZM2G102891 GRMZM2G144030 GRMZM2G119809
GO:0007010	P	cytoskeleton organization	8	241	199	25864	0.00071	0.016	GRMZM2G108780 AC195340.3_FG001 GRMZM2G002825 GRMZM2G108474 GRMZM2G127386 GRMZM2G130678 GRMZM5G877388 GRMZM2G060702
GO:0006417	P	regulation of translation	5	241	74	25864	0.00083	0.018	GRMZM2G147243 GRMZM2G119705 GRMZM2G038032 GRMZM2G071450 GRMZM2G144030
GO:0009058	P	biosynthetic process	65	241	4789	25864	0.00085	0.018	GRMZM5G851698 GRMZM2G030731 GRMZM2G145280 GRMZM2G086906 GRMZM2G057186 GRMZM2G082185 GRMZM2G175818 GRMZM2G389768 GRMZM2G067456 GRMZM2G059392 GRMZM2G109165 GRMZM2G357296 GRMZM2G018197 GRMZM2G476009 GRMZM5G825759 GRMZM2G140116 GRMZM2G178341 GRMZM2G038598 GRMZM5G887054 GRMZM2G015419 GRMZM2G071450 GRMZM2G042118 GRMZM2G019404 GRMZM2G120320 GRMZM2G102891 GRMZM2G063617 GRMZM2G100467 GRMZM2G119705 GRMZM2G…
GO:0051716	P	cellular response to stimulus	19	241	893	25864	0.00087	0.018	GRMZM2G147243 GRMZM2G479885 GRMZM2G079348 GRMZM2G057186 GRMZM2G033570 GRMZM2G038032 GRMZM2G440968 GRMZM2G001696 GRMZM2G301823 GRMZM2G127386 GRMZM2G700188 GRMZM2G114793 GRMZM2G142640 AC195340.3_FG001 GRMZM2G012631 GRMZM2G071010 GRMZM2G305115 GRMZM2G027378 GRMZM2G140667
GO:0010033	P	response to organic substance	20	241	1030	25864	0.0019	0.039	GRMZM2G147243 GRMZM2G015419 GRMZM2G079348 GRMZM2G057186 GRMZM2G033570 GRMZM2G311182 GRMZM2G040095 GRMZM2G080603 GRMZM5G845611 GRMZM2G301823 GRMZM2G019404 GRMZM2G038032 GRMZM2G073351 GRMZM2G015605 GRMZM2G402936 GRMZM2G142640 GRMZM2G046284 AC220927.3_FG007 GRMZM2G152908 GRMZM2G317584
GO:0044249	P	cellular biosynthetic process	61	241	4603	25864	0.0023	0.047	GRMZM5G851698 GRMZM2G030731 GRMZM2G145280 GRMZM2G086906 GRMZM2G057186 GRMZM2G082185 GRMZM2G175818 GRMZM2G389768 GRMZM2G067456 GRMZM2G059392 GRMZM2G109165 GRMZM2G357296 GRMZM2G476009 GRMZM5G825759 GRMZM2G140116 GRMZM2G178341 GRMZM2G038598 GRMZM5G887054 GRMZM2G015419 GRMZM2G071450 GRMZM2G042118 GRMZM2G019404 GRMZM2G120320 GRMZM2G102891 GRMZM2G063617 GRMZM2G100467 GRMZM2G119705 GRMZM2G018228 GRMZM2G…
GO:0019318	P	hexose metabolic process	8	241	242	25864	0.0024	0.047	GRMZM2G089136 GRMZM2G026807 GRMZM2G038598 GRMZM5G845611 GRMZM2G001696 GRMZM2G064302 GRMZM2G148769 GRMZM2G046284
GO:0003735	F	structural constituent of ribosome	28	241	649	25864	4e-11	1.1e-08	GRMZM5G851698 GRMZM2G030731 GRMZM2G086906 GRMZM2G100467 GRMZM2G067456 GRMZM2G109165 GRMZM2G145280 GRMZM2G140116 GRMZM2G178341 GRMZM5G887054 GRMZM2G018197 GRMZM2G102891 GRMZM2G063617 GRMZM2G018228 GRMZM2G158034 GRMZM2G099352 GRMZM2G054136 GRMZM2G116135 GRMZM2G063340 GRMZM2G119809 GRMZM2G114954 GRMZM2G030228 GRMZM2G030016 GRMZM2G357296 GRMZM2G047732 GRMZM2G455828 GRMZM2G013457 GRMZM2G024354
GO:0005198	F	structural molecule activity	29	241	767	25864	3.5e-10	4.7e-08	GRMZM5G851698 GRMZM2G030731 AC195340.3_FG001 GRMZM2G086906 GRMZM2G100467 GRMZM2G067456 GRMZM2G145280 GRMZM2G109165 GRMZM2G140116 GRMZM2G178341 GRMZM5G887054 GRMZM2G018197 GRMZM2G102891 GRMZM2G063617 GRMZM2G018228 GRMZM2G158034 GRMZM2G099352 GRMZM2G054136 GRMZM2G116135 GRMZM2G063340 GRMZM2G119809 GRMZM2G114954 GRMZM2G030228 GRMZM2G030016 GRMZM2G357296 GRMZM2G047732 GRMZM2G455828 GRMZM2G013457 GRMZ…
GO:0009579	C	thylakoid	59	241	546	25864	4.7e-43	1.3e-40	GRMZM2G012324 GRMZM2G013342 GRMZM2G092311 GRMZM2G351977 GRMZM2G071450 GRMZM2G017290 GRMZM2G077333 GRMZM2G153184 GRMZM2G377855 GRMZM2G134130 GRMZM2G047954 GRMZM2G174984 GRMZM2G033885 GRMZM2G010884 GRMZM2G451224 GRMZM2G092427 GRMZM2G133844 GRMZM2G449496 GRMZM2G038519 GRMZM2G073351 GRMZM5G825759 GRMZM2G026807 GRMZM2G036880 GRMZM2G009048 GRMZM2G015419 GRMZM2G162233 GRMZM2G380414 AC190623.3_FG001 GRMZ…
GO:0009507	C	chloroplast	99	241	2136	25864	6.3e-43	1.3e-40	GRMZM5G851698 GRMZM2G092311 GRMZM2G351977 GRMZM2G077333 GRMZM2G017290 GRMZM2G047954 GRMZM2G174984 GRMZM2G010884 GRMZM2G092427 GRMZM2G133844 GRMZM5G825759 GRMZM2G026807 GRMZM2G181258 GRMZM2G162233 GRMZM2G108474 GRMZM2G326111 GRMZM2G027663 GRMZM2G055936 GRMZM2G072280 GRMZM2G042639 GRMZM2G119809 GRMZM2G016622 GRMZM2G058070 GRMZM2G036921 GRMZM2G142640 GRMZM2G059191 GRMZM2G175562 GRMZM2G012324 GRMZM2G…
GO:0009536	C	plastid	100	241	2254	25864	8e-42	1.1e-39	GRMZM5G851698 GRMZM2G092311 GRMZM2G351977 GRMZM2G077333 GRMZM2G017290 GRMZM2G047954 GRMZM2G174984 GRMZM2G010884 GRMZM2G092427 GRMZM2G133844 GRMZM5G825759 GRMZM2G026807 GRMZM2G181258 GRMZM2G162233 GRMZM2G108474 GRMZM2G326111 GRMZM2G027663 GRMZM2G055936 GRMZM2G072280 GRMZM2G042639 GRMZM2G119809 GRMZM2G016622 GRMZM2G058070 GRMZM2G036921 GRMZM2G142640 GRMZM2G059191 GRMZM2G175562 GRMZM2G012324 GRMZM2G…
GO:0034357	C	photosynthetic membrane	51	241	404	25864	4.1e-40	4.3e-38	GRMZM2G012324 GRMZM2G013342 GRMZM2G351977 GRMZM2G162233 GRMZM2G017290 GRMZM2G153184 GRMZM2G377855 GRMZM2G134130 GRMZM2G047954 GRMZM2G174984 GRMZM2G033885 GRMZM2G010884 GRMZM2G451224 GRMZM2G092427 GRMZM2G133844 GRMZM2G449496 GRMZM2G038519 GRMZM5G825759 GRMZM2G036880 GRMZM2G009048 GRMZM2G015419 GRMZM2G077333 GRMZM2G380414 AC190623.3_FG001 GRMZM2G164558 GRMZM2G160268 GRMZM2G085646 GRMZM2G113349 GRMZ…
GO:0044436	C	thylakoid part	49	241	400	25864	5.9e-38	5e-36	GRMZM2G012324 GRMZM2G013342 GRMZM2G351977 GRMZM2G162233 GRMZM2G017290 GRMZM2G153184 GRMZM2G377855 GRMZM2G134130 GRMZM2G047954 GRMZM2G174984 GRMZM2G033885 GRMZM2G010884 GRMZM2G451224 GRMZM2G092427 GRMZM2G133844 GRMZM2G449496 GRMZM2G038519 GRMZM5G825759 GRMZM2G036880 GRMZM2G009048 GRMZM2G015419 GRMZM2G077333 AC190623.3_FG001 GRMZM2G164558 GRMZM2G160268 GRMZM2G046284 GRMZM2G113349 GRMZM2G087598 GRMZ…
GO:0044422	C	organelle part	115	241	3457	25864	2.3e-37	1.2e-35	GRMZM5G851698 GRMZM2G092311 GRMZM2G351977 GRMZM2G077333 GRMZM2G017290 GRMZM2G043162 GRMZM2G047954 GRMZM2G174984 GRMZM2G010884 GRMZM2G092427 GRMZM2G133844 GRMZM5G825759 GRMZM2G026807 GRMZM2G036880 GRMZM2G162233 GRMZM2G108474 GRMZM2G063617 GRMZM2G381051 GRMZM2G072280 GRMZM2G042639 GRMZM2G119809 GRMZM2G016622 GRMZM2G058070 GRMZM2G036921 GRMZM2G047732 GRMZM2G142640 GRMZM2G059191 GRMZM2G175562 GRMZM2G…
GO:0042651	C	thylakoid membrane	47	241	363	25864	2.2e-37	1.2e-35	GRMZM2G012324 GRMZM2G013342 GRMZM2G351977 GRMZM2G162233 GRMZM2G017290 GRMZM2G153184 GRMZM2G377855 GRMZM2G134130 GRMZM2G047954 GRMZM2G174984 GRMZM2G033885 GRMZM2G010884 GRMZM2G451224 GRMZM2G092427 GRMZM2G133844 GRMZM2G449496 GRMZM2G038519 GRMZM5G825759 GRMZM2G036880 GRMZM2G009048 GRMZM2G015419 GRMZM2G077333 AC190623.3_FG001 GRMZM2G164558 GRMZM2G160268 GRMZM2G113349 GRMZM2G087598 GRMZM2G105644 GRMZ…
GO:0044446	C	intracellular organelle part	115	241	3454	25864	2.1e-37	1.2e-35	GRMZM5G851698 GRMZM2G092311 GRMZM2G351977 GRMZM2G077333 GRMZM2G017290 GRMZM2G043162 GRMZM2G047954 GRMZM2G174984 GRMZM2G010884 GRMZM2G092427 GRMZM2G133844 GRMZM5G825759 GRMZM2G026807 GRMZM2G036880 GRMZM2G162233 GRMZM2G108474 GRMZM2G063617 GRMZM2G381051 GRMZM2G072280 GRMZM2G042639 GRMZM2G119809 GRMZM2G016622 GRMZM2G058070 GRMZM2G036921 GRMZM2G047732 GRMZM2G142640 GRMZM2G059191 GRMZM2G175562 GRMZM2G…
GO:0044434	C	chloroplast part	71	241	1174	25864	1.5e-36	6.8e-35	GRMZM2G012324 GRMZM2G013342 GRMZM2G109165 GRMZM2G092311 GRMZM2G351977 GRMZM2G071450 GRMZM2G017290 GRMZM2G077333 GRMZM2G153184 GRMZM2G377855 GRMZM2G134130 GRMZM2G047954 GRMZM2G174984 GRMZM2G148769 GRMZM2G010884 GRMZM2G092427 GRMZM2G072280 GRMZM2G133844 GRMZM2G012631 GRMZM2G449496 GRMZM2G038519 GRMZM2G073351 GRMZM5G825759 GRMZM2G026807 GRMZM2G424053 GRMZM2G036880 GRMZM2G069095 GRMZM2G306345 GRMZM2G…
GO:0009534	C	chloroplast thylakoid	48	241	406	25864	1.6e-36	6.8e-35	GRMZM2G012324 GRMZM2G013342 GRMZM2G092311 GRMZM2G351977 GRMZM2G162233 GRMZM2G017290 GRMZM2G402936 GRMZM2G153184 GRMZM2G377855 GRMZM2G134130 GRMZM2G047954 GRMZM2G174984 GRMZM2G033885 GRMZM2G010884 GRMZM2G451224 GRMZM2G092427 GRMZM2G133844 GRMZM2G449496 GRMZM2G038519 GRMZM5G825759 GRMZM2G036880 GRMZM2G009048 GRMZM2G015419 GRMZM2G077333 AC190623.3_FG001 GRMZM2G164558 GRMZM2G160268 GRMZM2G113349 GRMZ…
GO:0031976	C	plastid thylakoid	48	241	407	25864	1.8e-36	6.9e-35	GRMZM2G012324 GRMZM2G013342 GRMZM2G092311 GRMZM2G351977 GRMZM2G162233 GRMZM2G017290 GRMZM2G402936 GRMZM2G153184 GRMZM2G377855 GRMZM2G134130 GRMZM2G047954 GRMZM2G174984 GRMZM2G033885 GRMZM2G010884 GRMZM2G451224 GRMZM2G092427 GRMZM2G133844 GRMZM2G449496 GRMZM2G038519 GRMZM5G825759 GRMZM2G036880 GRMZM2G009048 GRMZM2G015419 GRMZM2G077333 AC190623.3_FG001 GRMZM2G164558 GRMZM2G160268 GRMZM2G113349 GRMZ…
GO:0031984	C	organelle subcompartment	48	241	413	25864	3.3e-36	1.1e-34	GRMZM2G012324 GRMZM2G013342 GRMZM2G092311 GRMZM2G351977 GRMZM2G162233 GRMZM2G017290 GRMZM2G402936 GRMZM2G153184 GRMZM2G377855 GRMZM2G134130 GRMZM2G047954 GRMZM2G174984 GRMZM2G033885 GRMZM2G010884 GRMZM2G451224 GRMZM2G092427 GRMZM2G133844 GRMZM2G449496 GRMZM2G038519 GRMZM5G825759 GRMZM2G036880 GRMZM2G009048 GRMZM2G015419 GRMZM2G077333 AC190623.3_FG001 GRMZM2G164558 GRMZM2G160268 GRMZM2G113349 GRMZ…
GO:0055035	C	plastid thylakoid membrane	45	241	339	25864	3.2e-36	1.1e-34	GRMZM2G012324 GRMZM2G013342 GRMZM2G351977 GRMZM2G162233 GRMZM2G017290 GRMZM2G153184 GRMZM2G377855 GRMZM2G134130 GRMZM2G047954 GRMZM2G033885 GRMZM2G010884 GRMZM2G092427 GRMZM2G451224 GRMZM2G133844 GRMZM2G449496 GRMZM2G038519 GRMZM5G825759 GRMZM2G036880 GRMZM2G009048 GRMZM2G015419 GRMZM2G077333 AC190623.3_FG001 GRMZM2G164558 GRMZM2G160268 GRMZM2G113349 GRMZM2G087598 GRMZM2G105644 GRMZM2G162529 GRMZ…
GO:0044435	C	plastid part	71	241	1192	25864	3.7e-36	1.1e-34	GRMZM2G012324 GRMZM2G013342 GRMZM2G109165 GRMZM2G092311 GRMZM2G351977 GRMZM2G071450 GRMZM2G017290 GRMZM2G077333 GRMZM2G153184 GRMZM2G377855 GRMZM2G134130 GRMZM2G047954 GRMZM2G174984 GRMZM2G148769 GRMZM2G010884 GRMZM2G092427 GRMZM2G072280 GRMZM2G133844 GRMZM2G012631 GRMZM2G449496 GRMZM2G038519 GRMZM2G073351 GRMZM5G825759 GRMZM2G026807 GRMZM2G424053 GRMZM2G036880 GRMZM2G069095 GRMZM2G306345 GRMZM2G…
GO:0009535	C	chloroplast thylakoid membrane	44	241	337	25864	3.9e-35	1.1e-33	GRMZM2G012324 GRMZM2G013342 GRMZM2G351977 GRMZM2G162233 GRMZM2G017290 GRMZM2G153184 GRMZM2G377855 GRMZM2G134130 GRMZM2G047954 GRMZM2G033885 GRMZM2G010884 GRMZM2G092427 GRMZM2G451224 GRMZM2G133844 GRMZM2G449496 GRMZM2G038519 GRMZM5G825759 GRMZM2G036880 GRMZM2G009048 GRMZM2G015419 GRMZM2G077333 AC190623.3_FG001 GRMZM2G164558 GRMZM2G160268 GRMZM2G113349 GRMZM2G087598 GRMZM2G105644 GRMZM2G162529 GRMZ…
GO:0044444	C	cytoplasmic part	147	241	6103	25864	1e-34	2.7e-33	GRMZM5G851698 GRMZM2G092311 GRMZM2G351977 GRMZM2G077333 GRMZM2G017290 GRMZM2G047954 GRMZM2G174984 GRMZM2G010884 GRMZM2G092427 GRMZM2G133844 GRMZM5G825759 GRMZM2G364069 GRMZM2G026807 GRMZM2G036880 GRMZM2G419891 GRMZM2G162233 GRMZM2G019404 GRMZM2G326111 GRMZM2G063617 GRMZM2G381051 GRMZM2G055936 GRMZM2G072280 GRMZM2G318780 GRMZM2G042639 GRMZM2G119809 GRMZM2G015605 GRMZM2G016622 GRMZM2G122937 GRMZM2G…
GO:0005737	C	cytoplasm	151	241	6663	25864	5.5e-33	1.4e-31	GRMZM5G851698 GRMZM2G092311 GRMZM2G351977 GRMZM2G077333 GRMZM2G017290 GRMZM2G047954 GRMZM2G174984 GRMZM2G010884 GRMZM2G092427 GRMZM2G133844 GRMZM5G825759 GRMZM2G364069 GRMZM2G026807 GRMZM2G036880 GRMZM2G419891 GRMZM2G162233 GRMZM2G019404 GRMZM2G326111 GRMZM2G063617 GRMZM2G381051 GRMZM2G055936 GRMZM2G083841 GRMZM2G072280 GRMZM2G318780 GRMZM2G042639 GRMZM2G119809 GRMZM2G015605 GRMZM2G060702 GRMZM2G…
GO:0044424	C	intracellular part	168	241	8943	25864	2.4e-28	5.7e-27	GRMZM5G851698 GRMZM2G092311 GRMZM2G351977 GRMZM2G077333 GRMZM2G017290 GRMZM2G047954 GRMZM2G174984 GRMZM2G010884 GRMZM2G092427 GRMZM2G133844 GRMZM5G825759 GRMZM2G364069 GRMZM2G026807 GRMZM2G036880 GRMZM2G419891 GRMZM2G162233 GRMZM2G019404 GRMZM2G326111 GRMZM2G063617 GRMZM2G381051 GRMZM2G085646 GRMZM2G055936 GRMZM2G479885 GRMZM2G083841 GRMZM2G072280 GRMZM2G318780 GRMZM2G042639 GRMZM2G119809 GRMZM2G…
GO:0043229	C	intracellular organelle	155	241	7690	25864	3.1e-28	6.8e-27	GRMZM5G851698 GRMZM2G092311 GRMZM2G351977 GRMZM2G077333 GRMZM2G017290 GRMZM2G047954 GRMZM2G174984 GRMZM2G010884 GRMZM2G092427 GRMZM2G133844 GRMZM5G825759 GRMZM2G026807 GRMZM2G036880 GRMZM2G419891 GRMZM2G162233 GRMZM2G019404 GRMZM2G326111 GRMZM2G063617 GRMZM2G381051 GRMZM2G055936 GRMZM2G479885 GRMZM2G072280 GRMZM2G042639 GRMZM2G119809 GRMZM2G015605 GRMZM2G060702 GRMZM2G016622 GRMZM2G122937 GRMZM2G…
GO:0043226	C	organelle	155	241	7692	25864	3.2e-28	6.8e-27	GRMZM5G851698 GRMZM2G092311 GRMZM2G351977 GRMZM2G077333 GRMZM2G017290 GRMZM2G047954 GRMZM2G174984 GRMZM2G010884 GRMZM2G092427 GRMZM2G133844 GRMZM5G825759 GRMZM2G026807 GRMZM2G036880 GRMZM2G419891 GRMZM2G162233 GRMZM2G019404 GRMZM2G326111 GRMZM2G063617 GRMZM2G381051 GRMZM2G055936 GRMZM2G479885 GRMZM2G072280 GRMZM2G042639 GRMZM2G119809 GRMZM2G015605 GRMZM2G060702 GRMZM2G016622 GRMZM2G122937 GRMZM2G…
GO:0005622	C	intracellular	169	241	9452	25864	6.7e-26	1.4e-24	GRMZM5G851698 GRMZM2G092311 GRMZM2G351977 GRMZM2G077333 GRMZM2G017290 GRMZM2G047954 GRMZM2G174984 GRMZM2G010884 GRMZM2G092427 GRMZM2G133844 GRMZM5G825759 GRMZM2G364069 GRMZM2G026807 GRMZM2G036880 GRMZM2G419891 GRMZM2G162233 GRMZM2G019404 GRMZM2G326111 GRMZM2G063617 GRMZM2G381051 GRMZM2G085646 GRMZM2G055936 GRMZM2G479885 GRMZM2G083841 GRMZM2G072280 GRMZM2G318780 GRMZM2G042639 GRMZM2G119809 GRMZM2G…
GO:0043227	C	membrane-bounded organelle	141	241	7016	25864	3e-24	5.9e-23	GRMZM5G851698 GRMZM2G092311 GRMZM2G351977 GRMZM2G077333 GRMZM2G017290 GRMZM2G047954 GRMZM2G174984 GRMZM2G010884 GRMZM2G092427 GRMZM2G133844 GRMZM5G825759 GRMZM2G026807 GRMZM2G036880 GRMZM2G419891 GRMZM2G162233 GRMZM2G019404 GRMZM2G326111 GRMZM2G063617 GRMZM2G381051 GRMZM2G055936 GRMZM2G479885 GRMZM2G072280 GRMZM2G042639 GRMZM2G119809 GRMZM2G015605 GRMZM2G016622 GRMZM2G122937 GRMZM2G058070 GRMZM2G…
GO:0031090	C	organelle membrane	58	241	1250	25864	5.7e-24	1e-22	GRMZM2G012324 GRMZM2G013342 GRMZM2G351977 GRMZM2G162233 GRMZM2G017290 GRMZM2G153184 GRMZM2G139349 GRMZM2G134130 GRMZM2G047954 GRMZM2G174984 GRMZM2G148769 GRMZM2G010884 GRMZM2G451224 GRMZM2G092427 GRMZM2G133844 GRMZM2G012631 GRMZM2G449496 GRMZM2G038519 GRMZM2G011592 GRMZM5G825759 GRMZM2G140116 GRMZM2G178341 GRMZM2G036880 GRMZM2G069095 GRMZM2G015419 GRMZM2G077333 GRMZM2G377855 AC190623.3_FG001 GRMZ…
GO:0043231	C	intracellular membrane-bounded organelle	140	241	6999	25864	8.8e-24	1.6e-22	GRMZM5G851698 GRMZM2G092311 GRMZM2G351977 GRMZM2G077333 GRMZM2G017290 GRMZM2G047954 GRMZM2G174984 GRMZM2G010884 GRMZM2G092427 GRMZM2G133844 GRMZM5G825759 GRMZM2G026807 GRMZM2G036880 GRMZM2G419891 GRMZM2G162233 GRMZM2G019404 GRMZM2G326111 GRMZM2G063617 GRMZM2G381051 GRMZM2G055936 GRMZM2G479885 GRMZM2G072280 GRMZM2G042639 GRMZM2G119809 GRMZM2G015605 GRMZM2G016622 GRMZM2G122937 GRMZM2G058070 GRMZM2G…
GO:0009941	C	chloroplast envelope	39	241	560	25864	7e-22	1.2e-20	GRMZM2G449496 GRMZM2G013342 GRMZM2G092311 GRMZM2G351977 GRMZM2G082185 GRMZM2G017290 GRMZM2G153184 GRMZM2G024150 GRMZM2G047954 GRMZM2G033885 GRMZM2G109165 GRMZM2G092427 GRMZM2G073351 GRMZM5G825759 GRMZM2G026807 GRMZM2G036880 GRMZM2G069095 GRMZM2G015419 AC209208.3_FG002 GRMZM2G160268 GRMZM2G089136 GRMZM2G046284 GRMZM2G377855 GRMZM2G087598 GRMZM2G105644 GRMZM2G084279 GRMZM2G127453 GRMZM2G079348 GRMZ…
GO:0010287	C	plastoglobule	19	241	66	25864	2.6e-21	4.4e-20	GRMZM2G013342 GRMZM2G092311 GRMZM2G036880 GRMZM2G351977 GRMZM2G017290 GRMZM2G402936 GRMZM2G153184 GRMZM2G175562 GRMZM2G010884 GRMZM2G018627 GRMZM2G162200 GRMZM2G033885 GRMZM2G160268 GRMZM2G451224 GRMZM2G092427 GRMZM2G016622 GRMZM2G046284 GRMZM2G113349 GRMZM2G024150
GO:0009526	C	plastid envelope	39	241	584	25864	2.8e-21	4.5e-20	GRMZM2G449496 GRMZM2G013342 GRMZM2G092311 GRMZM2G351977 GRMZM2G082185 GRMZM2G017290 GRMZM2G153184 GRMZM2G024150 GRMZM2G047954 GRMZM2G033885 GRMZM2G109165 GRMZM2G092427 GRMZM2G073351 GRMZM5G825759 GRMZM2G026807 GRMZM2G036880 GRMZM2G069095 GRMZM2G015419 AC209208.3_FG002 GRMZM2G160268 GRMZM2G089136 GRMZM2G046284 GRMZM2G377855 GRMZM2G087598 GRMZM2G105644 GRMZM2G084279 GRMZM2G127453 GRMZM2G079348 GRMZ…
GO:0022626	C	cytosolic ribosome	31	241	323	25864	2.9e-21	4.5e-20	GRMZM5G851698 GRMZM2G030731 GRMZM2G086906 GRMZM2G100467 AC217401.3_FG001 GRMZM2G139349 GRMZM2G067456 GRMZM2G145280 GRMZM2G340251 GRMZM2G140116 GRMZM2G178341 GRMZM5G887054 GRMZM2G455828 GRMZM2G063617 GRMZM2G018228 GRMZM2G046284 GRMZM2G158034 GRMZM2G099352 GRMZM2G079348 GRMZM2G113033 GRMZM2G030016 GRMZM2G063340 GRMZM2G119809 GRMZM2G038032 GRMZM2G054136 GRMZM2G057608 GRMZM2G116135 GRMZM2G047732 GRMZ…
GO:0009521	C	photosystem	19	241	92	25864	5.9e-19	8.7e-18	GRMZM2G080107 AC190623.3_FG001 GRMZM2G013342 GRMZM2G009048 GRMZM2G001653 GRMZM2G017290 GRMZM2G016677 GRMZM2G380414 GRMZM2G175562 GRMZM2G134130 GRMZM2G047954 GRMZM2G174984 GRMZM2G377855 GRMZM2G451224 GRMZM2G016622 GRMZM2G024150 GRMZM2G085646 GRMZM2G113349 GRMZM2G058070
GO:0016020	C	membrane	115	241	5709	25864	2.5e-18	3.5e-17	GRMZM5G851698 GRMZM2G092311 GRMZM2G351977 GRMZM2G077333 GRMZM2G017290 GRMZM2G047954 GRMZM2G174984 GRMZM2G010884 GRMZM2G092427 GRMZM2G133844 GRMZM2G087094 GRMZM5G825759 GRMZM2G364069 GRMZM2G036880 GRMZM2G162233 GRMZM2G177828 GRMZM2G108474 GRMZM2G326111 GRMZM2G063617 GRMZM2G085646 GRMZM2G055936 GRMZM2G072280 GRMZM2G318780 GRMZM2G119809 GRMZM2G015605 GRMZM2G016622 GRMZM2G122937 GRMZM2G058070 GRMZM2G…
GO:0070013	C	intracellular organelle lumen	40	241	810	25864	2e-17	2.7e-16	GRMZM5G851698 GRMZM2G030731 AC195340.3_FG001 GRMZM2G086906 GRMZM2G113349 GRMZM2G139349 GRMZM2G047954 GRMZM2G067456 GRMZM2G145280 GRMZM2G003306 GRMZM2G140116 GRMZM2G178341 GRMZM2G305027 GRMZM2G071450 GRMZM2G080603 GRMZM2G063617 GRMZM2G046284 GRMZM2G158034 GRMZM2G099352 GRMZM2G087598 GRMZM2G114793 GRMZM2G113033 GRMZM2G030016 GRMZM2G119809 GRMZM2G038032 GRMZM2G012631 GRMZM2G001696 GRMZM2G058070 GRMZ…
GO:0043233	C	organelle lumen	40	241	810	25864	2e-17	2.7e-16	GRMZM5G851698 GRMZM2G030731 AC195340.3_FG001 GRMZM2G086906 GRMZM2G113349 GRMZM2G139349 GRMZM2G047954 GRMZM2G067456 GRMZM2G145280 GRMZM2G003306 GRMZM2G140116 GRMZM2G178341 GRMZM2G305027 GRMZM2G071450 GRMZM2G080603 GRMZM2G063617 GRMZM2G046284 GRMZM2G158034 GRMZM2G099352 GRMZM2G087598 GRMZM2G114793 GRMZM2G113033 GRMZM2G030016 GRMZM2G119809 GRMZM2G038032 GRMZM2G012631 GRMZM2G001696 GRMZM2G058070 GRMZ…
GO:0031974	C	membrane-enclosed lumen	40	241	818	25864	2.8e-17	3.5e-16	GRMZM5G851698 GRMZM2G030731 AC195340.3_FG001 GRMZM2G086906 GRMZM2G113349 GRMZM2G139349 GRMZM2G047954 GRMZM2G067456 GRMZM2G145280 GRMZM2G003306 GRMZM2G140116 GRMZM2G178341 GRMZM2G305027 GRMZM2G071450 GRMZM2G080603 GRMZM2G063617 GRMZM2G046284 GRMZM2G158034 GRMZM2G099352 GRMZM2G087598 GRMZM2G114793 GRMZM2G113033 GRMZM2G030016 GRMZM2G119809 GRMZM2G038032 GRMZM2G012631 GRMZM2G001696 GRMZM2G058070 GRMZ…
GO:0032991	C	macromolecular complex	71	241	2550	25864	2.8e-17	3.5e-16	GRMZM5G851698 GRMZM2G013342 GRMZM2G030731 AC195340.3_FG001 GRMZM2G086906 GRMZM2G145280 GRMZM2G100467 GRMZM2G113349 AC217401.3_FG001 GRMZM2G139349 GRMZM2G134130 GRMZM2G047954 GRMZM2G067456 GRMZM2G174984 GRMZM2G051879 GRMZM2G109165 GRMZM2G451224 GRMZM2G357296 GRMZM2G164558 GRMZM5G825759 GRMZM2G003306 GRMZM2G140116 GRMZM2G178341 GRMZM2G305027 GRMZM2G016677 GRMZM2G380414 AC190623.3_FG001 GRMZM2G06430…
GO:0044464	C	cell part	176	241	12261	25864	7.7e-16	9.2e-15	GRMZM5G851698 GRMZM2G092311 GRMZM2G351977 GRMZM2G077333 GRMZM2G017290 GRMZM2G047954 GRMZM2G174984 GRMZM2G010884 GRMZM2G092427 GRMZM2G133844 GRMZM2G087094 GRMZM5G825759 GRMZM2G364069 GRMZM2G026807 GRMZM2G036880 GRMZM2G419891 GRMZM2G162233 GRMZM2G177828 GRMZM2G019404 GRMZM2G326111 GRMZM2G063617 GRMZM2G381051 GRMZM2G085646 GRMZM2G055936 GRMZM2G479885 GRMZM2G083841 GRMZM2G079348 GRMZM2G318780 GRMZM2G…
GO:0005623	C	cell	176	241	12261	25864	7.7e-16	9.2e-15	GRMZM5G851698 GRMZM2G092311 GRMZM2G351977 GRMZM2G077333 GRMZM2G017290 GRMZM2G047954 GRMZM2G174984 GRMZM2G010884 GRMZM2G092427 GRMZM2G133844 GRMZM2G087094 GRMZM5G825759 GRMZM2G364069 GRMZM2G026807 GRMZM2G036880 GRMZM2G419891 GRMZM2G162233 GRMZM2G177828 GRMZM2G019404 GRMZM2G326111 GRMZM2G063617 GRMZM2G381051 GRMZM2G085646 GRMZM2G055936 GRMZM2G479885 GRMZM2G083841 GRMZM2G079348 GRMZM2G318780 GRMZM2G…
GO:0009532	C	plastid stroma	33	241	598	25864	8.3e-16	9.6e-15	GRMZM2G449496 GRMZM2G089136 GRMZM2G082185 GRMZM2G113349 GRMZM2G162529 GRMZM2G134130 GRMZM2G047954 GRMZM2G148769 GRMZM2G109165 GRMZM2G026807 GRMZM2G424053 GRMZM2G306345 GRMZM2G015419 GRMZM2G071450 GRMZM2G046284 GRMZM2G084279 GRMZM2G140667 GRMZM2G113033 GRMZM2G042639 GRMZM5G845611 GRMZM2G027663 GRMZM2G012631 GRMZM2G058070 GRMZM2G178192 GRMZM2G004382 GRMZM2G036921 GRMZM2G033208 GRMZM2G131286 GRMZM2G…
GO:0005840	C	ribosome	37	241	772	25864	9.1e-16	1e-14	GRMZM5G851698 GRMZM2G030731 GRMZM2G086906 GRMZM2G100467 AC217401.3_FG001 GRMZM2G139349 GRMZM2G067456 GRMZM2G145280 GRMZM2G109165 GRMZM2G340251 GRMZM2G140116 GRMZM2G178341 GRMZM5G887054 GRMZM2G018197 GRMZM2G102891 GRMZM2G063617 GRMZM2G018228 GRMZM2G046284 GRMZM2G158034 GRMZM2G099352 GRMZM2G054136 GRMZM2G079348 GRMZM2G113033 GRMZM2G030016 GRMZM2G063340 GRMZM2G119809 GRMZM2G038032 GRMZM2G114954 GRMZ…
GO:0005730	C	nucleolus	29	241	460	25864	2.1e-15	2.3e-14	GRMZM5G851698 GRMZM2G030731 AC195340.3_FG001 GRMZM2G086906 GRMZM2G139349 GRMZM2G067456 GRMZM2G145280 GRMZM2G003306 GRMZM2G140116 GRMZM2G178341 GRMZM2G305027 GRMZM2G080603 GRMZM2G114793 GRMZM2G158034 GRMZM2G099352 GRMZM2G063617 GRMZM2G116135 GRMZM2G030016 GRMZM2G119809 GRMZM2G038032 GRMZM2G012631 GRMZM2G001696 GRMZM2G054136 GRMZM2G057608 GRMZM5G887054 GRMZM2G018197 GRMZM5G877388 GRMZM2G142640 GRMZ…
GO:0043232	C	intracellular non-membrane-bounded organelle	52	241	1579	25864	2.4e-15	2.5e-14	GRMZM5G851698 GRMZM2G030731 AC195340.3_FG001 GRMZM2G086906 GRMZM2G449496 GRMZM2G100467 AC217401.3_FG001 GRMZM2G139349 GRMZM2G067456 GRMZM2G051879 GRMZM2G145280 GRMZM2G109165 GRMZM2G340251 GRMZM2G108780 GRMZM2G140116 GRMZM2G178341 GRMZM2G305027 GRMZM2G080603 GRMZM2G018197 GRMZM2G130678 GRMZM2G063617 GRMZM5G877388 GRMZM2G102891 GRMZM2G018228 GRMZM2G046284 GRMZM2G158034 GRMZM2G003306 GRMZM2G099352 G…
GO:0043228	C	non-membrane-bounded organelle	52	241	1579	25864	2.4e-15	2.5e-14	GRMZM5G851698 GRMZM2G030731 AC195340.3_FG001 GRMZM2G086906 GRMZM2G449496 GRMZM2G100467 AC217401.3_FG001 GRMZM2G139349 GRMZM2G067456 GRMZM2G051879 GRMZM2G145280 GRMZM2G109165 GRMZM2G340251 GRMZM2G108780 GRMZM2G140116 GRMZM2G178341 GRMZM2G305027 GRMZM2G080603 GRMZM2G018197 GRMZM2G130678 GRMZM2G063617 GRMZM5G877388 GRMZM2G102891 GRMZM2G018228 GRMZM2G046284 GRMZM2G158034 GRMZM2G003306 GRMZM2G099352 G…
GO:0009570	C	chloroplast stroma	32	241	582	25864	2.6e-15	2.7e-14	GRMZM2G089136 GRMZM2G082185 GRMZM2G113349 GRMZM2G134130 GRMZM2G047954 GRMZM2G148769 GRMZM2G109165 GRMZM2G058070 GRMZM2G026807 GRMZM2G424053 GRMZM2G306345 GRMZM2G015419 GRMZM2G071450 GRMZM2G046284 GRMZM2G084279 GRMZM2G162529 GRMZM2G113033 GRMZM2G042639 GRMZM5G845611 GRMZM2G027663 GRMZM2G012631 GRMZM2G140667 GRMZM2G178192 GRMZM2G004382 GRMZM2G036921 GRMZM2G033208 GRMZM2G131286 GRMZM2G162200 GRMZM2G…
GO:0031967	C	organelle envelope	39	241	899	25864	3.2e-15	3.1e-14	GRMZM2G449496 GRMZM2G013342 GRMZM2G092311 GRMZM2G351977 GRMZM2G082185 GRMZM2G017290 GRMZM2G153184 GRMZM2G024150 GRMZM2G047954 GRMZM2G033885 GRMZM2G109165 GRMZM2G092427 GRMZM2G073351 GRMZM5G825759 GRMZM2G026807 GRMZM2G036880 GRMZM2G069095 GRMZM2G015419 AC209208.3_FG002 GRMZM2G160268 GRMZM2G089136 GRMZM2G046284 GRMZM2G377855 GRMZM2G087598 GRMZM2G105644 GRMZM2G084279 GRMZM2G127453 GRMZM2G079348 GRMZ…
GO:0031975	C	envelope	39	241	918	25864	6.1e-15	5.9e-14	GRMZM2G449496 GRMZM2G013342 GRMZM2G092311 GRMZM2G351977 GRMZM2G082185 GRMZM2G017290 GRMZM2G153184 GRMZM2G024150 GRMZM2G047954 GRMZM2G033885 GRMZM2G109165 GRMZM2G092427 GRMZM2G073351 GRMZM5G825759 GRMZM2G026807 GRMZM2G036880 GRMZM2G069095 GRMZM2G015419 AC209208.3_FG002 GRMZM2G160268 GRMZM2G089136 GRMZM2G046284 GRMZM2G377855 GRMZM2G087598 GRMZM2G105644 GRMZM2G084279 GRMZM2G127453 GRMZM2G079348 GRMZ…
GO:0005829	C	cytosol	46	241	1316	25864	1.7e-14	1.6e-13	GRMZM5G851698 GRMZM2G089136 GRMZM2G030731 AC195340.3_FG001 GRMZM2G086906 GRMZM2G100467 GRMZM2G139349 GRMZM2G067456 GRMZM2G175818 GRMZM2G145280 GRMZM2G031496 GRMZM2G340251 GRMZM2G364069 GRMZM2G023387 GRMZM2G178341 GRMZM2G038598 GRMZM5G887054 GRMZM2G306345 GRMZM2G080603 GRMZM2G064302 GRMZM2G108474 GRMZM2G018197 GRMZM2G326111 GRMZM2G063617 GRMZM2G035557 GRMZM2G099352 GRMZM2G063340 GRMZM2G116135 GRMZ…
GO:0048046	C	apoplast	25	241	376	25864	6.6e-14	6.2e-13	GRMZM2G089136 GRMZM2G351977 GRMZM2G082185 GRMZM2G113349 GRMZM2G047954 GRMZM2G402936 GRMZM2G340251 GRMZM2G026807 GRMZM2G424053 GRMZM2G080603 GRMZM2G108474 GRMZM2G700188 GRMZM2G326111 GRMZM2G046284 GRMZM2G162529 GRMZM2G113033 GRMZM5G845611 GRMZM2G012631 GRMZM2G058070 GRMZM2G004382 GRMZM2G162200 GRMZM5G877388 GRMZM2G059191 GRMZM2G175562 GRMZM2G085019
GO:0030529	C	ribonucleoprotein complex	37	241	894	25864	7e-14	6.4e-13	GRMZM5G851698 GRMZM2G030731 GRMZM2G086906 GRMZM2G100467 AC217401.3_FG001 GRMZM2G139349 GRMZM2G067456 GRMZM2G145280 GRMZM2G109165 GRMZM2G340251 GRMZM2G140116 GRMZM2G178341 GRMZM5G887054 GRMZM2G018197 GRMZM2G102891 GRMZM2G063617 GRMZM2G018228 GRMZM2G046284 GRMZM2G158034 GRMZM2G099352 GRMZM2G054136 GRMZM2G079348 GRMZM2G113033 GRMZM2G030016 GRMZM2G063340 GRMZM2G119809 GRMZM2G038032 GRMZM2G114954 GRMZ…
GO:0044445	C	cytosolic part	21	241	280	25864	8.5e-13	7.6e-12	GRMZM5G851698 GRMZM2G116135 GRMZM2G030731 GRMZM2G140116 GRMZM2G178341 GRMZM2G086906 GRMZM2G057608 GRMZM5G887054 GRMZM2G100467 GRMZM2G047732 GRMZM2G018197 GRMZM2G139349 GRMZM2G063340 GRMZM2G064302 GRMZM2G067456 GRMZM2G455828 GRMZM2G063617 GRMZM2G142640 GRMZM2G145280 GRMZM2G024354 GRMZM2G099352
GO:0005576	C	extracellular region	28	241	575	25864	2.6e-12	2.3e-11	GRMZM2G089136 GRMZM2G351977 GRMZM2G026147 GRMZM2G113349 GRMZM2G047954 GRMZM2G402936 GRMZM2G340251 GRMZM2G026807 GRMZM2G424053 GRMZM2G080603 GRMZM2G108474 GRMZM2G700188 GRMZM2G326111 GRMZM2G082185 GRMZM2G046284 GRMZM2G162529 GRMZM2G113033 GRMZM5G845611 GRMZM2G176595 GRMZM2G447785 GRMZM2G012631 GRMZM2G058070 GRMZM2G004382 GRMZM2G162200 GRMZM5G877388 GRMZM2G059191 GRMZM2G175562 GRMZM2G085019
GO:0009522	C	photosystem I	10	241	31	25864	3.3e-12	2.8e-11	GRMZM2G013342 GRMZM2G009048 GRMZM2G017290 GRMZM2G001653 GRMZM2G024150 GRMZM2G080107 GRMZM2G451224 GRMZM2G016622 GRMZM2G085646 GRMZM2G377855
GO:0005618	C	cell wall	29	241	659	25864	1.1e-11	9.2e-11	GRMZM2G424053 GRMZM2G089136 AC195340.3_FG001 GRMZM2G087094 GRMZM2G026147 AC217401.3_FG001 GRMZM2G145280 GRMZM2G340251 GRMZM2G178341 GRMZM2G080603 GRMZM2G018197 GRMZM2G114793 GRMZM2G018228 GRMZM2G158034 GRMZM2G079348 GRMZM2G113033 GRMZM2G318780 GRMZM2G311182 GRMZM2G122871 GRMZM2G012631 GRMZM2G140667 GRMZM2G030016 GRMZM2G004382 GRMZM2G036921 AC220927.3_FG007 GRMZM2G162200 GRMZM2G455828 GRMZM5G87738…
GO:0031981	C	nuclear lumen	29	241	670	25864	1.6e-11	1.3e-10	GRMZM5G851698 GRMZM2G030731 AC195340.3_FG001 GRMZM2G086906 GRMZM2G139349 GRMZM2G067456 GRMZM2G145280 GRMZM2G003306 GRMZM2G140116 GRMZM2G178341 GRMZM2G305027 GRMZM2G080603 GRMZM2G114793 GRMZM2G158034 GRMZM2G099352 GRMZM2G063617 GRMZM2G116135 GRMZM2G030016 GRMZM2G119809 GRMZM2G038032 GRMZM2G012631 GRMZM2G001696 GRMZM2G054136 GRMZM2G057608 GRMZM5G887054 GRMZM2G018197 GRMZM5G877388 GRMZM2G142640 GRMZ…
GO:0030312	C	external encapsulating structure	29	241	680	25864	2.3e-11	1.8e-10	GRMZM2G424053 GRMZM2G089136 AC195340.3_FG001 GRMZM2G087094 GRMZM2G026147 AC217401.3_FG001 GRMZM2G145280 GRMZM2G340251 GRMZM2G178341 GRMZM2G080603 GRMZM2G018197 GRMZM2G114793 GRMZM2G018228 GRMZM2G158034 GRMZM2G079348 GRMZM2G113033 GRMZM2G318780 GRMZM2G311182 GRMZM2G122871 GRMZM2G012631 GRMZM2G140667 GRMZM2G030016 GRMZM2G004382 GRMZM2G036921 AC220927.3_FG007 GRMZM2G162200 GRMZM2G455828 GRMZM5G87738…
GO:0033279	C	ribosomal subunit	20	241	301	25864	2.4e-11	1.9e-10	GRMZM5G851698 GRMZM2G116135 GRMZM2G030731 GRMZM2G140116 GRMZM2G178341 GRMZM2G086906 GRMZM2G057608 GRMZM5G887054 GRMZM2G100467 GRMZM2G047732 GRMZM2G018197 GRMZM2G139349 GRMZM2G063340 GRMZM2G067456 GRMZM2G455828 GRMZM2G063617 GRMZM2G142640 GRMZM2G145280 GRMZM2G024354 GRMZM2G099352
GO:0031977	C	thylakoid lumen	10	241	67	25864	2.4e-09	1.8e-08	GRMZM2G087598 GRMZM2G025882 GRMZM2G113033 GRMZM2G113349 GRMZM2G071450 GRMZM2G047954 GRMZM2G059191 GRMZM2G046284 GRMZM2G175562 GRMZM2G058070
GO:0044428	C	nuclear part	29	241	842	25864	2.7e-09	2e-08	GRMZM5G851698 GRMZM2G030731 AC195340.3_FG001 GRMZM2G086906 GRMZM2G139349 GRMZM2G067456 GRMZM2G145280 GRMZM2G003306 GRMZM2G140116 GRMZM2G178341 GRMZM2G305027 GRMZM2G080603 GRMZM2G114793 GRMZM2G158034 GRMZM2G099352 GRMZM2G063617 GRMZM2G116135 GRMZM2G030016 GRMZM2G119809 GRMZM2G038032 GRMZM2G012631 GRMZM2G001696 GRMZM2G054136 GRMZM2G057608 GRMZM5G887054 GRMZM2G018197 GRMZM5G877388 GRMZM2G142640 GRMZ…
GO:0009538	C	photosystem I reaction center	6	241	9	25864	2.7e-09	2e-08	GRMZM2G013342 GRMZM2G017290 GRMZM2G024150 GRMZM2G451224 GRMZM2G016622 GRMZM2G085646
GO:0009523	C	photosystem II	9	241	58	25864	1.1e-08	8.3e-08	GRMZM2G113349 GRMZM2G016677 GRMZM2G380414 GRMZM2G134130 GRMZM2G047954 GRMZM2G174984 AC190623.3_FG001 GRMZM2G175562 GRMZM2G058070
GO:0022627	C	cytosolic small ribosomal subunit	9	241	73	25864	6.8e-08	5e-07	GRMZM5G851698 GRMZM2G178341 GRMZM2G086906 GRMZM2G057608 GRMZM2G047732 GRMZM2G063340 GRMZM2G139349 GRMZM2G455828 GRMZM2G099352
GO:0005886	C	plasma membrane	50	241	2404	25864	7e-08	5e-07	GRMZM5G851698 GRMZM2G030731 AC195340.3_FG001 GRMZM2G087094 GRMZM2G086906 GRMZM2G139349 GRMZM2G067456 GRMZM2G148769 AC209208.3_FG002 GRMZM2G145280 GRMZM2G133844 GRMZM2G340251 GRMZM2G364069 GRMZM2G140116 GRMZM2G424053 GRMZM2G108474 GRMZM5G887054 GRMZM2G080603 GRMZM2G177828 GRMZM2G019404 GRMZM2G018197 GRMZM2G326111 GRMZM2G063617 GRMZM2G018228 GRMZM2G140667 GRMZM2G099352 GRMZM2G037452 GRMZM2G114793 G…
GO:0022625	C	cytosolic large ribosomal subunit	11	241	136	25864	1.3e-07	9.1e-07	GRMZM2G030731 GRMZM2G140116 GRMZM2G116135 GRMZM5G887054 GRMZM2G100467 GRMZM2G067456 GRMZM2G018197 GRMZM2G063617 GRMZM2G142640 GRMZM2G145280 GRMZM2G024354
GO:0009654	C	oxygen evolving complex	6	241	32	25864	1.3e-06	8.6e-06	GRMZM2G113349 GRMZM2G016677 GRMZM2G047954 GRMZM2G174984 GRMZM2G175562 GRMZM2G058070
GO:0015934	C	large ribosomal subunit	11	241	179	25864	1.7e-06	1.1e-05	GRMZM2G030731 GRMZM2G140116 GRMZM2G116135 GRMZM5G887054 GRMZM2G100467 GRMZM2G067456 GRMZM2G018197 GRMZM2G063617 GRMZM2G142640 GRMZM2G145280 GRMZM2G024354
GO:0005773	C	vacuole	24	241	867	25864	3e-06	2e-05	AC195340.3_FG001 GRMZM2G139349 GRMZM2G067456 GRMZM2G148769 GRMZM2G011592 GRMZM2G340251 GRMZM2G140116 GRMZM2G424053 GRMZM2G419891 GRMZM2G069095 AC209208.3_FG002 GRMZM2G108474 GRMZM2G114793 GRMZM2G098298 GRMZM2G099352 GRMZM2G019404 GRMZM2G122871 GRMZM2G012631 GRMZM2G122937 GRMZM2G178341 GRMZM2G177659 GRMZM2G018197 GRMZM2G152908 GRMZM2G036427
GO:0015935	C	small ribosomal subunit	9	241	123	25864	4e-06	2.6e-05	GRMZM5G851698 GRMZM2G178341 GRMZM2G086906 GRMZM2G057608 GRMZM2G047732 GRMZM2G063340 GRMZM2G139349 GRMZM2G455828 GRMZM2G099352
GO:0031978	C	plastid thylakoid lumen	5	241	26	25864	9e-06	5.7e-05	GRMZM2G025882 GRMZM2G113349 GRMZM2G071450 GRMZM2G175562 GRMZM2G058070
GO:0009543	C	chloroplast thylakoid lumen	5	241	26	25864	9e-06	5.7e-05	GRMZM2G025882 GRMZM2G113349 GRMZM2G071450 GRMZM2G175562 GRMZM2G058070
GO:0055044	C	symplast	17	241	547	25864	2.2e-05	0.00013	GRMZM5G851698 GRMZM2G340251 GRMZM2G364069 AC195340.3_FG001 GRMZM2G087094 GRMZM5G887054 GRMZM2G080603 GRMZM2G108474 GRMZM2G139349 GRMZM2G030731 GRMZM2G178341 GRMZM2G326111 GRMZM5G877388 GRMZM2G122871 GRMZM2G140116 GRMZM2G152908 GRMZM2G099352
GO:0005911	C	cell-cell junction	17	241	547	25864	2.2e-05	0.00013	GRMZM5G851698 GRMZM2G340251 GRMZM2G364069 AC195340.3_FG001 GRMZM2G087094 GRMZM5G887054 GRMZM2G080603 GRMZM2G108474 GRMZM2G139349 GRMZM2G030731 GRMZM2G178341 GRMZM2G326111 GRMZM5G877388 GRMZM2G122871 GRMZM2G140116 GRMZM2G152908 GRMZM2G099352
GO:0030054	C	cell junction	17	241	547	25864	2.2e-05	0.00013	GRMZM5G851698 GRMZM2G340251 GRMZM2G364069 AC195340.3_FG001 GRMZM2G087094 GRMZM5G887054 GRMZM2G080603 GRMZM2G108474 GRMZM2G139349 GRMZM2G030731 GRMZM2G178341 GRMZM2G326111 GRMZM5G877388 GRMZM2G122871 GRMZM2G140116 GRMZM2G152908 GRMZM2G099352
GO:0009506	C	plasmodesma	17	241	547	25864	2.2e-05	0.00013	GRMZM5G851698 GRMZM2G340251 GRMZM2G364069 AC195340.3_FG001 GRMZM2G087094 GRMZM5G887054 GRMZM2G080603 GRMZM2G108474 GRMZM2G139349 GRMZM2G030731 GRMZM2G178341 GRMZM2G326111 GRMZM5G877388 GRMZM2G122871 GRMZM2G140116 GRMZM2G152908 GRMZM2G099352
GO:0044459	C	plasma membrane part	18	241	663	25864	6.9e-05	0.00041	GRMZM5G851698 GRMZM2G340251 GRMZM2G364069 AC195340.3_FG001 GRMZM2G087094 GRMZM5G887054 GRMZM2G080603 AC209208.3_FG002 GRMZM2G108474 GRMZM2G139349 GRMZM2G030731 GRMZM2G178341 GRMZM2G326111 GRMZM5G877388 GRMZM2G122871 GRMZM2G140116 GRMZM2G152908 GRMZM2G099352
GO:0044425	C	membrane part	46	241	2755	25864	7.7e-05	0.00045	GRMZM5G851698 GRMZM2G013342 GRMZM2G030731 AC195340.3_FG001 GRMZM2G087094 GRMZM2G001653 GRMZM2G017290 GRMZM2G139349 GRMZM2G134130 GRMZM2G047954 GRMZM2G174984 AC209208.3_FG002 GRMZM2G451224 GRMZM2G011592 GRMZM5G825759 GRMZM2G364069 GRMZM2G140116 GRMZM2G178341 GRMZM2G108474 GRMZM5G887054 GRMZM2G016677 GRMZM2G380414 GRMZM2G080603 AC190623.3_FG001 GRMZM2G019404 GRMZM2G326111 GRMZM2G085646 GRMZM2G11334…
GO:0043234	C	protein complex	31	241	1572	25864	8e-05	0.00046	GRMZM2G013342 AC195340.3_FG001 GRMZM2G017290 GRMZM2G377855 GRMZM2G134130 GRMZM2G047954 GRMZM2G174984 GRMZM2G451224 GRMZM2G164558 GRMZM5G825759 GRMZM2G009048 GRMZM2G016677 GRMZM2G380414 AC190623.3_FG001 GRMZM2G064302 GRMZM2G085646 GRMZM2G113349 GRMZM2G080107 GRMZM2G122871 GRMZM2G016622 GRMZM2G024150 GRMZM2G071010 GRMZM2G058070 GRMZM2G328908 GRMZM2G001653 GRMZM2G301823 GRMZM2G127386 GRMZM2G060296 G…
GO:0019898	C	extrinsic to membrane	5	241	45	25864	9.7e-05	0.00055	GRMZM2G047954 GRMZM2G113349 GRMZM2G016677 GRMZM2G175562 GRMZM2G058070
GO:0010319	C	stromule	5	241	50	25864	0.00015	0.00086	GRMZM2G162200 GRMZM2G089136 GRMZM2G026807 GRMZM2G162529 GRMZM5G845611
GO:0005634	C	nucleus	45	241	2821	25864	0.00026	0.0014	GRMZM5G851698 GRMZM2G089136 GRMZM2G030731 AC195340.3_FG001 GRMZM2G086906 GRMZM2G139349 GRMZM2G067456 GRMZM2G145280 GRMZM2G003306 GRMZM2G140116 GRMZM2G178341 GRMZM2G108474 GRMZM2G305027 GRMZM2G306345 GRMZM2G080603 GRMZM2G019404 GRMZM2G063617 GRMZM2G098298 GRMZM2G158034 GRMZM2G099352 GRMZM2G479885 GRMZM2G030016 GRMZM2G114793 GRMZM2G116135 GRMZM5G834758 GRMZM2G063340 GRMZM2G144030 GRMZM2G119809 GRMZ…
GO:0009505	C	plant-type cell wall	7	241	229	25864	0.0065	0.036	GRMZM2G087094 GRMZM2G318780 GRMZM2G026147 GRMZM2G311182 AC217401.3_FG001 GRMZM2G036921 AC220927.3_FG007

## Sheet: enriched GO-terms
S3 Table. Enriched GO-terms annotated for maize genes significantly expressed for leaf and ovary tissues based on drought treatment.
GO term	Ontology	Description	Number in input list	Number in BG/Ref	p-value	FDR
GO:0015979	P	photosynthesis	41	247	1.7e-36	2.1e-33
GO:0050896	P	response to stimulus	96	3551	2.5e-23	1.5e-20
GO:0019684	P	Photosynthesis light reaction	24	142	7.8e-22	3.2e-19
GO:0006950	P	response to stress	68	2243	2.3e-18	7e-16
GO:0009765	P	photosynthesis light harvesting	14	37	2.1e-17	5.2e-15
GO:0006091	P	generation of precursor metabolites and energy	32	494	3.2e-17	6.6e-15
GO:0009628	P	response to abiotic stimulus	51	1397	8.5e-17	1.5e-14
GO:0044237	P	cellular metabolic process	146	9644	2.7e-13	4.1e-11
GO:0010038	P	response to metal ion	28	543	7.2e-13	9.7e-11
GO:0042221	P	response to chemical stimulus	54	2052	4.2e-12	5.1e-10
GO:0009987	P	cellular process	168	12394	7.8e-12	8.7e-10
GO:0009607	P	response to biotic stimulus	29	666	1.4e-11	1.4e-09
GO:0046686	P	response to cadmium ion	24	449	1.7e-11	1.6e-09
GO:0009617	P	response to bacterium	20	310	3.9e-11	3e-09
GO:0010035	P	response to inorganic substance	28	645	3.5e-11	3e-09
GO:0006952	P	defense response	27	601	3.8e-11	3e-09
GO:0051707	P	response to other organism	27	622	8e-11	5.6e-09
GO:0006412	P	translation	34	980	8.2e-11	5.6e-09
GO:0042742	P	defense response to bacterium	17	255	7.5e-10	4.8e-08
GO:0008152	P	metabolic process	167	13125	4.6e-09	2.8e-07
GO:0051704	P	multi-organism process	28	863	1.8e-08	1e-06
GO:0009416	P	response to light stimulus	21	498	1.8e-08	1e-06
GO:0009266	P	response to temperature stimulus	20	464	2.9e-08	1.5e-06
GO:0009314	P	response to radiation	21	512	2.9e-08	1.5e-06
GO:0009415	P	response to water	15	264	5.7e-08	2.8e-06
GO:0010218	P	response to far red light	7	42	3.2e-07	1.5e-05
GO:0010114	P	response to red light	7	47	6.4e-07	2.9e-05
GO:0009767	P	photosynthetic electron transport chain	8	72	7.7e-07	3.4e-05
GO:0009414	P	response to water deprivation	13	254	1.4e-06	5.7e-05
GO:0034621	P	cellular macromolecular complex subunit organization	16	402	2e-06	8e-05
GO:0009637	P	response to blue light	7	60	2.8e-06	0.00011
GO:0042548	P	regulation of photosynthesis light reaction	5	21	3.6e-06	0.00014
GO:0022900	P	electron transport chain	11	200	4.6e-06	0.00017
GO:0043467	P	regulation of generation of precursor metabolites and energy	5	23	5.3e-06	0.00019
GO:0043933	P	macromolecular complex subunit organization	17	500	7.1e-06	0.00025
GO:0010109	P	regulation of photosynthesis	5	28	1.2e-05	0.00042
GO:0009409	P	response to cold	13	318	1.4e-05	0.00046
GO:0034623	P	cellular macromolecular complex disassembly	6	52	1.6e-05	0.00049
GO:0043624	P	cellular protein complex disassembly	6	52	1.6e-05	0.00049
GO:0043241	P	protein complex disassembly	6	54	1.9e-05	0.00057
GO:0032984	P	macromolecular complex disassembly	6	54	1.9e-05	0.00057
GO:0022411	P	cellular component disassembly	6	55	2.1e-05	0.00062
GO:0032268	P	regulation of cellular protein metabolic process	7	85	2.4e-05	0.00067
GO:0009408	P	response to heat	9	163	3.3e-05	0.00093
GO:0051246	P	regulation of protein metabolic process	7	96	4.9e-05	0.0013
GO:0055114	P	oxidation reduction	36	1931	6.3e-05	0.0017
GO:0008154	P	actin polymerization or depolymerization	5	42	7.2e-05	0.0019
GO:0009639	P	response to red or far red light	8	154	0.00014	0.0035
GO:0006970	P	response to osmotic stress	15	538	0.00021	0.0053
GO:0007015	P	actin filament organization	5	56	0.00025	0.0061
GO:0009651	P	response to salt stress	14	491	0.00028	0.0066
GO:0033554	P	cellular response to stress	13	442	0.00034	0.008
GO:0010608	P	posttranscriptional regulation of gene expression	7	135	0.00036	0.0084
GO:0006414	P	translational elongation	5	68	0.00058	0.013
GO:0007010	P	cytoskeleton organization	8	199	0.00071	0.016
GO:0006417	P	regulation of translation	5	74	0.00083	0.018
GO:0009058	P	biosynthetic process	65	4789	0.00085	0.018
GO:0051716	P	cellular response to stimulus	19	893	0.00087	0.018
GO:0010033	P	response to organic substance	20	1030	0.0019	0.039
GO:0044249	P	cellular biosynthetic process	61	4603	0.0023	0.047
GO:0019318	P	hexose metabolic process	8	242	0.0024	0.047
GO:0003735	F	structural constituent of ribosome	28	649	4e-11	1.1e-08
GO:0005198	F	structural molecule activity	29	767	3.5e-10	4.7e-08
GO:0009579	C	thylakoid	59	546	4.7e-43	1.3e-40
GO:0009507	C	chloroplast	99	2136	6.3e-43	1.3e-40
GO:0009536	C	plastid	100	2254	8e-42	1.1e-39
GO:0034357	C	photosynthetic membrane	51	404	4.1e-40	4.3e-38
GO:0044436	C	thylakoid part	49	400	5.9e-38	5e-36
GO:0044422	C	organelle part	115	3457	2.3e-37	1.2e-35
GO:0042651	C	thylakoid membrane	47	363	2.2e-37	1.2e-35
GO:0044446	C	intracellular organelle part	115	3454	2.1e-37	1.2e-35
GO:0044434	C	chloroplast part	71	1174	1.5e-36	6.8e-35
GO:0009534	C	chloroplast thylakoid	48	406	1.6e-36	6.8e-35
GO:0031976	C	plastid thylakoid	48	407	1.8e-36	6.9e-35
GO:0031984	C	organelle subcompartment	48	413	3.3e-36	1.1e-34
GO:0055035	C	plastid thylakoid membrane	45	339	3.2e-36	1.1e-34
GO:0044435	C	plastid part	71	1192	3.7e-36	1.1e-34
GO:0009535	C	chloroplast thylakoid membrane	44	337	3.9e-35	1.1e-33
GO:0044444	C	cytoplasmic part	147	6103	1e-34	2.7e-33
GO:0005737	C	cytoplasm	151	6663	5.5e-33	1.4e-31
GO:0044424	C	intracellular part	168	8943	2.4e-28	5.7e-27
GO:0043229	C	intracellular organelle	155	7690	3.1e-28	6.8e-27
GO:0043226	C	organelle	155	7692	3.2e-28	6.8e-27
GO:0005622	C	intracellular	169	9452	6.7e-26	1.4e-24
GO:0043227	C	membrane-bounded organelle	141	7016	3e-24	5.9e-23
GO:0031090	C	organelle membrane	58	1250	5.7e-24	1e-22
GO:0043231	C	intracellular membrane-bounded organelle	140	6999	8.8e-24	1.6e-22
GO:0009941	C	chloroplast envelope	39	560	7e-22	1.2e-20
GO:0010287	C	plastoglobule	19	66	2.6e-21	4.4e-20
GO:0009526	C	plastid envelope	39	584	2.8e-21	4.5e-20
GO:0022626	C	cytosolic ribosome	31	323	2.9e-21	4.5e-20
GO:0009521	C	photosystem	19	92	5.9e-19	8.7e-18
GO:0016020	C	membrane	115	5709	2.5e-18	3.5e-17
GO:0070013	C	intracellular organelle lumen	40	810	2e-17	2.7e-16
GO:0043233	C	organelle lumen	40	810	2e-17	2.7e-16
GO:0031974	C	membrane-enclosed lumen	40	818	2.8e-17	3.5e-16
GO:0032991	C	macromolecular complex	71	2550	2.8e-17	3.5e-16
GO:0044464	C	cell part	176	12261	7.7e-16	9.2e-15
GO:0005623	C	cell	176	12261	7.7e-16	9.2e-15
GO:0009532	C	plastid stroma	33	598	8.3e-16	9.6e-15
GO:0005840	C	ribosome	37	772	9.1e-16	1e-14
GO:0005730	C	nucleolus	29	460	2.1e-15	2.3e-14
GO:0043232	C	intracellular non-membrane-bounded organelle	52	1579	2.4e-15	2.5e-14
GO:0043228	C	non-membrane-bounded organelle	52	1579	2.4e-15	2.5e-14
GO:0009570	C	chloroplast stroma	32	582	2.6e-15	2.7e-14
GO:0031967	C	organelle envelope	39	899	3.2e-15	3.1e-14
GO:0031975	C	envelope	39	918	6.1e-15	5.9e-14
GO:0005829	C	cytosol	46	1316	1.7e-14	1.6e-13
GO:0048046	C	apoplast	25	376	6.6e-14	6.2e-13
GO:0030529	C	ribonucleoprotein complex	37	894	7e-14	6.4e-13
GO:0044445	C	cytosolic part	21	280	8.5e-13	7.6e-12
GO:0005576	C	extracellular region	28	575	2.6e-12	2.3e-11
GO:0009522	C	photosystem I	10	31	3.3e-12	2.8e-11
GO:0005618	C	cell wall	29	659	1.1e-11	9.2e-11
GO:0031981	C	nuclear lumen	29	670	1.6e-11	1.3e-10
GO:0030312	C	external encapsulating structure	29	680	2.3e-11	1.8e-10
GO:0033279	C	ribosomal subunit	20	301	2.4e-11	1.9e-10
GO:0031977	C	thylakoid lumen	10	67	2.4e-09	1.8e-08
GO:0044428	C	nuclear part	29	842	2.7e-09	2e-08
GO:0009538	C	photosystem I reaction center	6	9	2.7e-09	2e-08
GO:0009523	C	photosystem II	9	58	1.1e-08	8.3e-08
GO:0022627	C	cytosolic small ribosomal subunit	9	73	6.8e-08	5e-07
GO:0005886	C	plasma membrane	50	2404	7e-08	5e-07
GO:0022625	C	cytosolic large ribosomal subunit	11	136	1.3e-07	9.1e-07
GO:0009654	C	oxygen evolving complex	6	32	1.3e-06	8.6e-06
GO:0015934	C	large ribosomal subunit	11	179	1.7e-06	1.1e-05
GO:0005773	C	vacuole	24	867	3e-06	2e-05
GO:0015935	C	small ribosomal subunit	9	123	4e-06	2.6e-05
GO:0031978	C	plastid thylakoid lumen	5	26	9e-06	5.7e-05
GO:0009543	C	chloroplast thylakoid lumen	5	26	9e-06	5.7e-05
GO:0055044	C	symplast	17	547	2.2e-05	0.00013
GO:0005911	C	cell-cell junction	17	547	2.2e-05	0.00013
GO:0030054	C	cell junction	17	547	2.2e-05	0.00013
GO:0009506	C	plasmodesma	17	547	2.2e-05	0.00013
GO:0044459	C	plasma membrane part	18	663	6.9e-05	0.00041
GO:0044425	C	membrane part	46	2755	7.7e-05	0.00045
GO:0043234	C	protein complex	31	1572	8e-05	0.00046
GO:0019898	C	extrinsic to membrane	5	45	9.7e-05	0.00055
GO:0010319	C	stromule	5	50	0.00015	0.00086
GO:0005634	C	nucleus	45	2821	0.00026	0.0014
GO:0009505	C	plant-type cell wall	7	229	0.0065	0.036

## Sheet: 22_most_common_enriched_GO-term
S3 Table. An expression profile for the most common 22 enriched maize drought associated GO-terms and the corresponding maize genes and their sorghum orthologs and GO accession ids
Gene id GO term Description	Leaf control-1	Leaf control-2	Leaf drought-1	Leaf drought-2	Ovary control-1	Ovary control-2	Ovary drought-1	Ovary drought-2
Sb02g002950 GRMZM2G012324 GO:0005730 nucleolus	409.532	567.832	501.074	561.231	12.9725	34.844	10.2776	20.3019
Sb07g028270 GRMZM2G012631 GO:0022626 cytosolic ribosome	226.006	182.772	165.697	168.016	281.264	227.207	155.839	156.304
Sb01g011610 GRMZM2G019404 GO:0016020 membrane	382.788	325.745	323.484	300.783	275.687	295.909	173.472	231.382
Sb07g005780 GRMZM2G034152 GO:0005622 intracellular	587.73	33.9883	325.48	422.499	3.69936	3.40193	13.3027	2.87112
Sb08g017660 GRMZM2G036427 GO:0006412 translation	284.134	211.373	229.492	273.191	118.424	142.512	81.1132	120.374
Sb03g043760 GRMZM2G042118 GO:0005829 cytosol	633.206	255.179	851.377	995.572	2475.27	1819.91	1217.86	1549.16
Sb03g013260 GRMZM2G047732 GO:0009941 chloroplast envelope	166.996	158.761	123.496	127.318	233.759	298.93	98.5481	77.919
Sb03g030340 GRMZM2G055585 GO:0009628 response to abiotic stimulus	87.9204	63.5503	48.2789	42.1002	79.6696	148.276	7.07069	10.3966
Sb02g035610 GRMZM2G058070 GO:0009535 chloroplast thylakoid membrane	406.429	473.204	428.276	490.77	31.6947	52.7595	14.6712	16.367
Sb01g035740 GRMZM2G063617 GO:0006950 response to stress	256.863	269.361	256.786	253.906	297.181	362.491	124.463	137.549
Sb10g002460 GRMZM2G064302 GO:0003735 structural constituent of ribosome	183.66	170.608	104.085	133.672	314.502	274.709	60.0966	46.5719
Sb02g028240 GRMZM2G083894 GO:0005773 vacuole	138.551	125.093	287.47	256.975	64.8946	56.6069	226.707	225.052
Sb01g048140 GRMZM2G099454 GO:0009570 chloroplast stroma	410.481	167.655	426.551	307.021	825.774	690.671	751.389	779.362
Sb02g044060 GRMZM2G140667 GO:0006952 defense response	266.883	260.012	265.873	285.068	179.722	143.015	149.008	174.772
Sb01g039260 GRMZM2G305027 GO:0009607 response to biotic stimulus	116.041	117.067	96.3383	104.128	114.986	155.548	52.5899	57.2109
Sb01g036740 GRMZM2G317584 GO:0055114 oxidation reduction	140.425	132.906	159.005	146.838	114.606	136.097	340.94	441.62
Sb01g035890 GRMZM2G318780 GO:0009507 chloroplast	78.0654	77.419	98.1004	159.928	82.372	82.1092	300.318	183.184
Sb04g021380 GRMZM2G326111 GO:0008152 metabolic process	1310.37	1212.17	1199.76	1320.81	588.528	725.95	514.674	462.854
Sb08g018750 GRMZM2G340251 GO:0005840 ribosome	633.389	774.421	665.459	647.686	1180.04	1298.36	909.283	964.649
Sb03g004730 GRMZM2G380414 GO:0048046 apoplast	459.727	515.941	667.29	706.675	26.1429	38.4227	9.96307	8.50691
Sb09g002260 GRMZM2G381051 GO:0009579 thylakoid	30.9469	28.6344	32.5175	32.4552	30.1741	24.1434	209.617	233.846
Sb01g039270 GRMZM5G825759 GO:0009536 plastid	909.964	1461.22	841.058	918.199	13.5801	29.6882	11.2438	14.9045
