# Supplementary material for: Cross-species multiple environmental stress responses: An integrated approach to identify candidate genes for multiple stress tolerance in sorghum (Sorghum bicolor (L.) Moench) and related model species
Source: PLoS One. 2018 Mar 28;13(3):e0192678. doi: 10.1371/journal.pone.0192678 (PMC5873934; doi:10.1371/journal.pone.0192678)
Supplement: S4 Table — Description of rice gene expression profile for leaf tissue based on drought stress in 3 varieties, GSE57950 (a), for leaf and root tissues based on salinity treatment, GSE73181 (b) and for drought responsive genes that are co-expressed under salt stress (c). The genes that were up-regulated under drought condition were evaluated for their responses under salt stress. Significantly expressed genes were used for functional enrichment analysis and GO annotation (p-value, FDR < 0.01). Detail description of enriched gene entries and the corresponding enriched GO-terms based on tissue and treatment groupings are shown for significantly expressed genes under salt condition. An expression profile for the 22 most common enriched rice drought and salt associated GO-terms and the corresponding gene and GO IDs are also provided. Sorghum orthologs and their putative functions are described based on these selected rice genes for which most abundant enriched salt specific GO-terms are given. (XLSX) [file pone.0192678.s007.xlsx]

## Sheet: Drought_responsive
S4a Table. Rice tissue specific significantly expressed genes for leaf tissue in three varieties based on drought treatment (GSE57950; Huang et al. 2014).
Gene_id	CP1_FPKM	CP16_FPKM	CP16D1_FPKM	CP16D2_FPKM	CP1D1_FPKM	CP1D2_FPKM	CP3_FPKM	CP3D1_FPKM	CP3D2_FPKM	symbol	annotation
LOC_Os02g27769	23219	27258.3	7851.16	24378.1	34086.9	9734.58	11515.3	13083.2	16477.1	ARS27A,RS27A	ribosomalproteinS27								LOC_Os09g17740	1
LOC_Os01g19740	7860.7	7079.52	2565.27	7797.13	2457.89	7549.67	7589.9	2469.62	6996.64	CP12,CP12-2	CP12domain-containingprotein2						LOC_Os01g19740		LOC_Os11g47970	1
LOC_Os03g46770	6297.65	6730.47	1382.44	8420.48	1406.32	9875.85	7386.15	1347.95	9816.16	ATGRP7,CCR2,GR-RBP7,GRP7	"cold,circadianrhythm,andrnabinding2"						LOC_Os03g46770		LOC_Os01g41710	1
LOC_Os12g43600	6092.68	5187.73	2032.28	5535.93	1978.83	4811.63	7239.18	2122.96	5739.21	ATGRP7,CCR2,GR-RBP7,GRP7	"cold,circadianrhythm,andrnabinding2"						LOC_Os12g43600		LOC_Os07g46460	1
LOC_Os01g10400	5528.97	4572.97	9718.15	11471.1	9805.03	10697.5	7566.28	9617.04	10204.4	ATMT3,MT3	metallothionein3						LOC_Os01g10400		LOC_Os12g19381	1
LOC_Os07g34570	4867.02	4482.09	45.832	3943.63	36.1817	4133.66	4460.79	29.9713	4069.09	THI1,THI4,TZ	"thiazolebiosyntheticenzyme,chloroplast(ARA6)(THI1)(THI4)"						LOC_Os07g34570		LOC_Os08g33820	1
LOC_Os08g10020	2833.04	2882.29	10861.2	1983.82	11917.2	2066.83	3079.96	12998.8	1962.79	PSBR	photosystemIIsubunitR						LOC_Os08g10020		LOC_Os11g14220	1
LOC_Os12g17600	2814.75	3750.33	3268.44	219.451	3504.68	281.86	3381.37	4826.11	444.814	RBCS1A	ribulosebisphosphatecarboxylasesmallchain1A						LOC_Os12g17600		LOC_Os01g19740	1
LOC_Os01g01340	2778.42	3201.89	520.88	4548.46	606.69	5298.15	3137.05	462.636	4314.02	CCL	CCR-like						LOC_Os01g01340		LOC_Os02g41630	2
LOC_Os02g39930	2417.27	1667.93	290.71	318.876	236.023	297.164	1257.27	365.165	333.16	ATTIL,TIL	temperature-inducedlipocalin								LOC_Os07g37550	1
LOC_Os12g19381	2347.75	2829.33	2815.32	183.263	3246.63	218.389	3477.58	5945.14	467.822	RBCS1A	ribulosebisphosphatecarboxylasesmallchain1A						LOC_Os12g19381		LOC_Os05g13940	1
LOC_Os10g39680	2235.53	2631.13	136.4	201.515	126.516	125.93	2145.88	66.2662	119.017	ATHCHIB,B-CHI,CHI-B,HCHIB,PR-3,PR3	basicchitinase								LOC_Os12g42876	1
LOC_Os06g51220	2150.67	2117.22	981.317	3727.26	930.265	3449.2	2392.91	921.525	3530.4	HMG	BETA1,HMGB2,NFD02,NFD2"highmobilitygroupB2								LOC_Os11g06720	1
LOC_Os07g08840	2100.74	1804.31	2329.96	1666.48	2416.84	1587.75	2019.01	2687.06	1863.01	ATTRX	H1,ATTRX1,TRX1"thioredoxinH-type1								LOC_Os07g34570	1
LOC_Os01g68950	2052.37	1759.1	1145.8	1114.52	965.009	1019.84	2112.3	1262.32	1380.62	ATSUMO1,SUM1,SUMO	1,SUMO1"smallubiquitin-likemodifier1								LOC_Os07g37240	1
LOC_Os08g39300	1926.48	2183.25	1286.42	686.986	1275.71	772.44	2359.06	1536.12	856.931	AGT,AGT1,SGAT	alanine:glyoxylateaminotransferase								LOC_Os05g08370	1
LOC_Os08g33820	1772.31	1751.11	4423.84	1933.16	4914.68	2479.18	1900.87	5239.14	2820.15	CAB4,LHCA4	light-harvestingchlorophyll-proteincomplexIsubunitA4						LOC_Os08g33820		LOC_Os12g17600	1
LOC_Os01g47070	1622.25	800.098	55.588	50.9883	43.1507	43.8106	1208.01	49.959	74.538	ATCHIA,CHIA	chitinaseA								LOC_Os11g05050	1
LOC_Os03g38950	1592.16	1569.24	164.573	2391.55	157.332	2135.86	1403.51	164.535	1850.66	PIFI	post-illuminationchlorophyllfluorescenceincrease						LOC_Os03g38950		LOC_Os02g02890	1
LOC_Os01g45274	1447	1889.64	2974.3	212.106	3159.37	196.876	1881.88	4807.55	312.023	BETA	CA2,CA18,CA2"carbonicanhydrase2								LOC_Os07g04840	1
LOC_Os09g17740	1434.09	1011.05	5235.65	1567.44	6691.15	2066.76	1237.03	5513.66	2519.86	LHB1B2,LHCB1.5	photosystemIIlightharvestingcomplexgeneB1B2						LOC_Os09g17740		LOC_Os07g10770	1
LOC_Os06g21590	1369.62	1325.89	3873.39	1564.21	3865.14	1861.8	1352.67	4081.76	2091.52	LHCA1	photosystemIlightharvestingcomplexgene1						LOC_Os06g21590		LOC_Os02g47510	1
LOC_Os06g01210	1272.66	1285.53	3466.33	547.828	3925.71	696.826	1780.9	4021.38	885.605	PETE1	plastocyanin1						LOC_Os06g01210		LOC_Os06g15990	1
LOC_Os07g01760	1236.56	1346.44	998.656	287.096	1201.07	357.237	1407.53	1294.7	331.699	AOAT2,GGT2	alanine-2-oxoglutarateaminotransferase2						LOC_Os07g01760		LOC_Os09g27030	2
LOC_Os07g37240	1222.7	1321.9	3767.89	245.519	3976.62	328.059	1395.23	4107.84	481.916	LHCB4.2	lightharvestingcomplexphotosystemII						LOC_Os07g37240		LOC_Os02g32030	1
LOC_Os07g37030	1211.73	1318.12	1513.98	786.56	1570.29	845.288	1256.62	1652.1	821.905	PETC,PGR1	photosyntheticelectrontransferC						LOC_Os07g37030		LOC_Os07g01760	1
LOC_Os01g41710	1192	809.855	5097.7	630.309	5573.28	991.097	1367.16	5138.6	535.074	LHB1B2,LHCB1.5	photosystemIIlightharvestingcomplexgeneB1B2						LOC_Os01g41710		LOC_Os08g44680	1
LOC_Os11g43900	1190.1	1136.45	1759.43	2899.84	1838.96	2940.34	1168.14	1783.4	2520.55	TCTP	translationallycontrolledtumorprotein						LOC_Os11g43900		LOC_Os02g27030	1
LOC_Os09g27030	1188.62	905.26	463.764	2396.67	447.226	1748.77	865.629	393.319	1746.53	AALP,ALP,SAG2	aleurain-likeprotease						LOC_Os09g27030		LOC_Os02g47020	1
LOC_Os12g23200	1181.77	1185.51	2513.61	899.629	2665.73	1155.25	1319.37	3068.69	956.569	PSAL	photosystemIsubunitl						LOC_Os12g23200		LOC_Os03g03910	1
LOC_Os08g03290	1120.81	971.357	1363.09	516.867	1306.26	613.733	1076.24	1463.5	688.652	GAPC,GAPC-1,GAPC1	glyceraldehyde-3-phosphatedehydrogenaseCsubunit1								LOC_Os07g38730	1
LOC_Os11g44810	1117.83	1194.38	368.857	2450.95	316.658	2450.21	1320.63	321.967	2583.31	DRM1,DYL1	dormancy-associatedprotein-like1								LOC_Os06g04270	1
LOC_Os01g31690	1027.99	1113.23	3694.64	1074.58	3877.94	1222.87	1131.27	3861.23	1229.95	OEC33,PSBO-2,PSBO2	photosystemIIsubunitO-2						LOC_Os01g31690		LOC_Os07g37030	1
LOC_Os08g44680	1020.17	1057.26	2625.31	704.963	2549.1	771.607	1139.07	2780.04	840.281	PSAD-2	photosystemIsubunitD-2						LOC_Os08g44680		LOC_Os04g45070	1
LOC_Os03g03910	992.663	957.108	1235.6	336.824	1306.97	300.3	947.452	1425.11	370.639	CAT2	catalase2						LOC_Os03g03910		LOC_Os02g52390	1
LOC_Os05g48630	962.79	923.357	2292.5	715.629	2033.09	858.171	1121.93	2044.56	808.58	PSAH-2,PSAH2,PSI-H	photosystemIsubunitH2						LOC_Os05g48630		LOC_Os04g38410	1
LOC_Os07g49400	883.357	799.104	860.929	69.4805	906.795	65.35	1060.81	1101.93	75.5082	APX1,ATAPX01,ATAPX1,CS1,MEE6	ascorbateperoxidase1								LOC_Os02g03840	2
LOC_Os02g06640	878.589	758.658	1352.87	1175.54	1429.16	1131.96	887.713	1555.88	995.478	UBQ10	polyubiquitin10								LOC_Os06g08080	1
LOC_Os12g43410	878.111	568.724	21.8129	41.2942	14.9846	17.9503	612.776	20.7235	59.5344	ATOSM34,OSM34	osmotin34								LOC_Os02g10120	1
LOC_Os12g38650	831.297	1675.26	371.501	763.381	452.79	318.384	319.037	753.661	1100.21	TOM5	mitochondrialimportreceptorsubunitTOM5homolog								LOC_Os01g52240	1
LOC_Os05g41060	822.924	727.581	1294.38	1091.77	1364.37	1149.16	804.137	1611.55	1096.01	ARFA1F,ATARFA1F	ADP-ribosylationfactorA1F						LOC_Os05g41060		LOC_Os05g22940	1
LOC_Os01g05650	822.567	588.634	1419.18	1601.21	1667.4	1555.67	463.523	1216.31	1220.03	ATMT-1,ATMT-K,MT2A	metallothionein2A								LOC_Os03g46770	1
LOC_Os06g01850	809.647	931.166	434.126	163.682	431.239	199.554	768.719	503.281	176.482	ATLFNR2,FNR2	ferredoxin-NADP(+)-oxidoreductase2						LOC_Os06g01850		LOC_Os06g42720	1
LOC_Os07g04840	808.817	945.51	2048.54	596.03	2103.69	707.739	965.853	2198.66	679.023	OE23,OEE2,PSBP-1,PSII-P	photosystemIIsubunitP-1						LOC_Os07g04840		LOC_Os01g46610	1
LOC_Os11g47809	808.22	820.812	426.713	1096	478.705	704.427	646.262	397.276	727.282	MT2B	metallothionein2B								LOC_Os03g39610	1
LOC_Os03g47610	806.392	776.916	6.22116	218.405	8.06193	334.664	725.927	10.851	263.447	PY,THIC	thiaminC								LOC_Os06g01210	1
LOC_Os06g46770	791.559	553.549	594.837	422.579	608.135	340.183	679.626	707.256	313.589	UBQ10	polyubiquitin10								LOC_Os04g16680	1
LOC_Os07g47640	776.097	879.562	1601.36	217.33	1630.99	262.566	984.42	1681.15	320.941	PSBX	photosystemIIsubunitX								LOC_Os11g39020	1
LOC_Os03g56280	764.869	823.268	998.234	241.884	1072.47	303.828	906.249	1412.22	330.306	PMDH2	peroxisomalNAD-malatedehydrogenase2						LOC_Os03g56280		LOC_Os06g01850	1
LOC_Os07g43810	759.835	736.102	114.812	1034.44	138.082	921.341	710.306	113.919	803.615	CP29	chloroplastRNA-bindingprotein29						LOC_Os07g43810		LOC_Os04g47220	1
LOC_Os09g36930	748.372	854.09	120.587	564.511	168.123	752.729	571.486	41.2364	503.662	PIP2	7,PIP3,PIP3A,SIMIP"plasmamembraneintrinsicprotein3						LOC_Os09g36930		LOC_Os10g21910	1
LOC_Os08g09250	704.178	567.836	954.296	898.773	986.112	718.743	601.233	963.361	933.204	ATGLX1,GLX1	glyoxalaseIhomolog								LOC_Os08g09200	1
LOC_Os08g03350	697.117	578.573	63.8171	230.872	60.0116	134.482	914.18	73.7113	164.728	LHT1	lysinehistidinetransporter1								LOC_Os08g06100	1
LOC_Os06g02490	690.299	587.854	934.448	969.797	864.389	933.223	655.049	1048.96	1023.27	ACBP,ACBP6	acyl-CoA-bindingprotein6								LOC_Os03g56280	1
LOC_Os11g47760	684.583	619.722	1630.08	1117.71	1646.96	1289.21	687.161	1781.42	930.176	AT-HSC70-1,HSC70,HSC70-1,HSP70-1	heatshockcognateprotein70-1								LOC_Os01g48960	1
LOC_Os01g28450	681.732	500.404	49.0221	68.0153	42.9353	43.2705	246.544	43.8401	98.5187	ATPR1,PR	1,PR1"pathogenesis-relatedgene1								LOC_Os05g07050	1
LOC_Os04g33830	680.389	791.335	3381.93	414.853	3560.67	533.55	731.916	3462	541.565	PSAO	photosystemIsubunitO						LOC_Os04g33830		LOC_Os03g05290	1
LOC_Os04g55650	677.536	515.367	109.85	715.297	101.758	490.094	570.823	118.049	392.355	RD21,RD21A	Granulinrepeatcysteineproteasefamilyprotein								LOC_Os03g40270	1
LOC_Os05g24780	668.925	369.279	2.76695	13.8016	5.12866	8.53762	396.839	3.99574	6.40025	CML42	calmodulinlike42								LOC_Os04g57560	1
LOC_Os02g02400	647.115	628.302	169.538	1633.27	231.389	1070.56	1437.46	690.3	1591.68	CAT2	catalase2								LOC_Os06g21590	1
LOC_Os07g38960	637.639	702.948	2541.81	511.376	2567.9	650.511	752.389	2909.08	623.132	LHCA2	photosystemIlightharvestingcomplexgene2								LOC_Os03g52170	1
LOC_Os07g25430	629.103	765.242	1436.22	576.895	1619.68	592.794	680.202	1541.22	614.148	PSAE-2	photosystemIsubunitE-2						LOC_Os07g25430		LOC_Os09g07900	1
LOC_Os02g10390	624.267	652.438	3923.89	1383.27	4208.39	1856.33	529.742	4090.66	1552.1	LHCA3	photosystemIlightharvestingcomplexgene3								LOC_Os01g10400	1
LOC_Os06g45820	616.713	574.057	633.97	1035.72	712.12	923.061	462.562	712.848	807.906	FTSH2,VAR2	FtsHextracellularproteasefamily								LOC_Os06g30310	1
LOC_Os05g25770	613.581	454.164	25.4413	7.93222	21.2503	6.05177	460.055	29.8551	15.507	ATWRKY70,WRKY70	WRKYDNA-bindingprotein70								LOC_Os03g08050	1
LOC_Os02g01340	593.765	720.089	998.065	241.103	1023.98	250.152	685.885	1145.37	301.226	ATLFNR2,FNR2	ferredoxin-NADP(+)-oxidoreductase2								LOC_Os12g17910	1
LOC_Os12g12850	580.79	484.928	465.592	1287.35	513.625	1197.21	380.353	450.293	900.182	ATHSP93-V,CLPC,CLPC1,DCA1,HSP93-V	CLPChomologue1								LOC_Os12g08730	1
LOC_Os08g27850	572.99	609.345	694.797	340.381	755.615	377.386	666.047	937.626	395.467	ATMBF1B,MBF1B	multiproteinbridgingfactor1B								LOC_Os01g18050	1
LOC_Os05g51420	568.851	507.52	43.8344	572.574	49.1832	568.743	612.376	40.6065	565.711	ATHIR1,HIR1	SPFH/Band7/PHBdomain-containingmembrane-associatedproteinfamily								LOC_Os08g10020	2
LOC_Os08g10480	560.351	535.097	413.788	391.496	361.098	367.921	654.088	390.462	278.047	ATATX1,ATX1	homologofanti-oxidant1								LOC_Os09g36930	1
LOC_Os02g27030	557.228	496.763	289.059	1447.49	284.435	1246.4	560.824	250.141	1207.77	RD19,RD19A	Papainfamilycysteineprotease						LOC_Os02g27030		LOC_Os09g07300	1
LOC_Os01g67054	557.153	630.914	154.099	163.149	160.226	163.783	817.113	187.906	157.898	AtCRT3,CRT3,EBS2,PSL1	calreticulin3								LOC_Os01g10400	2
LOC_Os11g09280	556.399	553.916	138.551	536.193	135.654	534.92	583.787	113.117	423.018	ATPDI6,ATPDIL1-2,PDI6,PDIL1-2	PDI-like1-2								LOC_Os03g07300	1
LOC_Os09g25760	549.942	437.764	150.633	304.686	164.056	230.735	353.522	109.916	169.353	TET8	tetraspanin8								LOC_Os04g33830	1
LOC_Os03g56670	546.404	651.269	1281.03	491.48	1249.19	518.836	702.461	1250.27	515.458	PSAF	photosystemIsubunitF								LOC_Os06g50300	1
LOC_Os05g04510	542.584	357.526	779.95	279.241	747.857	376.535	487.84	1173.8	375.774	AtSAM1,MAT1,SAM-1,SAM1	S-adenosylmethioninesynthetase1								LOC_Os07g43810	1
LOC_Os01g05490	539.84	547.175	546.27	376.964	606.253	433.07	531.607	652.913	522.257	ATCTIMC,CYTOTPI,TPI	triosephosphateisomerase								LOC_Os12g08770	1
LOC_Os01g08700	538.412	525.863	331.047	728.669	323.367	856.481	535.923	350.161	704.796	FB,GI	giganteaprotein(GI)								LOC_Os12g23180	1
LOC_Os01g08300	530.331	254.247	332.077	1389.11	541.511	361.252	203.538	488.047	468.283	ATCDT1,CDT1	cadmiumtolerance1								LOC_Os02g39160	1
LOC_Os06g15990	528.287	442.953	226.483	595.552	226.212	588.916	483.011	208.976	527.673	ALDH2B,ALDH2B7	aldehydedehydrogenase2B7						LOC_Os06g15990		LOC_Os09g02700	1
LOC_Os06g05120	527.272	373.297	269.739	201.967	280.862	182.288	511.822	308.204	217.515	ATCDT1,CDT1	cadmiumtolerance1								LOC_Os01g67134	1
LOC_Os11g26850	522.083	409.737	213.406	219.4	211.446	234.319	441.849	181.029	227.4	ATSAHH1,EMB1395,HOG1,MEE58,SAHH1	S-adenosyl-L-homocysteinehydrolase						LOC_Os11g26850		LOC_Os06g11990	1
LOC_Os11g02400	514.606	597.968	1240.89	707.869	730.86	587.851	684.851	2386.91	1565.88	LTP3	lipidtransferprotein3								LOC_Os04g55230	1
LOC_Os12g02340	514.034	626.19	720.851	290.671	437.166	375.96	664.344	552.815	552.887	cdf3,LP2,LTP2	lipidtransferprotein2								LOC_Os05g41060	1
LOC_Os01g16640	506.796	386.818	417.896	362.571	254.961	390.486	569.934	287.927	370.508	ATDSS1(I),DSS1(I)	deletionofSUV3suppressor1(I)								LOC_Os01g17240	1
LOC_Os12g08730	505.77	583.737	840.741	594.145	901.332	572.775	522.224	883.576	517.209	ATHM2	Thioredoxinsuperfamilyprotein						LOC_Os12g08730		LOC_Os08g35760	1
LOC_Os06g40940	499.532	537.592	805.216	136.916	857.734	168.74	522.417	994.297	168.772	AtGLDP2,GLDP2	glycinedecarboxylaseP-protein2								LOC_Os12g43600	1
LOC_Os01g74020	493.002	508.78	1.07102	101.967	1.19731	84.0337	559.883	1.59161	90.3552	LUX,PCL1	Homeodomain-likesuperfamilyprotein								LOC_Os06g21380	1
LOC_Os02g52290	491.974	421.022	471.824	608.384	509.139	493.371	398.114	443.628	553.958	ATFKBP12,FKBP12	FK506-bindingprotein12								LOC_Os02g02410	1
LOC_Os03g17690	490.521	478.035	298.671	229.992	300.885	238.907	489.927	294.574	249.247	APX1,ATAPX01,ATAPX1,CS1,MEE6	ascorbateperoxidase1								LOC_Os03g08020	1
LOC_Os02g01150	490.3	605.322	679.12	183.98	798.034	222.734	621.97	842.815	212.917	ATHPR1,HPR	hydroxypyruvatereductase								LOC_Os04g20164	1
LOC_Os04g56160	489.482	487.335	194.204	568.348	217.107	473.105	623.605	222.963	577.683	AHA2,HA2,PMA2	H(+)-ATPase2								LOC_Os03g05730	1
LOC_Os03g23010	476.22	491.528	265.319	411.021	230.373	330.476	552.864	250.099	341.732	CID1,ERD15,LSR1	dehydration-inducedprotein(ERD15)								LOC_Os10g18340	1
LOC_Os02g42290	471.559	519.869	234.289	684.159	251.919	508.914	357.028	206.937	415.896	CLPP2,NCLPP7	nuclear-encodedCLPproteaseP7								LOC_Os04g53230	1
LOC_Os04g27860	470.664	381.782	250.917	391.089	213.184	440.334	507.156	226.197	343.313	ARS27A,RS27A	ribosomalproteinS27								LOC_Os05g47560	1
LOC_Os06g05880	454.999	381.9	283.535	402.085	282.102	332.827	430.018	282.9	346.576	PRF5	profilin5						LOC_Os06g05880		LOC_Os06g01390	1
LOC_Os07g14270	452.049	459.266	172.488	157.205	175.849	171.299	512.975	173.731	145.669	AtCRT1a,CRT1,CRT1a	calreticulin1a								LOC_Os05g41510	1
LOC_Os07g30970	444.512	408.013	458.888	495.765	466.432	497.896	541.979	669.647	716.002	NDPK1	Nucleosidediphosphatekinasefamilyprotein								LOC_Os08g40260	1
LOC_Os03g57340	441.093	400.888	644.712	32.2956	708.064	46.2828	445.566	708.858	44.3273	ATJ2,J2	DNAJhomologue2						LOC_Os03g57340		LOC_Os06g19730	1
LOC_Os01g56680	436.508	560.818	1057.74	297.876	1245.5	351.821	513.17	1150.61	345.995	PSBW	photosystemIIreactioncenterW								LOC_Os04g55159	1
LOC_Os05g02530	431.434	394.911	941.164	256.349	743.324	268.877	574.387	1376.44	513.369	DHAR2	dehydroascorbatereductase2						LOC_Os05g02530		LOC_Os07g46370	1
LOC_Os06g02380	429.609	416.862	690.377	266.89	783.95	330.065	390.278	874.323	246.285	CPN60B,LEN1	chaperonin60beta								LOC_Os06g06290	1
LOC_Os01g46610	426.899	385.875	97.6632	357.851	100.186	409.399	363.036	96.1088	328.668	cICDH	cytosolicNADP+-dependentisocitratedehydrogenase						LOC_Os01g46610		LOC_Os11g01330	1
LOC_Os07g48780	424.435	392.194	161.92	203.739	167.814	198.551	437.979	163.594	219.615	ACAM-2,CAM5	calmodulin5								LOC_Os02g51080	1
LOC_Os02g02410	423.853	481.662	115.388	81.3631	113.797	81.0391	661.19	118.882	81.8443	BIP,BIP2	Heatshockprotein70(Hsp70)familyprotein						LOC_Os02g02410		LOC_Os05g03550	1
LOC_Os01g57570	419.251	313.957	156.907	162.387	168.216	163.928	332.483	192.006	167.374	FQR1	flavodoxin-likequinonereductase1								LOC_Os02g41590	1
LOC_Os05g49890	413.047	367.373	418.861	342.485	430.954	323.345	357.252	417.008	364.377	ATRAN3,RAN3	RANGTPase3								LOC_Os07g46790	1
LOC_Os01g43750	410.567	274.536	2.07406	1.44624	2.10051	0.361056	98.0778	2.32961	0.798247	CYP72A15	"cytochromeP450,family72,subfamilyA,polypeptide15"								LOC_Os03g40010	1
LOC_Os12g07140	407.635	327.987	343.107	384.647	370.163	350.153	358.401	389.173	362.269	ATVHA-C2,AVA-2PE,AVA-P2	"ATPase,F0/V0complex,subunitCprotein"								LOC_Os08g02120	1
LOC_Os01g53350	405.66	265.767	5.47341	3.76334	5.20634	2.98431	155.674	7.29146	5.34542	UGT88A1	UDP-glucosyltransferase88A1								LOC_Os07g37750	1
LOC_Os12g42980	404.734	323.213	160.614	152.127	179.514	120.288	718.588	342.225	172.191	ATCYS-3A,CYTACS1,OASA1,OLD3	O-acetylserine(thiol)lyase(OAS-TL)isoformA1								LOC_Os07g32880	1
LOC_Os05g07700	400.015	385.956	266.99	312.029	288.621	387.53	382.155	244.178	270.461	RPL10C,SAG24	senescenceassociatedgene24								LOC_Os02g02290	1
LOC_Os07g32880	399.963	441.238	409.283	116.901	419.081	128.359	476.155	423.653	127.537	ATPC1	"ATPase,F1complex,gammasubunitprotein"						LOC_Os07g32880		LOC_Os01g11900	1
LOC_Os10g39150	394.83	549.832	130.589	47.5624	109.636	73.1402	641.966	215.794	56.1159	PSAP,PSI-P,PTAC8,TMP14	photosystemIPsubunit								LOC_Os09g36040	1
LOC_Os03g50290	393.373	375.463	276.825	289.605	312.417	313.208	433.624	285.514	307.888	GF14	NU,GRF7"generalregulatoryfactor7								LOC_Os04g41340	1
LOC_Os03g20370	393.128	370.517	273.373	163.341	376.038	188.091	450.031	253.874	180.683	ACAM-2,CAM5	calmodulin5								LOC_Os12g05050	1
LOC_Os04g52900	392.554	311.935	73.7309	167.591	74.07	189.572	291.518	77.9121	134.481	ATMRP2,EST4,MRP2	multidrugresistance-associatedprotein2						LOC_Os04g52900		LOC_Os04g35840	1
LOC_Os12g19470	386.807	541.455	446.791	13.8561	638.062	10.3242	497.706	932.648	61.9239	RBCS1A	ribulosebisphosphatecarboxylasesmallchain1A						LOC_Os12g19470		LOC_Os03g16050	1
LOC_Os03g52840	377.269	453.423	1820.66	222.145	2207.68	261.891	533.892	2692.08	242.54	SHM1,SHMT1,STM	serinetranshydroxymethyltransferase1								LOC_Os01g70170	1
LOC_Os11g05050	376.818	433.565	516.51	148.53	455.01	174.412	762.836	743.922	332.825	AILP1,ATAILP1	AluminiuminducedproteinwithYGLandLRDRmotifs						LOC_Os11g05050		LOC_Os12g33120	1
LOC_Os03g03720	374.871	419.22	1031.22	326.222	1070.29	270.049	460.783	1140.81	296.754	GAPB	glyceraldehyde-3-phosphatedehydrogenaseBsubunit						LOC_Os03g03720		LOC_Os12g37650	1
LOC_Os08g06100	370.444	190.834	273.486	64.1765	221.896	96.0129	263.311	274.074	71.7397	ATOMT1,OMT1	O-methyltransferase1						LOC_Os08g06100		LOC_Os03g50885	1
LOC_Os04g47690	369.934	335.761	303.45	267.398	283.061	302.486	357.637	304.442	310.801	HMGB3,NFD03,NFD3	highmobilitygroupB3								LOC_Os01g49190	1
LOC_Os12g42876	368.342	293.236	177.127	78.4334	180.278	106.178	333.03	205.015	82.3383	ATCIMS,ATMETS,ATMS1	Cobalamin-independentsynthasefamilyprotein						LOC_Os12g42876		LOC_Os09g30418	1
LOC_Os04g46960	366.353	295.467	308.201	219.008	306.319	189.11	270.574	348.758	215.447	ATGPX6,GPX6,LSC803,PHGPX	glutathioneperoxidase6								LOC_Os02g58340	1
LOC_Os01g44210	364.486	376.652	439.766	318.556	529.866	350.112	385.94	489.547	347.2	emb2184	RibosomalproteinL31								LOC_Os02g01560	1
LOC_Os05g14240	364.296	387.657	8.75217	698.441	9.22887	526.358	386.609	8.09845	731.635	TIP4	1tonoplastintrinsicprotein41								LOC_Os08g41990	1
LOC_Os11g26910	363.849	341.98	337.615	374.449	321.133	295.524	363.866	341.566	341.533	ASK2,SKP1B	E3ubiquitinligaseSCFcomplexsubunitSKP1/ASK1familyprotein						LOC_Os11g26910		LOC_Os03g03720	1
LOC_Os09g25320	362.779	331.933	297.595	557.462	326.037	537.944	318.033	282.093	537.52	ATRUB1,NEDD8,RUB1	relatedtoubiquitin1								LOC_Os02g40200	1
LOC_Os12g32240	360.552	379.602	139.788	629.742	137.095	568.195	362.415	134.983	502.557	ATELF5A-1,EIF-5A,EIF5A,ELF5A-1	eukaryoticelongationfactor5A-1						LOC_Os12g32240		LOC_Os08g03640	1
LOC_Os03g64020	357.205	323.535	829.189	586.687	825.612	543.87	218.897	776.128	454.509	PGR5-LIKE	APGR5-LIKEA								LOC_Os07g04990	1
LOC_Os04g57220	356.85	341.739	433.845	290.324	415.275	283.667	367.135	471.132	264.735	UBC10	ubiquitin-conjugatingenzyme10								LOC_Os01g25386	1
LOC_Os06g50300	354.928	400.721	152.993	36.5817	157.464	44.1165	656.48	191.365	48.8359	AtHsp90-7,AtHsp90.7,HSP90.7,SHD	ChaperoneproteinhtpGfamilyprotein						LOC_Os06g50300		LOC_Os05g47980	1
LOC_Os01g68790	351.981	337.443	13.8647	350.635	11.7612	373.239	295.581	9.90182	303.011	GR-RBP4,GRP4	glycine-richRNA-bindingprotein4								LOC_Os10g10244	1
LOC_Os05g43170	350.013	420.358	40.5769	42.6689	45.443	31.5144	616.63	76.725	46.3394	AtCRT3,CRT3,EBS2,PSL1	calreticulin3								LOC_Os01g01960	1
LOC_Os08g01380	348.245	459.451	1064.56	58.3664	1185.06	61.308	550.382	1225.07	88.1548	ATFD2,FED	A"2Fe-2Sferredoxin-likesuperfamilyprotein								LOC_Os01g01340	1
LOC_Os07g09420	345.137	182.118	6.41362	9.77844	5.04558	8.87469	185.961	4.35517	9.314	AATP1	AAA-ATPase1								LOC_Os05g23740	1
LOC_Os11g13890	344.071	368.487	1855.61	100.677	1995.63	141.888	376.701	2119.65	231.704	LHCB5	lightharvestingcomplexofphotosystemII5								LOC_Os07g43560	1
LOC_Os07g46460	342.251	369.364	563.79	121.616	592.004	147.199	318.014	687.048	124.445	FD-GOGAT,GLS1,GLU1,GLUS	glutamatesynthase1						LOC_Os07g46460		LOC_Os08g06480	1
LOC_Os07g05480	341.725	436.024	2952.36	197.912	3116.14	205.32	552.808	3525.15	286.304	PSAK	photosystemIsubunitK						LOC_Os07g05480		LOC_Os07g14850	1
LOC_Os01g13770	341.667	380.628	329.581	145.428	348.619	169.889	387.237	422.434	179.948	APE2,TPT	Glucose-6-phosphate/phosphatetranslocator-related								LOC_Os01g74300	1
LOC_Os05g35170	339.152	297.173	89.262	89.6149	98.042	89.1512	373.163	102.926	77.2898	anac103,NAC103	NACdomaincontainingprotein103								LOC_Os05g11320	1
LOC_Os12g31800	333.815	348.492	121.367	234.641	129.153	241.289	323.667	118.515	239.216	GR-RBP3	glycine-richRNA-bindingprotein3								LOC_Os06g07080	1
LOC_Os03g53190	333.483	315.508	285.661	264.642	277.464	293.443	319.199	277.453	278.183	HTA11	histoneH2A11								LOC_Os03g23950	1
LOC_Os10g08550	332.061	356.544	293.604	244.123	283.247	305.041	353.762	292.905	305.651	ENO2,LOS2	Enolase								LOC_Os12g01449	1
LOC_Os03g15920	331.569	325.437	4.69195	365.897	4.87696	430.955	475.974	8.93607	500.723	MEE59	maternaleffectembryoarrest59								LOC_Os06g37180	1
LOC_Os04g40950	331.087	320.152	365.904	101.476	377.471	109.838	349.249	384.999	125.774	GAPC-2,GAPC2	glyceraldehyde-3-phosphatedehydrogenaseC2								LOC_Os02g43500	1
LOC_Os06g51029	328.386	303.569	429.697	730.139	470.037	660.608	253.029	434.938	504.189	FTSH5,VAR1	FtsHextracellularproteasefamily								LOC_Os01g54620	1
LOC_Os04g32950	323.063	373.783	187.27	113.728	188.356	124.695	429.326	177.989	119.277	ATCNX1,CNX1	calnexin1								LOC_Os07g45064	1
LOC_Os01g52500	320.783	296.499	114.382	705.66	116.863	527.418	354.324	145.187	517.179	ATNADP-ME3,NADP-ME3	NADP-malicenzyme3								LOC_Os07g45070	1
LOC_Os03g13170	319.262	324.639	213.345	277.822	249.564	264.221	328.324	228.618	263.901	EMB2167,ERD16,HAP4,UBQ1	ubiquitinextensionprotein1								LOC_Os01g55830	1
LOC_Os03g40270	318.934	319.306	175.133	131.797	183.499	155.771	329.479	148.86	151.285	ATRGP2,RGP2	reversiblyglycosylatedpolypeptide2						LOC_Os03g40270		LOC_Os07g10150	1
LOC_Os03g55150	318.934	344.731	257.58	388.661	245.308	390.056	335.491	214.539	338.484	ATELF5A-1,EIF-5A,EIF5A,ELF5A-1	eukaryoticelongationfactor5A-1								LOC_Os05g05950	1
LOC_Os03g22370	316.659	402.597	878.98	192.678	835.942	208.824	410.855	809.916	229.351	PSBX	photosystemIIsubunitX								LOC_Os12g19470	2
LOC_Os03g16860	316.572	340.588	322.128	3.95978	383.815	3.80871	349.148	317.529	3.76479	ATHSP70,HSP70	heatshockprotein70								LOC_Os01g31690	1
LOC_Os01g53520	314.152	294.258	240.663	85.0441	241.753	89.2974	245.97	226.153	105.643	RTNLB3	ReticulanlikeproteinB3								LOC_Os02g56270	1
LOC_Os06g49480	313.975	311.297	154.22	230.591	161.281	246.409	360.832	169.878	247.809	ROC7	rotamaseCYP7								LOC_Os01g68480	1
LOC_Os12g23180	310.568	415.483	593.575	77.0583	625.258	75.2681	488.176	813.983	90.402	CRB,CSP41B	chloroplastRNAbinding						LOC_Os12g23180		LOC_Os08g44860	1
LOC_Os09g14610	308.317	216.829	13.8253	11.6933	20.0309	20.5407	232.115	30.7563	33.2656	ATDCL2,DCL2	dicer-like2								LOC_Os03g17070	1
LOC_Os04g16680	304.563	392.462	1054.23	114.409	1038.33	147.131	409.418	1283.4	141.724	SBPASE	sedoheptulose-bisphosphatase						LOC_Os04g16680		LOC_Os11g06020	1
LOC_Os02g47020	301.881	358.327	1348.9	86.9459	1451.19	94.8409	345.347	1733.77	106.464	PRK	phosphoribulokinase						LOC_Os02g47020		LOC_Os02g38210	1
LOC_Os01g67134	301.159	304.978	175.831	215.611	175.345	264.539	321.605	162.789	247.033	ATL5,OLI5,PGY3,RPL5A	ribosomalproteinL5						LOC_Os01g67134		LOC_Os11g43970	1
LOC_Os03g59740	300.102	269.929	244.703	292.086	245.834	319.88	280.297	249.369	285.62	ARFA1F,ATARFA1F	ADP-ribosylationfactorA1F								LOC_Os09g30412	1
LOC_Os07g36140	294.166	355.241	791.589	722.894	680.489	625.509	379.559	768.443	604.956	HTA2	histoneH2A2								LOC_Os02g48010	1
LOC_Os07g33780	294.07	242.952	10.6848	16.1062	10.5293	11.6457	393.84	23.3506	42.3903	ATPDR11,PDR11	pleiotropicdrugresistance11								LOC_Os03g04410	1
LOC_Os07g46990	292.049	203.387	325.78	197.36	225.499	169.148	349.658	447.331	338.526	CSD1	copper/zincsuperoxidedismutase1								LOC_Os04g56740	1
LOC_Os03g17470	289.586	160.645	223.877	55.6979	214.417	49.0816	206.09	295.889	57.8897	GSTL2	glutathionetransferaselambda2								LOC_Os02g57260	1
LOC_Os04g54630	288.613	286.47	275.286	186.771	218.787	237.299	259.091	180.575	165.328	2-Sep	stressenhancedprotein2								LOC_Os04g58110	1
LOC_Os06g04510	288.317	255.201	57.7975	72.1516	68.2664	74.1202	180.082	58.128	56.7245	ENO2,LOS2	Enolase								LOC_Os01g67860	1
LOC_Os02g33450	287.07	308.528	209.415	131.211	256.123	131.469	299.553	253.528	128.975	2-Cys	PrxB,2CPB"2-cysteineperoxiredoxinB								LOC_Os05g43060	1
LOC_Os03g01750	286.218	299.579	108.124	244.352	113.616	270.409	277.631	103.029	276.712	ATPTPKIS1,ATSEX4,DSP4,SEX4	dualspecificityproteinphosphatase(DsPTP1)familyprotein								LOC_Os07g40580	1
LOC_Os02g32030	284.563	265.966	181.135	368.564	190.972	409.18	271.651	180.093	329.576	LOS1	RibosomalproteinS5/ElongationfactorG/III/Vfamilyprotein						LOC_Os02g32030		LOC_Os10g30580	1
LOC_Os07g32800	284.202	239.959	322.715	393.297	332.996	382.881	254.078	349.352	325.052	ATG8C	Ubiquitin-likesuperfamilyprotein								LOC_Os10g42439	1
LOC_Os05g04700	283.513	182.715	493.15	129.857	337.672	255.977	234.428	389.764	161.336	RCI2A	Lowtemperatureandsaltresponsiveproteinfamily								LOC_Os02g47970	1
LOC_Os08g09200	281.849	219.162	35.8234	235.499	44.1931	271.965	189.302	37.6321	192.183	ACO3	aconitase3						LOC_Os08g09200		LOC_Os02g07060	1
LOC_Os08g43560	281.493	291.588	235.561	185.346	236.669	186.378	296.476	258.957	173.875	APX3	ascorbateperoxidase3								LOC_Os07g08970	1
LOC_Os10g37420	280.943	277.222	207.428	266.444	205.053	250.956	289.158	214.437	266.628	ATB5-A,ATCB5-E,B5	#2,CB5-E"cytochromeB5isoformE								LOC_Os06g46000	1
LOC_Os09g31180	280.534	293.289	175.054	217.998	192.789	230.675	283.801	171.155	207.651	PGY2	RibosomalproteinL6family								LOC_Os12g24080	1
LOC_Os12g37410	279.121	299.844	126.386	157.854	114.028	193.679	358.302	137.774	209.708	ATBZIP53,BZIP53	basicregion/leucinezippermotif53								LOC_Os02g17390	1
LOC_Os09g36450	278.811	334.646	554.821	88.27	561.297	107.85	313.725	814.519	107.013	PDTPI,TIM	triosephosphateisomerase								LOC_Os01g51410	1
LOC_Os05g41210	278.545	272.208	230.908	238.04	235.923	231.026	309.784	295.734	258.857	ACAM-2,CAM5	calmodulin5						LOC_Os05g41210		LOC_Os03g59050	1
LOC_Os02g49700	277.13	287.774	288.637	525.574	271.162	454.287	283.469	282.704	547.961	ATHB-1,ATHB1,HAT5,HB-1,HD-ZIP-1	homeobox1								LOC_Os04g41560	2
LOC_Os12g42550	276.258	284.907	367.002	292.535	358.746	334.148	290.836	408.621	314.947	MBD10	methyl-CPG-bindingdomain10								LOC_Os07g31450	1
LOC_Os07g37550	275.655	216.053	2180.01	250.775	2188.67	269.714	348.615	2573.54	357.453	LHCB3,LHCB3*1	light-harvestingchlorophyllB-bindingprotein3						LOC_Os07g37550		LOC_Os02g27110	1
LOC_Os06g43860	274.163	293.33	116.999	179.155	120.159	188.892	254.121	113.023	227.837	KNAT3	KNOTTED1-likehomeoboxgene3								LOC_Os04g56400	1
LOC_Os01g48280	273.643	226.368	149.594	194.491	138.63	181.994	242.65	136.664	183.134	UBC13B,UBC36	ubiquitin-conjugatingenzyme36								LOC_Os01g46720	1
LOC_Os05g29760	271.083	285.542	165.035	233.185	185.805	263.632	267.097	196.839	228.315	ATFC-II,FC-II,FC2	ferrochelatase2								LOC_Os07g30020	1
LOC_Os01g12710	270.46	270.297	92.416	378.721	101.316	390.295	198.916	88.9911	284.091	NYC1	NAD(P)-bindingRossmann-foldsuperfamilyprotein								LOC_Os06g08480	1
LOC_Os05g01270	266.102	257.126	271.04	219.661	309.35	250.796	270.921	329.003	249.548	ATCYP20-2,CYP20-2	cyclophilin20-2						LOC_Os05g01270		LOC_Os01g59080	1
LOC_Os01g41810	266.046	203.5	113.709	47.877	138.016	57.961	230.444	126.754	41.4861	CYP72A15	"cytochromeP450,family72,subfamilyA,polypeptide15"								LOC_Os04g16450	1
LOC_Os07g40580	263.902	311.305	186.572	241.396	166.514	235.237	275.938	201.208	250.261	ATELF5A-1,EIF-5A,EIF5A,ELF5A-1	eukaryoticelongationfactor5A-1						LOC_Os07g40580		LOC_Os12g32240	1
LOC_Os01g60410	263.284	250.37	263.765	248.89	247.948	265.056	252.031	249.405	239.85	ATUBC11,UBC11	ubiquitin-conjugatingenzyme11								LOC_Os10g17280	1
LOC_Os03g39610	261.959	202.535	2011.53	210.475	2318.63	206.597	242.911	2221.69	267.297	LHCB2,LHCB2.2	photosystemIIlightharvestingcomplexgene2.2						LOC_Os03g39610		LOC_Os04g32650	1
LOC_Os12g02660	261.633	249.448	192.656	275.436	183.015	297.259	256.022	209.209	273.027	EMB139,EMB506	Ankyrinrepeatfamilyprotein								LOC_Os06g17840	1
LOC_Os04g26920	260.911	232.067	108.44	156.849	110.329	121.178	539.252	218.525	170.659	ATB2	NAD(P)-linkedoxidoreductasesuperfamilyprotein								LOC_Os05g48200	1
LOC_Os04g46390	260.197	233.791	567.21	288.805	565.294	333.772	269.633	714.404	303.451	ATJ2,J2	DNAJhomologue2								LOC_Os10g10500	1
LOC_Os02g51470	258.579	308.507	265.043	149.502	274.517	141.727	333.353	305.954	127.932	ATPD	ATPsynthasedelta-subunitgene								LOC_Os03g44620	2
LOC_Os03g08580	257.282	237.061	0.110666	257.61	0.639207	249.712	269.37	0.100343	226.44	COR27	coldregulatedgene27								LOC_Os03g13380	1
LOC_Os07g30670	255.063	280.533	3.74402	72.3323	3.34568	78.8872	287.197	3.09849	79.8418	NDF4	NDH-dependentcyclicelectronflow1								LOC_Os04g28180	1
LOC_Os10g35870	254.147	251.216	178.529	484.488	167.413	469.53	264.43	143.053	442.083	ATMAPR3,ATMP2,MAPR3,MSBP2	membrane-associatedprogesteronebindingprotein3						LOC_Os10g35870		LOC_Os09g30340	1
LOC_Os01g48420	253.527	222.628	427.542	154.535	412.665	162.393	237.249	506.45	202.58	TPX2	thioredoxin-dependentperoxidase2						LOC_Os01g48420		LOC_Os03g10340	1
LOC_Os01g43540	251.748	247.475	210.922	27.3586	210.944	28.8507	292.958	244.73	35.0118	ATSGT1B,EDM1,ETA3,RPR1,SGT1B	phosphatase-related								LOC_Os01g68300	1
LOC_Os10g38700	251.711	227.362	304.706	263.343	267.242	191.479	286.905	240.454	197.088	ATGSTU17,ERD9,GST30,GST30B	GlutathioneS-transferasefamilyprotein								LOC_Os04g53310	1
LOC_Os03g18770	250.901	243	46.5354	22.6083	40.9744	20.9516	358.882	55.6287	30.0128	ATWI-12,SAG20,WI12	senescenceassociatedgene20								LOC_Os01g53020	1
LOC_Os09g25060	249.657	218.606	2.93089	2.52388	1.27184	1.53751	247.51	2.26259	4.1028	ATWRKY40,WRKY40	WRKYDNA-bindingprotein40								LOC_Os07g05480	1
LOC_Os09g02710	248.151	238.681	64.0776	101.586	64.0081	76.8299	217.425	51.4946	67.1135	CDCP2,LEJ2	Cystathioninebeta-synthase(CBS)familyprotein								LOC_Os03g61130	1
LOC_Os01g37800	248.06	209.305	298.943	286.044	290.491	271.164	213.378	286.553	232.108	ARA-5,ARA5,ATRAB1B,ATRABD2A,RA-5,RABD2A	RAS5						LOC_Os01g37800		LOC_Os03g31490	1
LOC_Os11g06890	247.762	248.611	247.808	418.223	250.29	396.282	248.271	254.088	399.35	ATVHA-C2,AVA-2PE,AVA-P2	"ATPase,F0/V0complex,subunitCprotein"								LOC_Os04g58620	1
LOC_Os07g44740	247.474	219.235	260.372	27.8331	250.257	26.9133	189.22	239.235	27.2874	CPN10	chaperonin10								LOC_Os09g29070	1
LOC_Os02g47600	246.469	273.623	56.7641	55.9545	73.4629	69.619	215.485	61.7817	55.2199	AtPPa1,PPa1	pyrophosphorylase1								LOC_Os03g19410	1
LOC_Os06g43590	245.554	212.429	155.079	157.904	155.221	140.919	228.457	164.155	143.779	CHMP1B,VPS46.1	vacuolarproteinsorting46.1								LOC_Os08g13690	1
LOC_Os11g11390	244.691	263.845	147.947	189.676	152.458	207.515	260.023	131.84	188.542	RPL10C,SAG24	senescenceassociatedgene24						LOC_Os11g11390		LOC_Os02g33710	1
LOC_Os08g06530	242.459	308.813	345.113	57.3001	362.573	59.5214	270.738	411.838	74.3865	ENH1	rubredoxinfamilyprotein								LOC_Os07g29620	1
LOC_Os06g23870	242.105	291.066	462.527	299.798	512.633	275.521	268.716	492.923	299.157	ACX4,ATG6,ATSCX	acyl-CoAoxidase4								LOC_Os03g07360	1
LOC_Os11g07020	241.838	296.097	4703.76	265.366	5562.76	227.243	385.403	6925.74	286.84	FBA2	fructose-bisphosphatealdolase2								LOC_Os11g06750	1
LOC_Os06g05400	240.077	194.096	224.389	234.068	231.338	186.584	234.633	220.21	242.606	ATCPISCA,CPISCA	chloroplast-localizedISCA-likeprotein								LOC_Os01g65220	1
LOC_Os03g16050	237.996	304.671	322.09	68.6376	346.805	70.4162	341.215	437.001	85.4206	HCEF1	highcyclicelectronflow1						LOC_Os03g16050		LOC_Os11g26860	1
LOC_Os03g07300	237.952	256.569	362.828	140.728	406.473	152.041	254.908	468.33	145.62	EMB2728,RPE	D-ribulose-5-phosphate-3-epimerase						LOC_Os03g07300		LOC_Os12g01360	1
LOC_Os11g08300	236.532	189.434	43.5712	337.52	42.4744	304.968	227.411	35.5345	237.354	ALDH3H1,ALDH4	aldehydedehydrogenase3H1								LOC_Os04g37690	1
LOC_Os02g34810	235.323	289.79	406.857	182.059	355.932	210.268	292.625	522.592	225.179	TAPX	thylakoidalascorbateperoxidase						LOC_Os02g34810		LOC_Os03g20100	1
LOC_Os08g09240	235.049	190.614	204.846	279.867	256.297	322.221	211.555	297.482	302.902	ATG8C	Ubiquitin-likesuperfamilyprotein								LOC_Os02g35630	1
LOC_Os07g42950	234.25	254.455	129.548	197.806	136.973	209.603	273.616	111.494	195.878	EMB3010,RPS6B	RibosomalproteinS6e						LOC_Os07g42950		LOC_Os02g04490	1
LOC_Os02g57260	233.897	201.61	130.998	362.765	136.809	305.425	202.279	130.023	229.673	KAT2,PED1,PKT3	peroxisomal3-ketoacyl-CoAthiolase3						LOC_Os02g57260		LOC_Os06g03970	1
LOC_Os10g41400	232.804	188.184	324.931	156.567	340.349	139.88	115.61	234.278	107.436	PMSR4	peptidemetsulfoxidereductase4								LOC_Os08g43130	1
LOC_Os02g51020	232.635	280.989	119.289	73.4842	135.543	90.08	322.231	148.266	93.865	NDF6	NDHdependentflow6								LOC_Os03g11460	1
LOC_Os12g17910	231.433	225.211	362.961	143.361	441.143	168.319	211.143	449.588	148.812	CH-CPN60A,CPN60A,SLP	chaperonin-60alpha						LOC_Os12g17910		LOC_Os07g25430	1
LOC_Os11g34940	230.702	156.031	40.2085	23.7852	121.87	191.221	33.2733	21.5888	19.2037	PSRP6	plastid-specific50Sribosomalprotein6								LOC_Os05g23720	1
LOC_Os11g14220	229.495	251.271	153.414	208.065	154.313	217.554	289.513	167.941	213.311	TUA6	Tubulin/FtsZfamilyprotein						LOC_Os11g14220		LOC_Os02g44520	1
LOC_Os04g53620	228.49	213.226	284.383	140.982	268.524	140.412	214.454	229.106	126.51	UBQ10	polyubiquitin10								LOC_Os01g51920	1
LOC_Os03g57790	228.162	205.604	333.162	190.151	329.144	187.276	249.108	412.589	211.897	ATUBC2,UBC2	ubiquiting-conjugatingenzyme2								LOC_Os09g04790	1
LOC_Os08g02630	227.604	317.252	557.208	85.3498	534.525	91.2288	296.835	580.855	113.483	PSBY,YCF32	photosystemIIBY								LOC_Os11g08670	1
LOC_Os09g38030	227.426	200.898	304.65	123.419	330.497	151.31	191.297	317.196	145.051	AtUGP2,UGP2	UDP-glucosepyrophosphorylase2								LOC_Os01g48420	1
LOC_Os10g39140	226.445	262.285	29.1895	13.9647	33.3285	11.3053	359.785	45.1755	17.0188	DMR6	2-oxoglutarate(2OG)andFe(II)-dependentoxygenasesuperfamilyprotein								LOC_Os02g53420	1
LOC_Os02g51670	225.288	208.247	482.856	281.234	504.573	258.543	341.702	491.849	236.784	RAP2.4	relatedtoAP24								LOC_Os03g17310	1
LOC_Os04g56400	224.69	288.088	906.976	99.3958	972.036	112.331	323.58	1215.63	133.014	ATGSL1,GLN2,GS2	glutaminesynthetase2						LOC_Os04g56400		LOC_Os06g47340	1
LOC_Os11g29190	222.023	233.436	119.982	165.435	139.822	160.376	243.172	122.711	158.305	ATRPS5B,RPS5B	ribosomalprotein5B								LOC_Os08g14450	1
LOC_Os04g51270	221.938	229.84	192.974	270.902	183.617	253.501	235.024	189.034	291.625	AVMA10,VMA10	vacuolarmembraneATPase10								LOC_Os07g09340	1
LOC_Os06g03580	221.837	182.38	9.73612	7.52594	10.1597	7.07081	170.627	15.0196	12.4727	BB,BB2	RING/U-boxsuperfamilyprotein								LOC_Os03g62090	1
LOC_Os04g37619	221.615	173.271	310.102	258.29	316.25	300.853	151.961	292.185	248.92	ABA1,ATABA1,ATZEP,IBS3,LOS6,NPQ2,ZEP	zeaxanthinepoxidase(ZEP)(ABA1)						LOC_Os04g37619		LOC_Os10g37180	1
LOC_Os03g27120	221.565	222.831	24.2355	67.6754	73.7898	211.54	246.145	82.3523	234.929	AMC1,ATMC1,ATMCPB1,LOL3,MCP1B	metacaspase1						LOC_Os03g27120		LOC_Os05g48820	1
LOC_Os11g47140	220.016	144.135	41.4537	19.067	47.6541	24.0921	165.262	47.3534	43.8401	WAK2	wall-associatedkinase2								LOC_Os02g08100	1
LOC_Os03g16690	219.804	209.396	98.8757	119.458	104.414	137.81	178.738	88.7083	107.994	ORP3C	OSBP(oxysterolbindingprotein)-relatedprotein3C						LOC_Os03g16690		LOC_Os01g21820	1
LOC_Os06g44160	218.644	196.619	151.756	153.36	184.386	174.207	184.17	139.689	109.062	J8	ChaperoneDnaJ-domainsuperfamilyprotein								LOC_Os05g34070	1
LOC_Os03g05620	218.544	192.346	25.6385	23.4871	27.8438	19.7735	308.47	45.9317	40.5861	PHT1	7phosphatetransporter17								LOC_Os06g18670	1
LOC_Os03g55670	217.886	210.027	13.6964	512.154	11.624	466.691	248.056	7.89517	395.957	MEE14	maternaleffectembryoarrest14								LOC_Os10g28610	1
LOC_Os02g56960	216.526	233.982	145.031	191.273	140.352	184.263	219.137	127.287	190.164	emb2171	RibosomalproteinL14p/L23efamilyprotein								LOC_Os04g37619	1
LOC_Os02g41590	215.869	162.389	90.9619	37.3042	79.5203	52.82	183.404	93.6292	57.887	ADK2	adenosinekinase2						LOC_Os02g41590		LOC_Os03g21940	1
LOC_Os01g72130	214.955	98.2075	6.81605	17.4321	8.52548	7.16245	110.248	6.74619	8.96646	ATGSTU7,GST25,GSTU7	glutathioneS-transferasetau7								LOC_Os04g33460	1
LOC_Os01g64960	214.608	244.082	669.992	12.5701	600.148	18.9133	284.612	910.277	18.4183	NPQ4,PSBS	ChlorophyllA-Bbindingfamilyprotein								LOC_Os10g41960	1
LOC_Os03g04060	214.346	134.363	71.3181	21.3587	57.6889	15.1569	408.402	132.112	84.1992	ATHCHIB,B-CHI,CHI-B,HCHIB,PR-3,PR3	basicchitinase								LOC_Os05g14170	1
LOC_Os05g01820	214.138	201.822	262.484	129.416	285.838	106.869	180.609	294.709	108.513	ATCB5-B,B5	#4,CB5-B"cytochromeB5isoformB								LOC_Os04g54430	1
LOC_Os06g09610	213.879	266.685	308.727	156.425	278.086	137.361	262.63	303.104	86.4691	ATPRX	QThioredoxinsuperfamilyprotein								LOC_Os01g11040	1
LOC_Os03g22810	213.742	173.22	331.083	114.656	308.077	81.2984	239.513	396.032	112.827	CSD1	copper/zincsuperoxidedismutase1						LOC_Os03g22810		LOC_Os11g26850	2
LOC_Os02g42570	213.509	234.172	373.904	147.793	368.072	151.415	202.633	368.62	162.647	FTRA2	ferredoxin/thioredoxinreductasesubunitA(variablesubunit)2								LOC_Os03g58470	1
LOC_Os03g08860	212.681	162.704	47.8526	17.3982	48.907	17.8038	146.932	60.752	20.166	FIP1	FHinteractingprotein1								LOC_Os03g27230	1
LOC_Os09g20350	211.41	210.967	239.737	207.78	227.967	211.426	246.734	223.705	208.837	RAP2.4	relatedtoAP24								LOC_Os05g01020	2
LOC_Os08g41460	211.05	223.077	210.569	75.1141	219.769	81.6371	199.636	257.078	77.5468	PGR5-LIKE	APGR5-LIKEA								LOC_Os06g43210	1
LOC_Os03g08280	210.495	197.087	102.163	98.0433	98.5797	105.092	171.665	92.5545	99.764	PAA1	proteasomealphasubunitA1								LOC_Os12g07010	1
LOC_Os05g51150	210.37	219.404	7.44558	275.015	10.4841	282.519	179.38	8.29598	265.727	SIG3,SIGC	RNApolymerasesigma-subunitC								LOC_Os01g14950	1
LOC_Os01g05800	209.897	203.066	165.554	139.143	190.318	142.444	158.531	182.407	104.376	ALB3	63kDainnermembranefamilyprotein								LOC_Os12g02300	1
LOC_Os08g39140	209.553	187.308	263.13	4.29686	290.692	5.40649	222.222	324.146	6.42064	AtHsp90.2,ERD8,HSP81-2,HSP90.2	heatshockprotein81-2								LOC_Os01g03820	1
LOC_Os01g59990	209.338	224.99	129.149	151.049	143.982	159.337	202.623	113.364	155.574	RPL24A	ribosomalproteinL24								LOC_Os07g45090	1
LOC_Os03g24600	209.275	151.641	96.8682	93.7974	94.1124	80.318	156.352	125.762	114.479	MSRB2	methioninesulfoxidereductaseB2								LOC_Os10g02630	1
LOC_Os01g37910	209.143	204.438	173.386	578.214	173.931	369.127	253.726	312.703	711.698	GAMMA-VPE,GAMMAVPE	gammavacuolarprocessingenzyme								LOC_Os03g62340	1
LOC_Os01g17240	208.215	181.838	264.836	283.086	253.459	322.529	148.662	255.571	246.22	ANTR1,PHT4	1"phosphatetransporter41						LOC_Os01g17240		LOC_Os04g52460	1
LOC_Os06g15360	207.584	196.224	101.914	199.456	97.4111	259.408	179.719	101.66	227.404	RAD23-3,RAD23C	Rad23UVexcisionrepairproteinfamily								LOC_Os05g02530	1
LOC_Os02g03280	207.354	186.427	67.8064	26.5838	69.8581	26.0556	221.058	66.1954	22.9065	ATBI-1,ATBI1,BI-1,BI1	BAXinhibitor1								LOC_Os02g44320	1
LOC_Os08g06550	206.957	175.594	126.64	94.5656	113.241	162.761	152.347	153.69	132.963	ACBP,ACBP6	acyl-CoA-bindingprotein6								LOC_Os03g21720	1
LOC_Os06g05050	205.949	237.167	78.8183	15.3689	114.997	20.9363	4.94964	3.93086	3.48178	WAK5	wallassociatedkinase5								LOC_Os04g55710	1
LOC_Os04g38410	203.939	238.888	949.085	71.4743	920.882	68.8643	232	953.773	112.63	CP24,LHCB6	lightharvestingcomplexphotosystemIIsubunit6						LOC_Os04g38410		LOC_Os08g39370	1
LOC_Os10g42710	203.866	213.602	177.955	197.971	176.346	210.572	201.809	175.241	181.116	ATP8,CEO,CEO1,RCD1	WWEprotein-proteininteractiondomainproteinfamily								LOC_Os03g14250	1
LOC_Os03g60090	203.356	137.12	147.76	31.339	123.962	41.9483	166.24	137.714	31.8952	MTHFR2	methylenetetrahydrofolatereductase2								LOC_Os07g43030	1
LOC_Os02g42320	202.633	191.171	86.3029	96.1141	87.5633	89.1375	156.896	80.8322	105.435	PAB1	proteasomesubunitPAB1								LOC_Os05g01270	1
LOC_Os03g06620	202.2	187.025	185.211	165.9	201.283	162.292	165.917	204.944	159.196	ATARD2	RmlC-likecupinssuperfamilyprotein								LOC_Os06g13660	1
LOC_Os03g56790	201.388	174.076	114.97	150.282	111.415	111.473	166.078	97.5695	121.331	ADF6,ATADF6	actindepolymerizingfactor6								LOC_Os03g52794	1
LOC_Os01g17190	201.379	177.159	92.1758	202.823	92.5977	166.205	178.465	90.6179	145.755	ACAM-2,CAM5	calmodulin5								LOC_Os04g44610	1
LOC_Os02g03710	200.951	135.83	153.316	2.34376	176.864	1.97427	200.762	161.427	1.46975	LSU1	responsetolowsulfur1								LOC_Os01g46380	1
LOC_Os02g48720	199.685	212.133	116.596	259.772	138.868	241.219	220.665	111.711	223.583	AAC2	ADP/ATPcarrier2								LOC_Os01g52010	1
LOC_Os09g39180	199.644	217.63	173.023	181.499	203.104	175.423	195.854	193.003	200.722	ATRBP31,ATRBP33,CP31,RBP31	31-kDaRNAbindingprotein						LOC_Os09g39180		LOC_Os02g55140	1
LOC_Os10g39120	196.572	181.324	109.007	97.68	106.402	98.5978	202.924	112.075	97.6359	AHUS5,ATSCE1,EMB1637,SCE1,SCE1A	sumoconjugationenzyme1								LOC_Os01g38970	1
LOC_Os10g28200	196.093	177.936	118.003	119.529	125.96	163.795	202.097	143.153	136.581	GME	"GDP-D-mannose3\',5\'-epimerase"								LOC_Os05g06350	1
LOC_Os01g21250	195.498	579.749	719.99	78.912	673.226	73.4076	902.156	597.274	55.4523	AtLEA5,SAG21	senescence-associatedgene21								LOC_Os12g25690	1
LOC_Os09g36680	194.609	123.703	335.047	83.3235	365.606	225.907	51.4264	414.852	305.468	RNS3	ribonuclease3								LOC_Os05g07650	1
LOC_Os07g12170	194.419	165.02	97.1115	115.205	102.805	127.865	174.368	99.7196	123.33	ARF1A1C	Ras-relatedsmallGTP-bindingfamilyprotein								LOC_Os04g33190	1
																			LOC_Os05g45660	2
																			LOC_Os03g48140	1
																			LOC_Os04g20164	2
																			LOC_Os07g25680	1
																			LOC_Os03g55090	1
																			LOC_Os05g48630	2
																			LOC_Os03g05020	1
																			LOC_Os12g14070	1
																			LOC_Os07g04240	1
																			LOC_Os02g50550	1
																			LOC_Os11g42500	1
																			LOC_Os06g04020	1
																			LOC_Os03g51140	1
																			LOC_Os05g01700	1
																			LOC_Os12g38000	1
																			LOC_Os10g05970	1
																			LOC_Os03g15900	2
																			LOC_Os06g39906	1
																			LOC_Os09g02650	1
																			LOC_Os11g08090	1
																			LOC_Os02g54990	2
																			LOC_Os02g10350	1
																			LOC_Os12g37870	1
																			LOC_Os01g17430	1
																			LOC_Os08g34950	1
																			LOC_Os07g08330	1
																			LOC_Os12g23200	1
																			LOC_Os03g60620	1
																			LOC_Os05g49800	1
																			LOC_Os01g56140	1
																			LOC_Os01g09000	1
																			LOC_Os12g01190	2
																			LOC_Os03g57340	1
																			LOC_Os04g40040	1
																			LOC_Os02g34810	1
																			LOC_Os06g48940	1
																			LOC_Os04g42840	1
																			LOC_Os01g38950	1
																			LOC_Os10g34710	1
																			LOC_Os03g08570	1
																			LOC_Os01g18630	1
																			LOC_Os08g45080	1
																			LOC_Os05g33380	1
																			LOC_Os07g48100	1
																			LOC_Os05g51450	1
																			LOC_Os07g10490	1
																			LOC_Os12g24170	1
																			LOC_Os03g64320	1
																			LOC_Os06g15420	1
																			LOC_Os01g73250	1
																			LOC_Os01g46070	1
																			LOC_Os03g41080	1
																			LOC_Os12g08760	1
																			LOC_Os02g57190	1
																			LOC_Os05g28740	1
																			LOC_Os03g53280	1
																			LOC_Os07g48500	1
																			LOC_Os06g51250	1
																			LOC_Os07g49150	1
																			LOC_Os05g32220	1
																			LOC_Os09g39380	1
																			LOC_Os06g15400	1
																			LOC_Os07g42300	1
																			LOC_Os02g10640	1
																			LOC_Os01g05670	1
																			LOC_Os11g01380	1
																			LOC_Os09g36090	1
																			LOC_Os12g30540	1
																			LOC_Os03g16690	1
																			LOC_Os09g24700	1
																			LOC_Os05g03190	1
																			LOC_Os04g28620	1
																			LOC_Os07g37250	1
																			LOC_Os01g60440	1
																			LOC_Os03g35340	1
																			LOC_Os04g45490	1
																			LOC_Os02g01740	1
																			LOC_Os06g14740	1
																			LOC_Os10g36060	1
																			LOC_Os03g12590	1
																			LOC_Os08g23180	1
																			LOC_Os02g10700	1
																			LOC_Os02g18450	1
																			LOC_Os03g11410	1
																			LOC_Os01g74610	1
																			LOC_Os07g08030	1
																			LOC_Os08g02350	1
																			LOC_Os09g39180	1
																			LOC_Os04g34450	1
																			LOC_Os11g37990	1
																			LOC_Os04g46894	1
																			LOC_Os11g32650	1
																			LOC_Os11g05260	1
																			LOC_Os07g45400	1
																			LOC_Os01g37800	1
																			LOC_Os04g53350	1
																			LOC_Os01g61814	1
																			LOC_Os05g13520	1
																			LOC_Os01g45750	1
																			LOC_Os02g13840	1
																			LOC_Os01g46980	1
																			LOC_Os05g34540	1
																			LOC_Os06g46799	1
																			LOC_Os02g11830	2
																			LOC_Os02g03860	1
																			LOC_Os02g39920	1
																			LOC_Os09g38530	1
																			LOC_Os06g05550	1
																			LOC_Os06g47320	1
																			LOC_Os08g40250	1
																			LOC_Os05g45400	1
																			LOC_Os02g07120	1
																			LOC_Os09g34910	1
																			LOC_Os03g50870	1
																			LOC_Os08g44810	1
																			LOC_Os05g42350	1
																			LOC_Os11g43900	1
																			LOC_Os03g38950	1
																			LOC_Os06g36700	1
																			LOC_Os05g29990	1
																			LOC_Os11g14180	1
																			LOC_Os10g32980	1
																			LOC_Os06g51270	1
																			LOC_Os12g01390	1
																			LOC_Os06g12580	1
																			LOC_Os04g55960	1
																			LOC_Os12g05650	1
																			LOC_Os07g42950	1
																			LOC_Os03g09100	1
																			LOC_Os03g58070	1
																			LOC_Os03g27120	1
																			LOC_Os03g52460	1
																			LOC_Os01g19470	1
																			LOC_Os03g51650	1
																			LOC_Os03g22810	1
																			LOC_Os06g37440	1
																			LOC_Os06g05880	1
																			LOC_Os10g21940	1
																			LOC_Os08g01930	1
																			LOC_Os06g04030	1
																			LOC_Os05g04500	1
																			LOC_Os03g08010	1
																			LOC_Os07g46750	1
																			LOC_Os07g31380	1
																			LOC_Os06g43850	1
																			LOC_Os02g57390	1
																			LOC_Os10g42196	1
																			LOC_Os03g43684	1
																			LOC_Os02g50620	1
																			LOC_Os09g24440	1
																			LOC_Os02g53770	1
																			LOC_Os05g14180	1
																			LOC_Os01g63410	1
																			LOC_Os04g52900	1
																			LOC_Os03g52150	1
																			LOC_Os12g36180	1
																			LOC_Os05g37690	1
																			LOC_Os10g22950	1
																			LOC_Os11g26910	1
																			LOC_Os08g34720	1
																			LOC_Os01g29230	1
																			LOC_Os02g57710	1
																			LOC_Os04g18090	1
																			LOC_Os07g45570	1
																			LOC_Os08g04180	1
																			LOC_Os02g11050	1
																			LOC_Os01g69990	1
																			LOC_Os03g59310	1
																			LOC_Os07g06950	1
																			LOC_Os03g03830	1
																			LOC_Os07g07540	1
																			LOC_Os09g39680	1
																			LOC_Os01g39260	1
																			LOC_Os04g35170	1
																			LOC_Os01g51980	1
																			LOC_Os01g13540	1
																			LOC_Os07g37650	1
																			LOC_Os05g03760	1
																			LOC_Os06g07830	1
																			LOC_Os04g44430	1
																			LOC_Os06g22960	1
																			LOC_Os11g11390	1
																			LOC_Os07g47510	1
																			LOC_Os07g38270	1
																			LOC_Os03g22900	1
																			LOC_Os01g18670	1
																			LOC_Os02g43350	1
																			LOC_Os10g20630	1
																			LOC_Os04g52960	1
																			LOC_Os01g12880	1
																			LOC_Os02g35140	1
																			LOC_Os10g35840	1
																			LOC_Os03g17180	1
																			LOC_Os07g38760	1
																			LOC_Os05g48620	1
																			LOC_Os05g41210	1
																			LOC_Os12g39660	1
																			LOC_Os05g43280	1
																			LOC_Os08g45010	1
																			LOC_Os10g25680	1
																			LOC_Os01g68810	1
																			LOC_Os09g23110	1
																			LOC_Os03g57690	1
																			LOC_Os05g46230	1
																			LOC_Os05g03040	1
																			LOC_Os10g05980	1
																			LOC_Os02g04020	1
																			LOC_Os02g57160	1
																			LOC_Os06g10620	1
																			LOC_Os04g56530	1
																			LOC_Os05g33840	1
																			LOC_Os12g02320	1
																			LOC_Os10g35870	1
																			LOC_Os05g51500	1
																			LOC_Os08g44290	1
																			LOC_Os12g08810	1

## Sheet: Total expression
S4b Table. Rice gene expression data for leaf and root tissues based on salinity treatment (GSE73181, Zhou et al., 2016).
GeneID	LC	LS	RC	RS	(see key to legend at the end)
LOC_Os09g17740.1	8727.83	8893.94	3737.51	4775.34
LOC_Os11g47970.1	3359.97	13775.6	19222.1	3823.59
LOC_Os01g41710.1	5955.04	19739.6	2282.7	11167.6
LOC_Os07g46460.1	854.349	10225.1	6720.36	2148.62
LOC_Os12g19381.1	7496.33	1505.4	11911.6	430.407
LOC_Os08g33820.1	5030.33	6870.41	3048.32	4175.11
LOC_Os11g14220.1	2130.98	8489	963.334	2517.7
LOC_Os01g19740.1	7174.56	4654.66	3306.28	3260.68
LOC_Os02g41630.2	1267.53	4644.12	2002.62	1027.49
LOC_Os07g37550.1	3301.77	4443.29	2436.36	4251.26
LOC_Os05g13940.1	2045.7	1600	829.896	2026.35
LOC_Os12g42876.1	1110.44	8038.88	11477.2	2415.82
LOC_Os11g06720.1	5954.73	1333.44	379.567	9255.6
LOC_Os07g34570.1	2153.01	1884.36	10334.1	792.078
LOC_Os07g37240.1	2605.7	2179.95	838.692	2300.29
LOC_Os05g08370.1	661.693	6391.09	857.133	3809.51
LOC_Os12g17600.1	4013.82	3438.42	1405.48	1640.78
LOC_Os11g05050.1	2671.92	2104.39	736.561	1375.85
LOC_Os02g02890.1	3642.61	5152.7	2056.59	1607.6
LOC_Os07g04840.1	2410.37	734.22	1589.15	1515.78
LOC_Os07g10770.1	566.229	1722.37	1237.07	929.809
LOC_Os02g47510.1	949.469	3747.03	1321.45	533.182
LOC_Os06g15990.1	1094.71	1946.71	3899.37	2768.01
LOC_Os09g27030.2	1640.71	1973.82	1499.82	496.975
LOC_Os02g32030.1	703.534	1386.89	466.144	1040.84
LOC_Os07g01760.1	1177.73	968.028	1096.39	2934.09
LOC_Os08g44680.1	2803.39	2488.58	988.014	2755.92
LOC_Os02g27030.1	1411.41	2194.59	1085.86	1004.48
LOC_Os02g47020.1	1224.5	1630.39	1258.27	1062.67
LOC_Os03g03910.1	975.093	1084.95	1290.81	1511.49
LOC_Os07g38730.1	1060.26	1675.82	403.356	419.245
LOC_Os06g04270.1	637.832	2614.24	619.28	1072.01
LOC_Os07g37030.1	2085.86	1562.86	449.427	535.474
LOC_Os04g45070.1	2245.05	1222.17	1240.77	1718.87
LOC_Os02g52390.1	428.445	3204.74	5326.54	394.083
LOC_Os04g38410.1	1804.02	2235.96	482.293	1167.41
LOC_Os02g03840.2	147.66	2960.56	428.421	90.3595
LOC_Os06g08080.1	585.499	599.49	175.053	541.181
LOC_Os02g10120.1	477.546	2907.24	2303.64	107.77
LOC_Os01g52240.1	1661.7	229.136	1105.76	841.296
LOC_Os05g22940.1	181.447	288.488	1639.51	899.718
LOC_Os03g46770.1	2596.48	1854.73	727.278	5016.71
LOC_Os06g42720.1	914.563	2976	894.563	269.699
LOC_Os01g46610.1	1000.8	3278.5	1143.59	426.815
LOC_Os03g39610.1	1544.17	697.488	1829.57	480.973
LOC_Os06g01210.1	2608.1	1285.48	1172.04	813.148
LOC_Os04g16680.1	1025.16	945.12	2928.19	638.128
LOC_Os11g39020.1	570.382	746.851	482.166	1329.37
LOC_Os06g01850.1	1068.55	1481.97	128.126	1533.01
LOC_Os04g47220.1	1324.81	1587.65	586	113.041
LOC_Os10g21910.1	166.244	824.795	686.239	426.065
LOC_Os08g09200.1	382.186	795.578	825.004	718.195
LOC_Os08g06100.1	1020.91	1453.92	1086.14	144.028
LOC_Os03g56280.1	1041.77	875.76	2092.16	734.952
LOC_Os01g48960.1	166.642	1861.79	709.737	371.612
LOC_Os05g07050.1	147.734	804.381	1387.5	462.308
LOC_Os03g05290.1	1371.98	400.479	2089.38	1070.15
LOC_Os03g40270.1	936.242	1142.15	77.8839	656.52
LOC_Os04g57560.1	685.647	666.378	1120.95	480.603
LOC_Os06g21590.1	1385.58	2778.96	679.509	1701.55
LOC_Os03g52170.1	717.142	2406.97	1282.05	1961.16
LOC_Os09g07900.1	88.4494	391.872	1904.2	702.265
LOC_Os01g10400.1	2930.5	751.686	453.077	474.62
LOC_Os06g30310.1	213.519	1075.32	913.315	565.286
LOC_Os03g08050.1	679.429	3035.54	3989.2	1440.12
LOC_Os12g17910.1	512.265	824.879	712.048	3097.06
LOC_Os12g08730.1	1705.59	354.906	87.3901	124.68
LOC_Os01g18050.1	653.453	462.646	1093.71	531.982
LOC_Os08g10020.2	2232.71	1182.39	557.29	4204.67
LOC_Os09g36930.1	995.588	2108.15	957.089	872.661
LOC_Os09g07300.1	66.0845	695.941	315.453	352.211
LOC_Os01g10400.2	4706.81	431.549	304.936	314.512
LOC_Os03g07300.1	1040.93	617.706	343.935	847.498
LOC_Os04g33830.1	1997.73	106.971	1026.71	803.482
LOC_Os06g50300.1	349.381	1881.3	363.69	2055.51
LOC_Os07g43810.1	1065.87	888.954	706.357	158.403
LOC_Os12g08770.1	1868.33	1111.16	81.9256	577.817
LOC_Os12g23180.1	731.704	296.444	774.042	401.127
LOC_Os02g39160.1	368.815	134.65	470.363	183.949
LOC_Os09g02700.1	411.947	1243.98	1759.99	360.535
LOC_Os01g67134.1	900.037	833.113	158.517	968.299
LOC_Os06g11990.1	237.175	321.689	305.01	439.924
LOC_Os04g55230.1	155.09	326.218	383.19	3385.23
LOC_Os05g41060.1	1452.96	2001.75	578.431	538.334
LOC_Os01g17240.1	498.484	228.665	138.049	1659.91
LOC_Os08g35760.1	1231.33	209.1	670.515	1198.41
LOC_Os12g43600.1	1592.14	566.656	421.931	831.298
LOC_Os06g21380.1	493.016	122.728	215.939	1145.61
LOC_Os02g02410.1	386.606	177.761	818.91	306.6
LOC_Os03g08020.1	556.356	704.656	170.076	586.501
LOC_Os04g20164.1	614.548	267.466	338.945	163.248
LOC_Os03g05730.1	306.627	612.848	1024.08	320.861
LOC_Os10g18340.1	1483.46	402.82	280.774	511.781
LOC_Os04g53230.1	599.252	1948.97	607.36	162.725
LOC_Os05g47560.1	432.389	615.844	255.942	320.043
LOC_Os06g01390.1	359.361	467.176	234.444	704.741
LOC_Os05g41510.1	145.804	271.264	1377.67	945.151
LOC_Os08g40260.1	209.1	116.994	314.942	259.701
LOC_Os06g19730.1	130.707	825.737	176.041	995.721
LOC_Os04g55159.1	705.816	734.373	1436.06	427.656
LOC_Os07g46370.1	205.887	72.2237	382.81	149.779
LOC_Os06g06290.1	628.567	120.081	106.793	628.389
LOC_Os11g01330.1	203.92	381.803	279.885	765.301
LOC_Os02g51080.1	495.882	571.24	1100.84	299.882
LOC_Os05g03550.1	144.741	318.628	416.401	274.693
LOC_Os02g41590.1	655.105	1410.6	306.768	431.672
LOC_Os07g46790.1	236.229	2070.11	163.511	185.872
LOC_Os03g40010.1	313.809	470.82	179.526	660.124
LOC_Os08g02120.1	643.672	513.77	461.876	115.895
LOC_Os07g37750.1	128.317	1870.85	384.13	163.168
LOC_Os07g32880.1	599.537	1182.25	1012.1	495.294
LOC_Os02g02290.1	97.4575	548.092	843.418	1464.9
LOC_Os01g11900.1	109.517	555.392	1156.29	2151.42
LOC_Os09g36040.1	929.779	448.74	666.789	938.335
LOC_Os04g41340.1	577.029	240.475	337.683	483.02
LOC_Os12g05050.1	883.181	551.749	422.823	512.457
LOC_Os04g35840.1	186.511	1003.58	264.101	540.927
LOC_Os03g16050.1	513.568	384.222	641.874	205.78
LOC_Os01g70170.1	480.224	329.767	288.591	1788.22
LOC_Os12g33120.1	2628.56	1439.39	516.831	352.356
LOC_Os12g37650.1	826.958	341.021	666.017	196.899
LOC_Os03g50885.1	545.643	288.936	391.261	657.899
LOC_Os01g49190.1	368.825	547.134	277.651	199.882
LOC_Os09g30418.1	247.343	1029.88	798.439	161.658
LOC_Os02g58340.1	263.825	577.736	500.293	338.763
LOC_Os02g01560.1	764.134	355.727	887.124	145.865
LOC_Os08g41990.1	419.186	817.426	247.407	366.795
LOC_Os03g03720.1	450.457	571.816	492.793	208.909
LOC_Os02g40200.1	194.093	922.115	463.577	94.9661
LOC_Os08g03640.1	625.89	924.463	475.079	412.587
LOC_Os07g04990.1	530.317	124.935	424.81	172.429
LOC_Os01g25386.1	130.697	299.045	666.311	837.864
LOC_Os05g47980.1	359.472	168.118	428.264	57.7209
LOC_Os10g10244.1	198.507	541.99	127.867	585.765
LOC_Os01g01960.1	146.868	673.984	592.018	589.056
LOC_Os01g01340.1	1503.43	612.339	229.144	395.701
LOC_Os05g23740.1	279.178	540.665	636.312	616.38
LOC_Os07g43560.1	281.994	545.246	2138.92	399.551
LOC_Os08g06480.1	166.339	1871.22	393.868	513.02
LOC_Os07g14850.1	172.459	1555.56	126.54	1481.75
LOC_Os01g74300.1	2325.98	866.158	319.899	694.696
LOC_Os05g11320.1	2854.33	232.638	626.705	206.241
LOC_Os06g07080.1	171.175	306.327	303.088	407.367
LOC_Os03g23950.1	209.788	233.255	286.652	1023.66
LOC_Os12g01449.1	201.499	304.468	839.153	386.32
LOC_Os06g37180.1	380.273	261.225	399.558	370.725
LOC_Os02g43500.1	556.34	705.42	445.799	879.438
LOC_Os01g54620.1	186.641	328.217	360.997	289.169
LOC_Os07g45064.1	162.715	536.11	290.991	1146.92
LOC_Os07g45070.1	114.396	553.993	946.102	114.969
LOC_Os01g55830.1	851.454	130.913	506.454	62.2662
LOC_Os07g10150.1	206.435	342.018	887.573	430.04
LOC_Os05g05950.1	140.056	427.585	207.828	854.609
LOC_Os12g19470.2	1038.59	452.736	215.962	395.864
LOC_Os01g31690.1	545.487	267.016	411.017	280.507
LOC_Os02g56270.1	191.881	1543.37	100.557	420.469
LOC_Os01g68480.1	954.282	1198.05	340.88	818.549
LOC_Os08g44860.1	356.41	148.938	566.728	293.157
LOC_Os03g17070.1	845.28	411.726	785.023	385.488
LOC_Os11g06020.1	263.09	206.991	380.963	336.042
LOC_Os02g38210.1	379.946	249.352	122.533	364.349
LOC_Os11g43970.1	147.669	174.424	200.092	1172.88
LOC_Os09g30412.1	253.647	210.014	304.435	546.141
LOC_Os02g48010.1	152.799	44.6796	1446.17	148.853
LOC_Os03g04410.1	178.925	1242.73	425.215	541.004
LOC_Os04g56740.1	197.349	172.606	189.13	309.656
LOC_Os02g57260.1	391.815	590.355	510.775	472.317
LOC_Os04g58110.1	343.129	182.215	420.316	138.858
LOC_Os01g67860.1	489.312	160.063	189.278	274.493
LOC_Os05g43060.1	109.783	673.805	186.703	487.723
LOC_Os07g40580.1	1084.92	520.116	462.451	343.305
LOC_Os10g30580.1	215.355	699.943	163.239	545.319
LOC_Os10g42439.1	65.7851	86.5717	1398.78	355.016
LOC_Os02g47970.1	80.0537	619.008	164.019	182.876
LOC_Os02g07060.1	385.799	260.299	152.462	538.477
LOC_Os07g08970.1	246.27	484.951	407.316	720.816
LOC_Os06g46000.1	385.658	355.564	418.978	161.285
LOC_Os12g24080.1	171.75	333.866	338.394	186.094
LOC_Os02g17390.1	235.348	277.944	408.178	257.675
LOC_Os01g51410.1	164.242	883.492	435.622	743.589
LOC_Os03g59050.1	266.067	577.869	685.504	614.751
LOC_Os04g41560.2	655.992	121.154	462.225	162.168
LOC_Os07g31450.1	77.0646	102.515	347.988	112.682
LOC_Os02g27110.1	54.1977	293.189	111.639	181.799
LOC_Os04g56400.1	391.59	410.145	56.8917	419.775
LOC_Os01g46720.1	257.248	392.867	161.301	1304.91
LOC_Os07g30020.1	163.246	225.981	1094.8	508.28
LOC_Os06g08480.1	131.834	1271.77	185.136	123.493
LOC_Os01g59080.1	777.067	384.712	165.399	451.134
LOC_Os04g16450.1	482.682	625.703	133.161	783.796
LOC_Os12g32240.1	1008.57	169.393	79.9118	684.76
LOC_Os10g17280.1	496.52	1094.53	861.061	168.546
LOC_Os04g32650.1	239.281	642.528	450.044	333.421
LOC_Os06g17840.1	103.118	694.121	142.154	296.695
LOC_Os05g48200.1	73.5302	182.902	564.328	436.705
LOC_Os10g10500.1	196.176	412.903	653.536	460.554
LOC_Os03g44620.2	384.394	348.42	2341.77	277.505
LOC_Os03g13380.1	267.74	346.889	304.404	334.454
LOC_Os04g28180.1	714.668	471.477	268.43	88.8695
LOC_Os09g30340.1	1111.76	111.254	141.328	143.122
LOC_Os03g10340.1	600.055	253.339	354.227	161.88
LOC_Os01g68300.1	1707.24	575.211	1204.21	265.903
LOC_Os04g53310.1	128.845	209.169	774.352	191.707
LOC_Os01g53020.1	457.1	92.5774	428.437	106.498
LOC_Os07g05480.1	1168.36	1764.75	156.733	819.51
LOC_Os03g61130.1	285.85	448.409	370.444	652.241
LOC_Os03g31490.1	475.323	613.21	168.249	466.842
LOC_Os04g58620.1	134.919	173.928	106.669	647.62
LOC_Os09g29070.1	248.184	152.402	734.566	456.58
LOC_Os03g19410.1	164.839	568.363	157.133	116.156
LOC_Os08g13690.1	629.125	338.461	124.719	349.957
LOC_Os02g33710.1	319.068	305.624	525.195	308.26
LOC_Os07g29620.1	292.652	525.79	62.3577	147.895
LOC_Os03g07360.1	347.843	109.175	106.764	656.669
LOC_Os11g06750.1	392.707	555.505	708.453	168.235
LOC_Os01g65220.1	142.938	351.151	218.734	411.388
LOC_Os11g26860.1	591.86	121.237	603.079	283.522
LOC_Os12g01360.1	133.649	299.118	177.33	105.183
LOC_Os04g37690.1	388.318	216.244	506.276	143.78
LOC_Os03g20100.1	373.632	132.003	303.578	133.958
LOC_Os02g35630.1	231.58	405.995	304.544	2030.41
LOC_Os02g04490.1	89.8594	304.659	433.34	362.929
LOC_Os06g03970.1	149.133	461.434	111.236	181.455
LOC_Os08g43130.1	109.258	172.828	228.809	711.125
LOC_Os03g11460.1	96.1275	346.645	145.854	162.318
LOC_Os07g25430.1	978.505	133.211	2174.19	270.295
LOC_Os05g23720.1	384.845	82.9144	131.447	361.772
LOC_Os02g44520.1	107.772	146.11	428.565	277.364
LOC_Os01g51920.1	396.448	358.503	499.453	440.025
LOC_Os09g04790.1	456.16	477.671	166.262	167.229
LOC_Os11g08670.1	148.59	862.89	415.895	488.738
LOC_Os01g48420.1	895.185	318.858	169.431	484.435
LOC_Os02g53420.1	214.526	514.249	337.06	97.2319
LOC_Os03g17310.1	137.038	392.424	260.797	72.1188
LOC_Os06g47340.1	277.399	179.579	1004.4	139.278
LOC_Os08g14450.1	254.096	248.761	533.218	119.433
LOC_Os07g09340.1	151.98	198.154	971.775	312.059
LOC_Os03g62090.1	133.14	374.813	298.326	1652.47
LOC_Os10g37180.1	881.953	349.799	379.644	294.798
LOC_Os05g48820.1	78.3761	2097.74	135.61	566.878
LOC_Os02g08100.1	261.562	559.565	362.078	347.362
LOC_Os01g21820.1	142.402	417.343	67.226	58.9028
LOC_Os05g34070.1	429.817	71.4195	298.179	102.383
LOC_Os06g18670.1	298.963	240.445	122.005	71.5122
LOC_Os10g28610.1	70.4686	230.365	289.543	188.89
LOC_Os04g37619.1	216.888	304.922	265.42	895.107
LOC_Os03g21940.1	682.224	226.49	146.961	145.223
LOC_Os04g33460.1	379.165	134.069	155.15	155.276
LOC_Os10g41960.1	197.775	790.448	375.432	667.347
LOC_Os05g14170.1	143.742	259.976	310.257	112.86
LOC_Os04g54430.1	793.219	141.342	148.918	174.44
LOC_Os01g11040.1	106.273	220.541	359.217	488.449
LOC_Os11g26850.2	314.535	781.324	113.416	204.339
LOC_Os03g58470.1	481.61	399.377	92.9124	149.063
LOC_Os03g27230.1	252.342	726.842	994.525	360.636
LOC_Os05g01020.2	106.243	188.32	882.128	250.018
LOC_Os06g43210.1	128.681	231.043	591.507	334.069
LOC_Os12g07010.1	358.694	140.646	198.88	295.429
LOC_Os01g14950.1	264.418	297.413	253.793	95.9481
LOC_Os12g02300.1	1141.74	259.359	109.063	331.37
LOC_Os01g03820.1	213.408	193.361	657.818	302.269
LOC_Os07g45090.1	275.011	921.558	92.7089	226.044
LOC_Os10g02630.1	299.15	256.254	68.171	463.531
LOC_Os03g62340.1	147.584	823.868	865.859	166.606
LOC_Os04g52460.1	91.6529	68.2763	482.155	280.423
LOC_Os05g02530.1	464.158	1601.99	92.079	487.424
LOC_Os02g44320.1	1071.95	101.943	908.227	195.596
LOC_Os03g21720.1	218.743	1244.43	138.04	877.588
LOC_Os04g55710.1	411.72	217.067	66.479	114.646
LOC_Os08g39370.1	250.243	296.005	381.593	378.651
LOC_Os03g14250.1	131.434	231.151	66.2195	549.906
LOC_Os07g43030.1	132.916	267.592	645.305	205.587
LOC_Os05g01270.1	543.767	226.958	323.694	113.233
LOC_Os06g13660.1	146.086	183.832	205.368	436.069
LOC_Os03g52794.1	35.7935	145.394	230.83	321.125
LOC_Os04g44610.1	190.379	178.442	907.68	217.203
LOC_Os01g46380.1	231.875	94.6002	199.84	353.382
LOC_Os01g52010.1	277.826	290.271	161.267	200.916
LOC_Os02g55140.1	224.951	350.067	152.81	201.123
LOC_Os01g38970.1	114.442	358.074	192.674	226.304
LOC_Os05g06350.1	250.742	141.365	310.152	215.845
LOC_Os12g25690.1	278.814	531.551	83.7168	73.9977
LOC_Os05g07650.1	204.039	166.133	335.847	316.756
LOC_Os04g33190.1	178.84	187.947	630.5	214.456
LOC_Os05g45660.2	353.396	597.969	939.274	382.573
LOC_Os03g48140.1	85.4055	294.536	144.408	626.812
LOC_Os04g20164.2	392.402	149.298	692.091	229.345
LOC_Os07g25680.1	108.929	468.976	506.628	259.045
LOC_Os03g55090.1	224.387	219.878	312.807	188.169
LOC_Os05g48630.2	923.567	454.459	109.896	868.096
LOC_Os03g05020.1	111.42	182.389	215.108	556.282
LOC_Os12g14070.1	188.647	682.539	512.09	291.129
LOC_Os07g04240.1	208.799	140.812	116.986	83.6991
LOC_Os02g50550.1	142.285	526.832	139.086	685.508
LOC_Os11g42500.1	541.879	312.765	138.77	399.794
LOC_Os06g04020.1	543.584	75.3745	137.373	278.7
LOC_Os03g51140.1	108.227	288.578	325.677	547.876
LOC_Os05g01700.1	115.383	285.436	221.656	448.894
LOC_Os12g38000.1	496.586	1010.93	276.035	428.517
LOC_Os10g05970.1	576.917	374.677	329.755	785.76
LOC_Os03g15900.2	124.341	232.016	352.222	136.404
LOC_Os06g39906.1	408.244	328.394	519.469	420.13
LOC_Os09g02650.1	124.501	100.189	261.793	798.003
LOC_Os11g08090.1	60.8897	430.203	140.57	301.269
LOC_Os02g54990.2	310.667	350.376	738.989	358.957
LOC_Os02g10350.1	253.499	81.3289	213.032	97.4289
LOC_Os12g37870.1	303.72	257.277	123.19	199.061
LOC_Os01g17430.1	134.999	376.033	842.342	528.037
LOC_Os08g34950.1	69.9665	162.383	539.28	141.219
LOC_Os07g08330.1	314.835	198.697	216.575	110.456
LOC_Os12g23200.1	610.609	43.4369	225.942	259.464
LOC_Os03g60620.1	196.075	628.907	829.817	381.278
LOC_Os05g49800.1	219.893	684.763	114.801	61.0956
LOC_Os01g56140.1	127.652	197.648	260.595	352.65
LOC_Os01g09000.1	158.15	129.008	333.648	138.574
LOC_Os12g01190.2	114.525	416.565	238.881	476.689
LOC_Os03g57340.1	298.591	442.612	80.19	34.9314
LOC_Os04g40040.1	148.739	1604.69	185.135	242.209
LOC_Os02g34810.1	260.448	261.119	247.231	147.446
LOC_Os06g48940.1	124.893	88.3895	210.662	87.4757
LOC_Os04g42840.1	85.8511	85.7915	503.774	245.072
LOC_Os01g38950.1	262.051	50.0343	470.539	90.8931
LOC_Os10g34710.1	124.354	629.639	263.95	205.109
LOC_Os03g08570.1	213.915	117.464	363.295	185.686
LOC_Os01g18630.1	249.183	1056.87	87.2865	238.803
LOC_Os08g45080.1	93.434	255.519	70.8048	85.3251
LOC_Os05g33380.1	343.285	238.12	119.449	519.02
LOC_Os07g48100.1	276.934	80.4805	125.984	134.24
LOC_Os05g51450.1	317.287	469.529	158.568	928.297
LOC_Os07g10490.1	211.976	110.481	707.022	207.564
LOC_Os12g24170.1	131.934	114.163	115.969	382.158
LOC_Os03g64320.1	97.2386	88.8592	310.782	710.213
LOC_Os06g15420.1	206.31	113.717	237.525	178.658
LOC_Os01g73250.1	667.407	347.019	229.187	515.818
LOC_Os01g46070.1	356.961	34.0191	181.535	289.056
LOC_Os03g41080.1	299.766	549.76	148.955	232.818
LOC_Os12g08760.1	340.491	82.5221	209.508	483.79
LOC_Os02g57190.1	96.907	357.769	382.692	58.1678
LOC_Os05g28740.1	674.372	628.942	218.707	793.753
LOC_Os03g53280.1	33.8212	329.188	242.281	581.663
LOC_Os07g48500.1	591.128	187.237	283.426	68.5706
LOC_Os06g51250.1	101.777	266.285	188.416	320.218
LOC_Os07g49150.1	269.1	176.332	249.022	273.61
LOC_Os05g32220.1	335.367	587.639	350.169	202.946
LOC_Os09g39380.1	269.366	182.13	141.395	187.259
LOC_Os06g15400.1	766.731	250.151	197.469	342.492
LOC_Os07g42300.1	477.017	230.185	125.742	157.107
LOC_Os02g10640.1	299.771	775.055	726.536	122.348
LOC_Os01g05670.1	386.402	474.87	570.319	135.999
LOC_Os11g01380.1	70.2837	244.563	280.5	406.919
LOC_Os09g36090.1	65.4118	651.489	209.175	113.825
LOC_Os12g30540.1	106.408	94.634	103.833	167.118
LOC_Os03g16690.1	257.013	228.208	314.742	154.743
LOC_Os09g24700.1	104.852	139.49	454.22	205.098
LOC_Os05g03190.1	250.707	277.297	122.355	291.232
LOC_Os04g28620.1	237.797	107.396	155.196	251.569
LOC_Os07g37250.1	412.128	77.0931	120.502	109.853
LOC_Os01g60440.1	143.152	214.204	230.97	933.082
LOC_Os03g35340.1	55.399	112.769	247.977	204.466
LOC_Os04g45490.1	172.154	271.166	558.477	443.87
LOC_Os02g01740.1	54.0582	46.9269	995.19	702.469
LOC_Os06g14740.1	85.2048	268.054	106.665	242.225
LOC_Os10g36060.1	119.318	438.287	372.281	543.75
LOC_Os03g12590.1	130.55	238.683	364.161	155.705
LOC_Os08g23180.1	281.227	130.613	176.595	811.349
LOC_Os02g10700.1	176.679	201.059	202.314	113.829
LOC_Os02g18450.1	174.277	181.379	225.656	241.06
LOC_Os03g11410.1	217.857	528.031	153.218	63.0511
LOC_Os01g74610.1	60.5186	231.837	234.76	284.337
LOC_Os07g08030.1	413.872	130.997	247.376	84.7291
LOC_Os08g02350.1	42.8345	218.902	180.709	191.592
LOC_Os09g39180.1	359.535	122.116	75.5299	118.889
LOC_Os04g34450.1	105.364	1136.65	97.0466	223.309
LOC_Os11g37990.1	130.713	85.3161	70.8623	241.613
LOC_Os04g46894.1	52.7491	188.229	286.926	311.748
LOC_Os11g32650.1	289.786	202.578	289.542	376.126
LOC_Os11g05260.1	232.774	257.98	316.088	573.152
LOC_Os07g45400.1	53.0503	287.478	151.674	95.9507
LOC_Os01g37800.1	568.289	221.292	101.22	144.148
LOC_Os04g53350.1	165.459	710.963	121.689	123.906
LOC_Os01g61814.1	368.391	149.093	357.713	271.779
LOC_Os05g13520.1	164.462	286.779	635.095	209.281
LOC_Os01g45750.1	274.316	181.914	78.3882	184.445
LOC_Os02g13840.1	229.592	118.515	117.448	252.022
LOC_Os01g46980.1	497.704	230.032	61.0483	320.271
LOC_Os05g34540.1	257.402	155.837	180.873	54.8346
LOC_Os06g46799.1	339.427	338.175	235.887	113.653
LOC_Os02g11830.2	126.268	204.484	108.787	208.624
LOC_Os02g03860.1	475.345	74.8801	115.392	224.79
LOC_Os02g39920.1	150.963	130.623	73.113	362.109
LOC_Os09g38530.1	175.73	155.068	217.989	142.921
LOC_Os06g05550.1	322.047	81.0518	185.879	224.486
LOC_Os06g47320.1	202.069	348.615	305.714	81.158
LOC_Os08g40250.1	78.5382	103.016	350.337	246.93
LOC_Os05g45400.1	223.222	219.823	150.888	300.416
LOC_Os02g07120.1	92.7799	673.527	158.616	66.9625
LOC_Os09g34910.1	162.104	102.092	343.476	481.876
LOC_Os03g50870.1	247.654	140.151	320.853	245.794
LOC_Os08g44810.1	258.484	322.848	307.942	70.5875
LOC_Os05g42350.1	174.185	91.3313	371.193	111.706
LOC_Os11g43900.1	658.817	204.739	566.364	436.496
LOC_Os03g38950.1	408.238	174.822	210.774	155.693
LOC_Os06g36700.1	206.188	245.494	173.929	77.1664
LOC_Os05g29990.1	246.313	98.1859	118.821	195.696
LOC_Os11g14180.1	180.899	158.805	558.478	328.575
LOC_Os10g32980.1	103.623	55.7278	117.701	86.2289
LOC_Os06g51270.1	59.7162	226.248	161.535	96.3079
LOC_Os12g01390.1	64.3719	92.6354	481.032	734.822
LOC_Os06g12580.1	287.891	157.738	80.3127	114.68
LOC_Os04g55960.1	157.74	600.649	328.442	172.065
LOC_Os12g05650.1	391.362	432.58	601.008	212.921
LOC_Os07g42950.1	436.355	77.1761	333.106	236.122
LOC_Os03g09100.1	106.208	85.4565	91.3113	48.8779
LOC_Os03g58070.1	198.504	547.08	120.143	470.177
LOC_Os03g27120.1	296.411	77.1433	345.158	192.755
LOC_Os03g52460.1	213.441	61.1492	854.043	223.541
LOC_Os01g19470.1	91.4319	696.866	96.1979	599.38
LOC_Os03g51650.1	229.309	463.002	203.501	90.9321
LOC_Os03g22810.1	402.495	345.478	145.939	153.712
LOC_Os06g37440.1	261.304	203.887	165.792	60.335
LOC_Os06g05880.1	822.791	168.892	252.181	174.588
LOC_Os10g21940.1	55.3747	164.381	453.732	91.356
LOC_Os08g01930.1	154.854	301.933	182.779	144.56
LOC_Os06g04030.1	791.806	57.9479	143.159	648.706
LOC_Os05g04500.1	314.427	76.9445	121.96	1510.68
LOC_Os03g08010.1	242.095	304.833	29.7956	105.648
LOC_Os07g46750.1	482.039	284.229	206.245	50.2763
LOC_Os07g31380.1	173.971	492.934	237.299	193.562
LOC_Os06g43850.1	478.002	263.407	140.322	152.577
LOC_Os02g57390.1	107.402	136.658	233.381	224.623
LOC_Os10g42196.1	69.4147	233.655	91.7022	132.849
LOC_Os03g43684.1	69.8803	194.313	127.979	214.935
LOC_Os02g50620.1	273.417	230.876	600.142	171.117
LOC_Os09g24440.1	69.4854	65.5022	196.732	282.131
LOC_Os02g53770.1	100.879	154.517	156.117	277.701
LOC_Os05g14180.1	413.639	199.497	253.11	166.191
LOC_Os01g63410.1	408.598	80.7024	276.346	246.11
LOC_Os04g52900.1	65.3166	205.046	175.311	307.526
LOC_Os03g52150.1	125.305	412.08	164.101	399.084
LOC_Os12g36180.1	114.237	186.437	734.126	157.655
LOC_Os05g37690.1	176.77	225.029	450.622	103.222
LOC_Os10g22950.1	102.409	597.414	427.511	91.9679
LOC_Os11g26910.1	602.681	451.783	286.385	222.946
LOC_Os08g34720.1	168.265	256.43	76.3561	97.2554
LOC_Os01g29230.1	58.6678	211.007	227.01	545.717
LOC_Os02g57710.1	191.549	217.612	226.175	654.283
LOC_Os04g18090.1	542.964	418.982	300.882	67.3506
LOC_Os07g45570.1	108.675	221.469	80.6641	102.954
LOC_Os08g04180.1	219.797	127.4	289.381	249.099
LOC_Os02g11050.1	243.619	104.875	81.8479	173.931
LOC_Os01g69990.1	67.5423	103.347	162.088	429.719
LOC_Os03g59310.1	375.278	137.087	69.8517	102.164
LOC_Os07g06950.1	103.174	716.675	161.946	215.338
LOC_Os03g03830.1	96.3126	255.689	305.593	184.926
LOC_Os07g07540.1	305.477	148.429	607.771	847.942
LOC_Os09g39680.1	172.905	455.154	49.9777	497.946
LOC_Os01g39260.1	142.83	58.1436	332.088	378.809
LOC_Os04g35170.1	141.709	188.78	101.305	163.412
LOC_Os01g51980.1	210.154	113.394	198.307	57.1408
LOC_Os01g13540.1	108.71	68.1073	148.594	260.34
LOC_Os07g37650.1	213.963	221.4	299.548	212.285
LOC_Os05g03760.1	169.473	162.247	76.4718	306.854
LOC_Os06g07830.1	178.477	303.97	627.78	298.852
LOC_Os04g44430.1	179.843	128.199	180.198	147.241
LOC_Os06g22960.1	408.002	147.636	188.305	194.308
LOC_Os11g11390.1	450.773	191.819	153.23	87.2269
LOC_Os07g47510.1	396.041	69.4692	56.0424	145.229
LOC_Os07g38270.1	102.363	1720.79	114.592	110.416
LOC_Os03g22900.1	69.4355	172.491	78.6841	104.497
LOC_Os01g18670.1	78.5768	150.655	386.485	500.683
LOC_Os02g43350.1	122.782	106.017	49.1398	143.919
LOC_Os10g20630.1	159.859	335.241	106.856	89.4497
LOC_Os04g52960.1	142.646	157.022	85.5778	218.028
LOC_Os01g12880.1	141.819	146.825	497.344	126.273
LOC_Os02g35140.1	148.408	258.895	99.5619	777.643
LOC_Os10g35840.1	187.129	100.076	186.856	469.233
LOC_Os03g17180.1	71.2603	672.525	87.1411	228.808
LOC_Os07g38760.1	89.5025	391.885	91.4134	100.659
LOC_Os05g48620.1	97.3327	394.642	240.77	114.126
LOC_Os05g41210.1	669.924	179.897	90.4175	331.933
LOC_Os12g39660.1	98.3301	264.829	459.384	194.811
LOC_Os05g43280.1	79.404	105.907	379.567	66.3413
LOC_Os08g45010.1	168.732	283.449	147.141	91.8117
LOC_Os10g25680.1	104.757	48.5951	1302.47	464.371
LOC_Os01g68810.1	55.5867	127.206	77.6438	240.246
LOC_Os09g23110.1	182.178	145.134	440.592	120.269
LOC_Os03g57690.1	73.6099	231.86	112.121	257.193
LOC_Os05g46230.1	273.056	187.541	476.388	101.388
LOC_Os05g03040.1	194.279	402.479	105.286	140.238
LOC_Os10g05980.1	432.107	125.634	180.673	279.883
LOC_Os02g04020.1	158.806	98.6191	565.071	169.395
LOC_Os02g57160.1	125.556	160.352	53.9725	398.658
LOC_Os06g10620.1	129.662	259.214	262.52	242.06
LOC_Os04g56530.1	72.5371	37.2488	191.674	115.37
LOC_Os05g33840.1	136.623	107.581	56.3643	93.6463
LOC_Os12g02320.1	841.606	248.494	144.189	111.282
LOC_Os10g35870.1	422.609	112.517	91.5678	144.718
LOC_Os05g51500.1	81.4102	137.231	192.019	190.891
LOC_Os08g44290.1	319.589	101.69	129.6	94.728
LOC_Os12g08810.1	222.596	301.001	84.2365	250.715
LOC_Os05g04520.1	269.737	309.165	177.62	85.7655
LOC_Os04g36054.1	144.762	207.172	184.363	98.741
LOC_Os05g11780.1	317.756	146.276	365.384	278.116
LOC_Os05g05780.1	84.1038	479.155	438.833	54.4129
LOC_Os08g19850.1	130.289	316.909	104.961	603.879
LOC_Os05g11770.1	97.8664	101.136	107.983	430.147
LOC_Os01g14850.1	795.612	184.901	257.098	257.044
LOC_Os07g05360.1	703.232	365.914	56.3791	270.87
LOC_Os03g64080.1	46.7692	69.2821	94.7871	55.652
LOC_Os03g37970.1	464.245	98.7981	111.695	147.539
LOC_Os03g38730.1	270.219	311.87	80.1442	107.685
LOC_Os04g51910.1	123.884	206.773	202.22	174.601
LOC_Os04g45580.1	102.012	98.3951	301.812	166.374
LOC_Os05g48390.1	109.931	130.815	604.606	386.272
LOC_Os01g43710.1	183.381	176.613	503.647	140.732
LOC_Os01g69950.1	489.978	45.2085	168.981	148.984
LOC_Os02g19150.1	168.813	294.365	118.376	190.795
LOC_Os03g59340.1	89.14	183.632	313.193	82.3995
LOC_Os03g36750.1	297.836	189.222	97.2959	57.5327
LOC_Os06g16640.1	233.184	442.202	140.19	123.965
LOC_Os06g37160.1	148.541	102.971	93.5239	169.828
LOC_Os05g44310.1	128.15	183.767	158.205	131.197
LOC_Os07g46590.1	95.0396	139.802	242.094	188.134
LOC_Os01g17170.1	232.931	88.5244	209.043	152.256
LOC_Os01g04630.1	213.045	85.5768	212.97	652.672
LOC_Os09g27210.1	137.536	796.417	448.812	517.994
LOC_Os08g08210.1	101.523	542.601	141.2	638.598
LOC_Os03g52840.1	184.838	369.086	86.7194	233.745
LOC_Os02g18550.1	362.407	67.311	656.672	107.369
LOC_Os04g31070.1	242.362	136.946	379.547	91.3807
LOC_Os09g39390.1	245.501	153.238	135.376	165.536
LOC_Os05g33100.1	393.054	156.113	539.143	336.31
LOC_Os03g49510.1	119.335	1038.75	197.154	135.002
LOC_Os02g52860.1	256.254	165.542	234.177	122.686
LOC_Os11g10070.1	101.396	354.751	232.826	84.115
LOC_Os03g16010.1	158.543	76.3269	86.4081	68.8996
LOC_Os03g58700.1	118.76	53.5499	226.24	348.017
LOC_Os03g50540.1	125.964	85.3307	248.546	81.4055
LOC_Os07g01550.1	123.183	326.177	202.814	285.164
LOC_Os05g47850.1	117.268	245.505	164.722	219.584
LOC_Os09g37620.1	179.935	59.3987	105.708	135.39
LOC_Os05g05470.1	173.935	191.084	330.653	163.076
LOC_Os06g44890.1	91.6709	160.243	664.614	523.474
LOC_Os02g01170.1	113.649	159.52	109.666	97.233
LOC_Os01g09560.1	183.952	339.892	93.5745	137.433
LOC_Os06g02370.1	158.232	270.661	98.8113	109.862
LOC_Os05g33360.1	349.832	150.889	94.4109	136.958
LOC_Os12g32940.1	189.893	496.905	232.908	1151.3
LOC_Os12g37860.1	63.3894	154.432	331.882	342.361
LOC_Os02g40510.1	178.227	155.651	133.489	327.639
LOC_Os02g02400.1	187.588	569.047	101.818	168.944
LOC_Os07g45074.1	97.2459	181.971	464.643	217.004
LOC_Os04g58730.1	219.881	361.637	322.556	278.267
LOC_Os10g01610.1	78.9831	85.6509	678.901	119.735
LOC_Os06g15700.1	48.0599	49.1406	308.726	458.424
LOC_Os02g32730.1	151.987	134.322	72.24	130.268
LOC_Os08g08190.1	306.375	142.654	79.2918	455.845
LOC_Os05g10210.1	346.055	383.234	183.524	299.926
LOC_Os05g06310.1	486.842	343.799	95.7045	94.4154
LOC_Os08g13920.1	314.782	130.576	487.847	321.772
LOC_Os01g09540.1	301.136	158.211	140.103	163.636
LOC_Os04g33990.1	413.555	138.406	120.673	61.7266
LOC_Os06g29180.1	242.231	549.467	107.16	89.3069
LOC_Os08g15230.1	87.6041	234.218	133.575	224.543
LOC_Os12g37890.1	53.7029	553.324	155.366	97.2047
LOC_Os02g48660.1	734.347	203.202	144.892	120.395
LOC_Os08g02630.1	441.852	159.95	62.9661	186.831
LOC_Os09g35730.1	280.931	82.4171	308.486	420.717
LOC_Os05g02820.1	102.187	207.99	114.973	105.684
LOC_Os06g51029.1	132.219	449.048	52.8314	160.625
LOC_Os03g11720.1	98.7128	106.944	53.0256	105.932
ChrSy.fgenesh.mRNA.28	162.149	273.868	186.715	58.6991
LOC_Os01g43090.1	262.149	62.018	453.52	156.008
LOC_Os03g04920.1	59.992	375.434	598.625	99.3533
LOC_Os02g53520.1	89.5753	60.2759	319.474	280.826
LOC_Os03g01830.1	140.612	178.115	280.804	768.271
LOC_Os11g12810.1	81.486	120.763	142.554	60.3284
LOC_Os09g25490.1	85.3088	89.8648	595.829	64.2286
LOC_Os09g15810.1	227.159	237.169	330.498	99.5129
LOC_Os05g49180.1	105.216	345.455	169.636	186.555
LOC_Os11g07020.1	230.67	277.279	232.31	118.782
LOC_Os08g23710.1	345.945	88.1467	178.291	49.4187
LOC_Os05g45950.1	318.727	168.989	132.588	82.2537
LOC_Os08g01380.1	638.26	233.204	645.974	77.7242
LOC_Os12g41715.1	142.002	207.398	154.207	103.581
LOC_Os05g50370.1	62.724	60.6456	62.8875	139.933
LOC_Os12g36760.1	71.4744	397.016	434.41	253.993
LOC_Os04g36660.1	136.209	150.404	169.983	216.155
LOC_Os10g16974.1	165.907	707.714	297.084	67.6644
LOC_Os02g33490.1	111.158	72.4087	42.9322	196.844
LOC_Os06g43760.1	76.7767	129.89	91.1096	171.532
LOC_Os11g24560.1	111.88	978.863	98.473	207.873
LOC_Os02g55630.1	198.245	130.958	92.1717	238.008
LOC_Os01g13200.1	163.527	84.0407	150.391	106.18
LOC_Os02g57650.1	140.247	72.4747	75.8356	159.85
LOC_Os03g57290.1	105.909	87.6085	251.914	242.851
LOC_Os07g27790.1	178.323	497.527	132.142	123.521
LOC_Os04g46620.1	162.286	411.506	389.704	271.613
LOC_Os02g38480.1	49.9519	223.304	70.9109	203.947
LOC_Os09g22440.1	161.202	543.013	436.674	92.252
LOC_Os01g52390.1	231.339	202.179	66.1677	98.1955
LOC_Os02g15750.1	183.736	135.15	390.619	272.77
LOC_Os02g47150.1	57.661	255.627	124.985	88.3685
LOC_Os03g50340.1	72.1673	318.869	248.55	190.538
LOC_Os02g05880.1	43.5565	182.843	284.669	154.638
LOC_Os09g33980.1	73.137	390.695	267.872	270.268
LOC_Os03g22160.1	97.968	56.3669	91.1519	190.168
LOC_Os08g05940.1	132.068	353.264	94.741	135.478
LOC_Os12g42310.1	86.434	61.6797	123.344	74.0655
LOC_Os08g09270.1	143.081	157.397	186.267	58.9854
LOC_Os01g09246.1	60.8188	185.153	133.167	97.5218
LOC_Os05g38810.1	61.5837	117.927	117.861	62.2468
LOC_Os02g55420.1	189.54	280.95	58.1861	150.304
LOC_Os06g31210.1	108.431	73.4311	42.0319	471.167
LOC_Os09g08430.1	505.482	156.25	639.458	180.073
LOC_Os04g25550.1	82.219	156.309	340.175	71.739
LOC_Os09g07294.1	119.653	109.798	349.159	156.374
LOC_Os10g19860.1	87.8853	89.293	148.97	229.249
LOC_Os07g38360.2	60.0543	181.746	231.732	720.711
LOC_Os06g43660.3	120.275	172.728	48.0774	121.153
LOC_Os05g32570.1	104.354	295.358	181.918	65.6793
LOC_Os07g43570.1	133.623	382.681	256.368	990.159
LOC_Os04g50860.1	213.269	332.068	250.317	61.1075
LOC_Os01g56300.1	106.875	105.046	353.861	570.495
LOC_Os10g42100.1	151.543	415.816	272.607	187.28
LOC_Os03g06950.1	54.5416	139.427	213.718	210.303
LOC_Os12g12360.1	179.791	473.55	165.027	117.592
LOC_Os05g51830.1	288.992	265.901	314.604	82.6204
LOC_Os10g32550.1	135.563	115.143	88.2224	67.1447
LOC_Os06g37560.1	120.174	86.057	101.387	162.748
LOC_Os12g29550.1	168.349	84.1228	147.464	381.292
LOC_Os05g28280.1	218.198	372.957	204.787	122.948
LOC_Os04g31900.1	85.5529	138.786	73.5693	184.512
LOC_Os06g40080.1	295.674	200.475	113.073	161.353
LOC_Os04g58130.1	91.0567	63.9218	56.1404	112.39
LOC_Os01g60280.1	93.8968	319.07	99.0448	51.4929
LOC_Os01g47340.1	496.562	95.8768	342.232	125.537
LOC_Os07g23990.1	45.1799	300.173	243.789	49.7867
LOC_Os02g20410.1	78.6903	173.773	721.044	95.6898
LOC_Os01g09320.1	133.159	235.632	83.8423	389.815
LOC_Os07g12170.1	279.354	435.648	631.137	73.1351
LOC_Os09g33470.1	233.92	150.478	148.464	228.851
LOC_Os07g10250.1	132.723	246.184	61.2376	238.562
LOC_Os02g15660.1	104.097	203.372	230.047	97.4752
LOC_Os02g49800.1	147.492	180.745	106.258	94.3241
LOC_Os11g34350.1	139.873	94.2159	266.284	200.539
LOC_Os03g03360.1	302.225	215.504	177.583	117.917
LOC_Os02g37862.1	383.799	92.2198	750.472	241.21
LOC_Os08g27850.1	590.329	203.626	515.265	126.491
LOC_Os08g05840.1	91.9151	280.331	117.143	171.059
LOC_Os06g06250.2	233.117	192.335	76.1804	171.994
LOC_Os10g32880.1	168.686	215.297	169.772	597.132
LOC_Os08g24946.1	63.3211	118.82	219.015	104.043
LOC_Os03g55350.1	109.151	353.775	575.253	247.341
LOC_Os08g14570.1	115.947	91.4277	155.36	79.6025
LOC_Os06g43840.1	74.9892	464.886	82.8605	146.408
LOC_Os03g21080.1	86.3112	234.895	82.9026	254.805
LOC_Os09g24260.1	83.8914	211.5	89.2739	206.831
LOC_Os04g42320.1	98.4511	94.5832	78.7923	299.413
LOC_Os03g05310.1	127.139	166.486	262.049	332.985
LOC_Os03g51600.1	183.99	564.387	228.654	86.6627
LOC_Os04g39150.1	526.233	168.757	150.7	59.3532
LOC_Os08g41400.1	77.8335	274.027	99.0423	308.572
LOC_Os03g61760.1	85.6392	85.8909	147.405	90.7904
LOC_Os11g10060.1	76.9206	251.229	132.025	120.371
LOC_Os04g50204.1	108.652	277.355	248.803	119.702
LOC_Os02g24354.1	168.614	362.331	58.1685	55.1514
LOC_Os05g35470.1	265.291	489.249	150.813	360.2
LOC_Os11g36470.1	88.0879	58.9151	150.544	107.819
LOC_Os05g09740.1	338.687	102.837	31.0346	422.924
LOC_Os02g33500.1	122.346	102.195	45.5818	85.4921
LOC_Os03g27990.1	109.428	91.6707	84.4294	154.9
LOC_Os08g27070.1	385.293	120.816	83.6417	294.828
LOC_Os02g10190.1	92.3937	154.88	127.146	138.096
LOC_Os04g54790.1	114.255	306.987	93.8673	136.71
LOC_Os01g05490.1	324.101	38.7524	410.342	418.745
LOC_Os07g41360.1	224.106	507.889	153.523	73.5909
LOC_Os01g74450.1	325.086	122.134	147.913	320.776
LOC_Os08g09350.1	143.505	142.258	175.444	320.115
LOC_Os10g31950.1	177.821	187.9	276.788	159.721
LOC_Os07g49110.1	86.7313	129.849	234.026	90.6199
LOC_Os05g02130.1	181.826	200.116	424.866	175.206
LOC_Os12g42300.1	103.516	195.332	196.724	593.957
LOC_Os06g29380.1	67.8683	145.978	52.6295	186.092
LOC_Os03g21900.1	209.584	336.872	125.872	89.8917
LOC_Os01g64960.1	304.568	370.991	163.174	73.3685
LOC_Os03g49990.1	130.847	219.769	190.267	73.1153
LOC_Os04g42370.1	68.9478	244.123	71.8237	176.462
LOC_Os08g33320.1	55.9367	232.355	470.893	163.999
LOC_Os02g48110.1	90.6674	132.438	212.099	244.464
LOC_Os03g23980.1	244.96	115.622	108.334	99.1382
LOC_Os02g21970.1	194.801	104.978	540.125	31.1745
LOC_Os03g60340.1	207.276	55.8334	74.2134	95.6152
LOC_Os12g38110.1	93.5259	142.461	327.697	79.8384
LOC_Os04g36050.1	133.92	68.585	185.156	154.628
LOC_Os02g50240.1	227.868	255.5	165.12	153.919
LOC_Os03g24339.1	54.4503	203.576	162.207	208.709
LOC_Os12g35630.1	72.3743	194.889	89.8164	250.079
LOC_Os06g10230.1	83.0555	577.463	109.154	118.599
LOC_Os05g48900.1	297.57	183.748	43.0071	119.195
LOC_Os03g11890.1	56.3361	239.555	70.0804	142.228
LOC_Os11g29370.1	156.345	137.709	81.2517	69.6683
LOC_Os05g02070.2	891.475	80.6048	418.594	199.536
LOC_Os08g37320.1	477.091	131.501	602.538	31.3625
LOC_Os07g47640.1	686.225	55.9472	70.5665	95.2545
LOC_Os01g56200.1	127.319	171.994	387.52	158.461
LOC_Os06g15760.1	150.058	138.293	56.7631	526.938
LOC_Os03g59020.1	147.658	295.423	162.164	65.5576
LOC_Os01g53810.1	106.152	126.646	351.161	209.052
LOC_Os08g09940.1	204.099	181.684	110.488	74.7435
LOC_Os11g38900.1	98.9947	340.269	185.489	107.442
LOC_Os07g30774.1	86.6724	126.22	141.337	131.006
LOC_Os02g45250.1	99.7528	79.7111	142.331	160.47
LOC_Os02g51670.1	236.821	208.003	430.006	266.402
LOC_Os03g01710.1	58.858	179.206	64.913	368.157
LOC_Os02g50850.2	88.4617	69.4122	122.706	583.798
LOC_Os11g33330.1	111.552	75.8183	87.0518	148.08
LOC_Os03g12250.1	118.263	68.1036	163.533	294.657
LOC_Os02g47800.1	167.601	214.64	167.12	210.967
LOC_Os04g52130.1	199.303	54.3448	153.613	295.519
LOC_Os05g30010.1	61.5318	44.2781	73.8531	390.981
LOC_Os01g40470.1	226.161	365.477	79.3667	406.012
LOC_Os03g20640.1	251.867	162.656	110.955	102.851
LOC_Os11g10320.1	1060.45	225.517	91.9768	133.354
LOC_Os09g02710.1	348.587	591.434	290.416	145.072
LOC_Os07g10830.1	180.589	208.825	422.389	119.085
LOC_Os03g06930.1	132.149	285.914	74.5167	132.504
LOC_Os08g33420.1	115.862	235.443	95.9137	336.427
LOC_Os12g41200.1	49.8175	87.2472	148.813	80.8913
LOC_Os01g07490.1	43.0125	178.728	236.341	260.805
LOC_Os01g43540.1	215.413	179.085	125.707	569.563
LOC_Os04g40874.1	284.949	87.0042	223.263	104.111
LOC_Os06g20320.1	147.102	464.83	55.8105	227.039
LOC_Os02g35090.1	327.029	158.8	104.718	111.434
LOC_Os05g06770.1	506.355	362.566	126.741	228.879
LOC_Os03g08220.1	85.7297	89.5811	174.226	202.738
LOC_Os06g01700.1	340.901	165.409	126.086	159.718
LOC_Os05g50550.1	194.921	127.563	634.466	145.816
LOC_Os09g37910.1	561.551	149.793	108.763	228.751
LOC_Os03g27260.1	319.43	97.1374	167.108	696.923
LOC_Os08g23440.1	79.3357	205.532	88.3045	54.2552
LOC_Os04g48390.1	112.579	329.968	126.95	315.042
LOC_Os01g56680.1	627.291	353.101	479.334	113.387
LOC_Os09g07380.1	144.37	157.763	516.799	306.452
LOC_Os04g25400.2	255.168	63.174	74.8063	148.79
LOC_Os04g35090.1	425.437	164.624	109.64	78.7632
LOC_Os02g52960.1	52.6306	98.6577	360.961	286.303
LOC_Os02g13130.1	111.696	183.463	144.408	166.461
LOC_Os09g33480.1	196.803	296.435	96.2132	147.133
LOC_Os03g61730.1	107.567	141.941	223.49	289.939
LOC_Os05g02070.3	917.864	84.5049	51.9106	150.428
LOC_Os05g42424.1	204.237	67.1524	588.153	164.823
LOC_Os02g40430.1	66.3931	132.211	83.9324	303.964
LOC_Os02g57620.1	146.469	82.6402	122.73	279.75
LOC_Os04g58880.1	122.245	660.271	78.4788	62.3946
LOC_Os11g40080.1	55.8858	150.775	138.65	86.5594
LOC_Os12g07670.1	129.405	78.5763	189.12	94.1735
LOC_Os03g53230.1	162.005	98.676	64.3123	116.687
LOC_Os03g54084.1	67.9986	75.4823	459.269	83.4423
LOC_Os10g22590.1	447.081	510.622	70.4823	307.488
LOC_Os01g53240.1	179.872	158.469	392.954	353.137
LOC_Os08g43320.1	238.603	215.712	218.098	121.313
LOC_Os03g06620.1	388.48	92.433	102.306	64.1689
LOC_Os03g06410.1	75.8854	105.13	70.7621	405.561
LOC_Os06g34120.1	194.985	73.1458	141.416	147.161
LOC_Os01g08440.1	158.187	263.442	518.279	81.5645
LOC_Os03g40830.1	100.753	211.031	104.835	343.597
LOC_Os04g42140.1	97.1526	113.125	334.411	120.924
LOC_Os08g25720.1	124.73	184.637	136.211	217.687
LOC_Os01g54080.1	79.2843	148.737	78.9246	232.254
LOC_Os01g42880.1	181.196	341.292	203.697	141.247
LOC_Os12g07230.1	146.09	158.222	37.2175	74.7909
LOC_Os04g46450.1	86.9303	517.954	153.216	246.096
LOC_Os03g06139.1	99.6303	144.139	592.524	680.455
LOC_Os05g49970.2	140.082	146.854	188.333	81.8864
LOC_Os09g20350.1	262.894	203.379	82.8976	115.107
LOC_Os03g56810.1	172.421	277.865	52.5336	157.687
LOC_Os02g01960.1	127.754	162.895	185.981	403.972
LOC_Os05g12680.1	113.281	267.368	218.832	127.045
LOC_Os01g57570.1	374.74	161.206	81.046	166.816
LOC_Os04g43130.1	96.1865	85.5168	170.135	174.221
LOC_Os06g34690.1	136.556	189.902	113.478	228.827
LOC_Os09g37012.1	148.475	168.934	70.8135	233.472
LOC_Os05g48630.1	508.399	204.105	366.658	384.721
LOC_Os06g06030.1	274.181	338.628	340.056	138.197
LOC_Os02g02390.1	95.2546	79.6825	123.248	214.506
LOC_Os01g55590.1	136.288	117.889	553.434	109.922
LOC_Os03g10090.1	146.931	86.4605	136.59	77.1731
LOC_Os08g32870.1	150.975	153.339	240.364	220.367
LOC_Os07g39280.1	219.268	54.3133	210.484	169.062
LOC_Os03g58230.1	186.864	93.2545	276.497	369.942
LOC_Os10g33230.1	163.034	85.1198	121.727	53.9058
LOC_Os03g55776.1	957.262	270.975	189.272	329.398
LOC_Os05g37330.1	663.037	73.9802	359.424	133.894
LOC_Os11g42790.1	138.334	179.005	198.478	77.2859
LOC_Os09g31180.1	395.446	314.569	107.976	76.5605
LOC_Os05g28300.1	60.2827	197.7	139.374	74.2467
LOC_Os01g52050.1	67.2674	191.995	74.2249	262.948
LOC_Os05g05940.1	297.068	52.8401	79.3916	64.3958
LOC_Os04g48416.1	96.9906	124.021	102.417	126.49
LOC_Os02g58090.1	128.944	80.7809	283.542	103.983
LOC_Os02g36570.1	98.3471	208.487	92.8356	69.7132
LOC_Os01g43150.1	95.6447	85.4414	147.193	400.272
LOC_Os12g13460.1	147.218	361.578	126.806	283.967
LOC_Os05g50480.1	86.8483	102.85	78.9754	74.9125
LOC_Os06g20370.1	129.702	101.242	88.2211	55.1266
LOC_Os12g21890.1	113.478	270.576	225.719	68.4639
LOC_Os05g37500.1	36.3269	229.438	92.5425	144.504
LOC_Os11g02424.2	627.632	433.206	82.9888	66.2416
LOC_Os04g32350.1	269.565	311.607	310.187	84.854
LOC_Os02g38920.1	208.949	564.057	51.4035	150.127
LOC_Os02g07360.1	125.127	55.0562	199.114	132.117
LOC_Os05g04620.1	181.391	80.1519	144.176	207.133
LOC_Os07g45060.1	380.81	168.2	132.251	126.269
LOC_Os10g36650.1	196.4	252.236	752.827	235.855
LOC_Os10g36880.1	70.0193	329.34	51.5861	197.65
LOC_Os03g12030.1	149.751	366.747	52.5915	378.057
LOC_Os05g33390.1	61.5361	178.513	450.254	285.871
LOC_Os02g33580.1	92.2659	304.791	106.849	253.497
LOC_Os02g20560.1	275.356	288.188	457.491	116.232
LOC_Os07g49300.1	67.1979	397.995	124.152	236.177
LOC_Os08g20544.1	175.02	214.517	148.544	87.6096
LOC_Os03g44500.1	73.6452	513.689	247.971	66.3024
LOC_Os09g16330.2	51.034	83.6882	141.682	172.62
LOC_Os12g32986.1	90.7593	173.204	133.376	269.352
LOC_Os03g50810.1	76.4504	68.0613	205.45	141.607
LOC_Os08g44510.1	79.1725	209.352	78.7787	276.073
LOC_Os05g25640.1	146.614	65.5289	83.3903	37.438
LOC_Os04g44950.1	237.695	98.8227	73.4036	342.882
LOC_Os05g05160.1	134.722	58.4493	381.748	209.051
LOC_Os03g42020.1	70.5495	267.52	106.47	142.604
LOC_Os02g14130.1	181.37	84.8506	253.855	102.202
LOC_Os02g30110.1	138.28	84.0718	197.684	123.125
LOC_Os02g51070.1	104.8	277.718	194.442	55.6387
LOC_Os08g30810.1	83.1247	68.2382	528.484	121.383
LOC_Os01g49290.1	217.197	230.549	477.008	36.0612
LOC_Os02g37800.1	164.906	141.724	70.547	66.0004
LOC_Os03g10180.1	119.611	41.0846	48.3513	190.246
LOC_Os04g35900.1	168.864	503.728	127.155	123.884
LOC_Os01g67000.1	228.22	200.211	164.542	277.995
LOC_Os04g20220.1	132.332	61.1315	277.203	116.058
LOC_Os06g33180.2	115.261	57.9915	123.584	214.838
LOC_Os01g73514.1	57.571	64.3991	537.08	71.6257
LOC_Os06g09540.1	90.0335	49.9108	223.997	285.782
LOC_Os07g07080.1	67.3994	140.821	186.658	64.9446
LOC_Os11g18044.1	123.662	76.309	110.719	40.5293
LOC_Os04g51792.1	328.266	311.432	47.751	227.777
LOC_Os02g43080.1	85.3896	170.073	153.357	218.626
LOC_Os09g25320.1	467.858	182.128	189.001	162.317
LOC_Os01g46810.1	47.5265	194.911	213.957	47.4447
LOC_Os06g43790.1	39.4283	190.073	190.569	69.4783
LOC_Os02g56920.1	113.08	207.822	53.1237	84.1765
LOC_Os01g64970.1	199.17	376.969	200.852	75.937
LOC_Os07g43390.1	120.841	212.424	85.9878	309.63
LOC_Os02g04050.1	103.454	197.754	929.076	68.9863
LOC_Os04g26910.1	204.156	290.246	341.736	49.7197
LOC_Os03g24180.1	82.0864	42.0307	83.806	201.052
LOC_Os05g37410.1	39.2388	58.3897	125.274	65.0791
LOC_Os06g14750.1	45.794	39.7944	88.9295	240.53
LOC_Os01g01710.1	151.255	218.261	74.8384	523.055
LOC_Os02g47120.1	82.3949	106.003	325.807	519.123
LOC_Os01g43020.1	118.03	76.2778	108.247	79.2912
LOC_Os06g44450.1	192.174	106.997	578.316	240.268
LOC_Os06g50154.1	277.089	269.393	210.294	87.9367
LOC_Os10g35010.1	105.192	91.3537	178.101	370.58
LOC_Os04g57890.1	98.7041	105.279	138.599	674.735
LOC_Os04g32050.1	104.845	393.162	111.05	218.721
LOC_Os01g17190.1	474.223	115.75	102.784	280.401
LOC_Os01g56590.1	47.4798	224.724	75.3262	174.775
LOC_Os12g31800.1	274.285	143.218	110.495	63.3929
LOC_Os05g05710.1	145.276	73.4603	229.817	187.363
LOC_Os04g54810.1	92.6925	466.814	191.45	159.698
LOC_Os03g38260.1	342.645	156.833	87.6361	159.255
LOC_Os08g06530.1	271.18	163.812	154.557	94.0727
LOC_Os04g04020.1	68.4201	957.165	262.545	52.2014
LOC_Os03g04990.1	78.2603	134.3	208.907	362.716
LOC_Os05g49060.1	236.819	75.7478	203.565	510.613
LOC_Os03g59360.1	247.49	121.913	130.246	97.3596
LOC_Os10g28600.1	65.1283	65.9031	144.557	262.871
LOC_Os01g40250.1	29.2384	232.692	212.155	66.9287
LOC_Os12g10740.1	72.5958	72.8712	89.3457	95.5985
LOC_Os01g12650.1	250.774	132.166	139.876	38.7514
LOC_Os05g48270.1	189.775	113.874	95.2756	119.462
LOC_Os03g45920.1	156.959	198.875	143.736	122.533
LOC_Os01g40094.1	149.796	97.8488	64.3977	47.2193
LOC_Os03g31839.1	38.0908	19.3297	202.889	217.063
LOC_Os09g36450.1	229.482	98.8606	206.293	135.851
LOC_Os03g58840.1	316.452	114.96	203.327	87.7917
LOC_Os01g09010.1	166.113	151.392	107.947	332.025
LOC_Os01g66500.1	49.1058	153.029	60.4446	156.859
LOC_Os05g09704.1	276.707	127.033	258.475	51.7982
LOC_Os03g55850.1	329.411	148.181	158.794	231.526
LOC_Os08g38900.1	274.504	154.98	74.0764	537.702
LOC_Os07g05000.1	183.729	104.537	386.465	46.932
LOC_Os07g07680.1	129.567	251.169	102.354	124.977
LOC_Os10g28360.1	374.695	64.3142	500.739	111.458
LOC_Os03g11200.1	87.674	70.613	144.385	179.202
LOC_Os04g53170.1	151.518	87.4699	84.9152	84.6978
LOC_Os01g68324.3	176.547	54.4164	46.5641	746.168
LOC_Os05g32820.1	112.898	215.719	206.701	360.916
LOC_Os07g31720.1	397.63	87.7111	94.611	108.444
LOC_Os06g01440.1	91.8081	161.017	137.015	303.416
LOC_Os01g60740.1	561.74	292.849	156.111	146.214
LOC_Os06g43630.1	70.6483	217.94	274.946	252.192
LOC_Os03g28420.1	138.353	180.168	144.746	107.436
LOC_Os12g07190.1	127.038	94.6937	162.325	180.636
LOC_Os01g09860.1	64.6152	124.242	364.078	183.467
LOC_Os05g31000.1	334.681	63.0547	47.0196	417.845
LOC_Os02g54980.1	127.675	186.688	88.1396	453.325
LOC_Os02g02320.1	137.576	69.8161	159.971	235.911
LOC_Os01g43330.1	85.2809	120.288	187.22	141.339
LOC_Os03g31400.1	66.3942	154.242	619.727	292.465
LOC_Os08g41300.1	512.974	184.001	60.3529	139.02
LOC_Os02g35500.1	233.741	94.1005	174.153	68.2514
LOC_Os04g43420.1	186.688	164.918	130.822	139.513
LOC_Os03g27820.1	88.0714	82.2351	69.3947	73.9209
LOC_Os09g28630.1	217.113	74.0201	164.015	103.109
LOC_Os02g42220.1	94.1898	262.9	119.711	140.851
LOC_Os03g21810.1	65.8156	234.438	297.914	156.745
LOC_Os07g31850.1	118.375	166.452	219.599	137.312
LOC_Os12g06890.1	72.9809	105.636	155.341	118.452
LOC_Os08g29160.1	115.092	86.7532	135.395	209.4
LOC_Os12g33150.1	874.787	190.459	106.707	67.6649
LOC_Os02g06720.1	63.3444	141.281	67.2663	703.934
LOC_Os08g09190.1	149.43	125.137	86.1885	127.228
LOC_Os11g47809.1	907.534	84.2711	91.419	291.199
LOC_Os03g19340.1	41.8232	32.5262	77.0587	174.069
LOC_Os05g05590.1	124.821	298.544	199.528	80.0939
LOC_Os03g64020.2	209.143	85.8751	562.089	105.799
LOC_Os10g25090.1	94.4048	120.626	638.138	127.562
LOC_Os06g11490.1	341.565	117.342	88.5966	91.534
LOC_Os03g31300.1	69.4104	83.6266	237.309	180.167
LOC_Os10g07229.1	168.2	110.47	66.3451	144.867
LOC_Os11g24450.1	219.203	78.558	133.515	46.8639
LOC_Os01g46710.1	50.2843	309.395	103	82.2264
LOC_Os08g42560.1	91.6284	205.251	258.199	186.114
LOC_Os02g37690.1	157.082	85.9969	32.0212	161.414
LOC_Os10g35370.1	168.199	243.806	164.166	127.064
LOC_Os10g34480.1	120.828	130.212	94.6503	242.201
LOC_Os10g33800.1	203.444	62.6509	86.534	131.951
LOC_Os04g55210.1	83.6722	170.675	114.494	35.0845
LOC_Os03g51020.1	60.6549	501.541	85.464	117.978
LOC_Os04g13470.1	68.9126	109.694	212.802	31.2335
LOC_Os06g20090.1	45.8357	108.341	118.346	107.863
LOC_Os05g07632.1	189.828	127.512	180.218	71.3712
LOC_Os04g45910.1	129.923	350.461	247.158	92.6716
LOC_Os03g43440.1	150.678	73.206	269.461	68.041
LOC_Os03g04660.1	130.496	103.244	45.7069	215.473
LOC_Os02g58410.1	31.4647	261.532	345.371	31.5376
LOC_Os11g34450.1	253.14	282.87	45.6062	62.5657
LOC_Os01g66200.1	117.276	120.858	449.37	61.8579
LOC_Os05g44050.1	324.569	121.72	275.34	216.625
LOC_Os01g04650.1	99.8673	108.263	194.486	140.948
LOC_Os07g36470.1	212.317	87.5857	53.5315	215.478
LOC_Os03g22740.1	117.715	215.446	55.789	439
LOC_Os06g04280.1	129.77	146.439	168.285	58.2502
LOC_Os10g07270.1	71.7865	248.774	518.833	203.546
LOC_Os03g05980.1	340.684	121.76	112.803	304.67
LOC_Os08g32100.1	72.4992	54.2988	84.4504	169.371
LOC_Os08g27010.1	245.149	58.1662	158.803	160.327
LOC_Os01g68770.1	137.551	172.443	72.1984	65.4724
LOC_Os03g49900.1	140.045	170.486	69.2728	70.2626
LOC_Os02g13870.1	232.654	46.0801	222.337	152.942
LOC_Os09g25760.1	239.035	50.7674	145.855	29.5952
LOC_Os02g06300.1	98.3845	348.621	36.4857	79.1111
LOC_Os03g11440.1	138.906	65.1507	494.656	128.945
LOC_Os03g55130.2	102.931	96.2993	108.377	190.007
LOC_Os11g38959.1	337.152	268.519	87.8092	501.85
LOC_Os06g51510.1	226.051	66.1117	70.0791	490.323
LOC_Os03g21000.1	235.405	211.116	171.733	185.382
LOC_Os11g42550.1	385.131	232.379	241.718	311.02
LOC_Os03g60740.1	254.753	242.722	115.504	100.408
LOC_Os02g27400.1	167.622	56.7183	80.9405	53.7552
LOC_Os07g41710.2	267.028	31.0793	257.981	51.4135
LOC_Os10g35250.1	74.0124	75.6702	214.783	145.4
LOC_Os09g39560.1	170.334	47.3914	120.647	83.942
LOC_Os12g43370.1	144.947	121.787	85.1829	161.411
LOC_Os11g35710.1	85.6761	74.4036	233.751	434.768
LOC_Os02g21430.1	80.506	163.1	306.817	96.4721
LOC_Os03g01530.1	145.708	125.647	253.741	388.069
LOC_Os01g61400.1	119.741	140.178	159.522	394.652
LOC_Os03g49610.1	114.46	56.6755	294.498	528.458
LOC_Os02g33550.1	288.209	150.16	29.7673	50.1632
LOC_Os08g06630.1	124.431	311.767	988.69	101.186
LOC_Os05g27730.1	132.845	191.872	240.008	307.781
LOC_Os08g01390.1	40.2294	523.412	70.3323	53.0525
LOC_Os09g07350.1	161.032	61.8762	551.027	79.8814
LOC_Os03g22880.1	116.926	131.353	134.084	96.179
LOC_Os05g07860.1	214.631	91.1168	251.268	84.551
LOC_Os02g47310.1	177.92	29.0096	84.8059	146.067
LOC_Os08g06550.1	701.605	117.359	125.283	172.553
LOC_Os09g29840.1	81.4287	111.571	141.379	173.84
LOC_Os02g04460.1	236.757	317.605	192.937	63.0106
LOC_Os04g59330.1	203.791	327.043	130.623	51.8538
LOC_Os08g08000.1	76.4155	159.533	254.383	72.2268
LOC_Os11g36340.1	149.242	331.4	155.617	121.529
LOC_Os02g01070.1	91.6018	44.7965	188.074	308.577
LOC_Os06g46930.1	336.672	51.6831	66.525	31.0526
LOC_Os08g41830.1	161.287	158.805	173.88	169.409
LOC_Os04g31700.1	164.547	79.8034	105.649	127.983
LOC_Os02g04040.1	129.341	129.783	170.853	126.858
LOC_Os02g08360.1	65.9167	142.31	147.631	106.564
LOC_Os09g27050.1	90.2488	140.873	128.954	54.1606
LOC_Os07g29410.1	211.628	77.6543	445.367	201.131
LOC_Os01g45274.1	233.903	553.116	139.593	56.346
LOC_Os01g44210.1	469.387	157.245	67.3834	180.404
LOC_Os03g49400.1	49.1052	78.6225	47.8634	331.63
LOC_Os07g04530.1	36.6447	113.208	26.6461	254.92
LOC_Os02g56960.1	451.814	92.1559	356.454	520.045
LOC_Os02g58490.1	62.8764	307.999	170.212	507.353
LOC_Os05g32140.1	132.33	125.626	123.16	419.798
LOC_Os02g05330.1	152.967	185.617	170.95	130.717
LOC_Os02g57240.1	192.952	166.856	55.4245	104.573
LOC_Os07g31370.1	303.738	62.7218	108.142	61.5543
LOC_Os04g42020.1	189.951	65.7557	292.583	90.2985
LOC_Os09g03620.1	120.351	36.5581	209.399	47.7533
LOC_Os03g61970.1	167.791	114.536	159.396	42.041
LOC_Os05g47550.1	111.499	90.9669	69.0463	106.443
LOC_Os02g28810.1	264.751	90.4897	114.779	115.626
LOC_Os03g18690.1	140.259	100.886	78.4901	180.099
LOC_Os01g59980.1	66.4176	154.233	132.221	67.3121
LOC_Os02g12794.3	249.435	33.7585	199.989	422.141
LOC_Os01g63620.1	122.906	363.406	264.74	190.036
LOC_Os01g61120.1	87.0869	137.664	520.62	81.3939
LOC_Os11g11050.1	123.835	132.584	92.9929	136.51
LOC_Os03g03900.1	66.7628	108.537	69.2455	70.2179
LOC_Os03g11470.1	55.8462	368.122	63.5092	324.989
LOC_Os07g09600.1	284.282	48.447	96.3453	67.9394
LOC_Os01g36930.1	132.109	70.1196	323.41	152.516
LOC_Os07g38230.1	323.365	68.6902	100.06	30.6273
LOC_Os05g27940.1	324.265	88.886	201.565	292.882
LOC_Os03g60910.1	71.9744	167.549	80.9563	123.674
LOC_Os12g40520.1	54.9447	778.125	42.1228	165.941
LOC_Os08g03570.1	153.491	131.754	312.036	97.2043
LOC_Os04g55650.1	237.319	333.276	230.436	95.5768
LOC_Os03g47760.1	57.7915	162.512	160.858	229.943
LOC_Os11g18730.1	80.6785	136.896	43.9709	111.431
LOC_Os07g29360.1	58.1742	108.266	124.275	57.9274
LOC_Os04g46280.1	168.487	60.7817	252.815	387.135
LOC_Os01g31110.1	88.4302	97.4242	99.7539	68.3924
LOC_Os03g12460.1	89.9681	77.1994	131.446	176.609
LOC_Os01g70200.1	148.199	395.902	53.7352	44.487
LOC_Os09g34100.1	183.653	114.749	268.878	149.758
LOC_Os02g03230.1	146.832	392.266	218.983	162.967
LOC_Os08g33200.1	37.8434	61.3966	55.2202	82.9963
LOC_Os01g73310.1	163.04	115.048	606.33	216.402
LOC_Os05g10770.1	49.7107	235.375	50.5291	77.9315
LOC_Os01g06550.1	67.683	113.192	90.7513	405.471
LOC_Os01g47080.1	105.401	121.754	166.965	23.4879
LOC_Os08g38700.1	185.851	207.787	94.6898	99.5613
LOC_Os04g37580.1	327.117	123.614	100.012	158.744
LOC_Os11g07470.1	53.2425	55.287	262.523	90.1851
LOC_Os07g01030.1	127.965	135.753	79.5576	174.198
LOC_Os09g25850.1	99.0395	359.584	137.453	66.7436
LOC_Os03g63950.1	198.019	189.315	123.705	195.686
LOC_Os03g58050.1	400.48	233.931	431.85	48.6223
LOC_Os03g57790.1	400.114	239.353	134.68	291.049
LOC_Os03g50320.1	77.8647	96.5424	145.811	98.9998
LOC_Os07g07480.1	215.985	68.6065	456.453	61.4627
LOC_Os06g09880.1	42.3459	400.499	55.7263	72.7164
LOC_Os01g55000.1	176.042	176.252	168.265	207.77
LOC_Os01g52550.1	49.4627	82.2644	97.0853	88.311
LOC_Os03g17634.1	74.4272	122.395	34.4719	111.751
LOC_Os04g59130.1	131.613	97.2585	89.9734	126.377
LOC_Os10g39440.1	82.1853	100.359	107.289	43.6663
LOC_Os01g72340.1	54.388	50.6854	119.528	25.6039
LOC_Os03g51080.1	123.262	52.4788	107.623	48.9924
LOC_Os03g52239.1	76.7064	128.392	119.037	152.386
LOC_Os03g13170.1	466.729	452.149	148.938	452.675
LOC_Os02g54500.1	53.9645	70.7152	84.3648	131.38
LOC_Os07g07310.1	67.1303	121.997	299.105	72.8905
LOC_Os08g01180.1	109.026	230.465	106.735	195.007
LOC_Os02g44500.1	253.635	82.851	280.957	123.557
LOC_Os01g21320.1	142.253	65.2384	57.9928	170.889
LOC_Os01g56490.1	54.4275	142.367	66.5623	57.8212
LOC_Os03g06510.1	22.3641	225.659	114.278	190.51
LOC_Os07g46410.1	117.152	108.035	58.7897	416.012
LOC_Os03g47930.1	54.4751	114.469	108.257	187.529
LOC_Os02g06910.1	66.3373	117.385	130.559	122.76
LOC_Os01g71050.1	158.073	96.2641	106.57	112.514
LOC_Os02g50970.1	54.0926	123.099	139.189	63.8663
LOC_Os02g02050.1	22.8339	76.6134	132.901	114.259
LOC_Os11g36390.1	58.7829	427.765	72.7224	180.177
LOC_Os07g01214.1	74.1209	241.78	157.811	81.745
LOC_Os02g49320.1	138.269	201.219	195.278	220.652
LOC_Os01g66560.1	89.1352	113.272	88.2205	79.3748
LOC_Os07g06500.1	119.974	62.688	413.064	160.058
LOC_Os06g39520.2	166.504	61.5342	66.3951	41.2072
LOC_Os03g50350.1	48.884	311.154	140.276	184.25
LOC_Os03g36780.1	78.5896	123.336	98.6594	169.04
LOC_Os08g37490.1	224.372	56.4763	90.784	50.7499
LOC_Os06g08670.1	252.856	53.1282	118.695	94.1104
LOC_Os03g18810.1	127.385	104.736	166.676	395.997
LOC_Os09g34960.1	123.71	22.2175	454.994	313.723
LOC_Os02g50790.2	87.0073	59.689	100.861	116.289
LOC_Os05g11260.2	117.982	112.376	163.692	142.956
LOC_Os12g41860.1	68.8272	101.067	110.767	45.8013
LOC_Os01g56190.1	48.1188	263.139	51.3347	83.824
LOC_Os10g36810.1	34.5035	125.358	118.045	39.2671
LOC_Os08g37790.1	116.324	158.21	61.1054	80.634
LOC_Os10g32820.1	355.593	35.8818	30.3104	74.9934
LOC_Os12g07140.1	353.113	46.0841	159.652	63.6952
LOC_Os05g02680.1	46.2121	43.6743	174.978	53.7038
LOC_Os01g16190.1	189.95	54.4734	32.5473	81.6208
LOC_Os06g14080.1	96.0358	416.332	46.213	35.4957
LOC_Os02g56280.1	80.6264	202.254	82.4205	101.375
LOC_Os10g40740.1	125.265	276.063	112.061	82.6883
LOC_Os02g05340.1	64.89	70.073	94.7807	257.002
LOC_Os05g01810.1	162.444	229.866	145.193	249.132
LOC_Os04g47590.1	49.7005	48.1824	67.6596	66.6687
LOC_Os03g19462.1	98.6125	77.9323	96.8865	150.709
LOC_Os10g39910.1	54.1791	227.027	160.452	50.7464
LOC_Os05g28190.1	123.055	130.27	46.4047	327.452
LOC_Os12g02340.1	488.804	166.848	53.2319	134.358
LOC_Os05g05230.1	51.4883	63.2292	62.1886	174.648
LOC_Os03g04750.1	352.192	48.3982	53.6052	155.545
LOC_Os06g45830.1	70.3304	177.164	177.627	130.71
LOC_Os06g06780.1	179.738	96.3627	252.691	124.898
LOC_Os01g73940.1	725.693	128.33	361.517	269.487
LOC_Os11g02350.1	475.865	71.8965	122.96	150.317
LOC_Os04g44924.1	187.155	80.247	53.6601	106.919
LOC_Os01g48180.1	36.1017	79.566	82.8215	34.3491
LOC_Os06g30750.1	217.832	143.337	40.7825	398.19
LOC_Os04g52361.1	357.443	79.4566	110.046	148.9
LOC_Os12g24540.1	45.5426	28.6156	206.011	62.6212
LOC_Os02g55340.1	38.8137	186.399	99.3975	225.431
LOC_Os11g43820.1	135.666	68.3242	279.608	50.4781
LOC_Os02g07790.1	136.907	32.1489	219.183	148.364
LOC_Os01g18070.1	218.844	193.154	41.4902	626.049
LOC_Os04g36720.1	76.095	213.185	76.4289	52.3779
LOC_Os03g63480.1	164.547	226.614	109.284	122.974
LOC_Os09g10750.1	240.417	146.599	105.558	39.9307
LOC_Os09g23350.1	65.103	192.842	650.845	213.516
LOC_Os02g49680.1	148.615	34.318	235.739	57.8519
LOC_Os04g42610.1	76.6541	91.0662	65.9228	128.698
LOC_Os10g25200.1	45.2819	328.985	154.867	86.6783
LOC_Os12g21798.1	220.858	113.994	120.239	39.389
LOC_Os02g01490.1	38.0364	79.4271	317.127	74.3442
LOC_Os12g35360.1	61.9424	123.354	53.4229	268.653
LOC_Os01g56330.1	64.2004	119.695	118.332	106.843
LOC_Os11g18570.1	118.738	106.019	313.059	141.748
LOC_Os12g41950.1	63.8824	91.9675	55.3129	53.0404
LOC_Os07g31884.1	101.269	102.857	109.671	61.9642
LOC_Os07g06710.1	104.78	95.9303	123.323	44.6953
LOC_Os07g27810.1	308.606	78.4627	82.7925	372.591
LOC_Os03g56790.1	393.027	155.861	62.3791	114.38
LOC_Os10g31864.1	23.8417	130.609	54.2024	111.521
LOC_Os02g28830.1	88.4369	61.2029	55.6611	132.879
LOC_Os07g06680.1	119.351	57.7406	321.543	421.975
LOC_Os03g57430.1	50.072	450.173	58.8881	65.3679
LOC_Os07g32430.1	43.4094	165.799	157.295	126.557
LOC_Os07g39630.1	169.662	214.502	34.7587	75.3377
LOC_Os09g21000.1	65.0996	39.7542	133.923	210.496
LOC_Os10g06000.1	248.511	181.726	54.9969	56.2484
LOC_Os01g70020.1	112.037	110.133	96.1548	93.2988
LOC_Os04g55080.1	78.7604	45.7325	169.733	486.835
LOC_Os03g49210.1	94.3514	92.8635	178.383	201.449
LOC_Os10g33170.1	93.7935	121.161	198.271	257.358
LOC_Os06g05860.1	102.015	74.1932	110.449	589.906
LOC_Os01g65900.1	102.902	38.2401	91.0382	60.3937
LOC_Os01g08200.1	71.7079	60.2373	98.5022	59.2703
LOC_Os03g22460.1	475.065	97.9579	94.1626	89.4818
LOC_Os06g04880.1	70.6184	83.1384	86.6407	459.387
LOC_Os02g48964.1	127.45	256.048	89.6924	175.143
LOC_Os10g23120.1	103.737	50.6115	122.961	59.9625
LOC_Os07g23880.1	53.8295	42.5458	39.6138	107.534
LOC_Os02g11780.1	50.833	192.658	69.0787	54.6055
LOC_Os01g46700.1	56.0179	52.3279	76.9864	80.2266
LOC_Os03g49710.1	330.788	66.4114	64.7567	224.581
LOC_Os12g40190.1	63.3661	54.2771	80.4553	48.9864
LOC_Os07g07974.1	72.5679	53.7899	98.6664	50.3703
LOC_Os04g57880.1	116.675	433.783	43.2203	294.666
LOC_Os12g16200.1	135.845	175.008	375.819	170.733
LOC_Os09g36520.1	167.998	51.0774	81.6719	50.9927
LOC_Os01g13800.1	56.5574	136.074	161.985	59.7629
LOC_Os03g50310.1	134.38	67.8861	59.5218	86.0396
LOC_Os01g55190.1	141.677	273.117	272.645	865.533
LOC_Os03g61050.1	66.4933	69.0177	104.944	100.504
LOC_Os03g59590.1	87.9607	44.9384	258.991	40.2163
LOC_Os01g22490.1	362.436	71.0618	111.138	115.786
LOC_Os05g03140.1	191.598	70.2724	179.055	441.485
LOC_Os07g30970.1	376.684	199.68	143.452	73.0416
LOC_Os01g09430.1	169.509	117.359	113.414	98.8645
LOC_Os07g33630.1	62.9774	105.299	212.776	68.5247
LOC_Os01g43120.1	94.7737	330.312	52.5887	322.334
LOC_Os01g13150.1	68.571	175.055	43.6827	156.257
LOC_Os07g41694.1	118.023	218.474	64.449	75.6164
LOC_Os09g32220.1	223.4	103.234	167.493	53.4506
LOC_Os06g03990.1	103.677	171.63	296.895	45.3441
LOC_Os02g37420.1	266.721	105.193	262.822	53.759
LOC_Os12g13150.1	22.9332	32.4271	99.6851	116.678
LOC_Os03g25070.1	93.6096	116.876	125.543	209.792
LOC_Os03g15870.1	173.64	61.2883	71.4415	50.2743
LOC_Os10g19880.1	65.9662	92.3618	87.9313	146.541
LOC_Os03g55600.1	151.084	112.183	102.351	142.043
LOC_Os08g41880.1	89.9494	49.0572	81.246	204.219
LOC_Os05g51180.1	146.119	118.096	320.224	40.2568
LOC_Os06g40730.1	111.476	104.049	13.432	159.739
LOC_Os05g25840.3	77.1026	99.5394	64.6788	203.941
LOC_Os10g14870.1	210.657	85.226	150.769	567.399
LOC_Os02g34850.1	70.8405	75.7978	308.23	80.2076
LOC_Os03g56380.1	76.7344	373.064	109.832	95.7663
LOC_Os01g26039.1	80.1375	142.765	120.471	38.2032
LOC_Os06g48200.1	192.431	231.237	288.952	87.4169
LOC_Os03g03390.1	145.253	44.9116	175.149	57.3414
LOC_Os11g31890.1	43.8857	64.0728	60.2373	56.9218
LOC_Os07g37610.1	58.4182	161.643	253.857	34.0821
LOC_Os01g48330.1	69.6356	99.6998	110.515	44.737
LOC_Os03g21270.1	51.9998	320.618	115.255	71.5118
LOC_Os01g52170.1	104.907	64.6886	69.8098	95.7569
LOC_Os03g38740.1	39.514	101.019	54.5053	226.994
LOC_Os03g53950.1	115.874	89.2852	145.995	377.32
LOC_Os03g48080.1	400.975	87.3891	304.548	258.713
LOC_Os03g46950.1	60.5306	55.4459	50.9686	56.4457
LOC_Os03g58910.2	20.9214	105.873	37.5608	73.0138
LOC_Os12g05110.1	105.241	220.127	126.176	562.759
LOC_Os06g48160.1	188.94	56.388	127.889	38.4561
LOC_Os03g31134.1	36.5567	28.8871	389.431	53.3831
LOC_Os05g49230.1	67.7191	199.476	112.327	52.8187
LOC_Os02g33610.1	62.8875	124.716	200.599	70.1856
LOC_Os11g21990.1	134.092	261.965	121.137	89.2945
LOC_Os04g11820.1	51.9512	76.7372	73.4067	550.126
LOC_Os07g42410.1	40.528	118.277	37.8141	104.737
LOC_Os09g32650.1	50.478	82.2303	39.4454	82.0636
LOC_Os01g01302.1	204.903	174.75	152.276	87.1415
LOC_Os02g32340.1	53.7125	172.818	122.375	308.353
LOC_Os03g30460.1	78.6702	93.3015	55.34	73.3285
LOC_Os12g16350.1	89.8054	284.669	211.813	75.1601
LOC_Os07g24190.1	50.4848	222.913	37.6701	233.739
LOC_Os08g44000.1	142.666	158.226	74.4897	141.486
LOC_Os06g01250.1	106.201	58.4283	87.3379	48.0064
LOC_Os04g50970.1	458.85	155.703	167.758	938.2
LOC_Os08g34984.1	286.781	76.8164	88.0683	91.9804
LOC_Os08g37350.1	56.224	69.6055	102.773	82.9401
LOC_Os07g42450.1	179.758	147.021	27.214	174.037
LOC_Os07g45160.1	30.589	170.448	36.3668	158.294
LOC_Os04g39900.1	105.47	157.265	125.231	233.091
LOC_Os08g33720.1	138.065	35.6007	171.733	86.6293
LOC_Os09g17830.1	113.027	113.072	21.1911	98.8327
LOC_Os03g53630.1	40.8105	52.4333	95.2038	82.5304
LOC_Os03g16440.1	67.1071	240.56	229.977	62.957
LOC_Os01g56910.1	51.2674	157.756	109.694	219.316
LOC_Os05g35460.1	93.5473	194.535	172.594	130.46
LOC_Os10g31810.1	85.625	79.3284	110.889	492.457
LOC_Os05g05860.1	29.2735	29.5122	112.986	91.8278
LOC_Os05g50510.1	101.294	211.289	174.391	103.978
LOC_Os02g57640.1	159.194	254.879	174.753	67.3227
LOC_Os03g46340.1	109.269	127.44	23.008	68.4835
LOC_Os03g04680.1	101.531	200.056	59.6094	212.247
LOC_Os02g52280.1	52.7218	95.6993	80.9048	124.083
LOC_Os01g03520.1	51.4334	69.7438	69.8967	130.445
LOC_Os06g36840.1	152.811	87.8391	129.574	65.7944
LOC_Os02g54150.1	78.0139	97.0086	111.472	208.761
LOC_Os02g49326.1	108.686	172.964	112.286	30.9944
LOC_Os06g01320.1	25.5918	201.351	86.7512	49.5634
LOC_Os05g33290.1	270.176	49.0562	57.9142	98.8804
LOC_Os12g06800.1	67.2112	72.7385	105.049	294.856
LOC_Os05g33810.1	64.7174	82.1134	188.664	93.6366
LOC_Os05g06110.1	64.0524	87.9147	39.8557	59.4564
LOC_Os03g63360.1	189.572	98.1437	94.8817	683.874
LOC_Os05g38640.1	331.523	47.1204	50.8735	64.9704
LOC_Os03g08790.1	123.806	158.337	114.212	142.25
LOC_Os07g38970.1	163.595	44.2862	61.1408	69.9067
LOC_Os01g70400.1	232.029	123.11	216.53	110.372
LOC_Os07g47700.1	121.737	81.725	59.5458	128.252
LOC_Os01g68750.1	57.0924	69.9662	61.1889	54.3527
LOC_Os07g18120.1	39.7473	88.5767	137.791	89.8172
LOC_Os01g02870.1	144.387	96.2953	248.649	222.654
LOC_Os12g39380.1	84.6757	57.0211	182.621	129.088
LOC_Os12g40279.1	12.6924	101.692	49.3792	88.1927
LOC_Os07g02350.1	161.887	130.024	264.874	30.3527
LOC_Os11g09940.1	68.9196	252.151	188.084	179.813
LOC_Os04g51300.1	152.635	86.7853	282.51	253.561
LOC_Os03g03710.1	58.7111	113.841	69.9674	103.39
LOC_Os03g14654.1	339.712	98.9008	360.826	81.5783
LOC_Os03g04169.1	133.368	150.967	66.4448	404.292
LOC_Os06g43620.1	143.274	65.6802	225.913	75.6276
LOC_Os03g63750.1	106.279	211.116	75.7736	97.6622
LOC_Os05g46520.1	120.814	246.135	99.0992	417.935
LOC_Os03g36540.1	129.347	93.4072	31.2561	68.0721
LOC_Os01g55040.1	30.0438	57.792	47.5641	701.666
LOC_Os03g25960.1	202.147	45.4044	343.209	80.7593
LOC_Os03g50510.1	89.1725	53.3896	83.912	111.108
LOC_Os07g12200.1	270.206	82.754	63.0316	100.468
LOC_Os05g51140.2	152.759	27.4672	39.0399	105.114
LOC_Os06g49320.1	116.599	48.618	33.7122	225.35
LOC_Os03g51050.1	90.4606	113.319	365.327	55.8185
LOC_Os02g51790.1	323.584	116.603	327.447	58.0566
LOC_Os07g12110.1	122.079	50.8232	90.7379	386.632
LOC_Os06g39640.1	55.1295	56.8683	131.857	115.498
LOC_Os03g59640.1	71.096	58.3701	83.7793	97.3136
ChrSy.fgenesh.mRNA.37	66.5148	130.915	111.327	61.5549
LOC_Os01g61780.1	65.4946	42.8255	23.5029	230.831
LOC_Os06g34790.1	322.907	193.842	100.999	68.7841
LOC_Os03g32270.1	197	98.9671	30.1978	139.64
LOC_Os01g43410.1	103.208	181.671	112.381	75.2353
LOC_Os02g58440.1	82.6335	129.131	260.943	39.7371
LOC_Os02g12850.1	134.21	401.372	314.55	108.345
LOC_Os07g20580.1	104.051	114.851	54.1926	95.5305
LOC_Os03g26960.1	33.7054	96.4656	199.306	242.064
LOC_Os02g02520.1	141.014	95.9997	164.797	349.821
LOC_Os06g47970.1	280.347	196.342	143.866	33.3145
LOC_Os07g04190.1	51.9809	42.9033	43.2021	127.791
LOC_Os02g52250.1	87.516	175.433	317.469	68.1917
LOC_Os03g04220.1	166.222	84.193	48.3622	113.988
LOC_Os10g30100.1	58.8426	412.817	271.813	192.614
LOC_Os03g11240.1	40.3454	131.787	57.4493	33.6982
LOC_Os07g11000.1	41.6157	117.236	230.543	156.77
LOC_Os05g12410.1	221.006	233.401	98.7674	73.1347
LOC_Os01g54910.1	78.6686	146.301	96.2311	93.3446
LOC_Os01g53700.1	106.045	429.067	86.3571	107.371
LOC_Os03g57160.1	56.1284	181.638	402.85	114.139
LOC_Os02g10790.1	42.8727	70.2778	234.256	514.171
LOC_Os01g19020.1	151.934	292.8	374.34	117.493
LOC_Os02g04840.1	52.9758	128.008	196.076	59.3068
LOC_Os07g39470.1	96.9116	94.8043	87.1544	89.8694
LOC_Os07g07000.1	173.493	266.251	249.188	104.048
LOC_Os03g17690.1	210.053	262.134	829.019	67.8954
LOC_Os12g24250.1	48.6204	103.746	71.937	56.1103
LOC_Os11g13810.1	55.4005	59.1109	166.199	100.778
LOC_Os04g36700.1	123.676	148.914	365.638	21.8886
LOC_Os03g52310.1	72.8712	94.3511	355.423	105.246
LOC_Os02g06592.1	93.3483	228.401	637.571	646.223
LOC_Os02g50010.1	116.955	105.817	49.4009	297.872
LOC_Os12g33130.1	674.5	32.9989	110.542	99.4025
LOC_Os02g01210.1	101.334	92.3249	98.214	62.2999
LOC_Os03g08360.1	96.8206	95.4195	159.758	100.9
LOC_Os08g03579.2	782.447	100.221	53.3404	645.047
LOC_Os02g36710.1	206.987	100.984	192.12	186.547
LOC_Os02g30050.1	422.019	45.8597	61.4014	44.7112
LOC_Os02g15230.1	136.34	182.042	123.43	181.906
LOC_Os10g05990.1	226.954	67.6853	132.114	128.465
LOC_Os05g44200.1	142.212	629.155	265.462	190.862
LOC_Os03g55240.1	71.0092	139.605	90.7798	164.314
LOC_Os03g20980.1	116.703	71.8997	170.038	81.9411
LOC_Os05g46620.1	153.484	132.013	183.003	105.384
LOC_Os11g34360.1	100.958	208.865	103.759	91.9957
LOC_Os03g27840.1	97.7323	158.072	440.694	180.495
LOC_Os02g27470.1	76.8859	54.6241	376.857	394.27
LOC_Os01g01830.1	71.1011	79.8888	92.0268	45.4151
LOC_Os07g28820.1	58.1165	193.255	90.7509	200.026
LOC_Os06g02490.1	564.538	131.029	129.145	127.854
LOC_Os03g52630.1	83.6051	209.115	83.1539	87.4472
LOC_Os03g58204.1	128.194	102.377	163.201	93.1137
LOC_Os02g13660.1	235.909	43.0528	133.807	405.713
LOC_Os01g05810.1	81.7029	39.2311	71.8799	116.938
LOC_Os01g15830.1	154.409	87.8591	144.903	47.519
LOC_Os01g25610.1	194.972	62.8279	330.158	103.022
LOC_Os04g28090.1	53.2633	58.0062	68.8054	47.0694
LOC_Os08g40880.1	115.681	27.2496	145.38	130.378
LOC_Os03g15480.1	173.266	158.248	265.44	74.3946
LOC_Os03g03600.1	128.732	541.625	93.0347	104.664
LOC_Os06g42800.1	92.5432	68.9127	396.995	78.4206
LOC_Os01g05060.1	187.434	28.5948	81.4836	56.407
LOC_Os05g26820.1	112.788	86.498	57.7408	86.9801
LOC_Os01g72790.1	100.427	41.1725	75.3946	286.834
LOC_Os10g32920.1	365.962	89.3868	97.4241	40.3348
LOC_Os08g28730.1	126.163	87.6199	545.557	29.3263
LOC_Os11g07040.1	100.39	101.558	87.8921	205.78
LOC_Os03g20530.1	61.1161	66.9046	133.373	109.938
LOC_Os04g55670.1	115.312	183.117	173.587	46.2572
LOC_Os02g26984.1	91.8131	50.4963	60.6913	92.4115
LOC_Os02g22380.1	90.7756	79.9195	187.961	383.241
LOC_Os03g24020.1	226.657	91.5553	28.4523	82.9139
LOC_Os04g49890.1	46.6888	138.252	122.103	329.846
LOC_Os04g48160.1	110.527	97.2381	76.2624	80.4714
LOC_Os10g21810.1	43.2666	125.62	67.3138	147.154
LOC_Os02g52340.1	224.105	181.895	64.8365	115.9
LOC_Os03g22370.1	397.395	163.518	80.6094	122.974
LOC_Os07g01860.1	47.014	170.551	203.032	60.6127
LOC_Os11g02369.1	430.632	111.178	116.849	64.5787
LOC_Os01g16240.1	341.635	126.096	132.469	73.44
LOC_Os12g37720.1	44.1608	139.709	172.078	83.498
LOC_Os03g20370.1	341.51	45.9429	571.24	24.4846
LOC_Os12g38210.1	88.9349	165.455	338.234	69.6149
LOC_Os08g23730.1	93.9593	218.236	374.833	127.656
LOC_Os10g29560.1	55.8224	148.797	233.148	21.6842
LOC_Os03g42050.1	48.2461	38.1827	100.771	67.5299
LOC_Os06g45430.1	142.588	45.4657	40.3885	96.6493
LOC_Os10g42710.1	86.4681	59.8363	136.987	58.2707
LOC_Os11g07020.6	248.127	37.1708	163.684	47.2722
LOC_Os06g44230.1	53.5593	131.144	272.095	52.2116
LOC_Os10g42500.1	136.205	110.796	47.1899	148.027
LOC_Os03g17100.1	318.996	53.1096	85.9061	75.3814
LOC_Os03g15840.1	122.646	320.963	242.059	76.4292
LOC_Os02g18380.1	369.309	147.222	114.988	229.793
LOC_Os03g11230.1	297.82	98.4077	175.377	60.4741
LOC_Os01g37960.1	114.875	45.8505	75.2726	205.679
LOC_Os07g46690.1	30.3554	47.5984	108.354	68.1715
LOC_Os05g48020.1	178.232	135.532	152.621	122.579
LOC_Os02g22090.1	35.6465	31.6855	192.863	88.4843
LOC_Os03g47754.1	42.4916	120.343	51.2232	125.773
LOC_Os01g17150.1	352.362	60.0512	341.451	280.148
LOC_Os03g14690.1	61.8028	244.128	136.397	124.812
LOC_Os04g38750.1	275.456	187.285	160.938	115.489
LOC_Os07g47290.1	105.592	288.732	36.0633	128.081
LOC_Os02g49080.1	176.534	81.6301	317.357	110.841
LOC_Os03g02970.1	26.8924	54.851	288.281	155.378
LOC_Os02g46130.1	92.0846	172.556	135.247	161.039
LOC_Os02g08364.1	139.522	322.883	139.609	101.61
LOC_Os01g69080.1	126.254	52.17	116.993	91.5606
LOC_Os11g41900.1	134.958	51.9619	226.811	44.9035
LOC_Os03g16670.1	178.201	138.006	59.904	36.0671
LOC_Os01g08430.1	32.9579	43.7122	149.909	179.566
LOC_Os06g17390.1	99.2815	55.181	308.045	88.8138
LOC_Os07g43990.1	86.236	114.145	160.826	29.9574
LOC_Os04g52600.1	49.1443	31.8702	206.884	100.035
LOC_Os07g05580.1	362.614	40.6269	46.9831	699.975
LOC_Os01g03144.1	75.3133	141.539	127.053	96.9235
LOC_Os02g13060.1	216.163	41.1497	107.319	68.774
LOC_Os06g40600.1	50.4293	100.226	128.37	36.7158
LOC_Os03g21540.1	56.2958	104.268	44.4182	160.7
LOC_Os02g05840.1	67.1046	281.596	82.8359	221.487
LOC_Os02g42040.1	45.4784	97.2035	188.953	165.396
LOC_Os01g69900.1	90.8746	59.1829	59.646	69.8257
LOC_Os03g50070.1	171.845	59.1641	99.0571	125.901
LOC_Os05g27950.1	293.334	46.7693	124.263	228.002
LOC_Os10g33680.1	92.5118	727.05	39.4205	197.838
LOC_Os11g02440.1	230.894	50.1744	44.8326	122.517
LOC_Os02g42600.1	53.2454	90.6039	83.3	132.702
LOC_Os02g46510.1	113.962	301.443	216.639	65.8954
LOC_Os07g22220.1	89.9468	62.4652	194.722	127.924
LOC_Os07g36140.1	367.586	276.726	328.973	72.2137
LOC_Os06g39760.1	144.431	33.2372	40.3582	222.659
LOC_Os06g05060.1	65.5692	207.579	72.5745	357.509
LOC_Os01g15110.1	177.507	137.986	279.351	144.991
LOC_Os06g43140.1	257.014	159.676	67.3745	106.346
LOC_Os02g46680.1	39.4008	43.5443	101.186	174.32
LOC_Os05g28630.1	93.688	227.545	77.9141	91.0371
LOC_Os04g33060.1	159.24	56.4809	116.507	33.4483
LOC_Os02g39850.1	112.383	53.6549	123.075	94.9582
LOC_Os12g10700.1	41.5766	48.6076	243.051	61.4911
LOC_Os03g12020.1	188.37	151.82	118.35	104.256
LOC_Os09g06230.1	118.971	75.1313	162.233	157.785
LOC_Os01g69100.1	214.11	39.0832	106.836	44.3124
LOC_Os02g45344.1	107.986	67.8662	107.486	135.684
LOC_Os01g52920.1	101.582	40.9073	35.527	228.916
LOC_Os12g44170.1	57.7383	111.547	63.8702	282.52
LOC_Os04g57500.1	157.635	106.242	74.0329	230.74
LOC_Os03g54790.1	77.2275	206.452	101.329	49.5898
LOC_Os09g21340.1	93.3712	185.329	106.113	113.047
LOC_Os05g43360.1	180.291	210.894	125.404	35.0645
LOC_Os07g42960.1	92.0867	85.7354	127.292	113.423
LOC_Os04g10380.1	34.4374	197.268	104.333	59.4986
LOC_Os09g19930.1	84.448	86.0348	376.411	55.6638
LOC_Os12g20150.1	40.9066	44.1278	167.653	44.6025
LOC_Os04g51280.1	220.421	95.9467	79.2126	134.59
LOC_Os02g57120.1	38.634	186.131	69.2971	95.8051
LOC_Os10g40720.1	183.408	131.121	29.4326	226.214
LOC_Os02g33010.1	93.3702	47.0069	113.219	89.7683
LOC_Os01g70190.1	118.463	58.4521	73.0424	65.5098
LOC_Os07g49520.1	48.7299	92.9552	187.827	121.797
LOC_Os06g09570.1	72.5994	95.757	82.4739	208.218
LOC_Os04g42620.1	108.021	124.333	100.025	26.6351
LOC_Os04g58910.1	52.3028	130.758	96.064	62.5986
LOC_Os01g39830.1	59.2692	94.2614	47.938	58.9899
LOC_Os07g38590.1	113.863	121.249	46.2008	59.4093
LOC_Os02g39930.1	250.096	47.1693	57.6151	95.6488
LOC_Os03g38020.1	227.907	252.077	85.9289	148.44
LOC_Os09g36350.1	92.5924	46.6995	113.442	98.2796
LOC_Os02g39740.1	124.539	132.022	103.504	252.254
LOC_Os10g35380.1	55.0749	49.9123	64.0867	46.6422
LOC_Os10g02240.1	84.1765	202.81	53.2325	92.5921
LOC_Os08g08060.1	48.8016	81.1087	37.0929	107.706
LOC_Os03g50270.1	244.065	39.3936	70.2078	65.1871
LOC_Os09g35970.1	150.021	145.425	69.9779	106.556
LOC_Os03g18570.1	252.529	40.8964	146.47	231.945
LOC_Os03g22540.1	52.5196	127.741	96.0129	49.0636
LOC_Os07g15880.1	167.998	66.38	57.8348	62.8361
LOC_Os06g21600.1	77.7025	125.424	87.2178	52.2184
LOC_Os05g13780.1	34.5222	77.7822	94.8536	46.8612
LOC_Os07g05190.1	45.5802	162.945	114.448	83.4509
LOC_Os02g17920.1	128.541	80.4193	67.8994	40.5664
LOC_Os12g13320.1	100.806	61.2163	80.6235	103.189
LOC_Os02g40100.1	61.403	190.096	102.051	532.857
LOC_Os02g22190.1	87.5131	105.374	122.001	92.6275
LOC_Os06g05400.1	259.531	197.981	50.2655	104.068
LOC_Os04g40730.1	152.022	88.1008	90.8183	77.2795
LOC_Os01g54870.1	270.921	62.8184	61.311	128.281
LOC_Os02g43600.1	206.282	129.094	219.174	41.3165
LOC_Os01g58870.1	133.861	80.6231	114.509	207.971
LOC_Os02g58150.1	115.33	339.547	175.355	96.073
LOC_Os07g08790.1	139.539	121.203	212.184	117.06
LOC_Os03g29460.1	329.261	86.7665	103.815	91.8206
LOC_Os02g04480.1	57.212	56.7074	82.5225	67.7098
LOC_Os05g06980.1	73.6703	48.5935	369.147	55.4392
LOC_Os03g14990.1	110.168	90.8245	145.597	92.3621
LOC_Os06g24070.1	105.938	115.409	118.767	339.743
LOC_Os01g39960.1	89.1899	88.2767	57.2729	101.324
LOC_Os05g49150.1	82.3408	77.2664	166.043	244.894
LOC_Os05g32390.1	52.0313	117.881	207.291	153.702
LOC_Os01g12750.1	85.8239	30.3133	91.5732	94.7682
LOC_Os06g38970.1	62.9519	26.385	77.5869	93.648
LOC_Os08g02690.1	67.1401	58.5447	129.675	46.3385
LOC_Os01g07090.1	144.942	101.772	93.8121	517.323
LOC_Os06g35530.1	119.111	186.354	81.556	66.9559
LOC_Os02g19820.1	185.008	49.5936	79.7678	64.836
LOC_Os04g51690.1	83.9477	68.5995	47.0118	279.015
LOC_Os10g38580.1	197.139	60.2709	180.3	39.6183
LOC_Os04g51960.1	64.1111	31.621	51.4105	126.513
LOC_Os08g24420.1	42.2196	62.8946	50.484	83.9095
LOC_Os04g49350.1	79.1222	80.4802	22.4843	110.017
LOC_Os03g28300.1	55.8456	41.1288	42.163	355.42
LOC_Os07g05810.1	170.849	71.035	102.44	69.9408
LOC_Os07g46480.1	106.686	145.928	138.847	109.64
LOC_Os08g23360.1	77.3727	74.5723	124.967	253.932
LOC_Os03g44420.1	105.896	104.83	99.6723	51.8749
LOC_Os03g26820.1	267.786	41.6698	65.3589	112.575
LOC_Os12g41820.1	87.9173	35.735	87.3042	68.8747
LOC_Os05g04380.1	139.585	100.863	19.8765	83.5331
LOC_Os08g04390.2	188.421	21.4686	61.4971	120.769
LOC_Os01g12200.1	167.86	220.46	176.901	57.2504
LOC_Os04g58240.1	158.411	67.9303	98.8479	145.08
LOC_Os01g59510.1	89.5882	121.555	55.6969	287.369
LOC_Os01g58580.1	114.316	86.6213	46.3404	76.4214
LOC_Os11g29200.1	59.3863	107.475	29.2105	36.2492
LOC_Os08g43440.1	92.1387	105.717	122.335	232.167
LOC_Os01g10490.1	157.915	235.468	47.3042	113.076
LOC_Os12g32980.1	76.8899	90.4196	27.795	135.002
LOC_Os03g45280.1	512.398	41.9646	161.044	51.0116
LOC_Os02g04810.1	41.8009	44.7511	164.903	79.7344
LOC_Os06g36990.1	38.9487	136.83	139.198	330.871
LOC_Os03g01320.1	257.28	55.7914	39.7541	124.294
LOC_Os01g10820.1	259.99	134.565	48.6701	137.674
LOC_Os02g15810.1	94.2142	82.0779	44.0294	112.885
LOC_Os06g24704.1	69.3287	83.8426	149.172	130.03
LOC_Os11g46240.1	33.9953	107.925	233.999	109.149
LOC_Os01g65380.1	77.4279	267.775	72.2141	68.9789
LOC_Os02g10510.1	114.281	90.4781	77.423	71.632
LOC_Os04g32030.1	123.163	145.526	147.526	322.561
LOC_Os08g40160.1	195.564	47.7673	60.6011	88.6157
LOC_Os08g02410.1	312.522	135.389	73.9009	140.187
LOC_Os11g10050.1	55.408	79.5557	228.877	36.6937
LOC_Os10g42830.1	94.3284	86.8699	195.638	288.556
LOC_Os08g29170.1	121.301	90.5478	81.1884	98.0649
LOC_Os05g23860.1	106.3	76.5106	46.3477	154.823
LOC_Os11g32240.1	96.5195	203.136	280.175	78.1653
LOC_Os11g19130.1	85.1685	127.901	182.055	94.9316
LOC_Os08g45030.1	35.1515	322.436	68.0729	102.676
LOC_Os06g34040.1	106.357	80.1097	82.6244	167.361
LOC_Os01g43380.1	66.2047	110.571	442.555	109.369
LOC_Os03g60100.1	223.627	56.9737	58.0334	101.252
LOC_Os04g46110.1	160.303	196.328	60.9766	27.477
LOC_Os08g41810.1	255.832	213.156	141.605	154.251
LOC_Os04g34610.1	61.3729	228.191	102.97	226.533
LOC_Os03g50300.1	70.3353	230.159	38.7037	279.409
LOC_Os01g66350.1	92.4446	94.3207	241.195	79.4015
LOC_Os06g34440.1	46.1402	118.97	79.4092	159.273
LOC_Os06g03540.1	61.6774	61.1985	82.2753	124.84
LOC_Os12g37550.1	110.324	49.4061	138.613	72.7795
LOC_Os03g17470.1	190.973	179.819	119.165	93.8844
LOC_Os09g10960.1	26.9627	149.585	69.2182	154.175
LOC_Os11g30560.1	132.231	216.3	43.2373	48.7836
LOC_Os03g57780.1	55.8388	50.6915	85.602	87.3433
LOC_Os10g31970.1	31.7314	47.0619	57.7859	89.6548
LOC_Os01g72310.1	36.0651	332.243	116.003	186.568
LOC_Os01g36920.2	135.576	111.861	54.8393	77.7813
LOC_Os08g44240.1	42.7425	97.7245	128.766	204.722
LOC_Os03g19590.1	39.8454	119.851	485.143	445.586
LOC_Os01g18320.1	86.9276	58.0479	184.817	64.6748
LOC_Os03g17740.1	144.52	75.1092	121.869	159.238
LOC_Os01g43910.1	76.2136	483.109	316.693	78.9196
LOC_Os07g48960.1	47.7407	152.085	80.8944	70.426
LOC_Os01g22900.1	74.124	60.4517	60.7236	88.1938
LOC_Os03g50325.1	55.9487	303.787	57.6139	10.9423
LOC_Os09g32800.1	209.849	98.9604	111.041	723.645
LOC_Os03g14170.1	87.4044	69.4311	169.326	104.526
LOC_Os03g04340.1	127.934	139.182	40.7517	185.917
LOC_Os03g19250.1	80.955	146.98	219.695	89.217
LOC_Os05g11710.1	254.367	64.1566	157.138	91.4735
LOC_Os01g50760.1	131.125	18.3414	333.209	145.956
LOC_Os10g39760.1	92.8364	192.705	265.842	33.6179
LOC_Os03g08820.1	39.3549	130.505	61.0244	282.884
LOC_Os05g49610.1	90.9427	112.815	184.21	86.7639
LOC_Os02g55110.1	33.8273	20.5749	77.2857	321.502
LOC_Os11g37520.1	52.2051	86.7462	130.188	148.48
LOC_Os02g46980.1	75.3559	55.3674	51.2731	140.783
LOC_Os08g08830.1	47.5821	281.806	41.7893	55.5654
LOC_Os02g42960.1	166.366	153.712	86.4371	41.2702
LOC_Os04g30760.1	144.925	39.5172	112.757	185.068
LOC_Os07g02340.1	592.706	51.232	89.1642	270.535
LOC_Os06g04070.1	65.7626	267.718	86.3257	59.5465
LOC_Os05g05800.1	77.6364	466.885	91.6459	130.881
LOC_Os05g43480.1	71.5891	109.033	76.0692	74.9678
LOC_Os09g32976.1	177.993	34.5254	100.65	121.526
LOC_Os09g36800.1	103.703	270.449	41.0855	291.662
LOC_Os08g07850.1	43.5433	83.9324	103.924	70.28
LOC_Os03g46710.1	40.2671	124.362	146.303	86.1143
LOC_Os07g48350.1	34.9736	261.905	50.7617	80.4625
LOC_Os08g12680.1	31.6196	78.2103	45.0633	84.8238
LOC_Os06g28124.1	85.9586	124.557	123.055	60.7204
LOC_Os07g08660.1	296.575	155.942	34.086	58.5518
LOC_Os03g12530.1	115.453	36.909	26.3412	74.5547
LOC_Os02g44510.1	70.3396	27.17	49.87	237.71
LOC_Os03g57100.1	130.86	75.4138	384.545	111.918
LOC_Os08g12820.1	46.4517	102.761	88.1712	178.133
LOC_Os10g31856.1	38.2935	102.191	201.59	258.304
LOC_Os08g03350.1	102.401	151.619	363.024	127.265
LOC_Os01g48280.1	297.651	64.5341	79.9322	73.8844
LOC_Os02g43750.1	62.8012	48.449	61.0981	62.5769
LOC_Os02g31150.1	61.4524	103.429	48.4125	60.419
LOC_Os01g74470.1	32.7215	40.6394	262.538	56.3566
LOC_Os01g49680.1	59.641	97.2323	31.6875	138.737
LOC_Os01g47780.1	184.303	161.141	102.292	66.2462
LOC_Os09g25460.1	103.645	20.3126	245.173	79.4846
LOC_Os07g49330.1	76.2122	133.318	112.045	46.002
LOC_Os05g31690.1	42.2349	88.0658	451.115	41.6131
LOC_Os12g42980.1	111.525	85.2187	42.7016	87.7156
LOC_Os04g32020.1	50.3605	77.1678	222.063	24.9858
LOC_Os06g01400.1	42.617	25.3609	70.908	256.558
LOC_Os06g04530.1	152.815	89.5911	114.517	177.697
LOC_Os07g05400.1	120.057	91.0607	62.3369	36.7944
LOC_Os08g03650.1	70.8745	77.239	42.1946	55.4363
LOC_Os07g27320.1	41.2559	67.9799	36.1367	65.6919
LOC_Os09g04890.1	44.4236	101.491	378.532	223.257
LOC_Os03g17900.1	84.5584	107.145	74.4327	270.815
LOC_Os06g22690.1	343.857	140.011	85.1857	66.7572
LOC_Os02g01340.2	123.676	184.209	105.545	123.153
LOC_Os03g19500.1	144.492	68.6883	60.593	93.0145
LOC_Os02g01720.1	127.751	131.591	36.392	76.7565
LOC_Os02g40880.1	335.662	48.1323	79.762	17.458
LOC_Os09g37240.1	10.5284	59.4341	279.17	81.484
LOC_Os07g43900.1	140.728	573.738	80.7599	102.729
LOC_Os03g16400.1	118.935	124.672	74.3189	135.23
LOC_Os10g37280.1	59.7074	48.5459	109.626	305.725
LOC_Os02g57540.1	305.419	99.4347	52.0632	97.8794
LOC_Os01g05420.1	84.613	39.7394	120.876	87.6578
LOC_Os05g31750.1	141.14	252.462	133.789	53.0856
LOC_Os11g04220.1	24.8704	142.114	43.735	49.4504
LOC_Os01g74190.1	113.338	115.946	83.2297	213.497
LOC_Os05g08840.1	52.8203	119.78	118.701	156.204
LOC_Os03g28410.1	164.493	44.2989	96.1634	264.275
LOC_Os12g21700.1	98.934	113.443	61.8571	244.384
LOC_Os10g08930.1	343.483	180.095	52.5162	60.6359
LOC_Os08g41790.1	91.2657	80.2323	187.486	106.361
LOC_Os01g08450.1	177.481	324.153	80.124	101.743
LOC_Os03g21370.1	216.921	193.612	250.22	170.444
LOC_Os01g73450.1	127.511	51.1597	54.682	83.5777
LOC_Os08g29150.1	38.281	39.6123	45.8896	28.6341
LOC_Os02g53860.1	57.2992	105.619	133.285	171.514
LOC_Os07g23640.1	180.833	56.5276	49.7555	66.657
LOC_Os07g34730.1	120.83	61.6692	44.7201	40.2322
LOC_Os01g05790.1	81.8027	282.895	90.8572	41.7168
LOC_Os07g10390.1	46.8715	190.204	147.718	121.184
LOC_Os01g22990.1	200.854	186.771	16.7739	44.2285
LOC_Os03g07190.1	168.385	52.8408	35.7396	72.0294
LOC_Os01g03730.1	144.892	75.5407	89.2616	24.4227
LOC_Os01g54600.1	141.236	73.8937	63.3844	95.2745
LOC_Os11g07910.1	75.3418	31.0282	58.0557	74.1198
LOC_Os07g39480.1	72.2687	85.9455	71.6529	340.956
LOC_Os08g07760.1	71.545	80.5433	223.906	40.0951
LOC_Os03g19380.1	338.755	72.2824	108.683	67.1572
LOC_Os01g48874.1	84.0168	126.983	37.8393	702.002
LOC_Os01g13160.1	64.3509	79.2644	57.321	143.083
LOC_Os03g51250.1	90.5493	91.4458	186.475	50.2896
LOC_Os02g54700.2	153.934	287.021	85.4059	120.241
LOC_Os06g14406.1	93.1567	112.163	73.8376	95.8334
LOC_Os02g09140.1	259.431	249.547	53.6611	64.3836
LOC_Os02g32120.1	163.451	255.484	74.0099	32.7805
LOC_Os10g39030.1	75.9853	216.179	142.845	43.7226
LOC_Os09g10760.1	181.238	60.7828	86.4366	79.3483
LOC_Os01g20110.1	99.8398	69.9861	53.9588	176.655
LOC_Os01g02884.1	54.7706	76.408	97.1614	134.561
LOC_Os12g44390.1	77.5758	63.2617	40.8725	40.4292
LOC_Os09g17760.1	45.1418	36.8472	121.208	85.9121
LOC_Os02g09359.1	117.701	162.041	33.7365	45.1972
LOC_Os12g42090.2	127.482	75.4495	152.744	58.7563
LOC_Os06g01170.1	43.3637	194.769	137.298	91.2787
LOC_Os06g10690.1	39.0109	112.468	62.9901	40.3762
LOC_Os01g32750.1	82.0179	46.3424	79.5245	101.266
LOC_Os12g18630.1	102.621	87.7778	246.998	91.4931
LOC_Os05g30800.1	144.209	83.3977	97.8046	140.942
LOC_Os02g35950.1	141.905	42.7715	197.732	20.7828
LOC_Os12g40550.1	91.5028	216.006	81.5689	114.049
LOC_Os04g54500.1	64.0231	80.29	78.7356	38.9995
LOC_Os01g09200.1	81.2574	78.328	77.9959	122.317
LOC_Os05g33620.1	126.529	26.3168	128.234	40.0193
LOC_Os07g28440.1	153.172	130.453	81.8006	57.0204
LOC_Os02g44870.1	152.119	151.19	125.286	97.1564
LOC_Os04g35290.1	104.358	135.431	48.2612	68.159
LOC_Os10g40730.1	154.109	117.677	90.9396	54.4456
LOC_Os01g56600.1	88.9923	68.2612	109.173	146.57
LOC_Os02g38820.1	166.484	85.0468	49.7829	147.057
LOC_Os06g22870.1	165.582	108.217	77.199	79.5769
LOC_Os11g06980.1	70.2572	121.135	60.9807	269.666
LOC_Os12g39980.1	15.8167	183.311	116.73	58.732
LOC_Os06g29430.1	27.7643	81.0366	109.248	108.929
LOC_Os04g58710.1	85.0758	253.819	45.2247	41.2772
LOC_Os05g33510.1	191.894	76.2986	87.7197	181.011
LOC_Os02g46920.1	99.0971	84.6651	156.192	116.74
LOC_Os05g18770.1	97.1326	78.2511	111.337	51.6717
LOC_Os01g04350.1	263.837	31.3338	201.024	147.519
LOC_Os08g41280.1	112.687	86.5394	119.454	116.022
LOC_Os03g15010.1	43.6307	177.164	44.2919	91.8511
LOC_Os08g44370.1	135.399	317.247	58.3337	96.4311
LOC_Os03g18870.1	263.389	89.0355	154.242	71.1624
LOC_Os03g51220.1	48.0721	78.6351	57.4564	106.096
LOC_Os02g52230.1	65.8472	85.0954	134.836	160.622
LOC_Os07g46160.1	101.117	148.085	123.664	31.4445
LOC_Os03g25140.1	69.4881	84.1872	40.8138	48.9987
LOC_Os02g56530.1	69.349	71.7204	69.6661	82.7351
LOC_Os10g38850.1	23.9865	69.0952	85.4601	488.137
LOC_Os03g08500.1	133.177	70.4535	77.4605	108.427
LOC_Os02g52260.1	213.252	35.0007	131.317	34.4955
LOC_Os08g27150.1	59.1542	97.9407	130.463	28.7764
LOC_Os06g03930.1	83.4101	70.9924	61.722	59.1562
LOC_Os04g52500.1	82.1254	91.4344	454.144	71.5085
LOC_Os07g43350.1	41.3726	114.741	331.722	93.8227
LOC_Os01g07590.1	95.5446	60.3279	169.701	54.1784
LOC_Os11g06010.1	48.5452	158.698	91.2381	37.4475
LOC_Os04g51120.1	73.643	93.8655	101.567	131.008
LOC_Os07g40940.1	224.705	60.6649	85.4058	10.2643
LOC_Os01g59850.1	54.5887	63.0989	96.2078	194.474
ChrUn.fgenesh.mRNA.96	129.145	79.3582	86.0098	73.5077
LOC_Os12g43560.1	85.6388	38.6492	100.95	246.992
LOC_Os07g44660.1	77.6626	245.641	116.544	68.0959
LOC_Os07g08960.1	141.502	106.466	57.3899	68.9244
LOC_Os05g34630.1	108.228	47.682	94.1785	71.7217
LOC_Os07g01660.1	190.023	87.156	70.3048	165.93
LOC_Os04g59460.1	24.1466	72.7786	109.403	349.116
LOC_Os03g39020.1	38.6773	45.4145	73.2754	58.4456
LOC_Os01g08510.1	56.9822	85.7353	32.5483	78.3829
LOC_Os07g38120.1	79.2521	72.512	100.532	93.4793
LOC_Os04g55510.1	65.3711	78.824	57.0491	39.7821
LOC_Os11g20790.1	178.813	49.53	115.533	231.709
LOC_Os12g22284.1	61.0809	67.0479	61.4781	40.7878
LOC_Os03g62630.1	198.15	57.7702	51.2933	68.0341
LOC_Os04g42920.1	90.9694	96.8826	60.3213	60.983
LOC_Os08g38300.1	288.572	73.731	60.9824	37.3721
LOC_Os02g13510.1	42.7199	190.935	105.402	88.8829
LOC_Os10g38910.1	196.281	33.1909	42.1007	78.5256
LOC_Os07g03160.1	57.5125	113.546	188.708	90.9961
LOC_Os05g04820.1	101.678	34.9958	60.8974	160.095
LOC_Os02g43020.1	75.0964	209.153	53.4858	67.204
LOC_Os08g44850.1	148.843	78.6872	79.7909	48.1412
LOC_Os04g24600.1	113.775	79.5817	35.5959	93.1345
LOC_Os11g02389.1	371.311	69.7738	151.631	60.7125
LOC_Os01g53730.1	246.306	50.8973	52.7493	26.5408
LOC_Os03g13200.1	129.79	107.396	26.9082	75.1189
LOC_Os03g22690.1	49.7272	127.852	15.7413	62.2287
LOC_Os03g54130.1	123.291	74.2708	291.431	36.7597
LOC_Os03g22730.1	76.0545	192.339	297.545	382.043
LOC_Os01g62760.1	104.052	145.055	77.892	72.1594
LOC_Os05g39760.1	68.9202	27.6025	83.1883	29.6304
LOC_Os09g15750.1	48.3677	74.9284	47.8707	97.2748
LOC_Os03g59470.1	89.8444	129.137	40.1788	156.63
LOC_Os03g13590.1	59.2381	28.45	83.3125	95.4627
LOC_Os02g27760.1	329.201	27.8512	73.0973	137.114
LOC_Os01g72860.1	70.7826	44.3157	59.2046	84.2156
LOC_Os08g43270.1	135.983	62.7633	111.417	76.1321
LOC_Os02g14730.1	47.4742	105.952	52.1649	88.2456
LOC_Os01g72630.1	108.487	91.1449	71.0387	67.1189
LOC_Os10g32540.1	47.8871	148.607	92.801	104.979
LOC_Os04g32660.1	154.303	66.1844	91.3583	35.3809
LOC_Os07g46180.1	29.7181	108.477	38.4487	103.166
LOC_Os08g22149.1	182.259	105.051	93.3269	123.325
LOC_Os01g44990.1	53.1025	81.8022	114.153	134.898
LOC_Os03g38970.1	34.2188	96.1466	75.1174	31.8558
LOC_Os06g45480.1	87.3108	74.6509	66.0902	34.7032
LOC_Os03g20120.1	125.496	158.115	75.9562	73.0706
LOC_Os03g52700.1	46.8554	46.9097	83.9201	89.1664
LOC_Os04g32340.1	47.4566	106.673	287.155	82.785
LOC_Os02g57280.1	201.324	94.2869	35.8775	78.1019
LOC_Os07g48920.1	71.6466	67.6051	79.4576	63.6612
LOC_Os10g05750.1	157.242	34.7622	248.071	237.669
LOC_Os02g04970.1	28.4061	38.9558	29.2862	152.717
LOC_Os03g20720.1	64.1909	72.5703	37.3009	245.752
LOC_Os01g51200.1	90.2643	150.723	135.411	87.2271
LOC_Os03g12150.1	50.5865	57.0914	137.175	46.4953
LOC_Os05g49030.1	238.311	69.6007	68.6346	40.9623
LOC_Os03g31730.1	48.1463	128.999	59.2019	174.849
LOC_Os03g02270.1	88.2792	90.2114	38.3335	102.018
LOC_Os05g43170.1	100.801	55.0039	456.238	160.846
LOC_Os05g07670.1	120.11	55.7001	39.598	34.3466
LOC_Os05g46580.1	119.667	304.637	62.9294	83.0119
LOC_Os03g37130.1	90.3695	95.1543	90.2238	61.5391
LOC_Os04g01140.1	82.2565	40.8084	177.687	33.3848
LOC_Os04g35260.1	29.5324	114.351	50.3779	98.4862
LOC_Os10g38700.1	175.421	43.8157	52.9641	50.41
LOC_Os11g25260.1	89.1451	141.306	122.142	60.7243
LOC_Os10g35030.1	95.7857	43.7672	303.584	393.402
LOC_Os06g23440.1	292.513	79.5338	82.6323	95.5605
LOC_Os03g05330.1	39.9782	95.0199	40.6157	48.668
LOC_Os05g39800.1	75.3705	29.3534	36.6358	45.4827
LOC_Os10g41260.1	159.101	36.0978	30.7531	42.6028
LOC_Os07g08840.1	343.767	175.516	74.3074	38.7297
LOC_Os12g41900.1	34.8431	126.169	53.8163	286.154
LOC_Os03g21990.1	89.315	174.492	82.4759	72.8593
LOC_Os01g13470.1	59.7855	48.4232	37.3351	77.6362
LOC_Os08g39100.1	79.1636	93.4041	96.0815	73.0686
LOC_Os07g41200.1	44.7556	258.706	122.928	47.0922
LOC_Os03g10060.1	226.324	38.3269	90.6195	74.6461
LOC_Os05g51590.1	151.426	80.1873	87.5383	67.8055
LOC_Os04g39700.1	188.521	171.981	52.6555	46.714
LOC_Os02g54624.1	104.06	43.6169	243.954	75.3425
LOC_Os06g46820.1	93.0495	99.7751	107.516	160.75
LOC_Os03g39640.2	61.7137	329.04	35.3826	29.7433
LOC_Os12g42850.1	67.4383	77.3829	134.568	97.2667
LOC_Os09g30478.1	131.435	92.4787	33.9546	22.9661
LOC_Os09g29200.1	187.095	40.6215	40.3643	47.8474
LOC_Os01g64490.1	44.3953	130.769	83.2262	199.327
LOC_Os08g40570.1	112.659	110.452	89.0523	79.0195
LOC_Os01g68950.1	414.943	83.1912	141.757	68.0233
LOC_Os07g28940.1	52.6263	117.01	73.3392	92.9189
LOC_Os05g06500.1	249.348	265.732	95.2788	103.144
LOC_Os03g15740.1	49.341	155.628	133.388	146.203
LOC_Os02g56840.1	140.509	36.8339	294.875	39.5667
LOC_Os11g38020.1	75.6837	60.3174	29.8473	70.0179
LOC_Os09g39410.1	82.6396	51.1472	44.6855	113.661
LOC_Os03g13540.1	122.987	269.012	81.7281	70.8129
LOC_Os03g54920.1	134.769	100.437	74.5028	62.8504
LOC_Os02g35600.1	155.819	39.5629	92.2179	109.978
LOC_Os01g52500.1	64.8149	80.311	92.6295	83.9322
LOC_Os09g16920.1	89.3808	90.7945	33.8874	22.8758
LOC_Os03g55820.1	158.71	36.5392	104.479	128.808
LOC_Os01g10840.1	103.018	86.7502	149.131	101.808
LOC_Os04g01540.1	165.564	67.7082	124.5	72.1433
LOC_Os07g48770.1	168.083	107.251	80.7769	94.0295
LOC_Os06g22810.1	48.4488	62.6927	78.3337	42.4803
LOC_Os07g01940.1	42.2625	86.0095	68.4607	105.349
LOC_Os01g43580.1	58.6917	62.073	63.9178	81.8084
LOC_Os04g55410.1	78.4033	86.6943	80.5426	116.446
LOC_Os03g11570.1	107.507	97.0976	81.6546	76.1103
LOC_Os11g03380.1	132.58	28.5444	39.055	122.838
LOC_Os01g02880.1	106.581	69.2557	93.1068	59.7497
LOC_Os05g46030.1	19.1859	69.7204	75.7794	44.5999
LOC_Os07g48570.1	86.8402	102.552	55.7352	121.65
LOC_Os08g43170.1	88.5102	76.1582	51.1769	49.3215
LOC_Os10g41940.1	173.888	92.6045	28.9887	55.3395
LOC_Os01g05470.1	59.0376	70.895	36.144	59.925
LOC_Os01g16090.1	84.1735	71.0251	64.9141	182.58
LOC_Os02g51180.1	56.0776	175.779	22.4663	97.7191
LOC_Os07g49320.1	33.1695	58.6537	113.134	136.422
LOC_Os01g64860.1	54.2845	124.686	36.4432	43.5034
LOC_Os10g34380.1	38.2859	21.2057	49.7235	204.777
LOC_Os01g70810.1	35.3223	57.1254	94.5318	120.786
LOC_Os01g18240.1	96.2513	98.3189	19.1794	182.152
LOC_Os02g13990.1	144.752	70.7174	205.408	272.715
LOC_Os02g32160.1	70.4883	70.6833	547.491	90.4652
LOC_Os03g51150.1	71.4656	179.837	237.352	50.3202
LOC_Os05g01820.1	298.809	144.611	247.241	44.6538
LOC_Os07g45194.1	82.9315	32.8054	288.889	39.802
LOC_Os01g64870.1	49.5542	171.642	65.2904	45.218
LOC_Os02g15900.1	191.446	40.4289	63.8357	42.2421
LOC_Os01g03950.1	44.0966	48.3152	88.1345	81.3306
LOC_Os03g02010.4	80.9148	131.094	386.254	41.3792
LOC_Os07g04910.1	166.264	130.585	41.5462	141.845
LOC_Os01g53680.1	73.2037	173.719	99.5212	67.4284
LOC_Os03g05520.1	259.801	99.9791	106.191	55.423
LOC_Os01g23590.1	45.7389	41.3707	123.143	99.8549
LOC_Os07g39900.1	87.8462	42.2149	132.738	90.2197
LOC_Os03g32580.1	186.924	81.9944	86.7592	46.5166
LOC_Os02g08530.1	81.7092	177.568	90.4061	304.453
LOC_Os09g20990.1	47.3583	66.8201	83.9088	40.5337
LOC_Os03g61210.1	101.281	40.0616	86.4073	79.9633
LOC_Os01g73170.1	108.248	174.796	141.053	148.098
LOC_Os03g32490.1	130.667	58.8022	55.0127	84.0236
LOC_Os09g17840.1	84.1541	76.4076	61.3922	88.3697
LOC_Os12g17900.1	50.6106	83.1774	66.6202	60.3881
LOC_Os11g04860.1	84.5606	43.0874	143.327	59.7719
LOC_Os05g02650.1	49.3867	56.0199	40.163	96.935
LOC_Os08g24760.1	38.8061	169.886	15.5524	294.989
LOC_Os08g25460.1	88.1325	59.1708	172.311	83.5723
LOC_Os02g40130.1	148.383	44.0959	56.4796	78.8935
LOC_Os03g01190.1	109.398	48.8951	55.3	26.4384
LOC_Os12g27520.1	96.1949	134.871	183.088	25.1988
LOC_Os01g72320.1	37.5222	42.2479	131.475	103.624
LOC_Os03g61710.1	80.3732	66.3475	69.2932	104.536
LOC_Os01g42294.1	59.4606	33.4157	200.029	45.127
LOC_Os04g39210.1	106.904	47.0296	178.88	86.9468
LOC_Os02g05030.1	96.0184	84.0515	28.7233	271.274
LOC_Os08g01220.1	178.561	87.5295	46.7581	121.466
LOC_Os01g50010.1	71.5169	19.4068	55.5212	68.3556
LOC_Os10g30870.1	86.581	118.557	124.819	131.623
LOC_Os07g25390.1	42.0624	100.413	90.103	32.3405
LOC_Os06g36160.1	292.621	104.214	76.1404	272.702
LOC_Os08g39630.1	101.639	65.47	50.4442	42.8201
LOC_Os01g01620.1	106.939	63.3657	94.8634	101.738
LOC_Os02g53140.1	59.2376	59.4692	179.853	68.6531
LOC_Os01g70320.1	71.1681	42.56	64.7155	82.3001
LOC_Os12g02250.1	65.4831	57.7832	53.2819	46.7217
LOC_Os09g38400.1	235.826	129.885	224.376	77.1722
LOC_Os10g27190.1	285.385	74.6581	70.9453	70.3053
LOC_Os02g51620.1	51.8643	30.4085	169.613	89.748
LOC_Os04g53670.1	33.476	150.205	69.8406	104.27
LOC_Os02g11740.1	64.1637	73.8565	65.3202	119.992
LOC_Os04g58850.1	196.359	82.1411	36.8475	96.0506
LOC_Os03g55704.1	38.1426	46.9877	75.4169	88.7873
LOC_Os12g44340.1	71.1816	32.2595	34.2759	25.3917
LOC_Os07g19530.1	46.7737	67.1933	122.891	53.5527
LOC_Os02g09490.1	110.92	167.9	230.22	45.5742
LOC_Os04g56720.1	73.4091	105.297	39.6151	106.77
LOC_Os01g15600.1	130.542	116.381	156.08	44.6729
LOC_Os03g46650.1	105.873	28.9018	42.6576	49.7166
LOC_Os01g71720.1	111.378	155.258	43.9229	85.9288
LOC_Os04g52100.1	118.128	52.3762	114.929	98.9707
LOC_Os01g04730.1	254.828	100.411	184.839	177.45
LOC_Os10g41560.1	51.7942	55.3615	53.4537	75.8221
LOC_Os01g46926.1	271.793	98.5173	94.5059	81.297
LOC_Os03g52470.1	49.7607	109.697	162.229	66.5612
LOC_Os01g05970.1	261.082	53.1131	106.855	140.995
LOC_Os03g56300.1	179.41	43.3787	98.9395	46.8885
LOC_Os08g44270.1	104.017	90.7036	118.845	77.2383
LOC_Os10g31770.1	55.278	227.034	75.6726	53.669
LOC_Os01g46340.1	65.6822	80.1755	110.223	45.1857
LOC_Os05g24684.1	30.6818	44.926	25.8174	130.636
LOC_Os01g62300.1	76.8092	66.4382	70.0371	40.7989
LOC_Os07g40130.1	173.569	77.4425	36.1732	29.4605
LOC_Os07g30810.1	49.3543	69.2335	44.9621	194.497
LOC_Os09g01000.1	404.049	34.8101	88.6283	253.461
LOC_Os04g31340.1	93.8987	25.2996	196.903	97.9139
LOC_Os09g26730.1	162.529	60.859	120.216	110.16
LOC_Os04g57600.1	56.1547	71.5852	314.267	69.6658
LOC_Os09g08670.1	50.4188	143.099	43.507	50.7464
LOC_Os12g26030.1	37.3315	148.062	90.6896	101.961
LOC_Os03g61720.1	73.6642	98.4474	73.2834	32.3317
LOC_Os04g51710.1	82.6625	64.8573	136.277	124.78
LOC_Os03g11970.1	88.6829	76.6961	47.1245	76.7126
LOC_Os08g42000.1	324.297	39.4658	64.9563	93.594
LOC_Os01g16540.1	88.2491	120.9	93.0989	72.1948
LOC_Os04g34440.1	64.0995	89.7279	174.269	76.7852
LOC_Os04g53380.1	15.2336	150.149	81.2544	134.568
LOC_Os04g38390.1	205.322	118.53	83.0414	121.81
LOC_Os01g72800.1	109.43	81.7578	66.7122	175.471
LOC_Os02g06430.1	58.9237	72.3369	80.8023	164.353
LOC_Os06g36050.1	94.1223	309.533	190.74	64.9892
LOC_Os05g24020.1	90.2307	43.7283	120.469	21.9743
LOC_Os05g22970.1	166.656	43.3996	61.3534	72.4115
LOC_Os09g24540.1	266.202	89.4137	73.9076	184.811
LOC_Os07g44350.1	148.414	101.611	40.6109	183.108
LOC_Os03g12000.1	69.0034	89.9291	141.197	136.41
LOC_Os01g04260.1	143.893	79.9831	110.998	86.2942
LOC_Os03g55970.1	70.0032	59.5073	100.804	50.6964
LOC_Os07g38060.1	51.1005	20.4495	84.7543	178.006
LOC_Os03g53250.1	51.6342	101.686	54.1776	90.7913
LOC_Os03g11220.1	100.897	251.666	132.026	333.41
LOC_Os01g53520.1	155.716	80.4237	163.799	63.8902
LOC_Os12g06670.1	73.997	102.479	256.336	170.932
LOC_Os08g44840.1	88.5553	102.479	147.297	101.633
LOC_Os03g20520.1	101.552	76.7529	142.44	126.573
LOC_Os05g27960.1	55.4179	58.629	147.775	33.6881
LOC_Os06g22650.1	57.5508	90.8966	38.0114	33.9312
LOC_Os03g18370.1	78.5349	118.135	72.8947	91.6613
LOC_Os09g31970.1	68.1582	141.672	81.607	65.4184
LOC_Os07g07060.1	107.159	54.3769	47.5562	191.01
LOC_Os06g21560.1	70.3529	50.0103	95.1124	105.438
LOC_Os02g55120.1	128.521	26.4172	93.9301	57.3862
LOC_Os10g33710.1	33.6835	179.316	50.6011	127.958
LOC_Os02g05450.1	57.6098	86.3061	40.4496	72.4772
LOC_Os03g22340.1	297.225	28.4222	78.7917	33.2492
LOC_Os02g19860.1	31.6146	127.312	67.9051	44.6108
LOC_Os06g43270.1	62.1475	188.274	104.289	65.9883
LOC_Os03g02960.1	176.644	65.5449	24.6997	32.1812
LOC_Os03g48930.1	184.108	114.189	25.6008	48.9961
LOC_Os10g35850.1	147.284	209.457	115.921	178.836
LOC_Os02g01440.1	71.4579	109.39	116.205	25.6312
LOC_Os04g34100.1	168.627	58.6081	261.585	101.351
LOC_Os03g32314.1	162.33	59.5549	33.4793	135.935
LOC_Os11g47330.1	92.1353	63.5274	42.6497	118.329
LOC_Os11g05860.1	185.144	268.812	57.7876	142.785
LOC_Os07g26690.1	134.117	195.791	75.1301	37.3249
LOC_Os03g14280.1	167.502	39.5591	77.1226	28.3571
LOC_Os01g27730.1	52.644	35.375	75.8884	37.0947
LOC_Os06g13680.1	534.373	31.6609	77.0055	253.201
LOC_Os03g19970.1	70.5073	69.4151	123.731	84.1775
LOC_Os06g49160.1	162.305	39.2238	103.163	87.4289
LOC_Os04g39020.1	76.9824	371.052	42.1325	90.4576
LOC_Os02g34690.1	65.9105	113.028	44.867	36.7431
LOC_Os03g63910.1	48.389	55.7137	291.487	38.2684
LOC_Os06g30950.1	113.511	93.0447	188.597	95.6701
LOC_Os05g49880.1	114.067	239.605	90.6973	66.1752
LOC_Os10g37980.1	95.0112	59.9689	57.8338	94.1928
LOC_Os03g03020.1	184.169	39.8069	33.3849	88.439
LOC_Os06g50870.1	188.457	62.7531	27.5002	36.8774
LOC_Os04g39660.1	73.3878	84.6446	66.6447	32.3058
LOC_Os02g26650.3	99.7518	77.8874	54.7405	63.1503
LOC_Os01g51120.1	174.706	98.9446	120.125	88.9989
LOC_Os03g14380.1	42.8888	94.7843	474.64	93.1538
LOC_Os02g07350.1	106.054	71.7979	56.9556	43.4165
LOC_Os10g35550.1	37.221	148.19	125.7	70.3834
LOC_Os05g27870.1	38.0628	33.817	79.3893	25.7716
LOC_Os05g49890.1	174.369	45.3417	70.2927	101.228
LOC_Os06g09630.1	83.0283	137.565	84.3512	136.269
LOC_Os06g45500.1	38.537	165.703	49.5297	133.402
LOC_Os03g18140.1	69.215	57.6843	78.8246	76.2296
LOC_Os12g41500.1	94.5537	46.4626	258.545	98.1205
LOC_Os04g36760.1	249.379	66.2323	39.7354	118.102
LOC_Os02g01010.1	68.5019	459.801	65.2557	41.4474
LOC_Os06g03560.1	50.3716	232.848	56.7524	61.7428
LOC_Os05g14240.1	153.239	41.6827	32.339	51.0074
LOC_Os09g39420.1	39.5659	92.0991	99.594	97.775
LOC_Os09g13630.1	63.8287	31.0252	44.3781	164.395
LOC_Os02g08380.1	207.514	143.28	67.2261	49.932
LOC_Os11g44810.1	306.182	139.422	126.414	91.0731
LOC_Os01g52770.1	105.986	55.8548	342.324	47.9328
LOC_Os02g19140.1	110.119	97.771	128.876	484.72
LOC_Os02g44980.1	91.1147	124.25	84.3732	261.879
LOC_Os09g37520.1	41.8929	170.199	55.7618	48.63
[truncated: 30,711 more rows]

## Sheet: best selected on expression lev
S4b Table. Five hundred selected rice genes expressed for leaf and root tissues based on salinity treatment (GSE73181, Zhou et al., 2016).
GeneID	LC	LS	RC	RS	(refer to the key to legend on sheet1)
LOC_Os09g17740.1	8727.83	8893.94	3737.51	4775.34
LOC_Os11g47970.1	3359.97	13775.6	19222.1	3823.59
LOC_Os01g41710.1	5955.04	19739.6	2282.7	11167.6
LOC_Os07g46460.1	854.349	10225.1	6720.36	2148.62
LOC_Os12g19381.1	7496.33	1505.4	11911.6	430.407
LOC_Os08g33820.1	5030.33	6870.41	3048.32	4175.11
LOC_Os11g14220.1	2130.98	8489	963.334	2517.7
LOC_Os01g19740.1	7174.56	4654.66	3306.28	3260.68
LOC_Os02g41630.2	1267.53	4644.12	2002.62	1027.49
LOC_Os07g37550.1	3301.77	4443.29	2436.36	4251.26
LOC_Os05g13940.1	2045.7	1600	829.896	2026.35
LOC_Os12g42876.1	1110.44	8038.88	11477.2	2415.82
LOC_Os11g06720.1	5954.73	1333.44	379.567	9255.6
LOC_Os07g34570.1	2153.01	1884.36	10334.1	792.078
LOC_Os07g37240.1	2605.7	2179.95	838.692	2300.29
LOC_Os05g08370.1	661.693	6391.09	857.133	3809.51
LOC_Os12g17600.1	4013.82	3438.42	1405.48	1640.78
LOC_Os11g05050.1	2671.92	2104.39	736.561	1375.85
LOC_Os02g02890.1	3642.61	5152.7	2056.59	1607.6
LOC_Os07g04840.1	2410.37	734.22	1589.15	1515.78
LOC_Os07g10770.1	566.229	1722.37	1237.07	929.809
LOC_Os02g47510.1	949.469	3747.03	1321.45	533.182
LOC_Os06g15990.1	1094.71	1946.71	3899.37	2768.01
LOC_Os09g27030.2	1640.71	1973.82	1499.82	496.975
LOC_Os02g32030.1	703.534	1386.89	466.144	1040.84
LOC_Os07g01760.1	1177.73	968.028	1096.39	2934.09
LOC_Os08g44680.1	2803.39	2488.58	988.014	2755.92
LOC_Os02g27030.1	1411.41	2194.59	1085.86	1004.48
LOC_Os02g47020.1	1224.5	1630.39	1258.27	1062.67
LOC_Os03g03910.1	975.093	1084.95	1290.81	1511.49
LOC_Os07g38730.1	1060.26	1675.82	403.356	419.245
LOC_Os06g04270.1	637.832	2614.24	619.28	1072.01
LOC_Os07g37030.1	2085.86	1562.86	449.427	535.474
LOC_Os04g45070.1	2245.05	1222.17	1240.77	1718.87
LOC_Os02g52390.1	428.445	3204.74	5326.54	394.083
LOC_Os04g38410.1	1804.02	2235.96	482.293	1167.41
LOC_Os02g03840.2	147.66	2960.56	428.421	90.3595
LOC_Os06g08080.1	585.499	599.49	175.053	541.181
LOC_Os02g10120.1	477.546	2907.24	2303.64	107.77
LOC_Os01g52240.1	1661.7	229.136	1105.76	841.296
LOC_Os05g22940.1	181.447	288.488	1639.51	899.718
LOC_Os03g46770.1	2596.48	1854.73	727.278	5016.71
LOC_Os06g42720.1	914.563	2976	894.563	269.699
LOC_Os01g46610.1	1000.8	3278.5	1143.59	426.815
LOC_Os03g39610.1	1544.17	697.488	1829.57	480.973
LOC_Os06g01210.1	2608.1	1285.48	1172.04	813.148
LOC_Os04g16680.1	1025.16	945.12	2928.19	638.128
LOC_Os11g39020.1	570.382	746.851	482.166	1329.37
LOC_Os06g01850.1	1068.55	1481.97	128.126	1533.01
LOC_Os04g47220.1	1324.81	1587.65	586	113.041
LOC_Os10g21910.1	166.244	824.795	686.239	426.065
LOC_Os08g09200.1	382.186	795.578	825.004	718.195
LOC_Os08g06100.1	1020.91	1453.92	1086.14	144.028
LOC_Os03g56280.1	1041.77	875.76	2092.16	734.952
LOC_Os01g48960.1	166.642	1861.79	709.737	371.612
LOC_Os05g07050.1	147.734	804.381	1387.5	462.308
LOC_Os03g05290.1	1371.98	400.479	2089.38	1070.15
LOC_Os03g40270.1	936.242	1142.15	77.8839	656.52
LOC_Os04g57560.1	685.647	666.378	1120.95	480.603
LOC_Os06g21590.1	1385.58	2778.96	679.509	1701.55
LOC_Os03g52170.1	717.142	2406.97	1282.05	1961.16
LOC_Os09g07900.1	88.4494	391.872	1904.2	702.265
LOC_Os01g10400.1	2930.5	751.686	453.077	474.62
LOC_Os06g30310.1	213.519	1075.32	913.315	565.286
LOC_Os03g08050.1	679.429	3035.54	3989.2	1440.12
LOC_Os12g17910.1	512.265	824.879	712.048	3097.06
LOC_Os12g08730.1	1705.59	354.906	87.3901	124.68
LOC_Os01g18050.1	653.453	462.646	1093.71	531.982
LOC_Os08g10020.2	2232.71	1182.39	557.29	4204.67
LOC_Os09g36930.1	995.588	2108.15	957.089	872.661
LOC_Os09g07300.1	66.0845	695.941	315.453	352.211
LOC_Os01g10400.2	4706.81	431.549	304.936	314.512
LOC_Os03g07300.1	1040.93	617.706	343.935	847.498
LOC_Os04g33830.1	1997.73	106.971	1026.71	803.482
LOC_Os06g50300.1	349.381	1881.3	363.69	2055.51
LOC_Os07g43810.1	1065.87	888.954	706.357	158.403
LOC_Os12g08770.1	1868.33	1111.16	81.9256	577.817
LOC_Os12g23180.1	731.704	296.444	774.042	401.127
LOC_Os02g39160.1	368.815	134.65	470.363	183.949
LOC_Os09g02700.1	411.947	1243.98	1759.99	360.535
LOC_Os01g67134.1	900.037	833.113	158.517	968.299
LOC_Os06g11990.1	237.175	321.689	305.01	439.924
LOC_Os04g55230.1	155.09	326.218	383.19	3385.23
LOC_Os05g41060.1	1452.96	2001.75	578.431	538.334
LOC_Os01g17240.1	498.484	228.665	138.049	1659.91
LOC_Os08g35760.1	1231.33	209.1	670.515	1198.41
LOC_Os12g43600.1	1592.14	566.656	421.931	831.298
LOC_Os06g21380.1	493.016	122.728	215.939	1145.61
LOC_Os02g02410.1	386.606	177.761	818.91	306.6
LOC_Os03g08020.1	556.356	704.656	170.076	586.501
LOC_Os04g20164.1	614.548	267.466	338.945	163.248
LOC_Os03g05730.1	306.627	612.848	1024.08	320.861
LOC_Os10g18340.1	1483.46	402.82	280.774	511.781
LOC_Os04g53230.1	599.252	1948.97	607.36	162.725
LOC_Os05g47560.1	432.389	615.844	255.942	320.043
LOC_Os06g01390.1	359.361	467.176	234.444	704.741
LOC_Os05g41510.1	145.804	271.264	1377.67	945.151
LOC_Os08g40260.1	209.1	116.994	314.942	259.701
LOC_Os06g19730.1	130.707	825.737	176.041	995.721
LOC_Os04g55159.1	705.816	734.373	1436.06	427.656
LOC_Os07g46370.1	205.887	72.2237	382.81	149.779
LOC_Os06g06290.1	628.567	120.081	106.793	628.389
LOC_Os11g01330.1	203.92	381.803	279.885	765.301
LOC_Os02g51080.1	495.882	571.24	1100.84	299.882
LOC_Os05g03550.1	144.741	318.628	416.401	274.693
LOC_Os02g41590.1	655.105	1410.6	306.768	431.672
LOC_Os07g46790.1	236.229	2070.11	163.511	185.872
LOC_Os03g40010.1	313.809	470.82	179.526	660.124
LOC_Os08g02120.1	643.672	513.77	461.876	115.895
LOC_Os07g37750.1	128.317	1870.85	384.13	163.168
LOC_Os07g32880.1	599.537	1182.25	1012.1	495.294
LOC_Os02g02290.1	97.4575	548.092	843.418	1464.9
LOC_Os01g11900.1	109.517	555.392	1156.29	2151.42
LOC_Os09g36040.1	929.779	448.74	666.789	938.335
LOC_Os04g41340.1	577.029	240.475	337.683	483.02
LOC_Os12g05050.1	883.181	551.749	422.823	512.457
LOC_Os04g35840.1	186.511	1003.58	264.101	540.927
LOC_Os03g16050.1	513.568	384.222	641.874	205.78
LOC_Os01g70170.1	480.224	329.767	288.591	1788.22
LOC_Os12g33120.1	2628.56	1439.39	516.831	352.356
LOC_Os12g37650.1	826.958	341.021	666.017	196.899
LOC_Os03g50885.1	545.643	288.936	391.261	657.899
LOC_Os01g49190.1	368.825	547.134	277.651	199.882
LOC_Os09g30418.1	247.343	1029.88	798.439	161.658
LOC_Os02g58340.1	263.825	577.736	500.293	338.763
LOC_Os02g01560.1	764.134	355.727	887.124	145.865
LOC_Os08g41990.1	419.186	817.426	247.407	366.795
LOC_Os03g03720.1	450.457	571.816	492.793	208.909
LOC_Os02g40200.1	194.093	922.115	463.577	94.9661
LOC_Os08g03640.1	625.89	924.463	475.079	412.587
LOC_Os07g04990.1	530.317	124.935	424.81	172.429
LOC_Os01g25386.1	130.697	299.045	666.311	837.864
LOC_Os05g47980.1	359.472	168.118	428.264	57.7209
LOC_Os10g10244.1	198.507	541.99	127.867	585.765
LOC_Os01g01960.1	146.868	673.984	592.018	589.056
LOC_Os01g01340.1	1503.43	612.339	229.144	395.701
LOC_Os05g23740.1	279.178	540.665	636.312	616.38
LOC_Os07g43560.1	281.994	545.246	2138.92	399.551
LOC_Os08g06480.1	166.339	1871.22	393.868	513.02
LOC_Os07g14850.1	172.459	1555.56	126.54	1481.75
LOC_Os01g74300.1	2325.98	866.158	319.899	694.696
LOC_Os05g11320.1	2854.33	232.638	626.705	206.241
LOC_Os06g07080.1	171.175	306.327	303.088	407.367
LOC_Os03g23950.1	209.788	233.255	286.652	1023.66
LOC_Os12g01449.1	201.499	304.468	839.153	386.32
LOC_Os06g37180.1	380.273	261.225	399.558	370.725
LOC_Os02g43500.1	556.34	705.42	445.799	879.438
LOC_Os01g54620.1	186.641	328.217	360.997	289.169
LOC_Os07g45064.1	162.715	536.11	290.991	1146.92
LOC_Os07g45070.1	114.396	553.993	946.102	114.969
LOC_Os01g55830.1	851.454	130.913	506.454	62.2662
LOC_Os07g10150.1	206.435	342.018	887.573	430.04
LOC_Os05g05950.1	140.056	427.585	207.828	854.609
LOC_Os12g19470.2	1038.59	452.736	215.962	395.864
LOC_Os01g31690.1	545.487	267.016	411.017	280.507
LOC_Os02g56270.1	191.881	1543.37	100.557	420.469
LOC_Os01g68480.1	954.282	1198.05	340.88	818.549
LOC_Os08g44860.1	356.41	148.938	566.728	293.157
LOC_Os03g17070.1	845.28	411.726	785.023	385.488
LOC_Os11g06020.1	263.09	206.991	380.963	336.042
LOC_Os02g38210.1	379.946	249.352	122.533	364.349
LOC_Os11g43970.1	147.669	174.424	200.092	1172.88
LOC_Os09g30412.1	253.647	210.014	304.435	546.141
LOC_Os02g48010.1	152.799	44.6796	1446.17	148.853
LOC_Os03g04410.1	178.925	1242.73	425.215	541.004
LOC_Os04g56740.1	197.349	172.606	189.13	309.656
LOC_Os02g57260.1	391.815	590.355	510.775	472.317
LOC_Os04g58110.1	343.129	182.215	420.316	138.858
LOC_Os01g67860.1	489.312	160.063	189.278	274.493
LOC_Os05g43060.1	109.783	673.805	186.703	487.723
LOC_Os07g40580.1	1084.92	520.116	462.451	343.305
LOC_Os10g30580.1	215.355	699.943	163.239	545.319
LOC_Os10g42439.1	65.7851	86.5717	1398.78	355.016
LOC_Os02g47970.1	80.0537	619.008	164.019	182.876
LOC_Os02g07060.1	385.799	260.299	152.462	538.477
LOC_Os07g08970.1	246.27	484.951	407.316	720.816
LOC_Os06g46000.1	385.658	355.564	418.978	161.285
LOC_Os12g24080.1	171.75	333.866	338.394	186.094
LOC_Os02g17390.1	235.348	277.944	408.178	257.675
LOC_Os01g51410.1	164.242	883.492	435.622	743.589
LOC_Os03g59050.1	266.067	577.869	685.504	614.751
LOC_Os04g41560.2	655.992	121.154	462.225	162.168
LOC_Os07g31450.1	77.0646	102.515	347.988	112.682
LOC_Os02g27110.1	54.1977	293.189	111.639	181.799
LOC_Os04g56400.1	391.59	410.145	56.8917	419.775
LOC_Os01g46720.1	257.248	392.867	161.301	1304.91
LOC_Os07g30020.1	163.246	225.981	1094.8	508.28
LOC_Os06g08480.1	131.834	1271.77	185.136	123.493
LOC_Os01g59080.1	777.067	384.712	165.399	451.134
LOC_Os04g16450.1	482.682	625.703	133.161	783.796
LOC_Os12g32240.1	1008.57	169.393	79.9118	684.76
LOC_Os10g17280.1	496.52	1094.53	861.061	168.546
LOC_Os04g32650.1	239.281	642.528	450.044	333.421
LOC_Os06g17840.1	103.118	694.121	142.154	296.695
LOC_Os05g48200.1	73.5302	182.902	564.328	436.705
LOC_Os10g10500.1	196.176	412.903	653.536	460.554
LOC_Os03g44620.2	384.394	348.42	2341.77	277.505
LOC_Os03g13380.1	267.74	346.889	304.404	334.454
LOC_Os04g28180.1	714.668	471.477	268.43	88.8695
LOC_Os09g30340.1	1111.76	111.254	141.328	143.122
LOC_Os03g10340.1	600.055	253.339	354.227	161.88
LOC_Os01g68300.1	1707.24	575.211	1204.21	265.903
LOC_Os04g53310.1	128.845	209.169	774.352	191.707
LOC_Os01g53020.1	457.1	92.5774	428.437	106.498
LOC_Os07g05480.1	1168.36	1764.75	156.733	819.51
LOC_Os03g61130.1	285.85	448.409	370.444	652.241
LOC_Os03g31490.1	475.323	613.21	168.249	466.842
LOC_Os04g58620.1	134.919	173.928	106.669	647.62
LOC_Os09g29070.1	248.184	152.402	734.566	456.58
LOC_Os03g19410.1	164.839	568.363	157.133	116.156
LOC_Os08g13690.1	629.125	338.461	124.719	349.957
LOC_Os02g33710.1	319.068	305.624	525.195	308.26
LOC_Os07g29620.1	292.652	525.79	62.3577	147.895
LOC_Os03g07360.1	347.843	109.175	106.764	656.669
LOC_Os11g06750.1	392.707	555.505	708.453	168.235
LOC_Os01g65220.1	142.938	351.151	218.734	411.388
LOC_Os11g26860.1	591.86	121.237	603.079	283.522
LOC_Os12g01360.1	133.649	299.118	177.33	105.183
LOC_Os04g37690.1	388.318	216.244	506.276	143.78
LOC_Os03g20100.1	373.632	132.003	303.578	133.958
LOC_Os02g35630.1	231.58	405.995	304.544	2030.41
LOC_Os02g04490.1	89.8594	304.659	433.34	362.929
LOC_Os06g03970.1	149.133	461.434	111.236	181.455
LOC_Os08g43130.1	109.258	172.828	228.809	711.125
LOC_Os03g11460.1	96.1275	346.645	145.854	162.318
LOC_Os07g25430.1	978.505	133.211	2174.19	270.295
LOC_Os05g23720.1	384.845	82.9144	131.447	361.772
LOC_Os02g44520.1	107.772	146.11	428.565	277.364
LOC_Os01g51920.1	396.448	358.503	499.453	440.025
LOC_Os09g04790.1	456.16	477.671	166.262	167.229
LOC_Os11g08670.1	148.59	862.89	415.895	488.738
LOC_Os01g48420.1	895.185	318.858	169.431	484.435
LOC_Os02g53420.1	214.526	514.249	337.06	97.2319
LOC_Os03g17310.1	137.038	392.424	260.797	72.1188
LOC_Os06g47340.1	277.399	179.579	1004.4	139.278
LOC_Os08g14450.1	254.096	248.761	533.218	119.433
LOC_Os07g09340.1	151.98	198.154	971.775	312.059
LOC_Os03g62090.1	133.14	374.813	298.326	1652.47
LOC_Os10g37180.1	881.953	349.799	379.644	294.798
LOC_Os05g48820.1	78.3761	2097.74	135.61	566.878
LOC_Os02g08100.1	261.562	559.565	362.078	347.362
LOC_Os01g21820.1	142.402	417.343	67.226	58.9028
LOC_Os05g34070.1	429.817	71.4195	298.179	102.383
LOC_Os06g18670.1	298.963	240.445	122.005	71.5122
LOC_Os10g28610.1	70.4686	230.365	289.543	188.89
LOC_Os04g37619.1	216.888	304.922	265.42	895.107
LOC_Os03g21940.1	682.224	226.49	146.961	145.223
LOC_Os04g33460.1	379.165	134.069	155.15	155.276
LOC_Os10g41960.1	197.775	790.448	375.432	667.347
LOC_Os05g14170.1	143.742	259.976	310.257	112.86
LOC_Os04g54430.1	793.219	141.342	148.918	174.44
LOC_Os01g11040.1	106.273	220.541	359.217	488.449
LOC_Os11g26850.2	314.535	781.324	113.416	204.339
LOC_Os03g58470.1	481.61	399.377	92.9124	149.063
LOC_Os03g27230.1	252.342	726.842	994.525	360.636
LOC_Os05g01020.2	106.243	188.32	882.128	250.018
LOC_Os06g43210.1	128.681	231.043	591.507	334.069
LOC_Os12g07010.1	358.694	140.646	198.88	295.429
LOC_Os01g14950.1	264.418	297.413	253.793	95.9481
LOC_Os12g02300.1	1141.74	259.359	109.063	331.37
LOC_Os01g03820.1	213.408	193.361	657.818	302.269
LOC_Os07g45090.1	275.011	921.558	92.7089	226.044
LOC_Os10g02630.1	299.15	256.254	68.171	463.531
LOC_Os03g62340.1	147.584	823.868	865.859	166.606
LOC_Os04g52460.1	91.6529	68.2763	482.155	280.423
LOC_Os05g02530.1	464.158	1601.99	92.079	487.424
LOC_Os02g44320.1	1071.95	101.943	908.227	195.596
LOC_Os03g21720.1	218.743	1244.43	138.04	877.588
LOC_Os04g55710.1	411.72	217.067	66.479	114.646
LOC_Os08g39370.1	250.243	296.005	381.593	378.651
LOC_Os03g14250.1	131.434	231.151	66.2195	549.906
LOC_Os07g43030.1	132.916	267.592	645.305	205.587
LOC_Os05g01270.1	543.767	226.958	323.694	113.233
LOC_Os06g13660.1	146.086	183.832	205.368	436.069
LOC_Os03g52794.1	35.7935	145.394	230.83	321.125
LOC_Os04g44610.1	190.379	178.442	907.68	217.203
LOC_Os01g46380.1	231.875	94.6002	199.84	353.382
LOC_Os01g52010.1	277.826	290.271	161.267	200.916
LOC_Os02g55140.1	224.951	350.067	152.81	201.123
LOC_Os01g38970.1	114.442	358.074	192.674	226.304
LOC_Os05g06350.1	250.742	141.365	310.152	215.845
LOC_Os12g25690.1	278.814	531.551	83.7168	73.9977
LOC_Os05g07650.1	204.039	166.133	335.847	316.756
LOC_Os04g33190.1	178.84	187.947	630.5	214.456
LOC_Os05g45660.2	353.396	597.969	939.274	382.573
LOC_Os03g48140.1	85.4055	294.536	144.408	626.812
LOC_Os04g20164.2	392.402	149.298	692.091	229.345
LOC_Os07g25680.1	108.929	468.976	506.628	259.045
LOC_Os03g55090.1	224.387	219.878	312.807	188.169
LOC_Os05g48630.2	923.567	454.459	109.896	868.096
LOC_Os03g05020.1	111.42	182.389	215.108	556.282
LOC_Os12g14070.1	188.647	682.539	512.09	291.129
LOC_Os07g04240.1	208.799	140.812	116.986	83.6991
LOC_Os02g50550.1	142.285	526.832	139.086	685.508
LOC_Os11g42500.1	541.879	312.765	138.77	399.794
LOC_Os06g04020.1	543.584	75.3745	137.373	278.7
LOC_Os03g51140.1	108.227	288.578	325.677	547.876
LOC_Os05g01700.1	115.383	285.436	221.656	448.894
LOC_Os12g38000.1	496.586	1010.93	276.035	428.517
LOC_Os10g05970.1	576.917	374.677	329.755	785.76
LOC_Os03g15900.2	124.341	232.016	352.222	136.404
LOC_Os06g39906.1	408.244	328.394	519.469	420.13
LOC_Os09g02650.1	124.501	100.189	261.793	798.003
LOC_Os11g08090.1	60.8897	430.203	140.57	301.269
LOC_Os02g54990.2	310.667	350.376	738.989	358.957
LOC_Os02g10350.1	253.499	81.3289	213.032	97.4289
LOC_Os12g37870.1	303.72	257.277	123.19	199.061
LOC_Os01g17430.1	134.999	376.033	842.342	528.037
LOC_Os08g34950.1	69.9665	162.383	539.28	141.219
LOC_Os07g08330.1	314.835	198.697	216.575	110.456
LOC_Os12g23200.1	610.609	43.4369	225.942	259.464
LOC_Os03g60620.1	196.075	628.907	829.817	381.278
LOC_Os05g49800.1	219.893	684.763	114.801	61.0956
LOC_Os01g56140.1	127.652	197.648	260.595	352.65
LOC_Os01g09000.1	158.15	129.008	333.648	138.574
LOC_Os12g01190.2	114.525	416.565	238.881	476.689
LOC_Os03g57340.1	298.591	442.612	80.19	34.9314
LOC_Os04g40040.1	148.739	1604.69	185.135	242.209
LOC_Os02g34810.1	260.448	261.119	247.231	147.446
LOC_Os06g48940.1	124.893	88.3895	210.662	87.4757
LOC_Os04g42840.1	85.8511	85.7915	503.774	245.072
LOC_Os01g38950.1	262.051	50.0343	470.539	90.8931
LOC_Os10g34710.1	124.354	629.639	263.95	205.109
LOC_Os03g08570.1	213.915	117.464	363.295	185.686
LOC_Os01g18630.1	249.183	1056.87	87.2865	238.803
LOC_Os08g45080.1	93.434	255.519	70.8048	85.3251
LOC_Os05g33380.1	343.285	238.12	119.449	519.02
LOC_Os07g48100.1	276.934	80.4805	125.984	134.24
LOC_Os05g51450.1	317.287	469.529	158.568	928.297
LOC_Os07g10490.1	211.976	110.481	707.022	207.564
LOC_Os12g24170.1	131.934	114.163	115.969	382.158
LOC_Os03g64320.1	97.2386	88.8592	310.782	710.213
LOC_Os06g15420.1	206.31	113.717	237.525	178.658
LOC_Os01g73250.1	667.407	347.019	229.187	515.818
LOC_Os01g46070.1	356.961	34.0191	181.535	289.056
LOC_Os03g41080.1	299.766	549.76	148.955	232.818
LOC_Os12g08760.1	340.491	82.5221	209.508	483.79
LOC_Os02g57190.1	96.907	357.769	382.692	58.1678
LOC_Os05g28740.1	674.372	628.942	218.707	793.753
LOC_Os03g53280.1	33.8212	329.188	242.281	581.663
LOC_Os07g48500.1	591.128	187.237	283.426	68.5706
LOC_Os06g51250.1	101.777	266.285	188.416	320.218
LOC_Os07g49150.1	269.1	176.332	249.022	273.61
LOC_Os05g32220.1	335.367	587.639	350.169	202.946
LOC_Os09g39380.1	269.366	182.13	141.395	187.259
LOC_Os06g15400.1	766.731	250.151	197.469	342.492
LOC_Os07g42300.1	477.017	230.185	125.742	157.107
LOC_Os02g10640.1	299.771	775.055	726.536	122.348
LOC_Os01g05670.1	386.402	474.87	570.319	135.999
LOC_Os11g01380.1	70.2837	244.563	280.5	406.919
LOC_Os09g36090.1	65.4118	651.489	209.175	113.825
LOC_Os12g30540.1	106.408	94.634	103.833	167.118
LOC_Os03g16690.1	257.013	228.208	314.742	154.743
LOC_Os09g24700.1	104.852	139.49	454.22	205.098
LOC_Os05g03190.1	250.707	277.297	122.355	291.232
LOC_Os04g28620.1	237.797	107.396	155.196	251.569
LOC_Os07g37250.1	412.128	77.0931	120.502	109.853
LOC_Os01g60440.1	143.152	214.204	230.97	933.082
LOC_Os03g35340.1	55.399	112.769	247.977	204.466
LOC_Os04g45490.1	172.154	271.166	558.477	443.87
LOC_Os02g01740.1	54.0582	46.9269	995.19	702.469
LOC_Os06g14740.1	85.2048	268.054	106.665	242.225
LOC_Os10g36060.1	119.318	438.287	372.281	543.75
LOC_Os03g12590.1	130.55	238.683	364.161	155.705
LOC_Os08g23180.1	281.227	130.613	176.595	811.349
LOC_Os02g10700.1	176.679	201.059	202.314	113.829
LOC_Os02g18450.1	174.277	181.379	225.656	241.06
LOC_Os03g11410.1	217.857	528.031	153.218	63.0511
LOC_Os01g74610.1	60.5186	231.837	234.76	284.337
LOC_Os07g08030.1	413.872	130.997	247.376	84.7291
LOC_Os08g02350.1	42.8345	218.902	180.709	191.592
LOC_Os09g39180.1	359.535	122.116	75.5299	118.889
LOC_Os04g34450.1	105.364	1136.65	97.0466	223.309
LOC_Os11g37990.1	130.713	85.3161	70.8623	241.613
LOC_Os04g46894.1	52.7491	188.229	286.926	311.748
LOC_Os11g32650.1	289.786	202.578	289.542	376.126
LOC_Os11g05260.1	232.774	257.98	316.088	573.152
LOC_Os07g45400.1	53.0503	287.478	151.674	95.9507
LOC_Os01g37800.1	568.289	221.292	101.22	144.148
LOC_Os04g53350.1	165.459	710.963	121.689	123.906
LOC_Os01g61814.1	368.391	149.093	357.713	271.779
LOC_Os05g13520.1	164.462	286.779	635.095	209.281
LOC_Os01g45750.1	274.316	181.914	78.3882	184.445
LOC_Os02g13840.1	229.592	118.515	117.448	252.022
LOC_Os01g46980.1	497.704	230.032	61.0483	320.271
LOC_Os05g34540.1	257.402	155.837	180.873	54.8346
LOC_Os06g46799.1	339.427	338.175	235.887	113.653
LOC_Os02g11830.2	126.268	204.484	108.787	208.624
LOC_Os02g03860.1	475.345	74.8801	115.392	224.79
LOC_Os02g39920.1	150.963	130.623	73.113	362.109
LOC_Os09g38530.1	175.73	155.068	217.989	142.921
LOC_Os06g05550.1	322.047	81.0518	185.879	224.486
LOC_Os06g47320.1	202.069	348.615	305.714	81.158
LOC_Os08g40250.1	78.5382	103.016	350.337	246.93
LOC_Os05g45400.1	223.222	219.823	150.888	300.416
LOC_Os02g07120.1	92.7799	673.527	158.616	66.9625
LOC_Os09g34910.1	162.104	102.092	343.476	481.876
LOC_Os03g50870.1	247.654	140.151	320.853	245.794
LOC_Os08g44810.1	258.484	322.848	307.942	70.5875
LOC_Os05g42350.1	174.185	91.3313	371.193	111.706
LOC_Os11g43900.1	658.817	204.739	566.364	436.496
LOC_Os03g38950.1	408.238	174.822	210.774	155.693
LOC_Os06g36700.1	206.188	245.494	173.929	77.1664
LOC_Os05g29990.1	246.313	98.1859	118.821	195.696
LOC_Os11g14180.1	180.899	158.805	558.478	328.575
LOC_Os10g32980.1	103.623	55.7278	117.701	86.2289
LOC_Os06g51270.1	59.7162	226.248	161.535	96.3079
LOC_Os12g01390.1	64.3719	92.6354	481.032	734.822
LOC_Os06g12580.1	287.891	157.738	80.3127	114.68
LOC_Os04g55960.1	157.74	600.649	328.442	172.065
LOC_Os12g05650.1	391.362	432.58	601.008	212.921
LOC_Os07g42950.1	436.355	77.1761	333.106	236.122
LOC_Os03g09100.1	106.208	85.4565	91.3113	48.8779
LOC_Os03g58070.1	198.504	547.08	120.143	470.177
LOC_Os03g27120.1	296.411	77.1433	345.158	192.755
LOC_Os03g52460.1	213.441	61.1492	854.043	223.541
LOC_Os01g19470.1	91.4319	696.866	96.1979	599.38
LOC_Os03g51650.1	229.309	463.002	203.501	90.9321
LOC_Os03g22810.1	402.495	345.478	145.939	153.712
LOC_Os06g37440.1	261.304	203.887	165.792	60.335
LOC_Os06g05880.1	822.791	168.892	252.181	174.588
LOC_Os10g21940.1	55.3747	164.381	453.732	91.356
LOC_Os08g01930.1	154.854	301.933	182.779	144.56
LOC_Os06g04030.1	791.806	57.9479	143.159	648.706
LOC_Os05g04500.1	314.427	76.9445	121.96	1510.68
LOC_Os03g08010.1	242.095	304.833	29.7956	105.648
LOC_Os07g46750.1	482.039	284.229	206.245	50.2763
LOC_Os07g31380.1	173.971	492.934	237.299	193.562
LOC_Os06g43850.1	478.002	263.407	140.322	152.577
LOC_Os02g57390.1	107.402	136.658	233.381	224.623
LOC_Os10g42196.1	69.4147	233.655	91.7022	132.849
LOC_Os03g43684.1	69.8803	194.313	127.979	214.935
LOC_Os02g50620.1	273.417	230.876	600.142	171.117
LOC_Os09g24440.1	69.4854	65.5022	196.732	282.131
LOC_Os02g53770.1	100.879	154.517	156.117	277.701
LOC_Os05g14180.1	413.639	199.497	253.11	166.191
LOC_Os01g63410.1	408.598	80.7024	276.346	246.11
LOC_Os04g52900.1	65.3166	205.046	175.311	307.526
LOC_Os03g52150.1	125.305	412.08	164.101	399.084
LOC_Os12g36180.1	114.237	186.437	734.126	157.655
LOC_Os05g37690.1	176.77	225.029	450.622	103.222
LOC_Os10g22950.1	102.409	597.414	427.511	91.9679
LOC_Os11g26910.1	602.681	451.783	286.385	222.946
LOC_Os08g34720.1	168.265	256.43	76.3561	97.2554
LOC_Os01g29230.1	58.6678	211.007	227.01	545.717
LOC_Os02g57710.1	191.549	217.612	226.175	654.283
LOC_Os04g18090.1	542.964	418.982	300.882	67.3506
LOC_Os07g45570.1	108.675	221.469	80.6641	102.954
LOC_Os08g04180.1	219.797	127.4	289.381	249.099
LOC_Os02g11050.1	243.619	104.875	81.8479	173.931
LOC_Os01g69990.1	67.5423	103.347	162.088	429.719
LOC_Os03g59310.1	375.278	137.087	69.8517	102.164
LOC_Os07g06950.1	103.174	716.675	161.946	215.338
LOC_Os03g03830.1	96.3126	255.689	305.593	184.926
LOC_Os07g07540.1	305.477	148.429	607.771	847.942
LOC_Os09g39680.1	172.905	455.154	49.9777	497.946
LOC_Os01g39260.1	142.83	58.1436	332.088	378.809
LOC_Os04g35170.1	141.709	188.78	101.305	163.412
LOC_Os01g51980.1	210.154	113.394	198.307	57.1408
LOC_Os01g13540.1	108.71	68.1073	148.594	260.34
LOC_Os07g37650.1	213.963	221.4	299.548	212.285
LOC_Os05g03760.1	169.473	162.247	76.4718	306.854
LOC_Os06g07830.1	178.477	303.97	627.78	298.852
LOC_Os04g44430.1	179.843	128.199	180.198	147.241
LOC_Os06g22960.1	408.002	147.636	188.305	194.308
LOC_Os11g11390.1	450.773	191.819	153.23	87.2269
LOC_Os07g47510.1	396.041	69.4692	56.0424	145.229
LOC_Os07g38270.1	102.363	1720.79	114.592	110.416
LOC_Os03g22900.1	69.4355	172.491	78.6841	104.497
LOC_Os01g18670.1	78.5768	150.655	386.485	500.683
LOC_Os02g43350.1	122.782	106.017	49.1398	143.919
LOC_Os10g20630.1	159.859	335.241	106.856	89.4497
LOC_Os04g52960.1	142.646	157.022	85.5778	218.028
LOC_Os01g12880.1	141.819	146.825	497.344	126.273
LOC_Os02g35140.1	148.408	258.895	99.5619	777.643
LOC_Os10g35840.1	187.129	100.076	186.856	469.233
LOC_Os03g17180.1	71.2603	672.525	87.1411	228.808
LOC_Os07g38760.1	89.5025	391.885	91.4134	100.659
LOC_Os05g48620.1	97.3327	394.642	240.77	114.126
LOC_Os05g41210.1	669.924	179.897	90.4175	331.933
LOC_Os12g39660.1	98.3301	264.829	459.384	194.811
LOC_Os05g43280.1	79.404	105.907	379.567	66.3413
LOC_Os08g45010.1	168.732	283.449	147.141	91.8117
LOC_Os10g25680.1	104.757	48.5951	1302.47	464.371
LOC_Os01g68810.1	55.5867	127.206	77.6438	240.246
LOC_Os09g23110.1	182.178	145.134	440.592	120.269
LOC_Os03g57690.1	73.6099	231.86	112.121	257.193
LOC_Os05g46230.1	273.056	187.541	476.388	101.388
LOC_Os05g03040.1	194.279	402.479	105.286	140.238
LOC_Os10g05980.1	432.107	125.634	180.673	279.883
LOC_Os02g04020.1	158.806	98.6191	565.071	169.395
LOC_Os02g57160.1	125.556	160.352	53.9725	398.658
LOC_Os06g10620.1	129.662	259.214	262.52	242.06
LOC_Os04g56530.1	72.5371	37.2488	191.674	115.37
LOC_Os05g33840.1	136.623	107.581	56.3643	93.6463
LOC_Os12g02320.1	841.606	248.494	144.189	111.282
LOC_Os10g35870.1	422.609	112.517	91.5678	144.718
LOC_Os05g51500.1	81.4102	137.231	192.019	190.891
LOC_Os08g44290.1	319.589	101.69	129.6	94.728
LOC_Os12g08810.1	222.596	301.001	84.2365	250.715

## Sheet: significantly_upregulated tissu
S4b Table. Rice tissue specific genes significantly expressed (164) for leaf and root tissues based on salinity treatment (GSE73181, Zhou et al., 2016).
GeneID	Control mean	Control std	Treatment mean	Tratment std	Absolute t value	Degree of freedom	Raw p value	Adj p value	FDR
LOC_Os09g17740.1	0.85472	0.0440867	-0.85472	0.275442	8.66656	1	0	0	0
LOC_Os08g33820.1	0.725322	0.807081	-0.725322	0.494222	2.16776	1	0	0	0
LOC_Os01g19740.1	0.71703	0.971166	-0.71703	0.0175731	2.08794	1	0	0	0
LOC_Os12g17600.1	0.849284	0.313706	-0.849284	0.128284	7.08757	1	0	0	0
LOC_Os11g05050.1	0.788615	0.475199	-0.788615	0.535287	3.11622	1	0	0	0
LOC_Os02g02890.1	0.794372	0.661239	-0.794372	0.196607	3.25698	1	0	0	0
LOC_Os06g15990.1	-0.758059	0.503809	0.758059	0.669002	2.56017	1	0	0	0
LOC_Os09g27030.2	0.636135	0.370485	-0.636135	1.11538	1.5309	1	0	0	0
LOC_Os03g03910.1	-0.783871	0.32815	0.783871	0.65917	3.01103	1	0	0	0
LOC_Os07g38730.1	0.788235	0.717217	-0.788235	0.0185133	3.10746	1	0	0	0
LOC_Os07g37030.1	0.83365	0.462937	-0.83365	0.076166	5.02581	1	0	0	0
LOC_Os04g38410.1	0.78099	0.399173	-0.78099	0.633151	2.95129	1	0	0	0
LOC_Os06g08080.1	0.580989	0.0490468	-0.580989	1.28351	1.27937	1	0	0	0
LOC_Os05g22940.1	-0.771217	0.112836	0.771217	0.77985	2.76829	1	0	0	0
LOC_Os06g42720.1	0.577539	1.23516	-0.577539	0.374402	1.26566	1	0	0	0
LOC_Os06g01210.1	0.607622	1.1911	-0.607622	0.323202	1.39252	1	0	0	0
LOC_Os04g47220.1	0.818493	0.274911	-0.818493	0.494673	4.09069	1	0	0	0
LOC_Os03g40270.1	0.72735	0.315191	-0.72735	0.885721	2.18827	1	0	0	0
LOC_Os09g07900.1	-0.668175	0.269707	0.668175	1.06838	1.71513	1	0	0	0
LOC_Os01g10400.1	0.577158	1.29128	-0.577158	0.0127672	1.26415	1	0	0	0
LOC_Os12g08730.1	0.602115	1.24445	-0.602115	0.034357	1.36799	1	0	0	0
LOC_Os09g36930.1	0.544029	1.34377	-0.544029	0.101974	1.14181	1	0	0	0
LOC_Os01g10400.2	0.518462	1.38736	-0.518462	0.0031074	1.05699	1	0	0	0
LOC_Os07g43810.1	0.693808	0.318501	-0.693808	0.986448	1.89311	1	0	0	0
LOC_Os12g08770.1	0.758252	0.700019	-0.758252	0.458464	2.56296	1	0	0	0
LOC_Os04g55230.1	-0.529645	0.0779899	0.529645	1.36814	1.09318	1	0	0	0
LOC_Os05g41060.1	0.821705	0.545541	-0.821705	0.0398597	4.24891	1	0	0	0
LOC_Os05g47560.1	0.748504	0.822429	-0.748504	0.287363	2.43012	1	0	0	0
LOC_Os05g41510.1	-0.821372	0.152942	0.821372	0.527256	4.23175	1	0	0	0
LOC_Os08g40260.1	-0.738967	0.774544	0.738967	0.464537	2.3142	1	0	0	0
LOC_Os02g41590.1	0.671012	1.08031	-0.671012	0.178605	1.73329	1	0	0	0
LOC_Os07g46790.1	0.521607	1.38254	-0.521607	0.0168575	1.06703	1	0	0	0
LOC_Os08g02120.1	0.643194	0.407681	-0.643194	1.08582	1.56853	1	0	0	0
LOC_Os02g02290.1	-0.725146	0.555856	0.725146	0.7666	2.166	1	0	0	0
LOC_Os01g11900.1	-0.747993	0.356937	0.747993	0.796631	2.42358	1	0	0	0
LOC_Os12g05050.1	0.621071	1.16524	-0.621071	0.315133	1.45527	1	0	0	0
LOC_Os01g49190.1	0.733565	0.843843	-0.733565	0.368043	2.25376	1	0	0	0
LOC_Os08g41990.1	0.629546	1.13931	-0.629546	0.341553	1.49707	1	0	0	0
LOC_Os08g03640.1	0.725789	0.924904	-0.725789	0.193583	2.17244	1	0	0	0
LOC_Os01g25386.1	-0.82569	0.365924	0.82569	0.372889	4.47016	1	0	0	0
LOC_Os01g01340.1	0.656646	1.11005	-0.656646	0.207485	1.64466	1	0	0	0
LOC_Os05g23740.1	-0.657642	1.1237	0.657642	0.0856522	1.65055	1	0	0	0
LOC_Os01g74300.1	0.618887	1.17352	-0.618887	0.301291	1.44479	1	0	0	0
LOC_Os03g23950.1	-0.553759	0.0423802	0.553759	1.33102	1.17615	1	0	0	0
LOC_Os12g01449.1	-0.639632	0.258909	0.639632	1.13862	1.54935	1	0	0	0
LOC_Os07g10150.1	-0.650975	0.324564	0.650975	1.09526	1.61182	1	0	0	0
LOC_Os12g19470.2	0.616842	1.16218	-0.616842	0.356878	1.43509	1	0	0	0
LOC_Os01g68480.1	0.688226	0.477913	-0.688226	0.936473	1.85148	1	0	0	0
LOC_Os11g06020.1	-0.800839	0.51461	0.800839	0.412073	3.43583	1	0	0	0
LOC_Os11g43970.1	-0.525578	0.0378472	0.525578	1.37609	1.07987	1	0	0	0
LOC_Os09g30412.1	-0.644436	0.205553	0.644436	1.13866	1.57531	1	0	0	0
LOC_Os07g40580.1	0.605875	1.21095	-0.605875	0.255454	1.38467	1	0	0	0
LOC_Os10g42439.1	-0.636726	0.0233759	0.636726	1.17379	1.53399	1	0	0	0
LOC_Os03g59050.1	-0.615166	1.18891	0.615166	0.269782	1.4272	1	0	0	0
LOC_Os07g31450.1	-0.556941	0.142628	0.556941	1.31868	1.18765	1	0	0	0
LOC_Os07g30020.1	-0.713731	0.104334	0.713732	0.97543	2.05785	1	0	0	0
LOC_Os05g48200.1	-0.825009	0.342756	0.825009	0.399953	4.43013	1	0	0	0
LOC_Os10g10500.1	-0.672085	0.815797	0.672085	0.726418	1.74025	1	0	0	0
LOC_Os04g28180.1	0.769673	0.638741	-0.769673	0.471617	2.74182	1	0	0	0
LOC_Os07g05480.1	0.727987	0.627531	-0.727987	0.697386	2.19479	1	0	0	0
LOC_Os03g31490.1	0.604536	0.519958	-0.604536	1.12596	1.3787	1	0	0	0
LOC_Os09g29070.1	-0.76647	0.262658	0.76647	0.762305	2.68875	1	0	0	0
LOC_Os03g19410.1	0.54174	1.34441	-0.54174	0.136521	1.13391	1	0	0	0
LOC_Os07g29620.1	0.749968	0.813134	-0.749968	0.298335	2.44907	1	0	0	0
LOC_Os02g04490.1	-0.677669	1.0248	0.677669	0.335927	1.7773	1	0	0	0
LOC_Os08g43130.1	-0.598504	0.163585	0.598504	1.24113	1.35224	1	0	0	0
LOC_Os02g44520.1	-0.778297	0.186697	0.778297	0.736314	2.89799	1	0	0	0
LOC_Os01g51920.1	-0.761898	0.443138	0.761898	0.694027	2.61705	1	0	0	0
LOC_Os09g04790.1	0.864913	0.0876556	-0.864913	0.00394322	27.8804	1	0	0	0
LOC_Os07g09340.1	-0.611861	0.085582	0.611861	1.22278	1.41185	1	0	0	0
LOC_Os01g21820.1	0.644636	1.15609	-0.644636	0.0349982	1.5764	1	0	0	0
LOC_Os06g18670.1	0.825774	0.395146	-0.825774	0.340957	4.47516	1	0	0	0
LOC_Os03g21940.1	0.598637	1.2516	-0.598637	0.00477385	1.35282	1	0	0	0
LOC_Os01g11040.1	-0.78426	0.486649	0.78426	0.550378	3.01934	1	0	0	0
LOC_Os11g26850.2	0.6552	1.11174	-0.6552	0.216549	1.63618	1	0	0	0
LOC_Os03g58470.1	0.845733	0.307832	-0.845733	0.210197	6.4174	1	0	0	0
LOC_Os05g01020.2	-0.589488	0.163386	0.589488	1.2583	1.31403	1	0	0	0
LOC_Os06g43210.1	-0.712008	0.364303	0.712008	0.916221	2.04248	1	0	0	0
LOC_Os01g14950.1	0.589777	0.25952	-0.589777	1.24149	1.31523	1	0	0	0
LOC_Os01g03820.1	-0.640458	0.065633	0.640458	1.16402	1.55377	1	0	0	0
LOC_Os07g45090.1	0.593234	1.23586	-0.593234	0.254866	1.32972	1	0	0	0
LOC_Os04g52460.1	-0.781787	0.0857729	0.781787	0.74019	2.96752	1	0	0	0
LOC_Os04g55710.1	0.731587	0.899752	-0.731587	0.222646	2.23245	1	0	0	0
LOC_Os08g39370.1	-0.828804	0.501296	0.828804	0.0322246	4.66667	1	0	0	0
LOC_Os06g13660.1	-0.593913	0.203543	0.593913	1.24404	1.33259	1	0	0	0
LOC_Os03g52794.1	-0.761495	0.636683	0.761495	0.524532	2.61095	1	0	0	0
LOC_Os04g44610.1	-0.530141	0.023674	0.530141	1.3694	1.09482	1	0	0	0
LOC_Os01g52010.1	0.832773	0.142363	-0.832773	0.453532	4.95516	1	0	0	0
LOC_Os02g55140.1	0.65728	1.05208	-0.65728	0.406263	1.6484	1	0	0	0
LOC_Os12g25690.1	0.759448	0.831825	-0.759448	0.031988	2.58042	1	0	0	0
LOC_Os05g07650.1	-0.847107	0.321571	0.847107	0.161953	6.65457	1	0	0	0
LOC_Os04g33190.1	-0.546108	0.0294179	0.546108	1.34395	1.14905	1	0	0	0
LOC_Os03g05020.1	-0.602682	0.25331	0.602682	1.21776	1.37048	1	0	0	0
LOC_Os07g04240.1	0.703197	0.907978	-0.703197	0.444559	1.96736	1	0	0	0
LOC_Os03g51140.1	-0.660212	0.706411	0.660212	0.870324	1.66591	1	0	0	0
LOC_Os12g38000.1	0.629483	1.14048	-0.629483	0.338102	1.49675	1	0	0	0
LOC_Os06g39906.1	-0.647536	0.720564	0.647536	0.896423	1.59244	1	0	0	0
LOC_Os09g02650.1	-0.640842	0.0527676	0.640842	1.16383	1.55582	1	0	0	0
LOC_Os02g54990.2	-0.544493	0.139972	0.544493	1.3396	1.14342	1	0	0	0
LOC_Os12g37870.1	0.766165	0.421552	-0.766165	0.688663	2.68384	1	0	0	0
LOC_Os01g17430.1	-0.725505	0.575566	0.725505	0.75053	2.16959	1	0	0	0
LOC_Os05g49800.1	0.641118	1.15673	-0.641118	0.133633	1.5573	1	0	0	0
LOC_Os01g56140.1	-0.753038	0.517758	0.753038	0.680926	2.48992	1	0	0	0
LOC_Os03g57340.1	0.819678	0.533317	-0.819678	0.167594	4.14718	1	0	0	0
LOC_Os02g34810.1	0.57904	0.00865144	-0.57904	1.28794	1.2716	1	0	0	0
LOC_Os04g42840.1	-0.731465	0.000213474	0.731465	0.927275	2.23116	1	0	0	0
LOC_Os01g18630.1	0.55827	1.30144	-0.55827	0.244141	1.19249	1	0	0	0
LOC_Os08g45080.1	0.556183	1.32235	-0.556183	0.118462	1.1849	1	0	0	0
LOC_Os03g64320.1	-0.717226	0.0203603	0.717226	0.970532	2.08976	1	0	0	0
LOC_Os03g41080.1	0.677166	1.02365	-0.677166	0.343391	1.77391	1	0	0	0
LOC_Os07g42300.1	0.666647	1.09677	-0.666647	0.139368	1.70548	1	0	0	0
LOC_Os11g01380.1	-0.670573	0.887213	0.670573	0.643567	1.73046	1	0	0	0
LOC_Os09g24700.1	-0.657531	0.155234	0.657531	1.11647	1.64989	1	0	0	0
LOC_Os01g60440.1	-0.544406	0.135623	0.544406	1.34018	1.14312	1	0	0	0
LOC_Os03g35340.1	-0.815298	0.465378	0.815298	0.352957	3.94807	1	0	0	0
LOC_Os04g45490.1	-0.808699	0.405121	0.808699	0.468933	3.69109	1	0	0	0
LOC_Os02g01740.1	-0.838292	0.0105899	0.838292	0.434689	5.45296	1	0	0	0
LOC_Os02g18450.1	-0.846504	0.153108	0.846504	0.33209	6.54736	1	0	0	0
LOC_Os03g11410.1	0.655787	1.0863	-0.655787	0.315786	1.63961	1	0	0	0
LOC_Os01g74610.1	-0.578977	1.23731	0.578977	0.35806	1.27135	1	0	0	0
LOC_Os09g39180.1	0.557621	1.30367	-0.557621	0.238087	1.19012	1	0	0	0
LOC_Os04g46894.1	-0.760567	0.814781	0.760567	0.149285	2.597	1	0	0	0
LOC_Os11g05260.1	-0.638388	0.11421	0.638388	1.16482	1.54274	1	0	0	0
LOC_Os01g37800.1	0.640965	1.15594	-0.640965	0.143007	1.55648	1	0	0	0
LOC_Os04g53350.1	0.548207	1.34084	-0.548207	0.00545039	1.1564	1	0	0	0
LOC_Os06g46799.1	0.76616	0.00827124	-0.76616	0.80742	2.68375	1	0	0	0
LOC_Os08g40250.1	-0.814442	0.135637	0.814442	0.573007	3.91208	1	0	0	0
LOC_Os09g34910.1	-0.809501	0.24486	0.809501	0.564693	3.71995	1	0	0	0
LOC_Os06g36700.1	0.697361	0.38651	-0.697361	0.951503	1.92056	1	0	0	0
LOC_Os11g14180.1	-0.743675	0.0849064	0.743675	0.883505	2.36986	1	0	0	0
LOC_Os12g01390.1	-0.819664	0.0618831	0.819664	0.555675	4.14651	1	0	0	0
LOC_Os06g12580.1	0.689645	1.01293	-0.689645	0.267467	1.8619	1	0	0	0
LOC_Os03g52460.1	-0.570423	0.30599	0.570423	1.26682	1.23798	1	0	0	0
LOC_Os03g51650.1	0.636706	1.05774	-0.636706	0.509511	1.53388	1	0	0	0
LOC_Os03g22810.1	0.8521	0.306518	-0.8521	0.0417871	7.79078	1	0	0	0
LOC_Os03g08010.1	0.820351	0.353768	-0.820351	0.427717	4.18026	1	0	0	0
LOC_Os07g46750.1	0.709855	0.779124	-0.709854	0.614323	2.02359	1	0	0	0
LOC_Os06g43850.1	0.716888	0.970164	-0.716888	0.0554026	2.08662	1	0	0	0
LOC_Os02g57390.1	-0.848902	0.328333	0.848902	0.0982841	7.00573	1	0	0	0
LOC_Os09g24440.1	-0.816999	0.0267666	0.816999	0.573875	4.02233	1	0	0	0
LOC_Os02g53770.1	-0.596272	0.507003	0.596272	1.14926	1.34263	1	0	0	0
LOC_Os11g26910.1	0.797129	0.624101	-0.797129	0.262377	3.33026	1	0	0	0
LOC_Os08g34720.1	0.771378	0.76611	-0.771378	0.181603	2.77108	1	0	0	0
LOC_Os01g29230.1	-0.6145	0.526337	0.6145	1.10115	1.42409	1	0	0	0
LOC_Os02g57710.1	-0.531358	0.0831113	0.531358	1.36518	1.09885	1	0	0	0
LOC_Os04g18090.1	0.732802	0.432827	-0.732802	0.815269	2.24549	1	0	0	0
LOC_Os07g45570.1	0.579749	1.26228	-0.579749	0.249451	1.27442	1	0	0	0
LOC_Os08g04180.1	-0.694414	0.948727	0.694414	0.41361	1.89774	1	0	0	0
LOC_Os01g69990.1	-0.641407	0.15432	0.641407	1.1535	1.55886	1	0	0	0
LOC_Os03g59310.1	0.612742	1.2129	-0.612742	0.164537	1.41592	1	0	0	0
LOC_Os07g07540.1	-0.802668	0.355901	0.802668	0.544272	3.49111	1	0	0	0
LOC_Os01g39260.1	-0.836456	0.392911	0.836456	0.216765	5.27223	1	0	0	0
LOC_Os01g13540.1	-0.701349	0.347	0.701349	0.955003	1.9523	1	0	0	0
LOC_Os11g11390.1	0.631075	1.14941	-0.631075	0.292964	1.50481	1	0	0	0
LOC_Os01g18670.1	-0.831696	0.257711	0.831696	0.408304	4.87207	1	0	0	0
LOC_Os10g20630.1	0.665025	1.10406	-0.665025	0.109575	1.69535	1	0	0	0
LOC_Os08g45010.1	0.661581	1.00672	-0.661581	0.485548	1.67419	1	0	0	0
LOC_Os10g25680.1	-0.697401	0.0686604	0.697401	1.0246	1.92087	1	0	0	0
LOC_Os05g03040.1	0.659849	1.1063	-0.659849	0.185722	1.66372	1	0	0	0
LOC_Os02g04020.1	-0.558114	0.199165	0.558114	1.30934	1.19192	1	0	0	0
LOC_Os04g56530.1	-0.741719	0.375302	0.741719	0.811517	2.34638	1	0	0	0
LOC_Os05g33840.1	0.706297	0.615936	-0.706297	0.790696	1.99315	1	0	0	0
LOC_Os12g02320.1	0.610376	1.22684	-0.610376	0.068067	1.40504	1	0	0	0
LOC_Os05g51500.1	-0.780539	0.750205	0.780539	0.0151586	2.94219	1	0	0	0

## Sheet: Non-tissue specific significant
S4b Table. Rice genes significantly expressed (161) regardless of tissue type for leaf and root tissues based on salinity treatment (GSE73181, Zhou et al., 2016).
GeneID	Control mean	Control std	Treatment mean	Tratment std	Absolute t value	Degree of freedom	Raw p value	Adj p value	FDR
LOC_Os01g41710.1	-0.748564	0.342986	0.748564	0.800603	2.4309	1	0	0	0
LOC_Os12g19381.1	0.812788	0.580947	-0.812788	0.141442	3.84486	1	0	0	0
LOC_Os07g37550.1	-0.797306	0.660118	0.797306	0.146476	3.33512	1	0	0	0
LOC_Os05g08370.1	-0.797966	0.0508082	0.797966	0.671132	3.35336	1	0	0	0
LOC_Os07g04840.1	0.638477	0.847674	-0.638477	0.806746	1.54322	1	0	0	0
LOC_Os02g32030.1	-0.783248	0.418031	0.783248	0.609378	2.99786	1	0	0	0
LOC_Os06g04270.1	-0.644374	0.0139194	0.644374	1.15712	1.57497	1	0	0	0
LOC_Os01g52240.1	0.713101	0.66075	-0.713101	0.727568	2.0522	1	0	0	0
LOC_Os03g39610.1	0.843846	0.310296	-0.843846	0.2354	6.12802	1	0	0	0
LOC_Os04g16680.1	0.568213	1.29043	-0.568213	0.208169	1.22955	1	0	0	0
LOC_Os11g39020.1	-0.671663	0.163712	0.671663	1.08105	1.73751	1	0	0	0
LOC_Os06g01850.1	-0.698642	1.02202	0.698642	0.0554683	1.93064	1	0	0	0
LOC_Os03g56280.1	0.61731	1.20402	-0.61731	0.161404	1.4373	1	0	0	0
LOC_Os03g05290.1	0.710415	0.724118	-0.710415	0.675939	2.02847	1	0	0	0
LOC_Os04g57560.1	0.60788	1.13465	-0.60788	0.484238	1.39369	1	0	0	0
LOC_Os06g21590.1	-0.691421	0.571669	0.691421	0.87232	1.8751	1	0	0	0
LOC_Os03g52170.1	-0.795705	0.536685	0.795705	0.423536	3.2919	1	0	0	0
LOC_Os12g17910.1	-0.55557	0.116376	0.55557	1.32356	1.18268	1	0	0	0
LOC_Os01g18050.1	0.663917	1.0986	-0.663917	0.173018	1.68849	1	0	0	0
LOC_Os09g07300.1	-0.643421	0.680781	0.643421	0.93839	1.56976	1	0	0	0
LOC_Os04g33830.1	0.676443	0.878817	-0.676443	0.630379	1.76905	1	0	0	0
LOC_Os06g50300.1	-0.86349	0.0108405	0.86349	0.131982	18.4429	1	0	0	0
LOC_Os12g23180.1	0.849598	0.125888	-0.849598	0.311263	7.15705	1	0	0	0
LOC_Os02g39160.1	0.827969	0.456819	-0.827969	0.221776	4.61169	1	0	0	0
LOC_Os06g11990.1	-0.65061	0.568894	0.65061	0.991558	1.60974	1	0	0	0
LOC_Os02g02410.1	0.648651	1.09981	-0.648651	0.327774	1.59868	1	0	0	0
LOC_Os04g20164.1	0.677215	1.00981	-0.677215	0.381853	1.77424	1	0	0	0
LOC_Os06g01390.1	-0.723926	0.442434	0.723926	0.841415	2.15387	1	0	0	0
LOC_Os06g19730.1	-0.854574	0.0723417	0.854574	0.271252	8.60997	1	0	0	0
LOC_Os07g46370.1	0.694481	0.947731	-0.694481	0.415443	1.89825	1	0	0	0
LOC_Os11g01330.1	-0.665231	0.215489	0.665231	1.08786	1.69663	1	0	0	0
LOC_Os03g40010.1	-0.76999	0.458666	0.76999	0.646597	2.7472	1	0	0	0
LOC_Os04g35840.1	-0.740486	0.148557	0.740486	0.885807	2.33184	1	0	0	0
LOC_Os03g16050.1	0.758924	0.487083	-0.758924	0.677413	2.57274	1	0	0	0
LOC_Os12g37650.1	0.824846	0.39315	-0.824846	0.352061	4.42074	1	0	0	0
LOC_Os02g01560.1	0.82968	0.251046	-0.82968	0.42837	4.72634	1	0	0	0
LOC_Os07g04990.1	0.840411	0.381282	-0.840411	0.171637	5.68489	1	0	0	0
LOC_Os05g47980.1	0.823041	0.285003	-0.823041	0.457368	4.31976	1	0	0	0
LOC_Os10g10244.1	-0.85686	0.213632	0.85686	0.132385	9.64313	1	0	0	0
LOC_Os08g06480.1	-0.592	0.208867	0.592	1.2468	1.32452	1	0	0	0
LOC_Os05g11320.1	0.601561	1.24591	-0.601561	0.0147643	1.36555	1	0	0	0
LOC_Os06g07080.1	-0.61808	0.963151	0.61808	0.737732	1.44095	1	0	0	0
LOC_Os06g37180.1	0.593311	0.218849	-0.593311	1.24259	1.33004	1	0	0	0
LOC_Os02g43500.1	-0.774494	0.415552	0.774494	0.654181	2.82655	1	0	0	0
LOC_Os07g45064.1	-0.703475	0.207622	0.703475	0.988628	1.96965	1	0	0	0
LOC_Os01g55830.1	0.796424	0.667242	-0.796424	0.132766	3.31112	1	0	0	0
LOC_Os05g05950.1	-0.724636	0.148669	0.724636	0.936755	2.16091	1	0	0	0
LOC_Os01g31690.1	0.784582	0.729632	-0.784582	0.0732013	3.02625	1	0	0	0
LOC_Os02g56270.1	-0.62685	0.0968756	0.62685	1.19116	1.48357	1	0	0	0
LOC_Os08g44860.1	0.692914	0.856877	-0.692914	0.587573	1.88633	1	0	0	0
LOC_Os03g17070.1	0.860685	0.176078	-0.860685	0.0766718	12.676	1	0	0	0
LOC_Os02g48010.1	0.526583	1.37064	-0.526583	0.110396	1.08314	1	0	0	0
LOC_Os03g04410.1	-0.646402	0.381736	0.646402	1.08763	1.58614	1	0	0	0
LOC_Os04g58110.1	0.833294	0.411245	-0.833294	0.231004	4.9968	1	0	0	0
LOC_Os05g43060.1	-0.822602	0.206889	0.822602	0.500499	4.29613	1	0	0	0
LOC_Os10g30580.1	-0.836869	0.14234	0.836869	0.422305	5.31141	1	0	0	0
LOC_Os02g47970.1	-0.575062	0.244835	0.575062	1.27172	1.25593	1	0	0	0
LOC_Os07g08970.1	-0.69899	0.576612	0.69899	0.844495	1.9334	1	0	0	0
LOC_Os06g46000.1	0.622046	0.203708	-0.622046	1.18775	1.45999	1	0	0	0
LOC_Os01g51410.1	-0.798361	0.596569	0.798361	0.307546	3.3644	1	0	0	0
LOC_Os04g41560.2	0.821051	0.538968	-0.821051	0.114081	4.21536	1	0	0	0
LOC_Os02g27110.1	-0.751309	0.394833	0.751309	0.765666	2.46673	1	0	0	0
LOC_Os04g56400.1	-0.543268	1.34831	0.543268	0.0387925	1.13917	1	0	0	0
LOC_Os01g46720.1	-0.608148	0.129014	0.608148	1.22637	1.3949	1	0	0	0
LOC_Os04g16450.1	-0.714954	0.890562	0.714954	0.402815	2.0689	1	0	0	0
LOC_Os06g17840.1	-0.690327	0.102233	0.690327	1.04084	1.86695	1	0	0	0
LOC_Os03g44620.2	0.523238	1.37927	-0.523238	0.0499708	1.07228	1	0	0	0
LOC_Os03g13380.1	-0.774166	0.73518	0.774166	0.249357	2.82059	1	0	0	0
LOC_Os03g10340.1	0.713438	0.920223	-0.713438	0.342364	2.05522	1	0	0	0
LOC_Os01g68300.1	0.803147	0.55194	-0.803147	0.339383	3.50598	1	0	0	0
LOC_Os01g53020.1	0.864165	0.102059	-0.864165	0.0495667	21.5429	1	0	0	0
LOC_Os03g61130.1	-0.708687	0.381596	0.708687	0.919476	2.0135	1	0	0	0
LOC_Os04g58620.1	-0.566265	0.0780152	0.566265	1.30816	1.22217	1	0	0	0
LOC_Os02g33710.1	0.536949	1.35884	-0.536949	0.0173772	1.11757	1	0	0	0
LOC_Os01g65220.1	-0.819538	0.43829	0.819538	0.348324	4.14043	1	0	0	0
LOC_Os11g26860.1	0.831502	0.0333926	-0.831502	0.483017	4.85748	1	0	0	0
LOC_Os03g20100.1	0.841921	0.405641	-0.841921	0.0113178	5.86821	1	0	0	0
LOC_Os02g35630.1	-0.551663	0.0599109	0.551663	1.33382	1.16865	1	0	0	0
LOC_Os06g03970.1	-0.598888	0.167818	0.598888	1.23983	1.3539	1	0	0	0
LOC_Os03g11460.1	-0.608924	0.320783	0.608924	1.18909	1.39842	1	0	0	0
LOC_Os07g25430.1	0.736333	0.905797	-0.736333	0.103848	2.2843	1	0	0	0
LOC_Os11g08670.1	-0.667653	0.641283	0.667653	0.897615	1.71182	1	0	0	0
LOC_Os06g47340.1	0.591521	1.26314	-0.591521	0.0700209	1.32251	1	0	0	0
LOC_Os08g14450.1	0.600847	1.13178	-0.600847	0.524399	1.36243	1	0	0	0
LOC_Os03g62090.1	-0.570613	0.167062	0.570613	1.29217	1.23871	1	0	0	0
LOC_Os10g37180.1	0.565963	1.30322	-0.565962	0.142697	1.22103	1	0	0	0
LOC_Os05g48820.1	-0.648832	0.0428601	0.648832	1.1464	1.5997	1	0	0	0
LOC_Os05g34070.1	0.818652	0.550001	-0.818652	0.129369	4.09814	1	0	0	0
LOC_Os04g37619.1	-0.563554	0.107784	0.563554	1.31073	1.212	1	0	0	0
LOC_Os10g41960.1	-0.818536	0.464969	0.818536	0.322182	4.09269	1	0	0	0
LOC_Os05g02530.1	-0.587254	0.4031	0.587254	1.20749	1.30479	1	0	0	0
LOC_Os02g44320.1	0.855344	0.2354	-0.855344	0.134653	8.92093	1	0	0	0
LOC_Os03g21720.1	-0.82929	0.107236	0.829291	0.487452	4.69956	1	0	0	0
LOC_Os03g14250.1	-0.679987	0.21499	0.679987	1.05083	1.79311	1	0	0	0
LOC_Os05g01270.1	0.721324	0.851545	-0.721324	0.440047	2.12849	1	0	0	0
LOC_Os01g38970.1	-0.68232	0.544539	0.68232	0.917188	1.80929	1	0	0	0
LOC_Os05g06350.1	0.722296	0.595889	-0.722296	0.747042	2.1379	1	0	0	0
LOC_Os03g48140.1	-0.71276	0.172006	0.71276	0.968663	2.04915	1	0	0	0
LOC_Os04g20164.2	0.735544	0.883309	-0.735544	0.23593	2.2755	1	0	0	0
LOC_Os03g55090.1	0.603675	1.169	-0.603675	0.419226	1.37487	1	0	0	0
LOC_Os02g50550.1	-0.841903	0.00818365	0.841903	0.405867	5.86591	1	0	0	0
LOC_Os05g01700.1	-0.71147	0.53829	0.71147	0.827939	2.03773	1	0	0	0
LOC_Os11g08090.1	-0.802854	0.341384	0.802854	0.552412	3.49686	1	0	0	0
LOC_Os02g10350.1	0.846846	0.336818	-0.846846	0.134007	6.60763	1	0	0	0
LOC_Os07g08330.1	0.663011	0.829062	-0.663011	0.744529	1.68292	1	0	0	0
LOC_Os01g09000.1	0.580073	1.2842	-0.580073	0.0699997	1.27571	1	0	0	0
LOC_Os12g01190.2	-0.814352	0.53058	0.814352	0.256526	3.90834	1	0	0	0
LOC_Os04g40040.1	-0.53473	0.0363821	0.53473	1.36196	1.1101	1	0	0	0
LOC_Os06g48940.1	0.689623	1.04764	-0.689623	0.0111612	1.86174	1	0	0	0
LOC_Os01g38950.1	0.772168	0.769596	-0.772168	0.150823	2.7849	1	0	0	0
LOC_Os03g08570.1	0.660698	1.01858	-0.660698	0.465186	1.66884	1	0	0	0
LOC_Os05g51450.1	-0.694607	0.338217	0.694607	0.977597	1.89922	1	0	0	0
LOC_Os07g10490.1	0.557928	1.29995	-0.557928	0.254932	1.19124	1	0	0	0
LOC_Os06g15420.1	0.718541	0.418859	-0.718541	0.871407	2.10203	1	0	0	0
LOC_Os03g53280.1	-0.699654	0.649901	0.699654	0.787126	1.93868	1	0	0	0
LOC_Os07g48500.1	0.691565	0.972739	-0.691565	0.375141	1.87617	1	0	0	0
LOC_Os06g51250.1	-0.778579	0.643892	0.778579	0.400829	2.90345	1	0	0	0
LOC_Os03g16690.1	0.709526	0.613614	-0.709526	0.780877	2.02074	1	0	0	0
LOC_Os05g03190.1	-0.632874	1.17541	0.632874	0.127614	1.51401	1	0	0	0
LOC_Os07g37250.1	0.554263	1.32253	-0.554264	0.148565	1.17796	1	0	0	0
LOC_Os06g14740.1	-0.85655	0.163283	0.85655	0.19653	9.48179	1	0	0	0
LOC_Os10g36060.1	-0.679457	0.991246	0.679457	0.413262	1.78947	1	0	0	0
LOC_Os07g08030.1	0.759295	0.802585	-0.759295	0.223032	2.57817	1	0	0	0
LOC_Os04g34450.1	-0.577962	0.0117459	0.577962	1.28985	1.26733	1	0	0	0
LOC_Os01g61814.1	0.752196	0.0744277	-0.752195	0.855142	2.47855	1	0	0	0
LOC_Os05g34540.1	0.680422	0.647096	-0.680422	0.854031	1.79611	1	0	0	0
LOC_Os02g11830.2	-0.857341	0.238083	0.857341	0.0563732	9.91116	1	0	0	0
LOC_Os09g38530.1	0.726261	0.906778	-0.726261	0.260644	2.1772	1	0	0	0
LOC_Os03g50870.1	0.613718	0.695994	-0.613718	1.00449	1.42045	1	0	0	0
LOC_Os05g42350.1	0.670266	1.09098	-0.670266	0.112829	1.72848	1	0	0	0
LOC_Os11g43900.1	0.741205	0.331918	-0.741205	0.83204	2.3403	1	0	0	0
LOC_Os03g38950.1	0.62085	1.20192	-0.62085	0.116434	1.45421	1	0	0	0
LOC_Os10g32980.1	0.743075	0.372793	-0.743075	0.807704	2.3626	1	0	0	0
LOC_Os07g42950.1	0.746661	0.478009	-0.746661	0.735865	2.40672	1	0	0	0
LOC_Os03g09100.1	0.648849	0.432679	-0.648849	1.06243	1.5998	1	0	0	0
LOC_Os03g58070.1	-0.845397	0.268205	0.845397	0.263217	6.363	1	0	0	0
LOC_Os03g27120.1	0.78153	0.289921	-0.78153	0.687599	2.96226	1	0	0	0
LOC_Os01g19470.1	-0.85939	0.0104498	0.85939	0.213747	11.3584	1	0	0	0
LOC_Os06g05880.1	0.581615	1.28325	-0.581615	0.0128089	1.28188	1	0	0	0
LOC_Os10g42196.1	-0.705853	0.216644	0.705853	0.979874	1.98941	1	0	0	0
LOC_Os03g43684.1	-0.800604	0.622364	0.800604	0.220901	3.42888	1	0	0	0
LOC_Os02g50620.1	0.613569	1.2024	-0.613569	0.219922	1.41976	1	0	0	0
LOC_Os05g14180.1	0.686134	1.03479	-0.686134	0.214696	1.83633	1	0	0	0
LOC_Os01g63410.1	0.664333	0.69389	-0.664333	0.867849	1.69106	1	0	0	0
LOC_Os04g52900.1	-0.682265	0.78053	0.682265	0.727209	1.8089	1	0	0	0
LOC_Os03g52150.1	-0.860749	0.181027	0.860748	0.0606407	12.7522	1	0	0	0
LOC_Os07g06950.1	-0.591204	0.147365	0.591204	1.25706	1.32118	1	0	0	0
LOC_Os09g39680.1	-0.839754	0.399845	0.839754	0.139192	5.61005	1	0	0	0
LOC_Os04g35170.1	-0.736705	0.771137	0.736705	0.484162	2.28847	1	0	0	0
LOC_Os01g51980.1	0.819504	0.115418	-0.819504	0.548023	4.13879	1	0	0	0
LOC_Os04g44430.1	0.825215	0.0097983	-0.825215	0.525342	4.44216	1	0	0	0
LOC_Os03g22900.1	-0.691807	0.14043	0.691807	1.03242	1.87798	1	0	0	0
LOC_Os04g52960.1	-0.674726	0.741769	0.674726	0.792941	1.7576	1	0	0	0
LOC_Os02g35140.1	-0.632764	0.110861	0.632764	1.17735	1.51344	1	0	0	0
LOC_Os03g17180.1	-0.661428	0.0399902	0.661428	1.11734	1.67326	1	0	0	0
LOC_Os07g38760.1	-0.52254	0.00906267	0.52254	1.3812	1.07003	1	0	0	0
LOC_Os01g68810.1	-0.711009	0.189383	0.711009	0.970567	2.03367	1	0	0	0
LOC_Os03g57690.1	-0.846692	0.304056	0.846692	0.200009	6.58018	1	0	0	0
LOC_Os05g46230.1	0.716753	0.895111	-0.716753	0.379261	2.08537	1	0	0	0
LOC_Os02g57160.1	-0.635022	0.338809	0.635022	1.12792	1.5251	1	0	0	0
LOC_Os08g44290.1	0.593196	1.26109	-0.593196	0.0462138	1.32956	1	0	0	0

## Sheet: GO-annotation of tissue specifi
S4b Table. GO annotation of rice genes significantly expressed for leaf and root tissues based on salinity treatment (GSE73181, Zhou et al., 2016).
Gene Ids	GO acc
LOC_Os07g04240.1	GO:0005575 GO:0006099 GO:0050660 GO:0016627 GO:0006118
LOC_Os08g40250.1	GO:0005575 GO:0003674 GO:0008150
LOC_Os02g02890.1	GO:0005575 GO:0006457 GO:0044260 GO:0003755
LOC_Os06g39906.1	GO:0003700 GO:0043565 GO:0005634 GO:0034645 GO:0006355
LOC_Os02g54990.2	GO:0003674 GO:0016020 GO:0008150
LOC_Os05g07650.1	GO:0003674 GO:0016021 GO:0008150
LOC_Os03g57340.1	GO:0005575 GO:0031072 GO:0006457 GO:0051082 GO:0044260
LOC_Os02g01740.1	GO:0008026 GO:0016021 GO:0001584 GO:0008150 GO:0003676 GO:0023052 GO:0007186 GO:0005524 GO:0023033
LOC_Os09g24700.1	GO:0003735 GO:0005840 GO:0034645 GO:0006412
LOC_Os07g10150.1	GO:0008565 GO:0016192 GO:0006886 GO:0006461 GO:0005198 GO:0005515 GO:0030126
LOC_Os03g64320.1	GO:0005575 GO:0003674 GO:0008150
LOC_Os01g11900.1	GO:0005575 GO:0006284 GO:0051539 GO:0044260 GO:0004519 GO:0006974 GO:0033554
LOC_Os11g05260.1	GO:0005575 GO:0003824 GO:0008152
LOC_Os05g41510.1	GO:0016788 GO:0003711 GO:0005575 GO:0006357 GO:0003723 GO:0034645
LOC_Os09g07900.1	GO:0005737 GO:0044260 GO:0006464 GO:0006512 GO:0005488 GO:0051028 GO:0004842
LOC_Os08g33820.1	GO:0016020 GO:0003674 GO:0009765
LOC_Os03g21940.1	GO:0003735 GO:0005840 GO:0034645 GO:0006412
LOC_Os06g13660.1	GO:0005737 GO:0004813 GO:0034645 GO:0006419 GO:0034641 GO:0044281 GO:0003676 GO:0005524
LOC_Os01g19740.1	GO:0005575 GO:0003674 GO:0008150
LOC_Os01g39260.1	GO:0004222 GO:0016020 GO:0017111 GO:0006508 GO:0009057 GO:0005524
LOC_Os08g02120.1	GO:0005575 GO:0003674 GO:0008150
LOC_Os01g18670.1	GO:0042626 GO:0006810 GO:0016021 GO:0005524
LOC_Os12g17600.1	GO:0071704 GO:0009573 GO:0015977 GO:0016984 GO:0008152
LOC_Os10g25680.1	GO:0005575 GO:0008150 GO:0005515
LOC_Os04g28180.1	GO:0003674 GO:0008150 GO:0005622
LOC_Os11g06020.1	GO:0003700 GO:0043565 GO:0005634 GO:0034645 GO:0006355
LOC_Os07g45570.1	GO:0005575 GO:0008150 GO:0005488
LOC_Os01g49190.1	GO:0015986 GO:0046933 GO:0016021 GO:0000166 GO:0044281 GO:0046961 GO:0016469 GO:0008553
LOC_Os01g13540.1	GO:0005575 GO:0003674 GO:0008150
LOC_Os04g44610.1	GO:0005575 GO:0003674 GO:0008150
LOC_Os01g51920.1	GO:0005575 GO:0003674 GO:0008150
LOC_Os01g25386.1	GO:0042626 GO:0006810 GO:0016021 GO:0005524
LOC_Os04g55230.1	GO:0005575 GO:0008150 GO:0005488
LOC_Os04g55710.1	GO:0005575 GO:0006516 GO:0009057 GO:0004067
LOC_Os07g45090.1	GO:0051539 GO:0051287 GO:0008137 GO:0006120 GO:0005575 GO:0010181 GO:0006118
LOC_Os08g03640.1	GO:0003735 GO:0006414 GO:0042254 GO:0034645 GO:0005840
LOC_Os06g08080.1	GO:0016020 GO:0015992 GO:0009678 GO:0004427
LOC_Os12g05050.1	GO:0005575 GO:0003674 GO:0008150
LOC_Os11g11390.1	GO:0003735 GO:0005840 GO:0034645 GO:0006412
LOC_Os08g34720.1	GO:0006564 GO:0051287 GO:0005575 GO:0004617 GO:0044281 GO:0044283 GO:0016597
LOC_Os09g29070.1	GO:0004347 GO:0005575 GO:0044281 GO:0044282 GO:0044283 GO:0006096 GO:0006094
LOC_Os04g33190.1	GO:0005575 GO:0003987 GO:0016208 GO:0008152
LOC_Os01g29230.1	GO:0005575 GO:0003674 GO:0008150
LOC_Os08g41990.1	GO:0042286 GO:0008483 GO:0033014 GO:0030170 GO:0005575
LOC_Os03g51650.1	GO:0005575 GO:0003674 GO:0008150
LOC_Os03g31490.1	GO:0005575 GO:0003674 GO:0008150
LOC_Os02g04020.1	GO:0005215 GO:0006810 GO:0005622
LOC_Os07g09340.1	GO:0015662 GO:0016021 GO:0015992 GO:0008152 GO:0005524
LOC_Os09g04790.1	GO:0005575 GO:0008150 GO:0005198
LOC_Os02g44520.1	GO:0019538 GO:0004289 GO:0043170 GO:0005575 GO:0003674 GO:0006508
LOC_Os06g36700.1	GO:0005575 GO:0006457 GO:0051082 GO:0044260 GO:0005524
LOC_Os04g53350.1	GO:0005575 GO:0003674 GO:0008150
LOC_Os04g45490.1	GO:0005575 GO:0003674 GO:0008150
LOC_Os05g48200.1	GO:0050660 GO:0051536 GO:0044283 GO:0005575 GO:0006537 GO:0045181 GO:0010181 GO:0005506 GO:0006118 GO:0044281
LOC_Os12g25690.1	GO:0005575 GO:0051287 GO:0008152 GO:0016616 GO:0006118
LOC_Os01g37800.1	GO:0006886 GO:0003924 GO:0006913 GO:0005622 GO:0023060 GO:0006355 GO:0023046 GO:0023052 GO:0034645 GO:0007264 GO:0008134 GO:0005524 GO:0005525
LOC_Os07g46790.1	GO:0005575 GO:0043169 GO:0005975 GO:0030246 GO:0004134
LOC_Os07g40580.1	GO:0005575 GO:0006413 GO:0034645 GO:0003743
LOC_Os10g10500.1	GO:0003674 GO:0016020 GO:0015992
LOC_Os02g57710.1	GO:0008150 GO:0016021 GO:0004190
LOC_Os09g34910.1	GO:0005634 GO:0008150 GO:0005524 GO:0008026 GO:0003723
LOC_Os03g22810.1	GO:0005575 GO:0046872 GO:0006801
LOC_Os01g74610.1	GO:0005575 GO:0008150 GO:0008270 GO:0005515
LOC_Os05g41060.1	GO:0007264 GO:0006886 GO:0023060 GO:0023046 GO:0023052 GO:0005622 GO:0005525
LOC_Os11g05050.1	GO:0005575 GO:0003674 GO:0008150
LOC_Os01g56140.1	GO:0005575 GO:0007275 GO:0008013
LOC_Os01g69990.1	GO:0005575 GO:0003674 GO:0008150
LOC_Os08g40260.1	GO:0005634 GO:0008150 GO:0003677
LOC_Os08g43130.1	GO:0005575 GO:0003674 GO:0008150
LOC_Os01g60440.1	GO:0005575 GO:0006468 GO:0005524 GO:0044260 GO:0004672
LOC_Os12g01390.1	GO:0008565 GO:0016192 GO:0006886 GO:0006461 GO:0005198 GO:0005515 GO:0030130 GO:0030132
LOC_Os09g36930.1	GO:0005215 GO:0016021 GO:0006810
LOC_Os08g04180.1	GO:0006568 GO:0005575 GO:0034641 GO:0044281 GO:0004834 GO:0030170
LOC_Os03g52794.1	GO:0005575 GO:0016773 GO:0016791 GO:0005488 GO:0008152
LOC_Os12g37870.1	GO:0005575 GO:0003824 GO:0008150 GO:0005524
LOC_Os02g41590.1	GO:0004001 GO:0005575 GO:0006166 GO:0044283 GO:0046129 GO:0044281 GO:0018130
LOC_Os07g38730.1	GO:0051258 GO:0007018 GO:0003924 GO:0005198 GO:0005874 GO:0005525
LOC_Os04g46894.1	GO:0005575 GO:0003674 GO:0008150
LOC_Os01g14950.1	GO:0005737 GO:0008565 GO:0006606 GO:0005488 GO:0005643
LOC_Os03g51140.1	GO:0005575 GO:0008150 GO:0005488
LOC_Os02g34810.1	GO:0005575 GO:0006118 GO:0004601 GO:0020037 GO:0006979
LOC_Os10g42439.1	GO:0005575 GO:0031072 GO:0008150
LOC_Os06g43210.1	GO:0005575 GO:0008150 GO:0008270 GO:0005515
LOC_Os09g30412.1	GO:0005575 GO:0006457 GO:0051082 GO:0044260 GO:0005524
LOC_Os09g17740.1	GO:0016020 GO:0003674 GO:0009765
LOC_Os06g01210.1	GO:0005575 GO:0005507 GO:0008150 GO:0006118 GO:0009055
LOC_Os07g37030.1	GO:0008150 GO:0016020 GO:0008121 GO:0006118
LOC_Os02g55140.1	GO:0005737 GO:0004177 GO:0019538 GO:0030145 GO:0004178 GO:0043170 GO:0006508
LOC_Os03g08010.1	GO:0005737 GO:0003924 GO:0034645 GO:0003746 GO:0006414 GO:0005525
LOC_Os03g19410.1	GO:0019538 GO:0004252 GO:0006508 GO:0005575 GO:0043170
LOC_Os11g43970.1	GO:0005575 GO:0008150 GO:0017111 GO:0005524
LOC_Os07g42300.1	GO:0003746 GO:0006414 GO:0005853 GO:0034645
LOC_Os12g08730.1	GO:0005575 GO:0044281 GO:0045454 GO:0015035 GO:0006662 GO:0009055
LOC_Os06g18670.1	GO:0005575 GO:0016758 GO:0008152
LOC_Os03g23950.1	GO:0008565 GO:0016192 GO:0006886 GO:0006461 GO:0005515 GO:0030131
LOC_Os03g03910.1	GO:0005575 GO:0003674 GO:0008150
LOC_Os01g18630.1	GO:0003779 GO:0006629 GO:0019538 GO:0043170 GO:0005575 GO:0004194 GO:0004190 GO:0006508
LOC_Os05g33840.1	GO:0005575 GO:0008661 GO:0016114
LOC_Os03g59050.1	GO:0005575 GO:0008150 GO:0003676 GO:0008026 GO:0005524
LOC_Os01g74300.1	GO:0005575 GO:0046872 GO:0008150
LOC_Os01g68480.1	GO:0005575 GO:0045454 GO:0003674
LOC_Os02g57390.1	GO:0005575 GO:0008150 GO:0003723
LOC_Os07g07540.1	GO:0005575 GO:0008150 GO:0005515
LOC_Os01g52010.1	GO:0005575 GO:0016846 GO:0008150 GO:0030170
LOC_Os03g52460.1	GO:0005978 GO:0008878 GO:0008415 GO:0005575 GO:0044281 GO:0034645 GO:0006006
LOC_Os03g11410.1	GO:0004222 GO:0019538 GO:0043170 GO:0005575 GO:0008270 GO:0006508
LOC_Os07g46750.1	GO:0003746 GO:0006414 GO:0005853 GO:0034645
LOC_Os06g43850.1	GO:0016469 GO:0015986 GO:0044281 GO:0046961 GO:0046933
LOC_Os12g01449.1	GO:0005634 GO:0045449 GO:0030528 GO:0034645
LOC_Os02g18450.1	GO:0008150 GO:0005525 GO:0003924 GO:0005622
LOC_Os06g46799.1	GO:0005575 GO:0006118 GO:0004601 GO:0020037 GO:0006979
LOC_Os09g27030.2	GO:0019538 GO:0005575 GO:0004197 GO:0006508 GO:0043170
LOC_Os02g02290.1	GO:0005575 GO:0004386 GO:0008150 GO:0005524 GO:0003677
LOC_Os01g10400.1	GO:0005575 GO:0003674 GO:0008150
LOC_Os01g10400.2	GO:0005575 GO:0046872 GO:0008150
LOC_Os11g26910.1	GO:0005575 GO:0006511 GO:0005515
LOC_Os03g35340.1	GO:0005575 GO:0003674 GO:0008150
LOC_Os09g39180.1	GO:0005575 GO:0008150 GO:0003676 GO:0000166
LOC_Os04g38410.1	GO:0016020 GO:0003674 GO:0009765
LOC_Os04g56530.1	GO:0006468 GO:0044260 GO:0005575 GO:0004674 GO:0004713 GO:0005524
LOC_Os07g29620.1	GO:0019538 GO:0005575 GO:0006508 GO:0004185 GO:0043170
LOC_Os08g45010.1	GO:0005575 GO:0008150 GO:0005524 GO:0016887
LOC_Os05g47560.1	GO:0005575 GO:0004674 GO:0006468 GO:0005524 GO:0044260
LOC_Os03g05020.1	GO:0005575 GO:0003674 GO:0008150
LOC_Os05g51500.1	GO:0005575 GO:0008150 GO:0003924 GO:0005525
LOC_Os01g01340.1	GO:0005575 GO:0003674 GO:0008150
LOC_Os07g31450.1	GO:0005515 GO:0005634 GO:0006333 GO:0004386 GO:0000785 GO:0008270 GO:0034645 GO:0003677 GO:0045449 GO:0003682 GO:0005524
LOC_Os07g05480.1	GO:0003674 GO:0009522 GO:0015979
LOC_Os10g20630.1	GO:0005575 GO:0008150 GO:0005509
LOC_Os08g45080.1	GO:0005575 GO:0006355 GO:0003712 GO:0034645
LOC_Os11g14180.1	GO:0005575 GO:0003674 GO:0008150
LOC_Os01g21820.1	GO:0017038 GO:0016020 GO:0005515 GO:0005524 GO:0006605
LOC_Os12g08770.1	GO:0009522 GO:0042651 GO:0015979 GO:0005515
LOC_Os07g30020.1	GO:0005575 GO:0003674 GO:0008150
LOC_Os03g40270.1	GO:0005794 GO:0030244 GO:0003674 GO:0034645 GO:0009505 GO:0008466
LOC_Os05g01020.2	GO:0006355 GO:0005634 GO:0003674 GO:0034645
LOC_Os01g11040.1	GO:0005575 GO:0008150 GO:0031177
LOC_Os04g18090.1	GO:0071103 GO:0005634 GO:0000786 GO:0006334 GO:0003677
LOC_Os05g23740.1	GO:0005575 GO:0006457 GO:0051082 GO:0044260 GO:0005524
LOC_Os09g02650.1	GO:0005575 GO:0003674 GO:0008150
LOC_Os06g42720.1	GO:0005575 GO:0003674 GO:0008150
LOC_Os05g22940.1	GO:0005575 GO:0016874 GO:0005524 GO:0008152 GO:0009374
LOC_Os01g03820.1	GO:0005575 GO:0003674 GO:0008150
LOC_Os04g47220.1	GO:0005215 GO:0016021 GO:0006810
LOC_Os03g41080.1	GO:0005575 GO:0003674 GO:0008150
LOC_Os06g12580.1	GO:0005575 GO:0003674 GO:0008150
LOC_Os07g43810.1	GO:0005575 GO:0008150 GO:0003676 GO:0000166
LOC_Os11g26850.2	GO:0005575 GO:0006730 GO:0004013 GO:0005488 GO:0044281
LOC_Os05g03040.1	GO:0003700 GO:0006355 GO:0005634 GO:0034645
LOC_Os12g02320.1	GO:0005575 GO:0010876 GO:0008289 GO:0006869
LOC_Os09g24440.1	GO:0005575 GO:0008150 GO:0005488
LOC_Os08g39370.1	GO:0005215 GO:0016020 GO:0006814
LOC_Os03g59310.1	GO:0003735 GO:0006412 GO:0015935 GO:0034645 GO:0003723
LOC_Os11g01380.1	GO:0008565 GO:0016192 GO:0006886 GO:0006461 GO:0005198 GO:0005515 GO:0030130 GO:0030132
LOC_Os01g17430.1	GO:0008565 GO:0016192 GO:0006886 GO:0006461 GO:0005198 GO:0005515 GO:0030126
LOC_Os05g49800.1	GO:0050662 GO:0005575 GO:0004455 GO:0044281 GO:0044283 GO:0009082
LOC_Os12g38000.1	GO:0003735 GO:0005840 GO:0034645 GO:0006412
LOC_Os12g19470.2	GO:0071704 GO:0009573 GO:0015977 GO:0016984 GO:0008152
LOC_Os02g53770.1	GO:0005575 GO:0003674 GO:0008150
LOC_Os06g15990.1	GO:0005575 GO:0008152 GO:0016491
LOC_Os02g04490.1	GO:0003713 GO:0005634 GO:0004402 GO:0006355 GO:0008270 GO:0034645
LOC_Os04g42840.1	GO:0005575 GO:0008150 GO:0005488

## Sheet: GO-annotation of treatment infl
S4b Table. GO annotation of rice genes significantly expressed for leaf and root tissues based on salinity treatment (GSE73181, Zhou et al., 2016).
Gene Ids	GO acc
LOC_Os04g56400	GO:0004356 GO:0044283 GO:0044281 GO:0006542
LOC_Os01g53020	GO:0006457 GO:0044260 GO:0031072 GO:0051536 GO:0051082 GO:0005506 GO:0009055
LOC_Os05g01270	GO:0003755
LOC_Os05g14180	GO:0046983 GO:0045449 GO:0005634 GO:0034645
LOC_Os01g09000	GO:0005737 GO:0006424 GO:0006425 GO:0004819 GO:0034641 GO:0044281 GO:0034645 GO:0005524
LOC_Os06g19730	GO:0005488
LOC_Os02g57160	GO:0006468 GO:0044260 GO:0005524 GO:0004672
LOC_Os10g30580	GO:0017111 GO:0005524
LOC_Os06g03970	GO:0006468 GO:0044260 GO:0004674 GO:0004713 GO:0005515 GO:0005524
LOC_Os05g08370	GO:0016020 GO:0016760 GO:0034645 GO:0030244
LOC_Os06g21590	GO:0016020 GO:0009765
LOC_Os05g42350	GO:0020037 GO:0051539 GO:0050311 GO:0009055
LOC_Os02g10350	GO:0008219 GO:0016021
LOC_Os05g05950	GO:0005525
LOC_Os03g21720	GO:0005509
LOC_Os05g46230	GO:0071103 GO:0006334 GO:0005634 GO:0005488
LOC_Os03g57690	GO:0006468 GO:0050660 GO:0044260 GO:0051536 GO:0004672 GO:0005506 GO:0016491 GO:0005524 GO:0009055
LOC_Os01g18050	GO:0051258 GO:0019538 GO:0003924 GO:0016020 GO:0007018 GO:0043170 GO:0008236 GO:0006508 GO:0005198 GO:0005874 GO:0005525
LOC_Os06g46000	GO:0051258 GO:0007018 GO:0003924 GO:0005198 GO:0005874 GO:0005525
LOC_Os04g58620	GO:0006813 GO:0016021 GO:0015299 GO:0003824 GO:0005488 GO:0008152
LOC_Os03g27120	GO:0005737 GO:0004427 GO:0019538 GO:0000287 GO:0043170 GO:0006796 GO:0004197 GO:0006508
LOC_Os04g16450	GO:0005215 GO:0016021 GO:0006810
LOC_Os02g56270	GO:0016740 GO:0005529 GO:0008152
LOC_Os04g40040	GO:0048038 GO:0005507 GO:0009308 GO:0008131
LOC_Os08g44290	GO:0003676 GO:0000166
LOC_Os07g25430	GO:0003824 GO:0009536 GO:0015979 GO:0009538
LOC_Os07g10490	GO:0016117 GO:0016719 GO:0055114 GO:0009055
LOC_Os06g50300	GO:0006457 GO:0051082 GO:0005524 GO:0044260
LOC_Os06g51250	GO:0005509
LOC_Os09g07300	GO:0004842 GO:0008270 GO:0005622
LOC_Os11g08090	GO:0003676 GO:0004522
LOC_Os02g39160	GO:0005506 GO:0016114 GO:0046429
LOC_Os03g56280	GO:0006108 GO:0030060 GO:0005488 GO:0044282 GO:0006096 GO:0044281
LOC_Os11g43900	GO:0005737
LOC_Os02g27110	GO:0008104
LOC_Os06g14740	GO:0050662 GO:0006573 GO:0008442 GO:0044282 GO:0006098 GO:0004616 GO:0004332 GO:0044281 GO:0006096 GO:0008270
LOC_Os03g55090	GO:0005975 GO:0030170 GO:0004645
LOC_Os01g31690	GO:0009654 GO:0042549 GO:0005509 GO:0019898
LOC_Os06g01390	GO:0050660 GO:0006635 GO:0005777 GO:0044281 GO:0044282 GO:0003995 GO:0003997 GO:0009055
LOC_Os07g45064	GO:0016773
LOC_Os04g16680	GO:0042578 GO:0005975
LOC_Os07g37550	GO:0016020 GO:0009765
LOC_Os01g51410	GO:0030170 GO:0006544 GO:0034641 GO:0004375 GO:0044281
LOC_Os04g57560	GO:0009055 GO:0016491
LOC_Os03g17070	GO:0045263 GO:0015986 GO:0015078 GO:0044281
LOC_Os01g52240	GO:0016020 GO:0009765
LOC_Os02g47970	GO:0005622 GO:0019538 GO:0043170 GO:0044281 GO:0003676 GO:0008168 GO:0006508 GO:0032259 GO:0004198
LOC_Os11g26860	GO:0004372 GO:0006563 GO:0006544 GO:0034641 GO:0044281 GO:0030170
LOC_Os07g04990	GO:0055114 GO:0016491
LOC_Os07g42950	GO:0003735 GO:0006412 GO:0034645 GO:0005840
LOC_Os07g08330	GO:0003735 GO:0006412 GO:0034645 GO:0005840
LOC_Os12g17910	GO:0044267 GO:0044260 GO:0005524 GO:0005515
LOC_Os03g53280	GO:0005488
LOC_Os01g46720	GO:0004674 GO:0006468 GO:0044260 GO:0005524
LOC_Os03g20100	GO:0003723
LOC_Os06g11990	GO:0005488
LOC_Os11g08670	GO:0003951 GO:0008152
LOC_Os11g01330	GO:0019538 GO:0005515 GO:0043170
LOC_Os02g35140	GO:0009725 GO:0005634 GO:0006355 GO:0034645 GO:0003677 GO:0046983
LOC_Os05g01700	GO:0016021 GO:0006810 GO:0042626 GO:0005524
LOC_Os05g06350	GO:0005643 GO:0008565 GO:0006606 GO:0005488 GO:0005737
LOC_Os01g65220	GO:0006139 GO:0005634 GO:0004534 GO:0003676 GO:0008270
LOC_Os02g50550	GO:0003924 GO:0005525
LOC_Os07g08030	GO:0009052 GO:0004751 GO:0044281 GO:0044282
LOC_Os02g43500	GO:0031072 GO:0006457 GO:0044260 GO:0051082
LOC_Os04g52960	GO:0003676 GO:0000166
LOC_Os03g16690	GO:0006629 GO:0008202
LOC_Os03g17180	GO:0016021 GO:0006810 GO:0042626 GO:0005524
LOC_Os05g34540	GO:0015031 GO:0005093 GO:0043087
LOC_Os03g16050	GO:0042578 GO:0005975
LOC_Os05g51450	GO:0019538 GO:0006508 GO:0004252 GO:0043170
LOC_Os02g01560	GO:0003735 GO:0005840 GO:0006412 GO:0034645 GO:0003723
LOC_Os10g32980	GO:0005515 GO:0016020 GO:0030244 GO:0016760 GO:0008270 GO:0034645
LOC_Os06g15420	GO:0006529 GO:0044281 GO:0004066 GO:0044283
LOC_Os10g41960	GO:0000166 GO:0006413 GO:0003723 GO:0034645 GO:0003743
LOC_Os09g38530	GO:0016021
LOC_Os07g06950	GO:0071103 GO:0006265 GO:0003690 GO:0006511 GO:0004221
LOC_Os07g38760	GO:0005643 GO:0000059 GO:0008565 GO:0005488 GO:0005737
LOC_Os10g10244	GO:0005737 GO:0034645 GO:0034641 GO:0043039 GO:0044281 GO:0003676 GO:0016876 GO:0006412 GO:0005524
LOC_Os06g04270	GO:0004802 GO:0008152
LOC_Os03g39610	GO:0016020 GO:0009765
LOC_Os02g50620	GO:0004739 GO:0043231 GO:0044281 GO:0044282 GO:0006096 GO:0055114
LOC_Os02g32030	GO:0003924 GO:0005525
LOC_Os06g17840	GO:0005488
LOC_Os03g10340	GO:0003735 GO:0006412 GO:0034645 GO:0005840
LOC_Os03g13380	GO:0016021
LOC_Os02g11830	GO:0006886 GO:0030117 GO:0016192 GO:0005515 GO:0005198
LOC_Os04g41560	GO:0008270 GO:0005622
LOC_Os02g33710	GO:0030170 GO:0044281 GO:0019752 GO:0016831
LOC_Os11g39020	GO:0016887 GO:0005524
LOC_Os03g52150	GO:0004222 GO:0019538 GO:0016020 GO:0043170 GO:0008270 GO:0007155 GO:0006508
LOC_Os07g04840	GO:0019898 GO:0009654 GO:0005509 GO:0015979
LOC_Os03g22900	GO:0005737 GO:0004427 GO:0000287 GO:0004386 GO:0006796 GO:0003677 GO:0005524
LOC_Os02g35630	GO:0015031 GO:0016887 GO:0005524 GO:0005515
LOC_Os02g02410	GO:0005524
LOC_Os01g38970	GO:0006807 GO:0004086 GO:0055114 GO:0046872 GO:0005524 GO:0016491
LOC_Os04g37619	GO:0009688 GO:0016020 GO:0009540 GO:0044281 GO:0044283 GO:0055114 GO:0009507
LOC_Os07g08970	GO:0017111 GO:0005524
LOC_Os01g68810	GO:0005488
LOC_Os04g52900	GO:0016021 GO:0006810 GO:0042626 GO:0005524
LOC_Os12g01190	GO:0005515 GO:0008270 GO:0003676 GO:0000166
LOC_Os06g47340	GO:0016020 GO:0015018
LOC_Os12g19381	GO:0071704 GO:0015977 GO:0016984 GO:0008152
LOC_Os06g01850	GO:0050661 GO:0050660 GO:0004324 GO:0042651 GO:0055114 GO:0009055
LOC_Os01g41710	GO:0016020 GO:0009765
LOC_Os04g20164	GO:0048038 GO:0005507 GO:0009308 GO:0008131
LOC_Os12g23180	GO:0003824 GO:0044237 GO:0050662
LOC_Os08g14450	GO:0006352 GO:0003700 GO:0006461 GO:0016987 GO:0006355 GO:0034645
LOC_Os02g44320	GO:0010876 GO:0006869
LOC_Os06g48940	GO:0005737 GO:0005975 GO:0016773 GO:0016310 GO:0016301 GO:0004553 GO:0005524
LOC_Os10g37180	GO:0034641 GO:0005960 GO:0006546 GO:0044281 GO:0044282
LOC_Os03g48140	GO:0016459 GO:0003774 GO:0005524
LOC_Os08g44860	GO:0019538 GO:0006508 GO:0008270 GO:0008237 GO:0043170
LOC_Os04g58110	GO:0030955 GO:0000287 GO:0044281 GO:0044282 GO:0004743 GO:0006096
LOC_Os05g47980	GO:0045261 GO:0015986 GO:0046933 GO:0000166 GO:0044281 GO:0046961 GO:0008553
LOC_Os05g48820	GO:0003700 GO:0006355 GO:0005634 GO:0034645 GO:0043565
LOC_Os03g11460	GO:0031177
LOC_Os10g42196	GO:0008270
LOC_Os03g52170	GO:0019288 GO:0044262 GO:0044281
LOC_Os01g19470	GO:0030246
LOC_Os01g51980	GO:0016846 GO:0030170
LOC_Os01g61814	GO:0003735 GO:0006412 GO:0034645 GO:0015935
LOC_Os03g44620	GO:0031072 GO:0006457 GO:0044260 GO:0051082
LOC_Os05g11320	GO:0046872
LOC_Os03g08570	GO:0016117 GO:0016705 GO:0009536 GO:0055114 GO:0009055
LOC_Os06g37180	GO:0033180 GO:0015986 GO:0044281 GO:0046961 GO:0046933
LOC_Os06g05880	GO:0003779 GO:0015629 GO:0030036
LOC_Os01g38950	GO:0004674 GO:0006468 GO:0004713 GO:0005524 GO:0044260

## Sheet: Enriched entries for tissue spe
S4b Table. Detail description of enriched rice gene entries significantly expressed for leaf and root tissues based on salinity treatment (GSE73181, Zhou et al., 2016).
GO_acc	term_type	Term	queryitem	querytotal	bgitem	bgtotal	pvalue	FDR	entries
GO:0008152	P	metabolic process	74	162	12784	54971	3.4e-10	1.2e-07	LOC_Os07g04240.1 LOC_Os11g11390.1 LOC_Os08g34720.1 LOC_Os09g29070.1 LOC_Os04g33190.1 LOC_Os02g02890.1 LOC_Os09g17740.1 LOC_Os08g41990.1 LOC_Os05g47560.1 LOC_Os01g39260.1 LOC_Os12g19470.2 LOC_Os07g09340.1 LOC_Os02g55140.1 LOC_Os03g57340.1 LOC_Os03g19410.1 LOC_Os07g05480.1 LOC_Os08g45080.1 LOC_Os05g49800.1 LOC_Os02g44520.1 LOC_Os01g18630.1 LOC_Os09g24700.1 LOC_Os01g60440.1 LOC_Os06g15990.1 LOC_Os06…
GO:0009987	P	cellular process	66	162	10766	54971	5.6e-10	1.2e-07	LOC_Os07g04240.1 LOC_Os11g11390.1 LOC_Os08g34720.1 LOC_Os09g29070.1 LOC_Os02g02890.1 LOC_Os09g17740.1 LOC_Os08g41990.1 LOC_Os05g47560.1 LOC_Os06g39906.1 LOC_Os04g18090.1 LOC_Os03g57340.1 LOC_Os12g38000.1 LOC_Os07g05480.1 LOC_Os08g45080.1 LOC_Os05g49800.1 LOC_Os09g24700.1 LOC_Os01g60440.1 LOC_Os05g48200.1 LOC_Os03g23950.1 LOC_Os07g10150.1 LOC_Os01g37800.1 LOC_Os12g08770.1 LOC_Os05g33840.1 LOC_Os01…
GO:0044237	P	cellular metabolic process	54	162	8922	54971	7.6e-08	1.1e-05	LOC_Os07g04240.1 LOC_Os11g11390.1 LOC_Os08g34720.1 LOC_Os09g29070.1 LOC_Os02g02890.1 LOC_Os09g17740.1 LOC_Os08g41990.1 LOC_Os05g47560.1 LOC_Os06g39906.1 LOC_Os03g57340.1 LOC_Os07g05480.1 LOC_Os08g45080.1 LOC_Os05g49800.1 LOC_Os09g24700.1 LOC_Os01g60440.1 LOC_Os05g48200.1 LOC_Os01g37800.1 LOC_Os05g33840.1 LOC_Os01g11900.1 LOC_Os09g30412.1 LOC_Os07g40580.1 LOC_Os12g08770.1 LOC_Os05g41510.1 LOC_Os05…
GO:0070727	P	cellular macromolecule localization	9	162	300	54971	3.9e-07	2.7e-05	LOC_Os11g01380.1 LOC_Os05g41060.1 LOC_Os12g01390.1 LOC_Os03g23950.1 LOC_Os07g10150.1 LOC_Os01g37800.1 LOC_Os01g17430.1 LOC_Os01g21820.1 LOC_Os01g14950.1
GO:0006886	P	intracellular protein transport	9	162	296	54971	3.5e-07	2.7e-05	LOC_Os11g01380.1 LOC_Os05g41060.1 LOC_Os12g01390.1 LOC_Os03g23950.1 LOC_Os07g10150.1 LOC_Os01g37800.1 LOC_Os01g17430.1 LOC_Os01g21820.1 LOC_Os01g14950.1
GO:0034613	P	cellular protein localization	9	162	300	54971	3.9e-07	2.7e-05	LOC_Os11g01380.1 LOC_Os05g41060.1 LOC_Os12g01390.1 LOC_Os03g23950.1 LOC_Os07g10150.1 LOC_Os01g37800.1 LOC_Os01g17430.1 LOC_Os01g21820.1 LOC_Os01g14950.1
GO:0044249	P	cellular biosynthetic process	32	162	4144	54971	5e-07	3e-05	LOC_Os11g11390.1 LOC_Os08g34720.1 LOC_Os09g29070.1 LOC_Os08g41990.1 LOC_Os06g39906.1 LOC_Os03g08010.1 LOC_Os05g49800.1 LOC_Os09g24700.1 LOC_Os08g45080.1 LOC_Os05g48200.1 LOC_Os01g37800.1 LOC_Os05g33840.1 LOC_Os07g40580.1 LOC_Os05g41510.1 LOC_Os05g01020.2 LOC_Os03g21940.1 LOC_Os06g13660.1 LOC_Os03g52460.1 LOC_Os07g46750.1 LOC_Os06g43850.1 LOC_Os12g01449.1 LOC_Os11g06020.1 LOC_Os07g42300.1 LOC_Os05…
GO:0006810	P	transport	22	162	2203	54971	6.9e-07	3.2e-05	LOC_Os02g04020.1 LOC_Os07g09340.1 LOC_Os08g39370.1 LOC_Os05g41060.1 LOC_Os03g23950.1 LOC_Os07g10150.1 LOC_Os01g37800.1 LOC_Os01g21820.1 LOC_Os10g10500.1 LOC_Os09g07900.1 LOC_Os04g47220.1 LOC_Os06g43850.1 LOC_Os01g18670.1 LOC_Os12g02320.1 LOC_Os01g49190.1 LOC_Os12g01390.1 LOC_Os09g36930.1 LOC_Os11g01380.1 LOC_Os01g17430.1 LOC_Os01g25386.1 LOC_Os01g14950.1 LOC_Os06g08080.1
GO:0051234	P	establishment of localization	22	162	2203	54971	6.9e-07	3.2e-05	LOC_Os02g04020.1 LOC_Os07g09340.1 LOC_Os08g39370.1 LOC_Os05g41060.1 LOC_Os03g23950.1 LOC_Os07g10150.1 LOC_Os01g37800.1 LOC_Os01g21820.1 LOC_Os10g10500.1 LOC_Os09g07900.1 LOC_Os04g47220.1 LOC_Os06g43850.1 LOC_Os01g18670.1 LOC_Os12g02320.1 LOC_Os01g49190.1 LOC_Os12g01390.1 LOC_Os09g36930.1 LOC_Os11g01380.1 LOC_Os01g17430.1 LOC_Os01g25386.1 LOC_Os01g14950.1 LOC_Os06g08080.1
GO:0051179	P	localization	22	162	2227	54971	8.2e-07	3.5e-05	LOC_Os02g04020.1 LOC_Os07g09340.1 LOC_Os08g39370.1 LOC_Os05g41060.1 LOC_Os03g23950.1 LOC_Os07g10150.1 LOC_Os01g37800.1 LOC_Os01g21820.1 LOC_Os10g10500.1 LOC_Os09g07900.1 LOC_Os04g47220.1 LOC_Os06g43850.1 LOC_Os01g18670.1 LOC_Os12g02320.1 LOC_Os01g49190.1 LOC_Os12g01390.1 LOC_Os09g36930.1 LOC_Os11g01380.1 LOC_Os01g17430.1 LOC_Os01g25386.1 LOC_Os01g14950.1 LOC_Os06g08080.1
GO:0033036	P	macromolecule localization	11	162	564	54971	1.2e-06	4.4e-05	LOC_Os09g07900.1 LOC_Os12g02320.1 LOC_Os05g41060.1 LOC_Os12g01390.1 LOC_Os03g23950.1 LOC_Os07g10150.1 LOC_Os01g37800.1 LOC_Os01g17430.1 LOC_Os01g21820.1 LOC_Os01g14950.1 LOC_Os11g01380.1
GO:0046907	P	intracellular transport	9	162	345	54971	1.2e-06	4.4e-05	LOC_Os11g01380.1 LOC_Os05g41060.1 LOC_Os12g01390.1 LOC_Os03g23950.1 LOC_Os07g10150.1 LOC_Os01g37800.1 LOC_Os01g17430.1 LOC_Os01g21820.1 LOC_Os01g14950.1
GO:0006091	P	generation of precursor metabolites and energy	9	162	352	54971	1.4e-06	4.5e-05	LOC_Os07g04240.1 LOC_Os08g33820.1 LOC_Os09g29070.1 LOC_Os01g49190.1 LOC_Os09g17740.1 LOC_Os03g52460.1 LOC_Os06g43850.1 LOC_Os04g38410.1 LOC_Os07g45090.1
GO:0009058	P	biosynthetic process	32	162	4447	54971	2.2e-06	6.8e-05	LOC_Os11g11390.1 LOC_Os08g34720.1 LOC_Os09g29070.1 LOC_Os08g41990.1 LOC_Os06g39906.1 LOC_Os03g08010.1 LOC_Os05g49800.1 LOC_Os09g24700.1 LOC_Os08g45080.1 LOC_Os05g48200.1 LOC_Os01g37800.1 LOC_Os05g33840.1 LOC_Os07g40580.1 LOC_Os05g41510.1 LOC_Os05g01020.2 LOC_Os03g21940.1 LOC_Os06g13660.1 LOC_Os03g52460.1 LOC_Os07g46750.1 LOC_Os06g43850.1 LOC_Os12g01449.1 LOC_Os11g06020.1 LOC_Os07g42300.1 LOC_Os05…
GO:0045184	P	establishment of protein localization	9	162	421	54971	5.8e-06	0.00015	LOC_Os11g01380.1 LOC_Os05g41060.1 LOC_Os12g01390.1 LOC_Os03g23950.1 LOC_Os07g10150.1 LOC_Os01g37800.1 LOC_Os01g17430.1 LOC_Os01g21820.1 LOC_Os01g14950.1
GO:0015031	P	protein transport	9	162	421	54971	5.8e-06	0.00015	LOC_Os11g01380.1 LOC_Os05g41060.1 LOC_Os12g01390.1 LOC_Os03g23950.1 LOC_Os07g10150.1 LOC_Os01g37800.1 LOC_Os01g17430.1 LOC_Os01g21820.1 LOC_Os01g14950.1
GO:0008104	P	protein localization	9	162	437	54971	7.8e-06	0.00019	LOC_Os11g01380.1 LOC_Os05g41060.1 LOC_Os12g01390.1 LOC_Os03g23950.1 LOC_Os07g10150.1 LOC_Os01g37800.1 LOC_Os01g17430.1 LOC_Os01g21820.1 LOC_Os01g14950.1
GO:0051649	P	establishment of localization in cell	9	162	447	54971	9.3e-06	0.00022	LOC_Os11g01380.1 LOC_Os05g41060.1 LOC_Os12g01390.1 LOC_Os03g23950.1 LOC_Os07g10150.1 LOC_Os01g37800.1 LOC_Os01g17430.1 LOC_Os01g21820.1 LOC_Os01g14950.1
GO:0051641	P	cellular localization	9	162	459	54971	1.1e-05	0.00025	LOC_Os11g01380.1 LOC_Os05g41060.1 LOC_Os12g01390.1 LOC_Os03g23950.1 LOC_Os07g10150.1 LOC_Os01g37800.1 LOC_Os01g17430.1 LOC_Os01g21820.1 LOC_Os01g14950.1
GO:0044085	P	cellular component biogenesis	8	162	380	54971	2.2e-05	0.00045	LOC_Os04g18090.1 LOC_Os12g01390.1 LOC_Os03g23950.1 LOC_Os07g10150.1 LOC_Os01g17430.1 LOC_Os07g38730.1 LOC_Os08g03640.1 LOC_Os11g01380.1
GO:0065003	P	macromolecular complex assembly	7	162	303	54971	4e-05	0.00077	LOC_Os11g01380.1 LOC_Os12g01390.1 LOC_Os03g23950.1 LOC_Os07g10150.1 LOC_Os04g18090.1 LOC_Os01g17430.1 LOC_Os07g38730.1
GO:0022607	P	cellular component assembly	7	162	305	54971	4.2e-05	0.00077	LOC_Os11g01380.1 LOC_Os12g01390.1 LOC_Os03g23950.1 LOC_Os07g10150.1 LOC_Os04g18090.1 LOC_Os01g17430.1 LOC_Os07g38730.1
GO:0044238	P	primary metabolic process	52	162	10360	54971	4e-05	0.00077	LOC_Os02g44520.1 LOC_Os11g11390.1 LOC_Os08g34720.1 LOC_Os09g29070.1 LOC_Os02g02890.1 LOC_Os05g47560.1 LOC_Os01g39260.1 LOC_Os02g55140.1 LOC_Os03g57340.1 LOC_Os03g19410.1 LOC_Os08g45080.1 LOC_Os05g49800.1 LOC_Os01g18630.1 LOC_Os09g24700.1 LOC_Os01g60440.1 LOC_Os05g48200.1 LOC_Os01g37800.1 LOC_Os05g33840.1 LOC_Os01g11900.1 LOC_Os07g46790.1 LOC_Os07g40580.1 LOC_Os05g41510.1 LOC_Os05g01020.2 LOC_Os09…
GO:0070271	P	protein complex biogenesis	6	162	212	54971	4.9e-05	0.00079	LOC_Os11g01380.1 LOC_Os12g01390.1 LOC_Os03g23950.1 LOC_Os07g10150.1 LOC_Os01g17430.1 LOC_Os07g38730.1
GO:0015992	P	proton transport	5	162	130	54971	5.2e-05	0.00079	LOC_Os06g43850.1 LOC_Os07g09340.1 LOC_Os10g10500.1 LOC_Os01g49190.1 LOC_Os06g08080.1
GO:0015979	P	photosynthesis	5	162	128	54971	4.9e-05	0.00079	LOC_Os07g05480.1 LOC_Os08g33820.1 LOC_Os04g38410.1 LOC_Os12g08770.1 LOC_Os09g17740.1
GO:0006818	P	hydrogen transport	5	162	130	54971	5.2e-05	0.00079	LOC_Os06g43850.1 LOC_Os07g09340.1 LOC_Os10g10500.1 LOC_Os01g49190.1 LOC_Os06g08080.1
GO:0006461	P	protein complex assembly	6	162	212	54971	4.9e-05	0.00079	LOC_Os11g01380.1 LOC_Os12g01390.1 LOC_Os03g23950.1 LOC_Os07g10150.1 LOC_Os01g17430.1 LOC_Os07g38730.1
GO:0043933	P	macromolecular complex subunit organization	7	162	323	54971	6e-05	0.00087	LOC_Os11g01380.1 LOC_Os12g01390.1 LOC_Os03g23950.1 LOC_Os07g10150.1 LOC_Os04g18090.1 LOC_Os01g17430.1 LOC_Os07g38730.1
GO:0006412	P	translation	11	162	865	54971	6.2e-05	0.00087	LOC_Os11g11390.1 LOC_Os03g21940.1 LOC_Os06g13660.1 LOC_Os09g24700.1 LOC_Os03g59310.1 LOC_Os12g38000.1 LOC_Os07g46750.1 LOC_Os03g08010.1 LOC_Os07g40580.1 LOC_Os07g42300.1 LOC_Os08g03640.1
GO:0043170	P	macromolecule metabolic process	44	162	8393	54971	7.4e-05	0.001	LOC_Os02g44520.1 LOC_Os11g11390.1 LOC_Os09g29070.1 LOC_Os02g02890.1 LOC_Os05g47560.1 LOC_Os01g39260.1 LOC_Os02g55140.1 LOC_Os03g57340.1 LOC_Os03g19410.1 LOC_Os08g45080.1 LOC_Os01g18630.1 LOC_Os09g24700.1 LOC_Os01g60440.1 LOC_Os01g37800.1 LOC_Os01g11900.1 LOC_Os07g40580.1 LOC_Os05g41510.1 LOC_Os05g01020.2 LOC_Os09g07900.1 LOC_Os03g21940.1 LOC_Os06g13660.1 LOC_Os05g23740.1 LOC_Os06g36700.1 LOC_Os03…
GO:0015672	P	monovalent inorganic cation transport	6	162	232	54971	7.9e-05	0.001	LOC_Os01g49190.1 LOC_Os08g39370.1 LOC_Os06g43850.1 LOC_Os07g09340.1 LOC_Os10g10500.1 LOC_Os06g08080.1
GO:0016043	P	cellular component organization	8	162	491	54971	0.00012	0.0016	LOC_Os04g18090.1 LOC_Os12g01390.1 LOC_Os03g23950.1 LOC_Os07g10150.1 LOC_Os01g17430.1 LOC_Os07g38730.1 LOC_Os07g31450.1 LOC_Os11g01380.1
GO:0034645	P	cellular macromolecule biosynthetic process	23	162	3386	54971	0.00017	0.0021	LOC_Os11g11390.1 LOC_Os06g39906.1 LOC_Os03g08010.1 LOC_Os09g24700.1 LOC_Os08g45080.1 LOC_Os01g37800.1 LOC_Os07g40580.1 LOC_Os03g40270.1 LOC_Os05g01020.2 LOC_Os03g21940.1 LOC_Os06g13660.1 LOC_Os03g52460.1 LOC_Os07g46750.1 LOC_Os12g01449.1 LOC_Os11g06020.1 LOC_Os07g42300.1 LOC_Os05g03040.1 LOC_Os03g59310.1 LOC_Os05g41510.1 LOC_Os12g38000.1 LOC_Os02g04490.1 LOC_Os08g03640.1 LOC_Os07g31450.1
GO:0009059	P	macromolecule biosynthetic process	23	162	3393	54971	0.00017	0.0021	LOC_Os11g11390.1 LOC_Os06g39906.1 LOC_Os03g08010.1 LOC_Os09g24700.1 LOC_Os08g45080.1 LOC_Os01g37800.1 LOC_Os07g40580.1 LOC_Os03g40270.1 LOC_Os05g01020.2 LOC_Os03g21940.1 LOC_Os06g13660.1 LOC_Os03g52460.1 LOC_Os07g46750.1 LOC_Os12g01449.1 LOC_Os11g06020.1 LOC_Os07g42300.1 LOC_Os05g03040.1 LOC_Os03g59310.1 LOC_Os05g41510.1 LOC_Os12g38000.1 LOC_Os02g04490.1 LOC_Os08g03640.1 LOC_Os07g31450.1
GO:0044281	P	small molecule metabolic process	12	162	1322	54971	0.00062	0.0073	LOC_Os06g13660.1 LOC_Os09g29070.1 LOC_Os01g49190.1 LOC_Os12g08730.1 LOC_Os03g52460.1 LOC_Os05g48200.1 LOC_Os08g04180.1 LOC_Os05g49800.1 LOC_Os06g43850.1 LOC_Os02g41590.1 LOC_Os08g34720.1 LOC_Os11g26850.2
GO:0010467	P	gene expression	21	162	3283	54971	0.00072	0.0082	LOC_Os11g11390.1 LOC_Os03g21940.1 LOC_Os06g13660.1 LOC_Os09g24700.1 LOC_Os08g45080.1 LOC_Os05g03040.1 LOC_Os03g59310.1 LOC_Os12g38000.1 LOC_Os07g40580.1 LOC_Os06g39906.1 LOC_Os01g37800.1 LOC_Os07g46750.1 LOC_Os05g01020.2 LOC_Os12g01449.1 LOC_Os03g08010.1 LOC_Os11g06020.1 LOC_Os07g42300.1 LOC_Os02g04490.1 LOC_Os05g41510.1 LOC_Os08g03640.1 LOC_Os07g31450.1
GO:0019538	P	protein metabolic process	29	162	5253	54971	0.00074	0.0082	LOC_Os02g44520.1 LOC_Os11g11390.1 LOC_Os02g02890.1 LOC_Os05g47560.1 LOC_Os01g39260.1 LOC_Os02g55140.1 LOC_Os03g08010.1 LOC_Os03g19410.1 LOC_Os09g24700.1 LOC_Os01g60440.1 LOC_Os01g18630.1 LOC_Os07g40580.1 LOC_Os09g07900.1 LOC_Os03g21940.1 LOC_Os06g13660.1 LOC_Os05g23740.1 LOC_Os06g36700.1 LOC_Os03g11410.1 LOC_Os07g46750.1 LOC_Os07g42300.1 LOC_Os11g26910.1 LOC_Os09g27030.2 LOC_Os03g59310.1 LOC_Os09…
GO:0044260	P	cellular macromolecule metabolic process	36	162	7137	54971	0.00083	0.009	LOC_Os11g11390.1 LOC_Os09g29070.1 LOC_Os02g02890.1 LOC_Os05g47560.1 LOC_Os06g39906.1 LOC_Os03g08010.1 LOC_Os08g45080.1 LOC_Os09g24700.1 LOC_Os01g60440.1 LOC_Os01g37800.1 LOC_Os01g11900.1 LOC_Os07g40580.1 LOC_Os05g41510.1 LOC_Os05g01020.2 LOC_Os09g07900.1 LOC_Os03g21940.1 LOC_Os06g13660.1 LOC_Os05g23740.1 LOC_Os06g36700.1 LOC_Os03g52460.1 LOC_Os12g38000.1 LOC_Os07g46750.1 LOC_Os12g01449.1 LOC_Os11…
GO:0006457	P	protein folding	5	162	287	54971	0.0018	0.019	LOC_Os09g30412.1 LOC_Os05g23740.1 LOC_Os03g57340.1 LOC_Os02g02890.1 LOC_Os06g36700.1
GO:0016192	P	vesicle-mediated transport	5	162	292	54971	0.0019	0.02	LOC_Os11g01380.1 LOC_Os03g23950.1 LOC_Os07g10150.1 LOC_Os01g17430.1 LOC_Os12g01390.1
GO:0006812	P	cation transport	6	162	446	54971	0.0023	0.023	LOC_Os01g49190.1 LOC_Os08g39370.1 LOC_Os06g43850.1 LOC_Os07g09340.1 LOC_Os10g10500.1 LOC_Os06g08080.1
GO:0044271	P	cellular nitrogen compound biosynthetic process	5	162	342	54971	0.0037	0.037	LOC_Os08g41990.1 LOC_Os05g48200.1 LOC_Os08g34720.1 LOC_Os02g41590.1 LOC_Os05g49800.1
GO:0034641	P	cellular nitrogen compound metabolic process	7	162	690	54971	0.0047	0.045	LOC_Os06g13660.1 LOC_Os08g41990.1 LOC_Os05g48200.1 LOC_Os08g04180.1 LOC_Os05g49800.1 LOC_Os02g41590.1 LOC_Os08g34720.1
GO:0046483	P	heterocycle metabolic process	5	162	363	54971	0.0048	0.045	LOC_Os08g41990.1 LOC_Os06g43850.1 LOC_Os02g41590.1 LOC_Os08g04180.1 LOC_Os01g49190.1
GO:0044283	P	small molecule biosynthetic process	5	162	378	54971	0.0057	0.052	LOC_Os05g48200.1 LOC_Os08g34720.1 LOC_Os09g29070.1 LOC_Os02g41590.1 LOC_Os05g49800.1
GO:0006811	P	ion transport	6	162	552	54971	0.0064	0.057	LOC_Os01g49190.1 LOC_Os08g39370.1 LOC_Os06g43850.1 LOC_Os07g09340.1 LOC_Os10g10500.1 LOC_Os06g08080.1
GO:0044267	P	cellular protein metabolic process	21	162	3970	54971	0.0068	0.06	LOC_Os09g07900.1 LOC_Os11g11390.1 LOC_Os03g21940.1 LOC_Os06g13660.1 LOC_Os03g08010.1 LOC_Os09g24700.1 LOC_Os02g02890.1 LOC_Os03g59310.1 LOC_Os05g47560.1 LOC_Os12g38000.1 LOC_Os07g46750.1 LOC_Os09g30412.1 LOC_Os01g60440.1 LOC_Os03g57340.1 LOC_Os07g40580.1 LOC_Os11g26910.1 LOC_Os05g23740.1 LOC_Os04g56530.1 LOC_Os07g42300.1 LOC_Os08g03640.1 LOC_Os06g36700.1
GO:0006807	P	nitrogen compound metabolic process	20	162	3951	54971	0.013	0.11	LOC_Os05g03040.1 LOC_Os06g13660.1 LOC_Os01g49190.1 LOC_Os08g45080.1 LOC_Os08g41990.1 LOC_Os08g04180.1 LOC_Os05g48200.1 LOC_Os06g39906.1 LOC_Os12g01449.1 LOC_Os01g37800.1 LOC_Os05g49800.1 LOC_Os06g43850.1 LOC_Os02g41590.1 LOC_Os01g11900.1 LOC_Os08g34720.1 LOC_Os07g31450.1 LOC_Os11g06020.1 LOC_Os02g04490.1 LOC_Os05g41510.1 LOC_Os05g01020.2
GO:0006082	P	organic acid metabolic process	6	162	647	54971	0.013	0.11	LOC_Os06g13660.1 LOC_Os09g29070.1 LOC_Os05g48200.1 LOC_Os08g04180.1 LOC_Os05g49800.1 LOC_Os08g34720.1
GO:0019752	P	carboxylic acid metabolic process	6	162	646	54971	0.013	0.11	LOC_Os06g13660.1 LOC_Os09g29070.1 LOC_Os05g48200.1 LOC_Os08g04180.1 LOC_Os05g49800.1 LOC_Os08g34720.1
GO:0043436	P	oxoacid metabolic process	6	162	646	54971	0.013	0.11	LOC_Os06g13660.1 LOC_Os09g29070.1 LOC_Os05g48200.1 LOC_Os08g04180.1 LOC_Os05g49800.1 LOC_Os08g34720.1
GO:0042180	P	cellular ketone metabolic process	6	162	651	54971	0.013	0.11	LOC_Os06g13660.1 LOC_Os09g29070.1 LOC_Os05g48200.1 LOC_Os08g04180.1 LOC_Os05g49800.1 LOC_Os08g34720.1
GO:0006520	P	cellular amino acid metabolic process	5	162	481	54971	0.015	0.12	LOC_Os08g04180.1 LOC_Os05g48200.1 LOC_Os06g13660.1 LOC_Os08g34720.1 LOC_Os05g49800.1
GO:0006355	P	regulation of transcription	DNA-dependent	8	162	1088	54971	0.016	0.12	LOC_Os05g03040.1 LOC_Os08g45080.1 LOC_Os06g39906.1 LOC_Os01g37800.1 LOC_Os11g06020.1 LOC_Os02g04490.1 LOC_Os05g41510.1 LOC_Os05g01020.2
GO:0051252	P	regulation of RNA metabolic process	8	162	1095	54971	0.017	0.13	LOC_Os05g03040.1 LOC_Os08g45080.1 LOC_Os06g39906.1 LOC_Os01g37800.1 LOC_Os11g06020.1 LOC_Os02g04490.1 LOC_Os05g41510.1 LOC_Os05g01020.2
GO:0006351	P	transcription	DNA-dependent	8	162	1134	54971	0.02	0.15	LOC_Os05g03040.1 LOC_Os08g45080.1 LOC_Os06g39906.1 LOC_Os01g37800.1 LOC_Os11g06020.1 LOC_Os02g04490.1 LOC_Os05g41510.1 LOC_Os05g01020.2
GO:0032774	P	RNA biosynthetic process	8	162	1138	54971	0.021	0.15	LOC_Os05g03040.1 LOC_Os08g45080.1 LOC_Os06g39906.1 LOC_Os01g37800.1 LOC_Os11g06020.1 LOC_Os02g04490.1 LOC_Os05g41510.1 LOC_Os05g01020.2
GO:0044106	P	cellular amine metabolic process	5	162	528	54971	0.021	0.15	LOC_Os08g04180.1 LOC_Os05g48200.1 LOC_Os06g13660.1 LOC_Os08g34720.1 LOC_Os05g49800.1
GO:0009056	P	catabolic process	5	162	548	54971	0.024	0.17	LOC_Os07g04240.1 LOC_Os09g29070.1 LOC_Os01g39260.1 LOC_Os11g26910.1 LOC_Os04g55710.1
GO:0006519	P	cellular amino acid and derivative metabolic process	5	162	559	54971	0.026	0.18	LOC_Os08g04180.1 LOC_Os05g48200.1 LOC_Os06g13660.1 LOC_Os08g34720.1 LOC_Os05g49800.1
GO:0006508	P	proteolysis	9	162	1429	54971	0.027	0.18	LOC_Os02g44520.1 LOC_Os09g27030.2 LOC_Os01g39260.1 LOC_Os01g18630.1 LOC_Os03g11410.1 LOC_Os02g55140.1 LOC_Os03g19410.1 LOC_Os07g29620.1 LOC_Os11g26910.1
GO:0009308	P	amine metabolic process	5	162	577	54971	0.029	0.2	LOC_Os08g04180.1 LOC_Os05g48200.1 LOC_Os06g13660.1 LOC_Os08g34720.1 LOC_Os05g49800.1
GO:0006118	P	electron transport	8	162	1245	54971	0.032	0.21	LOC_Os07g04240.1 LOC_Os06g46799.1 LOC_Os06g01210.1 LOC_Os05g48200.1 LOC_Os12g25690.1 LOC_Os07g37030.1 LOC_Os07g45090.1 LOC_Os02g34810.1
GO:0016070	P	RNA metabolic process	9	162	1599	54971	0.049	0.32	LOC_Os05g03040.1 LOC_Os06g13660.1 LOC_Os08g45080.1 LOC_Os06g39906.1 LOC_Os01g37800.1 LOC_Os11g06020.1 LOC_Os02g04490.1 LOC_Os05g41510.1 LOC_Os05g01020.2
GO:0050794	P	regulation of cellular process	13	162	2639	54971	0.05	0.32	LOC_Os05g03040.1 LOC_Os05g41060.1 LOC_Os12g08730.1 LOC_Os06g39906.1 LOC_Os01g37800.1 LOC_Os12g01449.1 LOC_Os07g31450.1 LOC_Os08g45080.1 LOC_Os11g06020.1 LOC_Os01g68480.1 LOC_Os02g04490.1 LOC_Os05g41510.1 LOC_Os05g01020.2
GO:0050789	P	regulation of biological process	13	162	2773	54971	0.068	0.43	LOC_Os05g03040.1 LOC_Os05g41060.1 LOC_Os12g08730.1 LOC_Os06g39906.1 LOC_Os01g37800.1 LOC_Os12g01449.1 LOC_Os07g31450.1 LOC_Os08g45080.1 LOC_Os11g06020.1 LOC_Os01g68480.1 LOC_Os02g04490.1 LOC_Os05g41510.1 LOC_Os05g01020.2
GO:0006139	P	nucleobase	nucleoside	nucleotide and nucleic acid metabolic process	15	162	3388	54971	0.077	0.47	LOC_Os05g03040.1 LOC_Os06g13660.1 LOC_Os01g49190.1 LOC_Os08g45080.1 LOC_Os06g39906.1 LOC_Os12g01449.1 LOC_Os01g37800.1 LOC_Os06g43850.1 LOC_Os02g41590.1 LOC_Os01g11900.1 LOC_Os07g31450.1 LOC_Os11g06020.1 LOC_Os02g04490.1 LOC_Os05g41510.1 LOC_Os05g01020.2
GO:0045449	P	regulation of transcription	10	162	2031	54971	0.08	0.48	LOC_Os05g03040.1 LOC_Os08g45080.1 LOC_Os06g39906.1 LOC_Os01g37800.1 LOC_Os12g01449.1 LOC_Os07g31450.1 LOC_Os11g06020.1 LOC_Os02g04490.1 LOC_Os05g41510.1 LOC_Os05g01020.2
GO:0019219	P	regulation of nucleobase	nucleoside	nucleotide and nucleic acid metabolic process	10	162	2042	54971	0.082	0.48	LOC_Os05g03040.1 LOC_Os08g45080.1 LOC_Os06g39906.1 LOC_Os01g37800.1 LOC_Os12g01449.1 LOC_Os07g31450.1 LOC_Os11g06020.1 LOC_Os02g04490.1 LOC_Os05g41510.1 LOC_Os05g01020.2
GO:0051171	P	regulation of nitrogen compound metabolic process	10	162	2042	54971	0.082	0.48	LOC_Os05g03040.1 LOC_Os08g45080.1 LOC_Os06g39906.1 LOC_Os01g37800.1 LOC_Os12g01449.1 LOC_Os07g31450.1 LOC_Os11g06020.1 LOC_Os02g04490.1 LOC_Os05g41510.1 LOC_Os05g01020.2
GO:0031326	P	regulation of cellular biosynthetic process	10	162	2079	54971	0.089	0.51	LOC_Os05g03040.1 LOC_Os08g45080.1 LOC_Os06g39906.1 LOC_Os01g37800.1 LOC_Os12g01449.1 LOC_Os07g31450.1 LOC_Os11g06020.1 LOC_Os02g04490.1 LOC_Os05g41510.1 LOC_Os05g01020.2
GO:0009889	P	regulation of biosynthetic process	10	162	2079	54971	0.089	0.51	LOC_Os05g03040.1 LOC_Os08g45080.1 LOC_Os06g39906.1 LOC_Os01g37800.1 LOC_Os12g01449.1 LOC_Os07g31450.1 LOC_Os11g06020.1 LOC_Os02g04490.1 LOC_Os05g41510.1 LOC_Os05g01020.2
GO:0010556	P	regulation of macromolecule biosynthetic process	10	162	2079	54971	0.089	0.51	LOC_Os05g03040.1 LOC_Os08g45080.1 LOC_Os06g39906.1 LOC_Os01g37800.1 LOC_Os12g01449.1 LOC_Os07g31450.1 LOC_Os11g06020.1 LOC_Os02g04490.1 LOC_Os05g41510.1 LOC_Os05g01020.2
GO:0065007	P	biological regulation	13	162	2916	54971	0.091	0.51	LOC_Os05g03040.1 LOC_Os05g41060.1 LOC_Os12g08730.1 LOC_Os06g39906.1 LOC_Os01g37800.1 LOC_Os12g01449.1 LOC_Os07g31450.1 LOC_Os08g45080.1 LOC_Os11g06020.1 LOC_Os01g68480.1 LOC_Os02g04490.1 LOC_Os05g41510.1 LOC_Os05g01020.2
GO:0010468	P	regulation of gene expression	10	162	2107	54971	0.095	0.53	LOC_Os05g03040.1 LOC_Os08g45080.1 LOC_Os06g39906.1 LOC_Os01g37800.1 LOC_Os12g01449.1 LOC_Os07g31450.1 LOC_Os11g06020.1 LOC_Os02g04490.1 LOC_Os05g41510.1 LOC_Os05g01020.2
GO:0031323	P	regulation of cellular metabolic process	10	162	2115	54971	0.097	0.53	LOC_Os05g03040.1 LOC_Os08g45080.1 LOC_Os06g39906.1 LOC_Os01g37800.1 LOC_Os12g01449.1 LOC_Os07g31450.1 LOC_Os11g06020.1 LOC_Os02g04490.1 LOC_Os05g41510.1 LOC_Os05g01020.2
GO:0080090	P	regulation of primary metabolic process	10	162	2166	54971	0.11	0.58	LOC_Os05g03040.1 LOC_Os08g45080.1 LOC_Os06g39906.1 LOC_Os01g37800.1 LOC_Os12g01449.1 LOC_Os07g31450.1 LOC_Os11g06020.1 LOC_Os02g04490.1 LOC_Os05g41510.1 LOC_Os05g01020.2
GO:0006350	P	transcription	10	162	2165	54971	0.11	0.58	LOC_Os05g03040.1 LOC_Os08g45080.1 LOC_Os06g39906.1 LOC_Os01g37800.1 LOC_Os12g01449.1 LOC_Os07g31450.1 LOC_Os11g06020.1 LOC_Os02g04490.1 LOC_Os05g41510.1 LOC_Os05g01020.2
GO:0060255	P	regulation of macromolecule metabolic process	10	162	2196	54971	0.12	0.61	LOC_Os05g03040.1 LOC_Os08g45080.1 LOC_Os06g39906.1 LOC_Os01g37800.1 LOC_Os12g01449.1 LOC_Os07g31450.1 LOC_Os11g06020.1 LOC_Os02g04490.1 LOC_Os05g41510.1 LOC_Os05g01020.2
GO:0019222	P	regulation of metabolic process	10	162	2223	54971	0.12	0.64	LOC_Os05g03040.1 LOC_Os08g45080.1 LOC_Os06g39906.1 LOC_Os01g37800.1 LOC_Os12g01449.1 LOC_Os07g31450.1 LOC_Os11g06020.1 LOC_Os02g04490.1 LOC_Os05g41510.1 LOC_Os05g01020.2
GO:0016310	P	phosphorylation	6	162	2210	54971	0.64	1	LOC_Os01g49190.1 LOC_Os01g60440.1 LOC_Os05g47560.1 LOC_Os06g43850.1 LOC_Os07g45090.1 LOC_Os04g56530.1
GO:0006796	P	phosphate metabolic process	6	162	2384	54971	0.71	1	LOC_Os01g49190.1 LOC_Os01g60440.1 LOC_Os05g47560.1 LOC_Os06g43850.1 LOC_Os07g45090.1 LOC_Os04g56530.1
GO:0006793	P	phosphorus metabolic process	6	162	2384	54971	0.71	1	LOC_Os01g49190.1 LOC_Os01g60440.1 LOC_Os05g47560.1 LOC_Os06g43850.1 LOC_Os07g45090.1 LOC_Os04g56530.1
GO:0005488	F	binding	90	162	15324	54971	1.5e-13	3.7e-11	LOC_Os07g04240.1 LOC_Os01g39260.1 LOC_Os03g57340.1 LOC_Os05g22940.1 LOC_Os02g01740.1 LOC_Os05g41060.1 LOC_Os07g10150.1 LOC_Os01g11900.1 LOC_Os05g41510.1 LOC_Os09g07900.1 LOC_Os06g13660.1 LOC_Os06g39906.1 LOC_Os01g18670.1 LOC_Os10g25680.1 LOC_Os11g06020.1 LOC_Os07g45570.1 LOC_Os01g49190.1 LOC_Os01g25386.1 LOC_Os07g45090.1 LOC_Os02g34810.1 LOC_Os08g34720.1 LOC_Os04g33190.1 LOC_Os08g41990.1 LOC_Os07…
GO:0016818	F	hydrolase activity	acting on acid anhydrides	in phosphorus-containing anhydrides	19	162	995	54971	2e-10	1.6e-08	LOC_Os09g34910.1 LOC_Os03g59050.1 LOC_Os01g18670.1 LOC_Os01g49190.1 LOC_Os02g18450.1 LOC_Os08g45010.1 LOC_Os01g39260.1 LOC_Os01g37800.1 LOC_Os05g51500.1 LOC_Os06g43850.1 LOC_Os07g09340.1 LOC_Os07g38730.1 LOC_Os01g25386.1 LOC_Os03g08010.1 LOC_Os02g02290.1 LOC_Os07g31450.1 LOC_Os02g01740.1 LOC_Os11g43970.1 LOC_Os06g08080.1
GO:0016817	F	hydrolase activity	acting on acid anhydrides	19	162	1012	54971	2.6e-10	1.6e-08	LOC_Os09g34910.1 LOC_Os03g59050.1 LOC_Os01g18670.1 LOC_Os01g49190.1 LOC_Os02g18450.1 LOC_Os08g45010.1 LOC_Os01g39260.1 LOC_Os01g37800.1 LOC_Os05g51500.1 LOC_Os06g43850.1 LOC_Os07g09340.1 LOC_Os07g38730.1 LOC_Os01g25386.1 LOC_Os03g08010.1 LOC_Os02g02290.1 LOC_Os07g31450.1 LOC_Os02g01740.1 LOC_Os11g43970.1 LOC_Os06g08080.1
GO:0016462	F	pyrophosphatase activity	19	162	993	54971	1.9e-10	1.6e-08	LOC_Os09g34910.1 LOC_Os03g59050.1 LOC_Os01g18670.1 LOC_Os01g49190.1 LOC_Os02g18450.1 LOC_Os08g45010.1 LOC_Os01g39260.1 LOC_Os01g37800.1 LOC_Os05g51500.1 LOC_Os06g43850.1 LOC_Os07g09340.1 LOC_Os07g38730.1 LOC_Os01g25386.1 LOC_Os03g08010.1 LOC_Os02g02290.1 LOC_Os07g31450.1 LOC_Os02g01740.1 LOC_Os11g43970.1 LOC_Os06g08080.1
GO:0017111	F	nucleoside-triphosphatase activity	18	162	947	54971	6.7e-10	3.2e-08	LOC_Os02g02290.1 LOC_Os03g59050.1 LOC_Os01g18670.1 LOC_Os01g49190.1 LOC_Os02g18450.1 LOC_Os08g45010.1 LOC_Os01g39260.1 LOC_Os01g37800.1 LOC_Os05g51500.1 LOC_Os06g43850.1 LOC_Os07g09340.1 LOC_Os07g38730.1 LOC_Os01g25386.1 LOC_Os03g08010.1 LOC_Os07g31450.1 LOC_Os02g01740.1 LOC_Os11g43970.1 LOC_Os09g34910.1
GO:0003824	F	catalytic activity	65	162	12146	54971	2e-07	8.1e-06	LOC_Os07g04240.1 LOC_Os03g59050.1 LOC_Os08g34720.1 LOC_Os09g29070.1 LOC_Os04g33190.1 LOC_Os02g02890.1 LOC_Os08g41990.1 LOC_Os05g47560.1 LOC_Os01g39260.1 LOC_Os05g51500.1 LOC_Os07g37030.1 LOC_Os07g09340.1 LOC_Os02g55140.1 LOC_Os03g08010.1 LOC_Os03g19410.1 LOC_Os12g19470.2 LOC_Os02g01740.1 LOC_Os11g43970.1 LOC_Os07g29620.1 LOC_Os01g18630.1 LOC_Os01g60440.1 LOC_Os06g15990.1 LOC_Os06g18670.1 LOC_Os05…
GO:0000166	F	nucleotide binding	36	162	4986	54971	4.1e-07	1.4e-05	LOC_Os07g04240.1 LOC_Os08g34720.1 LOC_Os04g33190.1 LOC_Os09g30412.1 LOC_Os05g47560.1 LOC_Os01g39260.1 LOC_Os05g51500.1 LOC_Os07g09340.1 LOC_Os03g08010.1 LOC_Os02g01740.1 LOC_Os11g43970.1 LOC_Os06g36700.1 LOC_Os05g41060.1 LOC_Os01g60440.1 LOC_Os05g48200.1 LOC_Os12g25690.1 LOC_Os01g37800.1 LOC_Os03g59050.1 LOC_Os01g21820.1 LOC_Os08g45010.1 LOC_Os06g13660.1 LOC_Os05g23740.1 LOC_Os09g34910.1 LOC_Os05…
GO:0005198	F	structural molecule activity	12	162	659	54971	8.2e-07	2.5e-05	LOC_Os11g11390.1 LOC_Os03g21940.1 LOC_Os09g24700.1 LOC_Os12g01390.1 LOC_Os03g59310.1 LOC_Os11g01380.1 LOC_Os07g10150.1 LOC_Os01g17430.1 LOC_Os07g38730.1 LOC_Os12g38000.1 LOC_Os09g04790.1 LOC_Os08g03640.1
GO:0016787	F	hydrolase activity	31	162	4090	54971	1.1e-06	3.1e-05	LOC_Os01g39260.1 LOC_Os05g51500.1 LOC_Os07g09340.1 LOC_Os02g55140.1 LOC_Os01g37800.1 LOC_Os03g19410.1 LOC_Os02g01740.1 LOC_Os11g43970.1 LOC_Os07g29620.1 LOC_Os01g18630.1 LOC_Os01g11900.1 LOC_Os03g59050.1 LOC_Os05g41510.1 LOC_Os02g57710.1 LOC_Os09g34910.1 LOC_Os03g11410.1 LOC_Os06g43850.1 LOC_Os02g18450.1 LOC_Os09g27030.2 LOC_Os02g02290.1 LOC_Os01g18670.1 LOC_Os11g26850.2 LOC_Os01g49190.1 LOC_Os03…
GO:0008565	F	protein transporter activity	6	162	125	54971	2.7e-06	5.9e-05	LOC_Os11g01380.1 LOC_Os12g01390.1 LOC_Os03g23950.1 LOC_Os07g10150.1 LOC_Os01g17430.1 LOC_Os01g14950.1
GO:0005215	F	transporter activity	17	162	1492	54971	2.6e-06	5.9e-05	LOC_Os01g18670.1 LOC_Os08g39370.1 LOC_Os01g49190.1 LOC_Os12g01390.1 LOC_Os09g36930.1 LOC_Os03g23950.1 LOC_Os07g10150.1 LOC_Os06g43850.1 LOC_Os01g17430.1 LOC_Os04g47220.1 LOC_Os02g04020.1 LOC_Os07g09340.1 LOC_Os01g25386.1 LOC_Os01g14950.1 LOC_Os11g01380.1 LOC_Os07g37030.1 LOC_Os06g08080.1
GO:0017076	F	purine nucleotide binding	30	162	4351	54971	1.1e-05	0.00023	LOC_Os07g04240.1 LOC_Os04g33190.1 LOC_Os09g30412.1 LOC_Os05g47560.1 LOC_Os01g39260.1 LOC_Os05g51500.1 LOC_Os07g09340.1 LOC_Os03g08010.1 LOC_Os02g01740.1 LOC_Os11g43970.1 LOC_Os06g36700.1 LOC_Os05g41060.1 LOC_Os01g60440.1 LOC_Os05g48200.1 LOC_Os01g37800.1 LOC_Os03g59050.1 LOC_Os01g21820.1 LOC_Os06g13660.1 LOC_Os05g23740.1 LOC_Os09g34910.1 LOC_Os05g22940.1 LOC_Os02g18450.1 LOC_Os02g02290.1 LOC_Os01…
GO:0016887	F	ATPase activity	9	162	505	54971	2.4e-05	0.00044	LOC_Os01g18670.1 LOC_Os01g49190.1 LOC_Os06g43850.1 LOC_Os07g09340.1 LOC_Os03g59050.1 LOC_Os01g25386.1 LOC_Os08g45010.1 LOC_Os02g01740.1 LOC_Os09g34910.1
GO:0042623	F	ATPase activity	coupled	8	162	395	54971	2.8e-05	0.00049	LOC_Os01g18670.1 LOC_Os01g49190.1 LOC_Os06g43850.1 LOC_Os07g09340.1 LOC_Os03g59050.1 LOC_Os01g25386.1 LOC_Os02g01740.1 LOC_Os09g34910.1
GO:0032555	F	purine ribonucleotide binding	28	162	4154	54971	3.5e-05	0.00053	LOC_Os04g33190.1 LOC_Os09g30412.1 LOC_Os05g47560.1 LOC_Os01g39260.1 LOC_Os05g51500.1 LOC_Os07g09340.1 LOC_Os03g08010.1 LOC_Os02g01740.1 LOC_Os11g43970.1 LOC_Os06g36700.1 LOC_Os05g41060.1 LOC_Os01g60440.1 LOC_Os01g37800.1 LOC_Os03g59050.1 LOC_Os01g21820.1 LOC_Os06g13660.1 LOC_Os05g23740.1 LOC_Os09g34910.1 LOC_Os05g22940.1 LOC_Os02g18450.1 LOC_Os02g02290.1 LOC_Os01g18670.1 LOC_Os12g37870.1 LOC_Os07…
GO:0032553	F	ribonucleotide binding	28	162	4154	54971	3.5e-05	0.00053	LOC_Os04g33190.1 LOC_Os09g30412.1 LOC_Os05g47560.1 LOC_Os01g39260.1 LOC_Os05g51500.1 LOC_Os07g09340.1 LOC_Os03g08010.1 LOC_Os02g01740.1 LOC_Os11g43970.1 LOC_Os06g36700.1 LOC_Os05g41060.1 LOC_Os01g60440.1 LOC_Os01g37800.1 LOC_Os03g59050.1 LOC_Os01g21820.1 LOC_Os06g13660.1 LOC_Os05g23740.1 LOC_Os09g34910.1 LOC_Os05g22940.1 LOC_Os02g18450.1 LOC_Os02g02290.1 LOC_Os01g18670.1 LOC_Os12g37870.1 LOC_Os07…
GO:0003924	F	GTPase activity	5	162	150	54971	0.0001	0.0014	LOC_Os07g38730.1 LOC_Os05g51500.1 LOC_Os03g08010.1 LOC_Os01g37800.1 LOC_Os02g18450.1
GO:0015405	F	P-P-bond-hydrolysis-driven transmembrane transporter activity	6	162	246	54971	0.00011	0.0014	LOC_Os01g18670.1 LOC_Os01g49190.1 LOC_Os06g43850.1 LOC_Os07g09340.1 LOC_Os01g25386.1 LOC_Os06g08080.1
GO:0015399	F	primary active transmembrane transporter activity	6	162	246	54971	0.00011	0.0014	LOC_Os01g18670.1 LOC_Os01g49190.1 LOC_Os06g43850.1 LOC_Os07g09340.1 LOC_Os01g25386.1 LOC_Os06g08080.1
GO:0005525	F	GTP binding	6	162	304	54971	0.00033	0.0035	LOC_Os05g41060.1 LOC_Os01g37800.1 LOC_Os05g51500.1 LOC_Os07g38730.1 LOC_Os02g18450.1 LOC_Os03g08010.1
GO:0022892	F	substrate-specific transporter activity	10	162	873	54971	0.00031	0.0035	LOC_Os11g01380.1 LOC_Os01g49190.1 LOC_Os12g01390.1 LOC_Os03g23950.1 LOC_Os07g10150.1 LOC_Os06g43850.1 LOC_Os01g17430.1 LOC_Os07g37030.1 LOC_Os07g09340.1 LOC_Os01g14950.1
GO:0032561	F	guanyl ribonucleotide binding	6	162	304	54971	0.00033	0.0035	LOC_Os05g41060.1 LOC_Os01g37800.1 LOC_Os05g51500.1 LOC_Os07g38730.1 LOC_Os02g18450.1 LOC_Os03g08010.1
GO:0005515	F	protein binding	23	162	3535	54971	0.00031	0.0035	LOC_Os10g42439.1 LOC_Os06g43210.1 LOC_Os09g30412.1 LOC_Os03g57340.1 LOC_Os01g18630.1 LOC_Os08g45080.1 LOC_Os03g23950.1 LOC_Os07g10150.1 LOC_Os01g37800.1 LOC_Os01g21820.1 LOC_Os12g08770.1 LOC_Os07g07540.1 LOC_Os05g23740.1 LOC_Os06g36700.1 LOC_Os10g25680.1 LOC_Os01g74610.1 LOC_Os11g26910.1 LOC_Os12g01390.1 LOC_Os11g01380.1 LOC_Os01g17430.1 LOC_Os01g56140.1 LOC_Os02g04490.1 LOC_Os07g31450.1
GO:0004386	F	helicase activity	5	162	207	54971	0.00043	0.0036	LOC_Os02g02290.1 LOC_Os03g59050.1 LOC_Os02g01740.1 LOC_Os09g34910.1 LOC_Os07g31450.1
GO:0048037	F	cofactor binding	9	162	736	54971	0.00039	0.0036	LOC_Os07g04240.1 LOC_Os08g34720.1 LOC_Os08g41990.1 LOC_Os08g04180.1 LOC_Os05g48200.1 LOC_Os12g25690.1 LOC_Os05g49800.1 LOC_Os01g52010.1 LOC_Os07g45090.1
GO:0030554	F	adenyl nucleotide binding	25	162	4086	54971	0.00042	0.0036	LOC_Os07g04240.1 LOC_Os04g33190.1 LOC_Os09g30412.1 LOC_Os05g47560.1 LOC_Os01g39260.1 LOC_Os07g09340.1 LOC_Os07g31450.1 LOC_Os02g01740.1 LOC_Os11g43970.1 LOC_Os06g36700.1 LOC_Os01g60440.1 LOC_Os05g48200.1 LOC_Os01g37800.1 LOC_Os03g59050.1 LOC_Os01g21820.1 LOC_Os06g13660.1 LOC_Os05g23740.1 LOC_Os09g34910.1 LOC_Os05g22940.1 LOC_Os02g02290.1 LOC_Os01g18670.1 LOC_Os12g37870.1 LOC_Os01g25386.1 LOC_Os08…
GO:0001883	F	purine nucleoside binding	25	162	4086	54971	0.00042	0.0036	LOC_Os07g04240.1 LOC_Os04g33190.1 LOC_Os09g30412.1 LOC_Os05g47560.1 LOC_Os01g39260.1 LOC_Os07g09340.1 LOC_Os07g31450.1 LOC_Os02g01740.1 LOC_Os11g43970.1 LOC_Os06g36700.1 LOC_Os01g60440.1 LOC_Os05g48200.1 LOC_Os01g37800.1 LOC_Os03g59050.1 LOC_Os01g21820.1 LOC_Os06g13660.1 LOC_Os05g23740.1 LOC_Os09g34910.1 LOC_Os05g22940.1 LOC_Os02g02290.1 LOC_Os01g18670.1 LOC_Os12g37870.1 LOC_Os01g25386.1 LOC_Os08…
GO:0001882	F	nucleoside binding	25	162	4086	54971	0.00042	0.0036	LOC_Os07g04240.1 LOC_Os04g33190.1 LOC_Os09g30412.1 LOC_Os05g47560.1 LOC_Os01g39260.1 LOC_Os07g09340.1 LOC_Os07g31450.1 LOC_Os02g01740.1 LOC_Os11g43970.1 LOC_Os06g36700.1 LOC_Os01g60440.1 LOC_Os05g48200.1 LOC_Os01g37800.1 LOC_Os03g59050.1 LOC_Os01g21820.1 LOC_Os06g13660.1 LOC_Os05g23740.1 LOC_Os09g34910.1 LOC_Os05g22940.1 LOC_Os02g02290.1 LOC_Os01g18670.1 LOC_Os12g37870.1 LOC_Os01g25386.1 LOC_Os08…
GO:0019001	F	guanyl nucleotide binding	6	162	310	54971	0.00037	0.0036	LOC_Os05g41060.1 LOC_Os01g37800.1 LOC_Os05g51500.1 LOC_Os07g38730.1 LOC_Os02g18450.1 LOC_Os03g08010.1
GO:0042626	F	ATPase activity	coupled to transmembrane movement of substances	5	162	212	54971	0.00048	0.0037	LOC_Os06g43850.1 LOC_Os01g18670.1 LOC_Os01g25386.1 LOC_Os01g49190.1 LOC_Os07g09340.1
GO:0043492	F	ATPase activity	coupled to movement of substances	5	162	212	54971	0.00048	0.0037	LOC_Os06g43850.1 LOC_Os01g18670.1 LOC_Os01g25386.1 LOC_Os01g49190.1 LOC_Os07g09340.1
GO:0016820	F	hydrolase activity	acting on acid anhydrides	catalyzing transmembrane movement of substances	5	162	229	54971	0.00067	0.0051	LOC_Os06g43850.1 LOC_Os01g18670.1 LOC_Os01g25386.1 LOC_Os01g49190.1 LOC_Os07g09340.1
GO:0032559	F	adenyl ribonucleotide binding	23	162	3895	54971	0.0012	0.0086	LOC_Os04g33190.1 LOC_Os09g30412.1 LOC_Os05g47560.1 LOC_Os01g39260.1 LOC_Os07g09340.1 LOC_Os07g31450.1 LOC_Os02g01740.1 LOC_Os11g43970.1 LOC_Os06g36700.1 LOC_Os01g60440.1 LOC_Os01g37800.1 LOC_Os03g59050.1 LOC_Os01g21820.1 LOC_Os06g13660.1 LOC_Os05g23740.1 LOC_Os09g34910.1 LOC_Os05g22940.1 LOC_Os02g02290.1 LOC_Os01g18670.1 LOC_Os12g37870.1 LOC_Os01g25386.1 LOC_Os08g45010.1 LOC_Os04g56530.1
GO:0019842	F	vitamin binding	5	162	288	54971	0.0018	0.013	LOC_Os08g41990.1 LOC_Os01g52010.1 LOC_Os01g11040.1 LOC_Os08g04180.1 LOC_Os05g22940.1
GO:0005524	F	ATP binding	22	162	3891	54971	0.0026	0.018	LOC_Os09g30412.1 LOC_Os05g47560.1 LOC_Os01g39260.1 LOC_Os07g09340.1 LOC_Os07g31450.1 LOC_Os02g01740.1 LOC_Os11g43970.1 LOC_Os09g34910.1 LOC_Os01g60440.1 LOC_Os01g37800.1 LOC_Os03g59050.1 LOC_Os01g21820.1 LOC_Os06g13660.1 LOC_Os05g23740.1 LOC_Os06g36700.1 LOC_Os05g22940.1 LOC_Os02g02290.1 LOC_Os01g18670.1 LOC_Os12g37870.1 LOC_Os01g25386.1 LOC_Os08g45010.1 LOC_Os04g56530.1
GO:0004175	F	endopeptidase activity	6	162	492	54971	0.0037	0.025	LOC_Os09g27030.2 LOC_Os01g39260.1 LOC_Os01g18630.1 LOC_Os03g11410.1 LOC_Os03g19410.1 LOC_Os02g57710.1
GO:0050662	F	coenzyme binding	6	162	503	54971	0.0041	0.027	LOC_Os07g04240.1 LOC_Os08g34720.1 LOC_Os05g48200.1 LOC_Os12g25690.1 LOC_Os05g49800.1 LOC_Os07g45090.1
GO:0022804	F	active transmembrane transporter activity	6	162	562	54971	0.0069	0.044	LOC_Os01g18670.1 LOC_Os01g49190.1 LOC_Os06g43850.1 LOC_Os07g09340.1 LOC_Os01g25386.1 LOC_Os06g08080.1
GO:0003735	F	structural constituent of ribosome	6	162	568	54971	0.0073	0.045	LOC_Os11g11390.1 LOC_Os03g21940.1 LOC_Os09g24700.1 LOC_Os03g59310.1 LOC_Os12g38000.1 LOC_Os08g03640.1
GO:0022857	F	transmembrane transporter activity	7	162	905	54971	0.019	0.11	LOC_Os01g18670.1 LOC_Os01g49190.1 LOC_Os06g43850.1 LOC_Os07g37030.1 LOC_Os07g09340.1 LOC_Os01g25386.1 LOC_Os06g08080.1
GO:0070011	F	peptidase activity	acting on L-amino acid peptides	8	162	1141	54971	0.021	0.12	LOC_Os09g27030.2 LOC_Os01g39260.1 LOC_Os01g18630.1 LOC_Os03g11410.1 LOC_Os02g55140.1 LOC_Os03g19410.1 LOC_Os07g29620.1 LOC_Os02g57710.1
GO:0008233	F	peptidase activity	8	162	1154	54971	0.022	0.13	LOC_Os09g27030.2 LOC_Os01g39260.1 LOC_Os01g18630.1 LOC_Os03g11410.1 LOC_Os02g55140.1 LOC_Os03g19410.1 LOC_Os07g29620.1 LOC_Os02g57710.1
GO:0003676	F	nucleic acid binding	20	162	4380	54971	0.034	0.19	LOC_Os02g02290.1 LOC_Os08g40260.1 LOC_Os06g13660.1 LOC_Os09g34910.1 LOC_Os05g03040.1 LOC_Os03g59310.1 LOC_Os11g06020.1 LOC_Os06g39906.1 LOC_Os04g18090.1 LOC_Os07g46750.1 LOC_Os03g59050.1 LOC_Os03g08010.1 LOC_Os07g42300.1 LOC_Os07g40580.1 LOC_Os07g31450.1 LOC_Os02g57390.1 LOC_Os02g01740.1 LOC_Os07g43810.1 LOC_Os05g41510.1 LOC_Os09g39180.1
GO:0016491	F	oxidoreductase activity	11	162	2166	54971	0.057	0.31	LOC_Os07g04240.1 LOC_Os08g34720.1 LOC_Os06g46799.1 LOC_Os12g08730.1 LOC_Os05g48200.1 LOC_Os12g25690.1 LOC_Os05g49800.1 LOC_Os07g37030.1 LOC_Os07g45090.1 LOC_Os06g15990.1 LOC_Os02g34810.1
GO:0030528	F	transcription regulator activity	7	162	1354	54971	0.11	0.58	LOC_Os05g03040.1 LOC_Os08g45080.1 LOC_Os06g39906.1 LOC_Os12g01449.1 LOC_Os11g06020.1 LOC_Os02g04490.1 LOC_Os05g41510.1
GO:0016740	F	transferase activity	12	162	4110	54971	0.56	1	LOC_Os01g60440.1 LOC_Os03g52460.1 LOC_Os08g41990.1 LOC_Os06g18670.1 LOC_Os05g47560.1 LOC_Os03g52794.1 LOC_Os02g41590.1 LOC_Os07g46790.1 LOC_Os04g56530.1 LOC_Os05g33840.1 LOC_Os02g04490.1 LOC_Os03g40270.1
GO:0008270	F	zinc ion binding	5	162	2429	54971	0.85	1	LOC_Os01g74610.1 LOC_Os06g43210.1 LOC_Os02g04490.1 LOC_Os07g31450.1 LOC_Os03g11410.1
GO:0003677	F	DNA binding	7	162	2590	54971	0.65	1	LOC_Os02g02290.1 LOC_Os08g40260.1 LOC_Os04g18090.1 LOC_Os05g03040.1 LOC_Os06g39906.1 LOC_Os07g31450.1 LOC_Os11g06020.1
GO:0043169	F	cation binding	15	162	4721	54971	0.42	1	LOC_Os01g10400.2 LOC_Os06g43210.1 LOC_Os06g46799.1 LOC_Os06g01210.1 LOC_Os05g48200.1 LOC_Os03g22810.1 LOC_Os03g11410.1 LOC_Os01g74610.1 LOC_Os07g46790.1 LOC_Os07g31450.1 LOC_Os01g74300.1 LOC_Os02g55140.1 LOC_Os10g20630.1 LOC_Os02g04490.1 LOC_Os02g34810.1
GO:0016772	F	transferase activity	transferring phosphorus-containing groups	6	162	2672	54971	0.8	1	LOC_Os01g60440.1 LOC_Os03g52460.1 LOC_Os05g47560.1 LOC_Os03g52794.1 LOC_Os02g41590.1 LOC_Os04g56530.1
GO:0043167	F	ion binding	15	162	4725	54971	0.42	1	LOC_Os01g10400.2 LOC_Os06g43210.1 LOC_Os06g46799.1 LOC_Os06g01210.1 LOC_Os05g48200.1 LOC_Os03g22810.1 LOC_Os03g11410.1 LOC_Os01g74610.1 LOC_Os07g46790.1 LOC_Os07g31450.1 LOC_Os01g74300.1 LOC_Os02g55140.1 LOC_Os10g20630.1 LOC_Os02g04490.1 LOC_Os02g34810.1
GO:0046872	F	metal ion binding	14	162	4418	54971	0.43	1	LOC_Os01g10400.2 LOC_Os06g43210.1 LOC_Os06g46799.1 LOC_Os06g01210.1 LOC_Os05g48200.1 LOC_Os03g22810.1 LOC_Os03g11410.1 LOC_Os01g74610.1 LOC_Os02g55140.1 LOC_Os07g31450.1 LOC_Os01g74300.1 LOC_Os10g20630.1 LOC_Os02g04490.1 LOC_Os02g34810.1
GO:0046914	F	transition metal ion binding	10	162	3563	54971	0.61	1	LOC_Os06g43210.1 LOC_Os06g46799.1 LOC_Os06g01210.1 LOC_Os05g48200.1 LOC_Os03g11410.1 LOC_Os01g74610.1 LOC_Os02g55140.1 LOC_Os07g31450.1 LOC_Os02g04490.1 LOC_Os02g34810.1
GO:0044464	C	cell part	59	162	7550	54971	4.5e-13	2.5e-11	LOC_Os11g11390.1 LOC_Os11g01380.1 LOC_Os09g17740.1 LOC_Os01g39260.1 LOC_Os02g54990.2 LOC_Os02g04020.1 LOC_Os07g09340.1 LOC_Os04g18090.1 LOC_Os05g07650.1 LOC_Os03g08010.1 LOC_Os07g05480.1 LOC_Os02g01740.1 LOC_Os09g24700.1 LOC_Os04g38410.1 LOC_Os03g23950.1 LOC_Os07g10150.1 LOC_Os01g37800.1 LOC_Os01g21820.1 LOC_Os10g10500.1 LOC_Os12g19470.2 LOC_Os03g40270.1 LOC_Os05g01020.2 LOC_Os02g57710.1 LOC_Os09…
GO:0005623	C	cell	59	162	7550	54971	4.5e-13	2.5e-11	LOC_Os11g11390.1 LOC_Os11g01380.1 LOC_Os09g17740.1 LOC_Os01g39260.1 LOC_Os02g54990.2 LOC_Os02g04020.1 LOC_Os07g09340.1 LOC_Os04g18090.1 LOC_Os05g07650.1 LOC_Os03g08010.1 LOC_Os07g05480.1 LOC_Os02g01740.1 LOC_Os09g24700.1 LOC_Os04g38410.1 LOC_Os03g23950.1 LOC_Os07g10150.1 LOC_Os01g37800.1 LOC_Os01g21820.1 LOC_Os10g10500.1 LOC_Os12g19470.2 LOC_Os03g40270.1 LOC_Os05g01020.2 LOC_Os02g57710.1 LOC_Os09…
GO:0016020	C	membrane	28	162	2807	54971	1.7e-08	4.8e-07	LOC_Os11g01380.1 LOC_Os09g17740.1 LOC_Os01g39260.1 LOC_Os02g54990.2 LOC_Os07g37030.1 LOC_Os07g09340.1 LOC_Os05g07650.1 LOC_Os07g05480.1 LOC_Os02g01740.1 LOC_Os03g23950.1 LOC_Os07g10150.1 LOC_Os01g21820.1 LOC_Os10g10500.1 LOC_Os02g57710.1 LOC_Os08g33820.1 LOC_Os04g47220.1 LOC_Os06g43850.1 LOC_Os12g08770.1 LOC_Os01g18670.1 LOC_Os01g49190.1 LOC_Os12g01390.1 LOC_Os09g36930.1 LOC_Os08g39370.1 LOC_Os01…
GO:0005622	C	intracellular	39	162	5067	54971	2.2e-08	4.8e-07	LOC_Os11g11390.1 LOC_Os06g39906.1 LOC_Os02g04020.1 LOC_Os04g18090.1 LOC_Os02g55140.1 LOC_Os03g08010.1 LOC_Os07g05480.1 LOC_Os09g24700.1 LOC_Os03g23950.1 LOC_Os07g10150.1 LOC_Os01g37800.1 LOC_Os12g08770.1 LOC_Os03g40270.1 LOC_Os05g01020.2 LOC_Os09g07900.1 LOC_Os03g21940.1 LOC_Os06g13660.1 LOC_Os09g34910.1 LOC_Os05g03040.1 LOC_Os12g38000.1 LOC_Os12g17600.1 LOC_Os07g46750.1 LOC_Os12g01449.1 LOC_Os02…
GO:0032991	C	macromolecular complex	22	162	1795	54971	2.2e-08	4.8e-07	LOC_Os11g11390.1 LOC_Os07g05480.1 LOC_Os09g24700.1 LOC_Os03g23950.1 LOC_Os07g10150.1 LOC_Os12g08770.1 LOC_Os03g21940.1 LOC_Os04g18090.1 LOC_Os01g14950.1 LOC_Os12g17600.1 LOC_Os07g46750.1 LOC_Os06g43850.1 LOC_Os07g42300.1 LOC_Os01g49190.1 LOC_Os12g01390.1 LOC_Os03g59310.1 LOC_Os11g01380.1 LOC_Os01g17430.1 LOC_Os07g38730.1 LOC_Os12g38000.1 LOC_Os12g19470.2 LOC_Os08g03640.1
GO:0005737	C	cytoplasm	21	162	1693	54971	3.8e-08	7e-07	LOC_Os09g07900.1 LOC_Os11g11390.1 LOC_Os03g21940.1 LOC_Os06g13660.1 LOC_Os09g24700.1 LOC_Os12g01390.1 LOC_Os03g59310.1 LOC_Os12g38000.1 LOC_Os03g23950.1 LOC_Os07g10150.1 LOC_Os12g17600.1 LOC_Os01g17430.1 LOC_Os07g46750.1 LOC_Os02g55140.1 LOC_Os03g08010.1 LOC_Os01g14950.1 LOC_Os12g19470.2 LOC_Os07g42300.1 LOC_Os03g40270.1 LOC_Os08g03640.1 LOC_Os11g01380.1
GO:0044424	C	intracellular part	34	162	4171	54971	5.6e-08	8.9e-07	LOC_Os11g11390.1 LOC_Os06g39906.1 LOC_Os04g18090.1 LOC_Os02g55140.1 LOC_Os03g08010.1 LOC_Os07g05480.1 LOC_Os09g24700.1 LOC_Os03g23950.1 LOC_Os07g10150.1 LOC_Os12g08770.1 LOC_Os03g40270.1 LOC_Os05g01020.2 LOC_Os09g07900.1 LOC_Os03g21940.1 LOC_Os06g13660.1 LOC_Os09g34910.1 LOC_Os05g03040.1 LOC_Os12g38000.1 LOC_Os12g17600.1 LOC_Os07g46750.1 LOC_Os12g01449.1 LOC_Os11g06020.1 LOC_Os07g42300.1 LOC_Os08…
GO:0044425	C	membrane part	18	162	1327	54971	1.1e-07	1.5e-06	LOC_Os07g05480.1 LOC_Os01g18670.1 LOC_Os11g01380.1 LOC_Os01g49190.1 LOC_Os12g01390.1 LOC_Os09g36930.1 LOC_Os03g23950.1 LOC_Os07g10150.1 LOC_Os01g17430.1 LOC_Os04g47220.1 LOC_Os06g43850.1 LOC_Os07g09340.1 LOC_Os01g25386.1 LOC_Os01g14950.1 LOC_Os05g07650.1 LOC_Os12g08770.1 LOC_Os02g01740.1 LOC_Os02g57710.1
GO:0043234	C	protein complex	15	162	1068	54971	8.5e-07	1e-05	LOC_Os11g01380.1 LOC_Os01g49190.1 LOC_Os12g01390.1 LOC_Os03g23950.1 LOC_Os07g10150.1 LOC_Os12g17600.1 LOC_Os01g17430.1 LOC_Os07g46750.1 LOC_Os06g43850.1 LOC_Os07g38730.1 LOC_Os01g14950.1 LOC_Os12g19470.2 LOC_Os07g05480.1 LOC_Os12g08770.1 LOC_Os07g42300.1
GO:0044444	C	cytoplasmic part	16	162	1273	54971	1.5e-06	1.6e-05	LOC_Os11g11390.1 LOC_Os03g21940.1 LOC_Os11g01380.1 LOC_Os09g24700.1 LOC_Os12g01390.1 LOC_Os03g59310.1 LOC_Os03g23950.1 LOC_Os07g10150.1 LOC_Os12g17600.1 LOC_Os01g17430.1 LOC_Os07g46750.1 LOC_Os12g38000.1 LOC_Os12g19470.2 LOC_Os07g42300.1 LOC_Os03g40270.1 LOC_Os08g03640.1
GO:0005794	C	Golgi apparatus	5	162	74	54971	3.9e-06	3.9e-05	LOC_Os03g40270.1 LOC_Os11g01380.1 LOC_Os07g10150.1 LOC_Os01g17430.1 LOC_Os12g01390.1
GO:0043229	C	intracellular organelle	26	162	3299	54971	4.8e-06	4.1e-05	LOC_Os11g11390.1 LOC_Os06g39906.1 LOC_Os07g31450.1 LOC_Os09g24700.1 LOC_Os07g10150.1 LOC_Os12g08770.1 LOC_Os03g40270.1 LOC_Os05g01020.2 LOC_Os03g21940.1 LOC_Os04g18090.1 LOC_Os09g34910.1 LOC_Os05g03040.1 LOC_Os12g38000.1 LOC_Os12g17600.1 LOC_Os12g01449.1 LOC_Os11g06020.1 LOC_Os08g40260.1 LOC_Os12g01390.1 LOC_Os03g59310.1 LOC_Os11g01380.1 LOC_Os01g17430.1 LOC_Os07g38730.1 LOC_Os01g14950.1 LOC_Os12…
GO:0043226	C	organelle	26	162	3299	54971	4.8e-06	4.1e-05	LOC_Os11g11390.1 LOC_Os06g39906.1 LOC_Os07g31450.1 LOC_Os09g24700.1 LOC_Os07g10150.1 LOC_Os12g08770.1 LOC_Os03g40270.1 LOC_Os05g01020.2 LOC_Os03g21940.1 LOC_Os04g18090.1 LOC_Os09g34910.1 LOC_Os05g03040.1 LOC_Os12g38000.1 LOC_Os12g17600.1 LOC_Os12g01449.1 LOC_Os11g06020.1 LOC_Os08g40260.1 LOC_Os12g01390.1 LOC_Os03g59310.1 LOC_Os11g01380.1 LOC_Os01g17430.1 LOC_Os07g38730.1 LOC_Os01g14950.1 LOC_Os12…
GO:0044422	C	organelle part	12	162	811	54971	6.6e-06	4.8e-05	LOC_Os04g18090.1 LOC_Os12g01390.1 LOC_Os03g59310.1 LOC_Os11g01380.1 LOC_Os07g10150.1 LOC_Os12g17600.1 LOC_Os01g17430.1 LOC_Os07g38730.1 LOC_Os07g31450.1 LOC_Os01g14950.1 LOC_Os12g19470.2 LOC_Os12g08770.1
GO:0044446	C	intracellular organelle part	12	162	811	54971	6.6e-06	4.8e-05	LOC_Os04g18090.1 LOC_Os12g01390.1 LOC_Os03g59310.1 LOC_Os11g01380.1 LOC_Os07g10150.1 LOC_Os12g17600.1 LOC_Os01g17430.1 LOC_Os07g38730.1 LOC_Os07g31450.1 LOC_Os01g14950.1 LOC_Os12g19470.2 LOC_Os12g08770.1
GO:0030117	C	membrane coat	5	162	102	54971	1.7e-05	0.00011	LOC_Os11g01380.1 LOC_Os03g23950.1 LOC_Os07g10150.1 LOC_Os01g17430.1 LOC_Os12g01390.1
GO:0048475	C	coated membrane	5	162	102	54971	1.7e-05	0.00011	LOC_Os11g01380.1 LOC_Os03g23950.1 LOC_Os07g10150.1 LOC_Os01g17430.1 LOC_Os12g01390.1
GO:0012505	C	endomembrane system	5	162	137	54971	6.7e-05	0.00041	LOC_Os11g01380.1 LOC_Os01g14950.1 LOC_Os07g10150.1 LOC_Os01g17430.1 LOC_Os12g01390.1
GO:0043227	C	membrane-bounded organelle	19	162	2503	54971	0.00017	0.00097	LOC_Os08g40260.1 LOC_Os04g18090.1 LOC_Os09g34910.1 LOC_Os12g01390.1 LOC_Os01g14950.1 LOC_Os06g39906.1 LOC_Os07g10150.1 LOC_Os12g17600.1 LOC_Os01g17430.1 LOC_Os12g01449.1 LOC_Os05g03040.1 LOC_Os07g31450.1 LOC_Os11g06020.1 LOC_Os12g19470.2 LOC_Os12g08770.1 LOC_Os02g04490.1 LOC_Os03g40270.1 LOC_Os05g01020.2 LOC_Os11g01380.1
GO:0043231	C	intracellular membrane-bounded organelle	18	162	2485	54971	0.00043	0.0024	LOC_Os08g40260.1 LOC_Os04g18090.1 LOC_Os09g34910.1 LOC_Os12g01390.1 LOC_Os01g14950.1 LOC_Os06g39906.1 LOC_Os07g10150.1 LOC_Os12g17600.1 LOC_Os01g17430.1 LOC_Os12g01449.1 LOC_Os05g03040.1 LOC_Os07g31450.1 LOC_Os11g06020.1 LOC_Os12g19470.2 LOC_Os02g04490.1 LOC_Os03g40270.1 LOC_Os05g01020.2 LOC_Os11g01380.1
GO:0031090	C	organelle membrane	5	162	235	54971	0.00075	0.0039	LOC_Os12g08770.1 LOC_Os11g01380.1 LOC_Os07g10150.1 LOC_Os01g17430.1 LOC_Os12g01390.1
GO:0016021	C	integral to membrane	10	162	1002	54971	0.00088	0.0044	LOC_Os01g18670.1 LOC_Os01g49190.1 LOC_Os09g36930.1 LOC_Os04g47220.1 LOC_Os07g09340.1 LOC_Os01g25386.1 LOC_Os01g14950.1 LOC_Os05g07650.1 LOC_Os02g01740.1 LOC_Os02g57710.1
GO:0031224	C	intrinsic to membrane	10	162	1018	54971	0.00099	0.0047	LOC_Os01g18670.1 LOC_Os01g49190.1 LOC_Os09g36930.1 LOC_Os04g47220.1 LOC_Os07g09340.1 LOC_Os01g25386.1 LOC_Os01g14950.1 LOC_Os05g07650.1 LOC_Os02g01740.1 LOC_Os02g57710.1
GO:0043232	C	intracellular non-membrane-bounded organelle	9	162	894	54971	0.0015	0.0066	LOC_Os11g11390.1 LOC_Os03g21940.1 LOC_Os04g18090.1 LOC_Os09g24700.1 LOC_Os03g59310.1 LOC_Os07g38730.1 LOC_Os07g31450.1 LOC_Os12g38000.1 LOC_Os08g03640.1
GO:0043228	C	non-membrane-bounded organelle	9	162	894	54971	0.0015	0.0066	LOC_Os11g11390.1 LOC_Os03g21940.1 LOC_Os04g18090.1 LOC_Os09g24700.1 LOC_Os03g59310.1 LOC_Os07g38730.1 LOC_Os07g31450.1 LOC_Os12g38000.1 LOC_Os08g03640.1
GO:0005840	C	ribosome	6	162	570	54971	0.0074	0.031	LOC_Os11g11390.1 LOC_Os03g21940.1 LOC_Os09g24700.1 LOC_Os03g59310.1 LOC_Os12g38000.1 LOC_Os08g03640.1
GO:0030529	C	ribonucleoprotein complex	6	162	664	54971	0.015	0.06	LOC_Os11g11390.1 LOC_Os03g21940.1 LOC_Os09g24700.1 LOC_Os03g59310.1 LOC_Os12g38000.1 LOC_Os08g03640.1
GO:0005634	C	nucleus	11	162	2053	54971	0.042	0.16	LOC_Os08g40260.1 LOC_Os04g18090.1 LOC_Os09g34910.1 LOC_Os05g03040.1 LOC_Os11g06020.1 LOC_Os06g39906.1 LOC_Os12g01449.1 LOC_Os07g31450.1 LOC_Os01g14950.1 LOC_Os02g04490.1 LOC_Os05g01020.2

## Sheet: enriched rentries based on trea
S4b Table. Detail description of enriched rice gene entries significantly expressed for leaf and root tissues based on salinity treatment (GSE73181, Zhou et al., 2016).
GO_acc	term_type	Term	queryitem	querytotal	bgitem	bgtotal	pvalue	FDR	entries
GO:0006091	P	generation of precursor metabolites and energy	13	128	308	24460	1.4e-08	5.8e-06	LOC_Os06g21590 LOC_Os01g41710 LOC_Os06g14740 LOC_Os03g17070 LOC_Os06g37180 LOC_Os01g31690 LOC_Os01g52240 LOC_Os03g39610 LOC_Os02g50620 LOC_Os05g47980 LOC_Os03g56280 LOC_Os04g58110 LOC_Os07g37550
GO:0009765	P	photosynthesis, light harvesting	5	128	18	24460	1.1e-07	1.5e-05	LOC_Os06g21590 LOC_Os01g41710 LOC_Os01g52240 LOC_Os03g39610 LOC_Os07g37550
GO:0015979	P	photosynthesis	8	128	100	24460	9.8e-08	1.5e-05	LOC_Os06g21590 LOC_Os01g41710 LOC_Os07g25430 LOC_Os01g31690 LOC_Os01g52240 LOC_Os03g39610 LOC_Os07g04840 LOC_Os07g37550
GO:0019684	P	photosynthesis, light reaction	6	128	45	24460	2.6e-07	2.7e-05	LOC_Os06g21590 LOC_Os01g41710 LOC_Os01g31690 LOC_Os01g52240 LOC_Os03g39610 LOC_Os07g37550
GO:0044281	P	small molecule metabolic process	20	128	1079	24460	1e-06	8.6e-05	LOC_Os01g51410 LOC_Os06g15420 LOC_Os04g56400 LOC_Os06g14740 LOC_Os06g37180 LOC_Os03g17070 LOC_Os10g10244 LOC_Os06g01390 LOC_Os07g08030 LOC_Os02g47970 LOC_Os11g26860 LOC_Os04g37619 LOC_Os02g50620 LOC_Os05g47980 LOC_Os01g09000 LOC_Os02g33710 LOC_Os10g37180 LOC_Os03g56280 LOC_Os04g58110 LOC_Os03g52170
GO:0019748	P	secondary metabolic process	6	128	61	24460	1.4e-06	9.4e-05	LOC_Os04g37619 LOC_Os06g14740 LOC_Os07g10490 LOC_Os07g08030 LOC_Os03g08570 LOC_Os02g39160
GO:0019752	P	carboxylic acid metabolic process	13	128	490	24460	2.3e-06	0.00011	LOC_Os01g51410 LOC_Os06g15420 LOC_Os04g56400 LOC_Os06g14740 LOC_Os10g10244 LOC_Os06g01390 LOC_Os11g26860 LOC_Os04g37619 LOC_Os01g09000 LOC_Os02g33710 LOC_Os10g37180 LOC_Os03g56280 LOC_Os03g52170
GO:0043436	P	oxoacid metabolic process	13	128	490	24460	2.3e-06	0.00011	LOC_Os01g51410 LOC_Os06g15420 LOC_Os04g56400 LOC_Os06g14740 LOC_Os10g10244 LOC_Os06g01390 LOC_Os11g26860 LOC_Os04g37619 LOC_Os01g09000 LOC_Os02g33710 LOC_Os10g37180 LOC_Os03g56280 LOC_Os03g52170
GO:0006082	P	organic acid metabolic process	13	128	491	24460	2.4e-06	0.00011	LOC_Os01g51410 LOC_Os06g15420 LOC_Os04g56400 LOC_Os06g14740 LOC_Os10g10244 LOC_Os06g01390 LOC_Os11g26860 LOC_Os04g37619 LOC_Os01g09000 LOC_Os02g33710 LOC_Os10g37180 LOC_Os03g56280 LOC_Os03g52170
GO:0042180	P	cellular ketone metabolic process	13	128	496	24460	2.7e-06	0.00011	LOC_Os01g51410 LOC_Os06g15420 LOC_Os04g56400 LOC_Os06g14740 LOC_Os10g10244 LOC_Os06g01390 LOC_Os11g26860 LOC_Os04g37619 LOC_Os01g09000 LOC_Os02g33710 LOC_Os10g37180 LOC_Os03g56280 LOC_Os03g52170
GO:0008299	P	isoprenoid biosynthetic process	5	128	41	24460	4.1e-06	0.00014	LOC_Os02g39160 LOC_Os04g37619 LOC_Os03g52170 LOC_Os07g10490 LOC_Os03g08570
GO:0006720	P	isoprenoid metabolic process	5	128	41	24460	4.1e-06	0.00014	LOC_Os02g39160 LOC_Os04g37619 LOC_Os03g52170 LOC_Os07g10490 LOC_Os03g08570
GO:0044282	P	small molecule catabolic process	7	128	143	24460	1.4e-05	0.00045	LOC_Os10g37180 LOC_Os06g01390 LOC_Os07g08030 LOC_Os02g50620 LOC_Os06g14740 LOC_Os03g56280 LOC_Os04g58110
GO:0009308	P	amine metabolic process	10	128	414	24460	7.8e-05	0.0023	LOC_Os01g51410 LOC_Os06g15420 LOC_Os04g56400 LOC_Os06g14740 LOC_Os10g10244 LOC_Os11g26860 LOC_Os01g09000 LOC_Os04g40040 LOC_Os10g37180 LOC_Os04g20164
GO:0019320	P	hexose catabolic process	5	128	92	24460	0.00016	0.0038	LOC_Os03g56280 LOC_Os04g58110 LOC_Os06g14740 LOC_Os07g08030 LOC_Os02g50620
GO:0046365	P	monosaccharide catabolic process	5	128	92	24460	0.00016	0.0038	LOC_Os03g56280 LOC_Os04g58110 LOC_Os06g14740 LOC_Os07g08030 LOC_Os02g50620
GO:0006007	P	glucose catabolic process	5	128	92	24460	0.00016	0.0038	LOC_Os03g56280 LOC_Os04g58110 LOC_Os06g14740 LOC_Os07g08030 LOC_Os02g50620
GO:0005996	P	monosaccharide metabolic process	6	128	151	24460	0.00018	0.0041	LOC_Os06g14740 LOC_Os07g08030 LOC_Os04g58110 LOC_Os03g56280 LOC_Os02g50620 LOC_Os03g52170
GO:0046164	P	alcohol catabolic process	5	128	98	24460	0.00021	0.0043	LOC_Os03g56280 LOC_Os04g58110 LOC_Os06g14740 LOC_Os07g08030 LOC_Os02g50620
GO:0044275	P	cellular carbohydrate catabolic process	5	128	98	24460	0.00021	0.0043	LOC_Os03g56280 LOC_Os04g58110 LOC_Os06g14740 LOC_Os07g08030 LOC_Os02g50620
GO:0006006	P	glucose metabolic process	5	128	112	24460	0.00037	0.007	LOC_Os03g56280 LOC_Os04g58110 LOC_Os06g14740 LOC_Os07g08030 LOC_Os02g50620
GO:0044248	P	cellular catabolic process	8	128	326	24460	0.00037	0.007	LOC_Os06g14740 LOC_Os07g06950 LOC_Os06g01390 LOC_Os07g08030 LOC_Os02g50620 LOC_Os10g37180 LOC_Os03g56280 LOC_Os04g58110
GO:0006520	P	cellular amino acid metabolic process	8	128	332	24460	0.00042	0.0075	LOC_Os01g51410 LOC_Os06g15420 LOC_Os04g56400 LOC_Os06g14740 LOC_Os10g10244 LOC_Os11g26860 LOC_Os01g09000 LOC_Os10g37180
GO:0055114	P	oxidation reduction	7	128	261	24460	0.00052	0.009	LOC_Os04g37619 LOC_Os07g10490 LOC_Os07g04990 LOC_Os02g50620 LOC_Os01g38970 LOC_Os03g08570 LOC_Os06g01850
GO:0016818	F	hydrolase activity, acting on acid anhydrides, in phosphorus-containing anhydrides	16	128	760	24460	2.9e-06	0.00037	LOC_Os11g39020 LOC_Os02g50550 LOC_Os06g37180 LOC_Os06g46000 LOC_Os03g48140 LOC_Os03g22900 LOC_Os03g27120 LOC_Os10g30580 LOC_Os04g52900 LOC_Os07g08970 LOC_Os05g47980 LOC_Os03g17180 LOC_Os02g32030 LOC_Os02g35630 LOC_Os05g01700 LOC_Os01g18050
GO:0016462	F	pyrophosphatase activity	16	128	747	24460	2.3e-06	0.00037	LOC_Os11g39020 LOC_Os02g50550 LOC_Os06g37180 LOC_Os06g46000 LOC_Os03g48140 LOC_Os03g22900 LOC_Os03g27120 LOC_Os10g30580 LOC_Os04g52900 LOC_Os07g08970 LOC_Os05g47980 LOC_Os03g17180 LOC_Os02g32030 LOC_Os02g35630 LOC_Os05g01700 LOC_Os01g18050
GO:0016817	F	hydrolase activity, acting on acid anhydrides	16	128	787	24460	4.5e-06	0.00038	LOC_Os11g39020 LOC_Os02g50550 LOC_Os06g37180 LOC_Os06g46000 LOC_Os03g48140 LOC_Os03g22900 LOC_Os03g27120 LOC_Os10g30580 LOC_Os04g52900 LOC_Os07g08970 LOC_Os05g47980 LOC_Os03g17180 LOC_Os02g32030 LOC_Os02g35630 LOC_Os05g01700 LOC_Os01g18050
GO:0017111	F	nucleoside-triphosphatase activity	15	128	714	24460	6.2e-06	0.0004	LOC_Os11g39020 LOC_Os02g50550 LOC_Os06g37180 LOC_Os06g46000 LOC_Os03g48140 LOC_Os03g22900 LOC_Os07g08970 LOC_Os10g30580 LOC_Os04g52900 LOC_Os05g47980 LOC_Os03g17180 LOC_Os02g32030 LOC_Os02g35630 LOC_Os05g01700 LOC_Os01g18050
GO:0048037	F	cofactor binding	12	128	547	24460	3.7e-05	0.0019	LOC_Os01g51410 LOC_Os01g51980 LOC_Os06g14740 LOC_Os03g55090 LOC_Os06g01390 LOC_Os11g26860 LOC_Os12g23180 LOC_Os04g40040 LOC_Os02g33710 LOC_Os03g57690 LOC_Os04g20164 LOC_Os06g01850
GO:0016020	C	membrane	29	128	2185	24460	2.7e-06	0.00023	LOC_Os04g37619 LOC_Os07g25430 LOC_Os04g52900 LOC_Os03g17180 LOC_Os06g47340 LOC_Os10g32980 LOC_Os06g01850 LOC_Os01g41710 LOC_Os09g38530 LOC_Os01g31690 LOC_Os07g38760 LOC_Os03g39610 LOC_Os05g08370 LOC_Os07g37550 LOC_Os06g21590 LOC_Os03g17070 LOC_Os02g10350 LOC_Os03g13380 LOC_Os01g52240 LOC_Os02g11830 LOC_Os05g47980 LOC_Os05g06350 LOC_Os01g18050 LOC_Os03g52150 LOC_Os07g04840 LOC_Os04g58620 LOC_Os04g…
GO:0044425	C	membrane part	17	128	1006	24460	2.3e-05	0.00051	LOC_Os07g25430 LOC_Os04g58620 LOC_Os03g17070 LOC_Os02g10350 LOC_Os01g31690 LOC_Os07g38760 LOC_Os04g52900 LOC_Os07g04840 LOC_Os04g16450 LOC_Os02g11830 LOC_Os05g47980 LOC_Os03g17180 LOC_Os05g06350 LOC_Os09g38530 LOC_Os03g13380 LOC_Os05g01700 LOC_Os06g37180
GO:0044464	C	cell part	55	128	6353	24460	2.4e-05	0.00051	LOC_Os01g65220 LOC_Os04g37619 LOC_Os07g25430 LOC_Os04g52900 LOC_Os07g38760 LOC_Os01g09000 LOC_Os09g07300 LOC_Os06g47340 LOC_Os05g14180 LOC_Os02g01560 LOC_Os10g32980 LOC_Os06g01850 LOC_Os11g43900 LOC_Os06g46000 LOC_Os03g48140 LOC_Os09g38530 LOC_Os01g31690 LOC_Os06g01390 LOC_Os10g10244 LOC_Os03g39610 LOC_Os02g50620 LOC_Os05g08370 LOC_Os07g37550 LOC_Os06g21590 LOC_Os06g48940 LOC_Os10g37180 LOC_Os03g…
GO:0005623	C	cell	55	128	6353	24460	2.4e-05	0.00051	LOC_Os01g65220 LOC_Os04g37619 LOC_Os07g25430 LOC_Os04g52900 LOC_Os07g38760 LOC_Os01g09000 LOC_Os09g07300 LOC_Os06g47340 LOC_Os05g14180 LOC_Os02g01560 LOC_Os10g32980 LOC_Os06g01850 LOC_Os11g43900 LOC_Os06g46000 LOC_Os03g48140 LOC_Os09g38530 LOC_Os01g31690 LOC_Os06g01390 LOC_Os10g10244 LOC_Os03g39610 LOC_Os02g50620 LOC_Os05g08370 LOC_Os07g37550 LOC_Os06g21590 LOC_Os06g48940 LOC_Os10g37180 LOC_Os03g…
GO:0005737	C	cytoplasm	19	128	1271	24460	3.9e-05	0.00067	LOC_Os04g37619 LOC_Os11g43900 LOC_Os07g25430 LOC_Os10g37180 LOC_Os03g22900 LOC_Os03g27120 LOC_Os06g01390 LOC_Os10g10244 LOC_Os02g11830 LOC_Os06g48940 LOC_Os07g42950 LOC_Os01g09000 LOC_Os05g06350 LOC_Os07g38760 LOC_Os02g01560 LOC_Os03g08570 LOC_Os07g08330 LOC_Os03g10340 LOC_Os01g61814
GO:0043234	C	protein complex	13	128	799	24460	0.00033	0.004	LOC_Os07g25430 LOC_Os06g46000 LOC_Os03g48140 LOC_Os03g17070 LOC_Os06g37180 LOC_Os01g31690 LOC_Os07g38760 LOC_Os07g04840 LOC_Os02g11830 LOC_Os05g47980 LOC_Os05g06350 LOC_Os10g37180 LOC_Os01g18050
GO:0032991	C	macromolecular complex	18	128	1365	24460	0.0003	0.004	LOC_Os07g25430 LOC_Os06g46000 LOC_Os03g48140 LOC_Os03g17070 LOC_Os06g37180 LOC_Os01g31690 LOC_Os07g38760 LOC_Os07g04840 LOC_Os02g11830 LOC_Os07g42950 LOC_Os05g47980 LOC_Os05g06350 LOC_Os03g10340 LOC_Os10g37180 LOC_Os02g01560 LOC_Os01g18050 LOC_Os07g08330 LOC_Os01g61814

## Sheet: enriched GO-terms based on tiss
S4b Table. Enriched GO-terms annotated for rice genes significantly expressed for leaf and root tissues based on salinity treatment (GSE73181, Zhou et al., 2016).
GO term	Ontology	Description	Number in input list	Number in BG/Ref	p-value	FDR
GO:0008152	P	metabolic process	74	12784	3.4e-10	1.2e-07
GO:0009987	P	cellular process	66	10766	5.6e-10	1.2e-07
GO:0044237	P	cellular metabolic process	54	8922	7.6e-08	1.1e-05
GO:0070727	P	cellular macromolecule localization	9	300	3.9e-07	2.7e-05
GO:0006886	P	intracellular protein transport	9	296	3.5e-07	2.7e-05
GO:0034613	P	cellular protein localization	9	300	3.9e-07	2.7e-05
GO:0044249	P	cellular biosynthetic process	32	4144	5e-07	3e-05
GO:0006810	P	transport	22	2203	6.9e-07	3.2e-05
GO:0051234	P	establishment of localization	22	2203	6.9e-07	3.2e-05
GO:0051179	P	localization	22	2227	8.2e-07	3.5e-05
GO:0033036	P	macromolecule localization	11	564	1.2e-06	4.4e-05
GO:0046907	P	intracellular transport	9	345	1.2e-06	4.4e-05
GO:0006091	P	generation of precursor metabolites and energy	9	352	1.4e-06	4.5e-05
GO:0009058	P	biosynthetic process	32	4447	2.2e-06	6.8e-05
GO:0045184	P	establishment of protein localization	9	421	5.8e-06	0.00015
GO:0015031	P	protein transport	9	421	5.8e-06	0.00015
GO:0008104	P	protein localization	9	437	7.8e-06	0.00019
GO:0051649	P	establishment of localization in cell	9	447	9.3e-06	0.00022
GO:0051641	P	cellular localization	9	459	1.1e-05	0.00025
GO:0044085	P	cellular component biogenesis	8	380	2.2e-05	0.00045
GO:0065003	P	macromolecular complex assembly	7	303	4e-05	0.00077
GO:0022607	P	cellular component assembly	7	305	4.2e-05	0.00077
GO:0044238	P	primary metabolic process	52	10360	4e-05	0.00077
GO:0070271	P	protein complex biogenesis	6	212	4.9e-05	0.00079
GO:0015992	P	proton transport	5	130	5.2e-05	0.00079
GO:0015979	P	photosynthesis	5	128	4.9e-05	0.00079
GO:0006818	P	hydrogen transport	5	130	5.2e-05	0.00079
GO:0006461	P	protein complex assembly	6	212	4.9e-05	0.00079
GO:0043933	P	macromolecular complex subunit organization	7	323	6e-05	0.00087
GO:0006412	P	translation	11	865	6.2e-05	0.00087
GO:0043170	P	macromolecule metabolic process	44	8393	7.4e-05	0.001
GO:0015672	P	monovalent inorganic cation transport	6	232	7.9e-05	0.001
GO:0016043	P	cellular component organization	8	491	0.00012	0.0016
GO:0034645	P	cellular macromolecule biosynthetic process	23	3386	0.00017	0.0021
GO:0009059	P	macromolecule biosynthetic process	23	3393	0.00017	0.0021
GO:0044281	P	small molecule metabolic process	12	1322	0.00062	0.0073
GO:0010467	P	gene expression	21	3283	0.00072	0.0082
GO:0019538	P	protein metabolic process	29	5253	0.00074	0.0082
GO:0044260	P	cellular macromolecule metabolic process	36	7137	0.00083	0.009
GO:0005488	F	binding	90	15324	1.5e-13	3.7e-11
GO:0016818	F	hydrolase activity	acting on acid anhydrides	in phosphorus-containing anhydrides	19	995	2e-10	1.6e-08
GO:0016817	F	hydrolase activity	acting on acid anhydrides	19	1012	2.6e-10	1.6e-08
GO:0016462	F	pyrophosphatase activity	19	993	1.9e-10	1.6e-08
GO:0017111	F	nucleoside-triphosphatase activity	18	947	6.7e-10	3.2e-08
GO:0003824	F	catalytic activity	65	12146	2e-07	8.1e-06
GO:0000166	F	nucleotide binding	36	4986	4.1e-07	1.4e-05
GO:0005198	F	structural molecule activity	12	659	8.2e-07	2.5e-05
GO:0016787	F	hydrolase activity	31	4090	1.1e-06	3.1e-05
GO:0008565	F	protein transporter activity	6	125	2.7e-06	5.9e-05
GO:0005215	F	transporter activity	17	1492	2.6e-06	5.9e-05
GO:0017076	F	purine nucleotide binding	30	4351	1.1e-05	0.00023
GO:0016887	F	ATPase activity	9	505	2.4e-05	0.00044
GO:0042623	F	ATPase activity	coupled	8	395	2.8e-05	0.00049
GO:0032555	F	purine ribonucleotide binding	28	4154	3.5e-05	0.00053
GO:0032553	F	ribonucleotide binding	28	4154	3.5e-05	0.00053
GO:0003924	F	GTPase activity	5	150	0.0001	0.0014
GO:0015405	F	P-P-bond-hydrolysis-driven transmembrane transporter activity	6	246	0.00011	0.0014
GO:0015399	F	primary active transmembrane transporter activity	6	246	0.00011	0.0014
GO:0005525	F	GTP binding	6	304	0.00033	0.0035
GO:0022892	F	substrate-specific transporter activity	10	873	0.00031	0.0035
GO:0032561	F	guanyl ribonucleotide binding	6	304	0.00033	0.0035
GO:0005515	F	protein binding	23	3535	0.00031	0.0035
GO:0004386	F	helicase activity	5	207	0.00043	0.0036
GO:0048037	F	cofactor binding	9	736	0.00039	0.0036
GO:0030554	F	adenyl nucleotide binding	25	4086	0.00042	0.0036
GO:0001883	F	purine nucleoside binding	25	4086	0.00042	0.0036
GO:0001882	F	nucleoside binding	25	4086	0.00042	0.0036
GO:0019001	F	guanyl nucleotide binding	6	310	0.00037	0.0036
GO:0042626	F	ATPase activity	coupled to transmembrane movement of substances	5	212	0.00048	0.0037
GO:0043492	F	ATPase activity	coupled to movement of substances	5	212	0.00048	0.0037
GO:0016820	F	hydrolase activity	acting on acid anhydrides	catalyzing transmembrane movement of substances	5	229	0.00067	0.0051
GO:0032559	F	adenyl ribonucleotide binding	23	3895	0.0012	0.0086
GO:0044464	C	cell part	59	7550	4.5e-13	2.5e-11
GO:0005623	C	cell	59	7550	4.5e-13	2.5e-11
GO:0016020	C	membrane	28	2807	1.7e-08	4.8e-07
GO:0005622	C	intracellular	39	5067	2.2e-08	4.8e-07
GO:0032991	C	macromolecular complex	22	1795	2.2e-08	4.8e-07
GO:0005737	C	cytoplasm	21	1693	3.8e-08	7e-07
GO:0044424	C	intracellular part	34	4171	5.6e-08	8.9e-07
GO:0044425	C	membrane part	18	1327	1.1e-07	1.5e-06
GO:0043234	C	protein complex	15	1068	8.5e-07	1e-05
GO:0044444	C	cytoplasmic part	16	1273	1.5e-06	1.6e-05
GO:0005794	C	Golgi apparatus	5	74	3.9e-06	3.9e-05
GO:0043229	C	intracellular organelle	26	3299	4.8e-06	4.1e-05
GO:0043226	C	organelle	26	3299	4.8e-06	4.1e-05
GO:0044422	C	organelle part	12	811	6.6e-06	4.8e-05
GO:0044446	C	intracellular organelle part	12	811	6.6e-06	4.8e-05
GO:0030117	C	membrane coat	5	102	1.7e-05	0.00011
GO:0048475	C	coated membrane	5	102	1.7e-05	0.00011
GO:0012505	C	endomembrane system	5	137	6.7e-05	0.00041
GO:0043227	C	membrane-bounded organelle	19	2503	0.00017	0.00097
GO:0043231	C	intracellular membrane-bounded organelle	18	2485	0.00043	0.0024
GO:0031090	C	organelle membrane	5	235	0.00075	0.0039
GO:0016021	C	integral to membrane	10	1002	0.00088	0.0044
GO:0031224	C	intrinsic to membrane	10	1018	0.00099	0.0047
GO:0043232	C	intracellular non-membrane-bounded organelle	9	894	0.0015	0.0066
GO:0043228	C	non-membrane-bounded organelle	9	894	0.0015	0.0066

[truncated: 5 more sheets: enriched GO-terms based on gene, Most_common_enriched_GO-terms, Drought_and_salt_responsive_gen, Sheet15, Co-expressed drought and salt r]
