# Supplementary material for: Cross-species multiple environmental stress responses: An integrated approach to identify candidate genes for multiple stress tolerance in sorghum (Sorghum bicolor (L.) Moench) and related model species
Source: PLoS One. 2018 Mar 28;13(3):e0192678. doi: 10.1371/journal.pone.0192678 (PMC5873934; doi:10.1371/journal.pone.0192678)
Supplement: S5 Table — This provides description of the five abiotic stresses including drought, salt, cold, heat and oxidative stress and the associated list of genes expressed. The number and list of common genes across multiple stresses and unique to particular stress are also presented. (XLSX) [file pone.0192678.s008.xlsx]

## Sheet: stress responsive genes
S5 Table. Description of sorghum genes responsive to drought and other stresses based on the analysis of GO biological processes (the key legend is given at the bottom of this table)
aRWD(GO:0009414)_unique	bRC (GO:0009409)	cRH (GO:0009408)	dROS, salt (GO:0006970)	Response to oxidative stress (GO:0006979) and RROS (GO:0000302)	53 common genes in "ROS" and "RC"	26 common genes in "ROS" and "RROS"	18 common genes in "ROS" and "RH"	14 common genes in "RC" and "RROS"	10 common genes in "RC" and "RH"	5 common genes in "ROS", "RC" and "RH"	common genes in "ROS", "RC" and "RROS"
Sb0010s007790	Sb01g001040	Sb0012s002210	Sb01g001100	Sb0010s007790	Sb01g010800	Sb01g002430	Sb01g003070	Sb01g005990	Sb01g037090	Sb01g036230	Sb01g038750
Sb01g001660	Sb01g001480	Sb01g000620	Sb01g001760	Sb0011s011700	Sb01g018130	Sb01g007230	Sb01g010930	Sb01g006000	Sb01g046570	Sb02g043070	Sb10g002070
Sb01g003290	Sb01g002040	Sb01g003070	Sb01g002430	Sb01g002430	Sb01g028750	Sb01g027330	Sb01g026350	Sb01g013590	Sb02g043450	Sb03g026070	Sb10g003810
Sb01g003880	Sb01g002150	Sb01g003880	Sb01g003070	Sb01g004160	Sb01g030680	Sb01g035940	Sb01g039780	Sb02g003090	Sb03g037370	Sb09g030600
Sb01g005590	Sb01g005990	Sb01g009370	Sb01g004150	Sb01g005990	Sb01g031870	Sb01g035950	Sb01g039900	Sb02g022210	Sb04g025860	Sb10g026910
Sb01g005990	Sb01g006000	Sb01g010930	Sb01g005370	Sb01g006000	Sb01g033060	Sb01g041770	Sb01g041330	Sb02g038130	Sb06g016930
Sb01g006000	Sb01g006960	Sb01g013390	Sb01g005590	Sb01g007230	Sb01g040360	Sb01g041790	Sb02g028020	Sb04g004250	Sb07g021580
Sb01g006960	Sb01g007950	Sb01g020010	Sb01g007120	Sb01g007240	Sb01g048750	Sb02g000720	Sb02g028050	Sb04g027260	Sb08g009580
Sb01g007120	Sb01g008690	Sb01g026350	Sb01g007230	Sb01g008130	Sb02g002790	Sb02g001140	Sb02g028770	Sb05g000530	Sb10g028550
Sb01g007560	Sb01g010800	Sb01g034530	Sb01g007750	Sb01g009660	Sb02g037780	Sb02g007480	Sb03g039740	Sb06g021660	Sb10g028580
Sb01g008480	Sb01g013590	Sb01g036230	Sb01g007760	Sb01g010210	Sb03g001360	Sb03g011610	Sb03g043160	Sb06g023440
Sb01g010070	Sb01g015510	Sb01g037090	Sb01g008730	Sb01g013590	Sb03g008890	Sb03g039820	Sb03g045690	Sb08g000550
Sb01g011230	Sb01g016780	Sb01g038380	Sb01g008800	Sb01g016600	Sb03g011510	Sb04g021590	Sb06g000660	Sb10g027490
Sb01g013590	Sb01g018130	Sb01g038760	Sb01g010040	Sb01g016620	Sb03g013170	Sb04g032520	Sb06g018220	Sb10g030840
Sb01g014130	Sb01g019520	Sb01g039780	Sb01g010800	Sb01g017860	Sb03g028090	Sb06g024920	Sb07g028270
Sb01g014720	Sb01g022260	Sb01g039900	Sb01g010930	Sb01g020830	Sb03g028100	Sb07g002770	Sb07g028940
Sb01g016860	Sb01g024860	Sb01g041330	Sb01g011610	Sb01g027330	Sb03g029570	Sb08g023290	Sb09g003430
Sb01g019850	Sb01g025820	Sb01g043560	Sb01g012710	Sb01g028610	Sb03g030060	Sb09g020960	Sb09g004300
Sb01g021110	Sb01g027880	Sb01g044290	Sb01g012960	Sb01g028620	Sb03g030100	Sb09g020970
Sb01g028750	Sb01g027900	Sb01g046570	Sb01g013670	Sb01g028640	Sb03g037270	Sb09g020980
Sb01g029470	Sb01g028410	Sb01g048540	Sb01g014720	Sb01g028840	Sb03g040600	Sb09g021000
Sb01g031520	Sb01g028700	Sb02g000480	Sb01g018130	Sb01g029660	Sb03g044230	Sb09g021030
Sb01g031870	Sb01g028750	Sb02g004740	Sb01g019040	Sb01g030530	Sb03g045450	Sb09g021040
Sb01g037090	Sb01g030570	Sb02g023490	Sb01g019280	Sb01g030540	Sb03g045460	Sb09g021050
Sb01g039690	Sb01g030680	Sb02g028020	Sb01g021110	Sb01g031520	Sb03g045480	Sb09g022290
Sb01g039740	Sb01g031870	Sb02g028050	Sb01g026350	Sb01g031740	Sb03g045490	Sb09g025620
Sb01g039890	Sb01g033060	Sb02g028770	Sb01g027330	Sb01g034420	Sb03g045510
Sb01g040310	Sb01g033910	Sb02g040870	Sb01g028360	Sb01g034430	Sb03g045630
Sb01g046460	Sb01g034120	Sb02g043070	Sb01g028750	Sb01g034870	Sb04g010130
Sb01g047500	Sb01g034350	Sb02g043450	Sb01g028830	Sb01g035940	Sb04g036240
Sb01g047540	Sb01g036230	Sb02g043840	Sb01g029020	Sb01g035950	Sb06g022280
Sb01g048440	Sb01g037090	Sb02g044060	Sb01g030680	Sb01g035990	Sb07g001060
Sb01g050410	Sb01g037340	Sb03g003530	Sb01g031760	Sb01g036000	Sb07g002560
Sb02g002790	Sb01g038450	Sb03g006870	Sb01g031870	Sb01g038750	Sb07g003810
Sb02g003030	Sb01g038500	Sb03g006880	Sb01g032460	Sb01g038760	Sb08g004720
Sb02g003090	Sb01g038750	Sb03g006890	Sb01g033060	Sb01g039300	Sb08g019670
Sb02g003880	Sb01g039890	Sb03g006900	Sb01g033560	Sb01g041760	Sb08g021180
Sb02g008820	Sb01g039980	Sb03g014430	Sb01g033570	Sb01g041770	Sb08g022740
Sb02g010780	Sb01g040360	Sb03g026070	Sb01g035320	Sb01g041790	Sb09g002320
Sb02g010790	Sb01g041190	Sb03g028120	Sb01g035350	Sb01g042660	Sb09g003050
Sb02g010800	Sb01g042600	Sb03g034390	Sb01g035940	Sb01g043660	Sb09g003060
Sb02g010810	Sb01g044050	Sb03g037370	Sb01g035950	Sb01g046800	Sb09g006110
Sb02g010830	Sb01g045150	Sb03g039740	Sb01g036230	Sb01g048280	Sb09g018730
Sb02g022090	Sb01g045920	Sb03g041770	Sb01g038750	Sb01g049140	Sb09g018750
Sb02g022210	Sb01g046570	Sb03g043160	Sb01g038760	Sb01g050640	Sb09g024840
Sb02g024780	Sb01g048470	Sb03g043870	Sb01g039040	Sb01g050650	Sb09g025890
Sb02g025080	Sb01g048750	Sb03g045690	Sb01g039740	Sb0246s002010	Sb09g028230
Sb02g025790	Sb01g049020	Sb04g001140	Sb01g039780	Sb02g000470	Sb09g029240
Sb02g026270	Sb01g049350	Sb04g004920	Sb01g039900	Sb02g000490	Sb10g003310
Sb02g028020	Sb02g001060	Sb04g007585	Sb01g040360	Sb02g000500	Sb10g006330
Sb02g028050	Sb02g002790	Sb04g007600	Sb01g041330	Sb02g000510	Sb10g022270
Sb02g028770	Sb02g003090	Sb04g025120	Sb01g041770	Sb02g000520	Sb10g030240
Sb02g029780	Sb02g004390	Sb04g025860	Sb01g041790	Sb02g000720	Sb10g030260
Sb02g030040	Sb02g007640	Sb04g032970	Sb01g047430	Sb02g001130
Sb02g030050	Sb02g022090	Sb04g033510	Sb01g047850	Sb02g001135
Sb02g035010	Sb02g022210	Sb04g036400	Sb01g048750	Sb02g001140
Sb02g035020	Sb02g024340	Sb04g037050	Sb01g049510	Sb02g003090
Sb02g038130	Sb02g025700	Sb05g020380	Sb01g049990	Sb02g005200
Sb02g041470	Sb02g026270	Sb06g000660	Sb01g050310	Sb02g007480
Sb02g043450	Sb02g031220	Sb06g012950	Sb02g000320	Sb02g009900
Sb03g000490	Sb02g031540	Sb06g016930	Sb02g000720	Sb02g020320
Sb03g001170	Sb02g037780	Sb06g018220	Sb02g001140	Sb02g022210
Sb03g004540	Sb02g038130	Sb06g023830	Sb02g002790	Sb02g023830
Sb03g006060	Sb02g040260	Sb06g024520	Sb02g003760	Sb02g026720
Sb03g008890	Sb02g040990	Sb07g000660	Sb02g003880	Sb02g026730
Sb03g026070	Sb02g043070	Sb07g006120	Sb02g004160	Sb02g027330
Sb03g026940	Sb02g043450	Sb07g021580	Sb02g004440	Sb02g027380
Sb03g028090	Sb02g043950	Sb07g028270	Sb02g005440	Sb02g029340
Sb03g028100	Sb02g043980	Sb07g028940	Sb02g006500	Sb02g032262
Sb03g028420	Sb03g001360	Sb08g004320	Sb02g006810	Sb02g033790
Sb03g030100	Sb03g003650	Sb08g005410	Sb02g007480	Sb02g037610
Sb03g034000	Sb03g004490	Sb08g009580	Sb02g010770	Sb02g037840
Sb03g034680	Sb03g008890	Sb08g017240	Sb02g010780	Sb02g038130
Sb03g037370	Sb03g011510	Sb09g001600	Sb02g010790	Sb02g039380
Sb03g039000	Sb03g011700	Sb09g002470	Sb02g010800	Sb02g040660
Sb03g039520	Sb03g011930	Sb09g003430	Sb02g010810	Sb02g040670
Sb03g039530	Sb03g013170	Sb09g003450	Sb02g010830	Sb02g040680
Sb03g039570	Sb03g024040	Sb09g004300	Sb02g022260	Sb02g040690
Sb03g039630	Sb03g026070	Sb09g005570	Sb02g024780	Sb02g040710
Sb03g039820	Sb03g028080	Sb09g005580	Sb02g024910	Sb02g040720
Sb03g040060	Sb03g028090	Sb09g020840	Sb02g025080	Sb02g040730
Sb03g040600	Sb03g028100	Sb09g025900	Sb02g025790	Sb02g040740
Sb03g044230	Sb03g029570	Sb09g030600	Sb02g026280	Sb02g040750
Sb03g046720	Sb03g030060	Sb10g001410	Sb02g028020	Sb02g040760
Sb04g002150	Sb03g030100	Sb10g007480	Sb02g028050	Sb02g040770
Sb04g004250	Sb03g034200	Sb10g008230	Sb02g028570	Sb02g042840
Sb04g006970	Sb03g037270	Sb10g009960	Sb02g028770	Sb02g042850
Sb04g009840	Sb03g037370	Sb10g023010	Sb02g029840	Sb02g042855
Sb04g011330	Sb03g037640	Sb10g026910	Sb02g030040	Sb02g042860
Sb04g017830	Sb03g038020	Sb10g027540	Sb02g030050	Sb02g042870
Sb04g023680	Sb03g038800	Sb10g028550	Sb02g032250	Sb02g042880
Sb04g026650	Sb03g039630	Sb10g028580	Sb02g033710	Sb02g044060
Sb04g027950	Sb03g039910		Sb02g033920	Sb03g002370
Sb04g028550	Sb03g040600		Sb02g033950	Sb03g003110
Sb04g030540	Sb03g043460		Sb02g034260	Sb03g004380
Sb04g031950	Sb03g044230		Sb02g036280	Sb03g008050
Sb04g032400	Sb03g045450		Sb02g036730	Sb03g008740
Sb04g032430	Sb03g045460		Sb02g037350	Sb03g008750
Sb04g036040	Sb03g045480		Sb02g037780	Sb03g008760
Sb04g036240	Sb03g045490		Sb02g037950	Sb03g009360
Sb04g037800	Sb03g045510		Sb02g038720	Sb03g009370
Sb05g001340	Sb03g045630		Sb02g038990	Sb03g010230
Sb05g005470	Sb03g047420		Sb02g039260	Sb03g010240
Sb05g017940	Sb04g000370		Sb02g039270	Sb03g010250
Sb05g017950	Sb04g001913		Sb02g039590	Sb03g010530
Sb05g021820	Sb04g001920		Sb02g039640	Sb03g010740
Sb06g000660	Sb04g004250		Sb02g040580	Sb03g011610
Sb06g002080	Sb04g007190		Sb02g041030	Sb03g011950
Sb06g010850	Sb04g009660		Sb02g041470	Sb03g011960
Sb06g018220	Sb04g010130		Sb02g042170	Sb03g011980
Sb06g018510	Sb04g021990		Sb02g043070	Sb03g011990
Sb06g022280	Sb04g025860		Sb02g044060	Sb03g012700
Sb06g022840	Sb04g027260		Sb03g001360	Sb03g013190
Sb06g025150	Sb04g027810		Sb03g003160	Sb03g013200
Sb06g025900	Sb04g027950		Sb03g004270	Sb03g013210
Sb06g031240	Sb04g030950		Sb03g005080	Sb03g013220
Sb07g001060	Sb04g031950		Sb03g006130	Sb03g016510
Sb07g003690	Sb04g035040		Sb03g008890	Sb03g024460
Sb07g007610	Sb04g036060		Sb03g010550	Sb03g029820
Sb07g021660	Sb04g036240		Sb03g011280	Sb03g030630
Sb07g022730	Sb04g036880		Sb03g011510	Sb03g031470
Sb07g022990	Sb05g000390		Sb03g011610	Sb03g036600
Sb07g023470	Sb05g000400		Sb03g011880	Sb03g036760
Sb07g024160	Sb05g000530		Sb03g013170	Sb03g037160
Sb07g028270	Sb05g002450		Sb03g026070	Sb03g039820
Sb07g028940	Sb05g003480		Sb03g026940	Sb03g040300
Sb08g001800	Sb05g017940		Sb03g027660	Sb03g043200
Sb08g002660	Sb05g017950		Sb03g028090	Sb03g044730
Sb08g004840	Sb05g019530		Sb03g028100	Sb03g046760
Sb08g005190	Sb05g027870		Sb03g028170	Sb03g046810
Sb08g005200	Sb05g027880		Sb03g028190	Sb04g000230
Sb08g017750	Sb06g016930		Sb03g028340	Sb04g000530
Sb08g019690	Sb06g018550		Sb03g029520	Sb04g000740
Sb08g019700	Sb06g018880		Sb03g029530	Sb04g001130
Sb08g020580	Sb06g021660		Sb03g029570	Sb04g004250
Sb08g020710	Sb06g022280		Sb03g030060	Sb04g008590
Sb08g021180	Sb06g023440		Sb03g030100	Sb04g008600
Sb09g002320	Sb06g025900		Sb03g030620	Sb04g008620
Sb09g003050	Sb06g027270		Sb03g034385	Sb04g008630
Sb09g003060	Sb06g028370		Sb03g034680	Sb04g008640
Sb09g003430	Sb06g029650		Sb03g037270	Sb04g008650
Sb09g017821	Sb06g030100		Sb03g037720	Sb04g010660
Sb09g019200	Sb06g033230		Sb03g039140	Sb04g012200
Sb09g022290	Sb07g000400		Sb03g039480	Sb04g019270
Sb09g022410	Sb07g001060		Sb03g039740	Sb04g020720
Sb09g022460	Sb07g001680		Sb03g039820	Sb04g021590
Sb09g022510	Sb07g002560		Sb03g040355	Sb04g022560
Sb09g022810	Sb07g002810		Sb03g040600	Sb04g023180
Sb09g023690	Sb07g002820		Sb03g043140	Sb04g025120
Sb09g026230	Sb07g003280		Sb03g043160	Sb04g027260
Sb09g026650	Sb07g003810		Sb03g044230	Sb04g028340
Sb09g028710	Sb07g004260		Sb03g045450	Sb04g031120
Sb09g029860	Sb07g004900		Sb03g045460	Sb04g032520
Sb09g030600	Sb07g006010		Sb03g045480	Sb04g034030
Sb10g000210	Sb07g019260		Sb03g045490	Sb04g038610
Sb10g003310	Sb07g021320		Sb03g045510	Sb0514s002010
Sb10g003790	Sb07g021580		Sb03g045630	Sb05g000530
Sb10g005500	Sb07g021680		Sb03g045690	Sb05g001000
Sb10g007610	Sb07g022730		Sb03g046110	Sb05g001010
Sb10g008020	Sb08g000430		Sb03g046130	Sb05g001030
Sb10g008960	Sb08g000460		Sb03g046140	Sb05g004180
Sb10g022780	Sb08g000470		Sb04g000580	Sb05g006426
Sb10g023010	Sb08g000550		Sb04g000590	Sb05g009400
Sb10g023600	Sb08g004720		Sb04g001820	Sb05g016000
Sb10g025470	Sb08g005190		Sb04g002060	Sb05g020150
Sb10g027490	Sb08g005200		Sb04g002790	Sb05g020160
Sb10g030240	Sb08g005500		Sb04g003400	Sb05g020170
Sb10g030260	Sb08g009580		Sb04g005010	Sb05g020180
	Sb08g016670		Sb04g005040	Sb05g020190
	Sb08g019670		Sb04g005870	Sb05g020200
	Sb08g020080		Sb04g005880	Sb05g020210
	Sb08g021180		Sb04g010130	Sb05g020220
	Sb08g022740		Sb04g011330	Sb05g020230
	Sb09g001310		Sb04g017830	Sb05g027700
	Sb09g002320		Sb04g019020	Sb06g000490
	Sb09g002840		Sb04g019630	Sb06g001300
	Sb09g003050		Sb04g019640	Sb06g001970
	Sb09g003060		Sb04g019650	Sb06g015130
	Sb09g004470		Sb04g019670	Sb06g016610
	Sb09g005140		Sb04g019680	Sb06g017080
	Sb09g006110		Sb04g019700	Sb06g018740
	Sb09g007910		Sb04g020170	Sb06g019280
	Sb09g018730		Sb04g020630	Sb06g019820
	Sb09g018750		Sb04g021590	Sb06g020370
	Sb09g022230		Sb04g022410	Sb06g020380
	Sb09g022410		Sb04g024070	Sb06g021550
	Sb09g024320		Sb04g025120	Sb06g021660
	Sb09g024340		Sb04g026090	Sb06g023440
	Sb09g024840		Sb04g026160	Sb06g024920
	Sb09g025890		Sb04g026480	Sb06g027520
	Sb09g028230		Sb04g026650	Sb06g029210
	Sb09g028710		Sb04g028160	Sb06g029370
	Sb09g028710		Sb04g028450	Sb06g030160
	Sb09g028860		Sb04g031820	Sb06g030940
	Sb09g029240		Sb04g032430	Sb06g031300
	Sb09g030600		Sb04g032520	Sb06g033440
	Sb10g000980		Sb04g033080	Sb06g033840
	Sb10g001120		Sb04g033860	Sb06g033846
	Sb10g001270		Sb04g034340	Sb06g033850
	Sb10g002070		Sb04g034520	Sb06g033860
	Sb10g003310		Sb04g036240	Sb06g033870
	Sb10g003810		Sb04g036310	Sb07g000490
	Sb10g004950		Sb04g037200	Sb07g001280
	Sb10g004960		Sb04g037800	Sb07g002770
	Sb10g005700		Sb04g038100	Sb07g004700
	Sb10g006330		Sb05g000610	Sb07g005518
	Sb10g006450		Sb05g002380	Sb07g010450
	Sb10g008020		Sb05g002770	Sb07g023950
	Sb10g008960		Sb05g005470	Sb07g024880
	Sb10g009520		Sb05g009350	Sb07g026130
	Sb10g017820		Sb05g009360	Sb07g026420
	Sb10g022270		Sb05g016740	Sb07g027300
	Sb10g023290		Sb05g022940	Sb07g028000
	Sb10g025040		Sb05g022950	Sb08g000550
	Sb10g026910		Sb05g022960	Sb08g000980
	Sb10g027490		Sb05g027730	Sb08g000990
	Sb10g028550		Sb06g000660	Sb08g002950
	Sb10g028580		Sb06g000840	Sb08g004880
	Sb10g030240		Sb06g001690	Sb08g005520
	Sb10g030260		Sb06g004280	Sb08g016840
	Sb10g030840		Sb06g010850	Sb08g022780
			Sb06g015650	Sb08g023290
			Sb06g015670	Sb09g001500
			Sb06g016960	Sb09g001600
			Sb06g017160	Sb09g002740
			Sb06g018080	Sb09g002750
			Sb06g018090	Sb09g002760
			Sb06g018100	Sb09g002770
			Sb06g018110	Sb09g002810
			Sb06g018120	Sb09g002820
			Sb06g018220	Sb09g002830
			Sb06g019110	Sb09g004650
			Sb06g019160	Sb09g004660
			Sb06g022280	Sb09g005000
			Sb06g022840	Sb09g006050
			Sb06g024150	Sb09g007950
			Sb06g024920	Sb09g018150
			Sb06g025150	Sb09g020960
			Sb06g028700	Sb09g020970
			Sb06g031460	Sb09g020980
			Sb06g031590	Sb09g021000
			Sb06g033280	Sb09g021030
			Sb07g000290	Sb09g021040
			Sb07g001060	Sb09g021050
			Sb07g002560	Sb09g022290
			Sb07g002770	Sb09g024580
			Sb07g003060	Sb09g024590
			Sb07g003810	Sb09g024960
			Sb07g004290	Sb09g025020
			Sb07g005230	Sb09g025620
			Sb07g005240	Sb09g027790
			Sb07g005250	Sb09g030840
			Sb07g005260	Sb10g000415
			Sb07g005270	Sb10g001190
			Sb07g005280	Sb10g001240
			Sb07g005290	Sb10g002070
			Sb07g005300	Sb10g003810
			Sb07g005310	Sb10g005820
			Sb07g005320	Sb10g008790
			Sb07g005330	Sb10g010040
			Sb07g005340	Sb10g011290
			Sb07g005350	Sb10g011510
			Sb07g007650	Sb10g011530
			Sb07g018230	Sb10g012361
			Sb07g021210	Sb10g016100
			Sb07g021660	Sb10g020100
			Sb07g023320	Sb10g021610
			Sb07g024410	Sb10g021620
			Sb07g025030	Sb10g021630
			Sb07g026160	Sb10g021640
			Sb07g028270	Sb10g021650
			Sb07g028940	Sb10g021670
			Sb08g000640	Sb10g021700
			Sb08g001010	Sb10g022780
			Sb08g001260	Sb10g027490
			Sb08g004720	Sb10g028460
			Sb08g004840	Sb10g028470
			Sb08g017750	Sb10g028480
			Sb08g018840	Sb10g028500
			Sb08g019540	Sb10g030510
			Sb08g019670	Sb10g030840
			Sb08g019700	Sb2674s002010
			Sb08g020710
			Sb08g021180
			Sb08g022210
			Sb08g022740
			Sb08g023070
			Sb08g023290
			Sb09g000470
			Sb09g001600
			Sb09g001660
			Sb09g002320
			Sb09g002900
			Sb09g003050
			Sb09g003060
			Sb09g003430
			Sb09g004270
			Sb09g004300
			Sb09g005230
			Sb09g005440
			Sb09g006110
			Sb09g011450
			Sb09g018730
			Sb09g018750
			Sb09g019610
			Sb09g019630
			Sb09g019640
			Sb09g019650
			Sb09g019770
			Sb09g020940
			Sb09g020960
			Sb09g020970
			Sb09g020980
			Sb09g021000
			Sb09g021030
			Sb09g021040
			Sb09g021050
			Sb09g022290
			Sb09g024300
			Sb09g024840
			Sb09g025620
			Sb09g025890
			Sb09g025920
			Sb09g026650
			Sb09g026810
			Sb09g028230
			Sb09g029240
			Sb09g029250
			Sb09g029400
			Sb09g029950
			Sb09g030600
			Sb10g000590
			Sb10g001050
			Sb10g002070
			Sb10g002220
			Sb10g002700
			Sb10g003000
			Sb10g003310
			Sb10g003810
			Sb10g005060
			Sb10g006330
			Sb10g007460
			Sb10g007610
			Sb10g008270
			Sb10g008820
			Sb10g022270
			Sb10g023680
			Sb10g025230
			Sb10g026440
			Sb10g026910
			Sb10g030240
			Sb10g030260
Key to legend: a RWD- Response to water deprivation; b RC - Response to cold; c RH - Response to heat; d ROS - Response to osmotic stress; e RROS - Response to reactive oxygen species
