# Supplementary material for: Cross-species multiple environmental stress responses: An integrated approach to identify candidate genes for multiple stress tolerance in sorghum (Sorghum bicolor (L.) Moench) and related model species
Source: PLoS One. 2018 Mar 28;13(3):e0192678. doi: 10.1371/journal.pone.0192678 (PMC5873934; doi:10.1371/journal.pone.0192678)
Supplement: S6 Table — This description consists of a detailed id list and the corresponding nucleotide sequences of genes identified based on functional ontology enrichment analysis that include enriched ontology terms from five plant ontologies. For further information, refer to the S2 Fig caption. (XLSX) [file pone.0192678.s009.xlsx]

## Sheet: Environment ontology (EO)
S6 Table. Sorghum drought responsive genes identified based on environment ontology
Environment ontology (EO)
Cold temperature regimen (EO0007174)	Drought-environment (EO:0007404)	Sodium chloride regimen (EO:0007048)	Salt regimen (EO:0007185)	Watering regimen (EO:0007383)	Common elements
Sb0013s009050	Sb0012s017730	Sb0010s018140	Sb01g001230	Sb0010s003420	Sb0012s002110
Sb0013s009080	Sb0012s017740	Sb0012s002110	Sb01g001660	Sb0010s003440	Sb0013s009050
Sb0013s009090	Sb0139s002010	Sb0012s021070	Sb01g002880	Sb0010s009890	Sb0013s009080
Sb0019s004610	Sb0199s002010	Sb0013s009050	Sb01g003100	Sb0010s012040	Sb0013s009090
Sb0199s002010	Sb01g000470	Sb0013s009080	Sb01g004700	Sb0010s013050	Sb0019s004510
Sb01g000280	Sb01g000570	Sb0013s009090	Sb01g005260	Sb0011s003320	Sb0199s002010
Sb01g000530	Sb01g000590	Sb0019s004510	Sb01g006330	Sb0011s006470	Sb01g000470
Sb01g000775	Sb01g000610	Sb0169s002010	Sb01g007170	Sb0012s002110	Sb01g000590
Sb01g001040	Sb01g000990	Sb0176s002010	Sb01g007500	Sb0012s008000	Sb01g000600
Sb01g001080	Sb01g001050	Sb01g000380	Sb01g007670	Sb0012s014630	Sb01g000610
Sb01g001350	Sb01g001060	Sb01g000520	Sb01g008730	Sb0012s017730	Sb01g000990
Sb01g001360	Sb01g001080	Sb01g000590	Sb01g008760	Sb0012s017740	Sb01g001060
Sb01g001660	Sb01g001230	Sb01g000600	Sb01g008960	Sb0013s012240	Sb01g001230
Sb01g001770	Sb01g001840	Sb01g000710	Sb01g009050	Sb0015s004030	Sb01g001350
Sb01g001840	Sb01g002610	Sb01g000770	Sb01g010540	Sb0019s004510	Sb01g001360
Sb01g002020	Sb01g003100	Sb01g000960	Sb01g010550	Sb0120s002030	Sb01g001390
Sb01g002050	Sb01g003140	Sb01g001230	Sb01g010630	Sb0183s002020	Sb01g001660
Sb01g002170	Sb01g003270	Sb01g001390	Sb01g010990	Sb0183s002030	Sb01g002180
Sb01g002190	Sb01g003310	Sb01g001893	Sb01g011030	Sb0199s002010	Sb01g002190
Sb01g002220	Sb01g003410	Sb01g002150	Sb01g011040	Sb01g000446	Sb01g002220
Sb01g002230	Sb01g003500	Sb01g002180	Sb01g011260	Sb01g000570	Sb01g002230
Sb01g002440	Sb01g003560	Sb01g002210	Sb01g011740	Sb01g000590	Sb01g002610
Sb01g002880	Sb01g003600	Sb01g002220	Sb01g011780	Sb01g000600	Sb01g002880
Sb01g002980	Sb01g003670	Sb01g002480	Sb01g015010	Sb01g000705	Sb01g003100
Sb01g003410	Sb01g003710	Sb01g002530	Sb01g015400	Sb01g000850	Sb01g003140
Sb01g003630	Sb01g003780	Sb01g002610	Sb01g015780	Sb01g000880	Sb01g003270
Sb01g003700	Sb01g004030	Sb01g002720	Sb01g016810	Sb01g000910	Sb01g003310
Sb01g003820	Sb01g005010	Sb01g003000	Sb01g017270	Sb01g000920	Sb01g003500
Sb01g004040	Sb01g005320	Sb01g003020	Sb01g017460	Sb01g001020	Sb01g003560
Sb01g004200	Sb01g005650	Sb01g003030	Sb01g017680	Sb01g001050	Sb01g003600
Sb01g004250	Sb01g005670	Sb01g003270	Sb01g018460	Sb01g001180	Sb01g003670
Sb01g004260	Sb01g005680	Sb01g003380	Sb01g025600	Sb01g001270	Sb01g003700
Sb01g004350	Sb01g005960	Sb01g003540	Sb01g025970	Sb01g001310	Sb01g003710
Sb01g004480	Sb01g006220	Sb01g003700	Sb01g028360	Sb01g001340	Sb01g003720
Sb01g004520	Sb01g006330	Sb01g003710	Sb01g028560	Sb01g001350	Sb01g003780
Sb01g004630	Sb01g006480	Sb01g003720	Sb01g028830	Sb01g001360	Sb01g003820
Sb01g004840	Sb01g007080	Sb01g003900	Sb01g029620	Sb01g001390	Sb01g004200
Sb01g004970	Sb01g007500	Sb01g004200	Sb01g030120	Sb01g001550	Sb01g004480
Sb01g005000	Sb01g007580	Sb01g004330	Sb01g030580	Sb01g001615	Sb01g004510
Sb01g005160	Sb01g007880	Sb01g004510	Sb01g030890	Sb01g001690	Sb01g004520
Sb01g005280	Sb01g007900	Sb01g004700	Sb01g030940	Sb01g001750	Sb01g004630
Sb01g005350	Sb01g007960	Sb01g004790	Sb01g030950	Sb01g001760	Sb01g004700
Sb01g005460	Sb01g008040	Sb01g004840	Sb01g030970	Sb01g001780	Sb01g004840
Sb01g005470	Sb01g008560	Sb01g004875	Sb01g032280	Sb01g001820	Sb01g004875
Sb01g005570	Sb01g008730	Sb01g004880	Sb01g033340	Sb01g002040	Sb01g004880
Sb01g006330	Sb01g008777	Sb01g004910	Sb01g034760	Sb01g002180	Sb01g004910
Sb01g006480	Sb01g008920	Sb01g005000	Sb01g035740	Sb01g002190	Sb01g004970
Sb01g006680	Sb01g008960	Sb01g005010	Sb01g035860	Sb01g002230	Sb01g005000
Sb01g006730	Sb01g008970	Sb01g005280	Sb01g036250	Sb01g002240	Sb01g005010
Sb01g007500	Sb01g009560	Sb01g005300	Sb01g037010	Sb01g002450	Sb01g005280
Sb01g007580	Sb01g010030	Sb01g005460	Sb01g037620	Sb01g002550	Sb01g005320
Sb01g007690	Sb01g010060	Sb01g005570	Sb01g037920	Sb01g002920	Sb01g005460
Sb01g007750	Sb01g010220	Sb01g005800	Sb01g037940	Sb01g002950	Sb01g005570
Sb01g008280	Sb01g010330	Sb01g005960	Sb01g037950	Sb01g003070	Sb01g005650
Sb01g008290	Sb01g010390	Sb01g005990	Sb01g037960	Sb01g003100	Sb01g005670
Sb01g008420	Sb01g010490	Sb01g006000	Sb01g037970	Sb01g003110	Sb01g005680
Sb01g008450	Sb01g010540	Sb01g006100	Sb01g038290	Sb01g003240	Sb01g005960
Sb01g008560	Sb01g010550	Sb01g006150	Sb01g038670	Sb01g003290	Sb01g006220
Sb01g008690	Sb01g010560	Sb01g006200	Sb01g038760	Sb01g003340	Sb01g006310
Sb01g008730	Sb01g010800	Sb01g006310	Sb01g039260	Sb01g003420	Sb01g006330
Sb01g008860	Sb01g011280	Sb01g006330	Sb01g040030	Sb01g003470	Sb01g006480
Sb01g009520	Sb01g011530	Sb01g006480	Sb01g040070	Sb01g003480	Sb01g006680
Sb01g009560	Sb01g011640	Sb01g006680	Sb01g041410	Sb01g003570	Sb01g006750
Sb01g009570	Sb01g011740	Sb01g006750	Sb01g041440	Sb01g003660	Sb01g007080
Sb01g009890	Sb01g012700	Sb01g006800	Sb01g042260	Sb01g003690	Sb01g007120
Sb01g009900	Sb01g012710	Sb01g007050	Sb01g042880	Sb01g003720	Sb01g007500
Sb01g010030	Sb01g012890	Sb01g007120	Sb01g045920	Sb01g003820	Sb01g007580
Sb01g010050	Sb01g013720	Sb01g007220	Sb01g046830	Sb01g003850	Sb01g007690
Sb01g010280	Sb01g014470	Sb01g007500	Sb01g047970	Sb01g003860	Sb01g007710
Sb01g010330	Sb01g015270	Sb01g007690	Sb01g048000	Sb01g003880	Sb01g007880
Sb01g010390	Sb01g015400	Sb01g007710	Sb01g048070	Sb01g003980	Sb01g007900
Sb01g010420	Sb01g015410	Sb01g007760	Sb01g048370	Sb01g004030	Sb01g008040
Sb01g010825	Sb01g015510	Sb01g007930	Sb01g049250	Sb01g004050	Sb01g008280
Sb01g010960	Sb01g015780	Sb01g008040	Sb01g049350	Sb01g004210	Sb01g008290
Sb01g011010	Sb01g016760	Sb01g008120	Sb02g001100	Sb01g004420	Sb01g008450
Sb01g011150	Sb01g016780	Sb01g008130	Sb02g003360	Sb01g004480	Sb01g008480
Sb01g011260	Sb01g016810	Sb01g008290	Sb02g003870	Sb01g004510	Sb01g008560
Sb01g011370	Sb01g017050	Sb01g008480	Sb02g004020	Sb01g004520	Sb01g008690
Sb01g011440	Sb01g017460	Sb01g008530	Sb02g004290	Sb01g004630	Sb01g008730
Sb01g011530	Sb01g017760	Sb01g008550	Sb02g004850	Sb01g004830	Sb01g008860
Sb01g011720	Sb01g017770	Sb01g008560	Sb02g004860	Sb01g004840	Sb01g008920
Sb01g011740	Sb01g017790	Sb01g008610	Sb02g004870	Sb01g004850	Sb01g008970
Sb01g011960	Sb01g017905	Sb01g008620	Sb02g004970	Sb01g004855	Sb01g009520
Sb01g012920	Sb01g018200	Sb01g008690	Sb02g007430	Sb01g004875	Sb01g009560
Sb01g013380	Sb01g018220	Sb01g008820	Sb02g007460	Sb01g004880	Sb01g009570
Sb01g013390	Sb01g018300	Sb01g008860	Sb02g009020	Sb01g004910	Sb01g010050
Sb01g013820	Sb01g018900	Sb01g008920	Sb02g009510	Sb01g004970	Sb01g010060
Sb01g014110	Sb01g019610	Sb01g009120	Sb02g010850	Sb01g005086	Sb01g010220
Sb01g014470	Sb01g019770	Sb01g009150	Sb02g018640	Sb01g005140	Sb01g010280
Sb01g015490	Sb01g020010	Sb01g009290	Sb02g025790	Sb01g005250	Sb01g010330
Sb01g015510	Sb01g020270	Sb01g009350	Sb02g025920	Sb01g005770	Sb01g010390
Sb01g015660	Sb01g021890	Sb01g009370	Sb02g027230	Sb01g005840	Sb01g010540
Sb01g015680	Sb01g021920	Sb01g009390	Sb02g028690	Sb01g006120	Sb01g010550
Sb01g015750	Sb01g022100	Sb01g009520	Sb02g029250	Sb01g006160	Sb01g010560
Sb01g015780	Sb01g025840	Sb01g009560	Sb02g029260	Sb01g006310	Sb01g010630
Sb01g016570	Sb01g025970	Sb01g009570	Sb02g031420	Sb01g006440	Sb01g010800
Sb01g016780	Sb01g026190	Sb01g009680	Sb02g031500	Sb01g006480	Sb01g011260
Sb01g016810	Sb01g027760	Sb01g009685	Sb02g031930	Sb01g006600	Sb01g011280
Sb01g017030	Sb01g027840	Sb01g009690	Sb02g032040	Sb01g006750	Sb01g011370
Sb01g017460	Sb01g027850	Sb01g009840	Sb02g032090	Sb01g006780	Sb01g011640
Sb01g017860	Sb01g027860	Sb01g009880	Sb02g032580	Sb01g006880	Sb01g011720
Sb01g017905	Sb01g027920	Sb01g009965	Sb02g033190	Sb01g006900	Sb01g011740
Sb01g018900	Sb01g028260	Sb01g010050	Sb02g033530	Sb01g007060	Sb01g011960
Sb01g019320	Sb01g028610	Sb01g010280	Sb02g033710	Sb01g007120	Sb01g012700
Sb01g019730	Sb01g028640	Sb01g010390	Sb02g034490	Sb01g007130	Sb01g012710
Sb01g019840	Sb01g028780	Sb01g010500	Sb02g035000	Sb01g007290	Sb01g012890
Sb01g019850	Sb01g028810	Sb01g010510	Sb02g037720	Sb01g007580	Sb01g013380
Sb01g019970	Sb01g028830	Sb01g010530	Sb02g037840	Sb01g007710	Sb01g013390
Sb01g020010	Sb01g029250	Sb01g010540	Sb02g038760	Sb01g007740	Sb01g014470
Sb01g021300	Sb01g029260	Sb01g010550	Sb02g039500	Sb01g007790	Sb01g015010
Sb01g021470	Sb01g029270	Sb01g011220	Sb02g041800	Sb01g007800	Sb01g015400
Sb01g021890	Sb01g029273	Sb01g011260	Sb02g042050	Sb01g007840	Sb01g015410
Sb01g022090	Sb01g029360	Sb01g011370	Sb02g042710	Sb01g007960	Sb01g015580
Sb01g023100	Sb01g029630	Sb01g011400	Sb02g042750	Sb01g008050	Sb01g015660
Sb01g023750	Sb01g029640	Sb01g011700	Sb02g043450	Sb01g008090	Sb01g015780
Sb01g025350	Sb01g029750	Sb01g011720	Sb03g002620	Sb01g008100	Sb01g016760
Sb01g025970	Sb01g029930	Sb01g011740	Sb03g003220	Sb01g008160	Sb01g016780
Sb01g026590	Sb01g030070	Sb01g011960	Sb03g003230	Sb01g008170	Sb01g016810
Sb01g026960	Sb01g030580	Sb01g012500	Sb03g003880	Sb01g008220	Sb01g016830
Sb01g026980	Sb01g031120	Sb01g012900	Sb03g003990	Sb01g008230	Sb01g017030
Sb01g027000	Sb01g031790	Sb01g013380	Sb03g004730	Sb01g008280	Sb01g017460
Sb01g027010	Sb01g032280	Sb01g013390	Sb03g004870	Sb01g008300	Sb01g017790
Sb01g027860	Sb01g032430	Sb01g014470	Sb03g005030	Sb01g008380	Sb01g018150
Sb01g028050	Sb01g032950	Sb01g014540	Sb03g005720	Sb01g008450	Sb01g018155
Sb01g028080	Sb01g032960	Sb01g014550	Sb03g007170	Sb01g008480	Sb01g018200
Sb01g028480	Sb01g032970	Sb01g014560	Sb03g007700	Sb01g008600	Sb01g018220
Sb01g028740	Sb01g032980	Sb01g014680	Sb03g009210	Sb01g008777	Sb01g018300
Sb01g028860	Sb01g032990	Sb01g014710	Sb03g009270	Sb01g009180	Sb01g019320
Sb01g028980	Sb01g033340	Sb01g014760	Sb03g010250	Sb01g009520	Sb01g019580
Sb01g029000	Sb01g033520	Sb01g015010	Sb03g010550	Sb01g009630	Sb01g019610
Sb01g029310	Sb01g033870	Sb01g015400	Sb03g013110	Sb01g009860	Sb01g019770
Sb01g029610	Sb01g034400	Sb01g015520	Sb03g013260	Sb01g009950	Sb01g019840
Sb01g029750	Sb01g034760	Sb01g015570	Sb03g014380	Sb01g009960	Sb01g019850
Sb01g029790	Sb01g034870	Sb01g015580	Sb03g025350	Sb01g010120	Sb01g020010
Sb01g030070	Sb01g034890	Sb01g015660	Sb03g025540	Sb01g010150	Sb01g020270
Sb01g030340	Sb01g034900	Sb01g015740	Sb03g025730	Sb01g010210	Sb01g021300
Sb01g030510	Sb01g035380	Sb01g015780	Sb03g025950	Sb01g010290	Sb01g021920
Sb01g030550	Sb01g035730	Sb01g015910	Sb03g025970	Sb01g010300	Sb01g022100
Sb01g030870	Sb01g035890	Sb01g016010	Sb03g027030	Sb01g010310	Sb01g022150
Sb01g030880	Sb01g036100	Sb01g016780	Sb03g027040	Sb01g010330	Sb01g023100
Sb01g030890	Sb01g036340	Sb01g016810	Sb03g028840	Sb01g010390	Sb01g023750
Sb01g030940	Sb01g036580	Sb01g016830	Sb03g029840	Sb01g010430	Sb01g025350
Sb01g030950	Sb01g036830	Sb01g017260	Sb03g030010	Sb01g010490	Sb01g025600
Sb01g030970	Sb01g037000	Sb01g017460	Sb03g030330	Sb01g010610	Sb01g025840
Sb01g031370	Sb01g037010	Sb01g017790	Sb03g030950	Sb01g010630	Sb01g025970
Sb01g031410	Sb01g037225	Sb01g017910	Sb03g031360	Sb01g010710	Sb01g026190
Sb01g031430	Sb01g037230	Sb01g017940	Sb03g033110	Sb01g011070	Sb01g026960
Sb01g031870	Sb01g037310	Sb01g018150	Sb03g033230	Sb01g011260	Sb01g026980
Sb01g032210	Sb01g037380	Sb01g018155	Sb03g033920	Sb01g011360	Sb01g027000
Sb01g032240	Sb01g037480	Sb01g018990	Sb03g034800	Sb01g011660	Sb01g027010
Sb01g032280	Sb01g037500	Sb01g019320	Sb03g035390	Sb01g011760	Sb01g027760
Sb01g032420	Sb01g038030	Sb01g019540	Sb03g035420	Sb01g011810	Sb01g027840
Sb01g032720	Sb01g038035	Sb01g019580	Sb03g036410	Sb01g011980	Sb01g027850
Sb01g033230	Sb01g039270	Sb01g019770	Sb03g036780	Sb01g012050	Sb01g027860
Sb01g033750	Sb01g039570	Sb01g019840	Sb03g037410	Sb01g012120	Sb01g028050
Sb01g034010	Sb01g039850	Sb01g019850	Sb03g037600	Sb01g012240	Sb01g028080
Sb01g034060	Sb01g040010	Sb01g020150	Sb03g037630	Sb01g012610	Sb01g028260
Sb01g034230	Sb01g040060	Sb01g020190	Sb03g037710	Sb01g012650	Sb01g028480
Sb01g035250	Sb01g040070	Sb01g020830	Sb03g039090	Sb01g012860	Sb01g028560
Sb01g035280	Sb01g040570	Sb01g021300	Sb03g039210	Sb01g012973	Sb01g028610
Sb01g035290	Sb01g041140	Sb01g021760	Sb03g039480	Sb01g013100	Sb01g028640
Sb01g035380	Sb01g041190	Sb01g021920	Sb03g040410	Sb01g013130	Sb01g028740
Sb01g035400	Sb01g041290	Sb01g022150	Sb03g041100	Sb01g013160	Sb01g028780
Sb01g035730	Sb01g041540	Sb01g022180	Sb03g042000	Sb01g013215	Sb01g028795
Sb01g035750	Sb01g041550	Sb01g023060	Sb03g043710	Sb01g013310	Sb01g028810
Sb01g036100	Sb01g041800	Sb01g023100	Sb03g044280	Sb01g013380	Sb01g028830
Sb01g036190	Sb01g041830	Sb01g023320	Sb03g045860	Sb01g013390	Sb01g028980
Sb01g036250	Sb01g041840	Sb01g023750	Sb03g046140	Sb01g013400	Sb01g029210
Sb01g036590	Sb01g042360	Sb01g025350	Sb03g046480	Sb01g013410	Sb01g029220
Sb01g036750	Sb01g043020	Sb01g025570	Sb03g046710	Sb01g013440	Sb01g029250
Sb01g036830	Sb01g043060	Sb01g025580	Sb03g047250	Sb01g013600	Sb01g029260
Sb01g037000	Sb01g043700	Sb01g026960	Sb03g047270	Sb01g013720	Sb01g029270
Sb01g037010	Sb01g044010	Sb01g026980	Sb04g000910	Sb01g013870	Sb01g029273
Sb01g037240	Sb01g044460	Sb01g027000	Sb04g001130	Sb01g013930	Sb01g029310
Sb01g037350	Sb01g044530	Sb01g027010	Sb04g001740	Sb01g014290	Sb01g029410
Sb01g037440	Sb01g045210	Sb01g027580	Sb04g004690	Sb01g014340	Sb01g029610
Sb01g037630	Sb01g045330	Sb01g027620	Sb04g005070	Sb01g014350	Sb01g029620
Sb01g037730	Sb01g045900	Sb01g027760	Sb04g005460	Sb01g015160	Sb01g029630
Sb01g038080	Sb01g045920	Sb01g027840	Sb04g005990	Sb01g015270	Sb01g029640
Sb01g038260	Sb01g046360	Sb01g027860	Sb04g006530	Sb01g015320	Sb01g029750
Sb01g038360	Sb01g046480	Sb01g027900	Sb04g007110	Sb01g015410	Sb01g029790
Sb01g038690	Sb01g046490	Sb01g028080	Sb04g010370	Sb01g015540	Sb01g029930
Sb01g038730	Sb01g046510	Sb01g028260	Sb04g011270	Sb01g015580	Sb01g030070
Sb01g038760	Sb01g046910	Sb01g028520	Sb04g017103	Sb01g015660	Sb01g030340
Sb01g038930	Sb01g047670	Sb01g028560	Sb04g017430	Sb01g016170	Sb01g030580
Sb01g038990	Sb01g047830	Sb01g028740	Sb04g020640	Sb01g016190	Sb01g030870
Sb01g039000	Sb01g047850	Sb01g028780	Sb04g021380	Sb01g016470	Sb01g030880
Sb01g039110	Sb01g047930	Sb01g028795	Sb04g021780	Sb01g016720	Sb01g030890
Sb01g039270	Sb01g048190	Sb01g028840	Sb04g025120	Sb01g016830	Sb01g030940
Sb01g039630	Sb01g048360	Sb01g029150	Sb04g025860	Sb01g017030	Sb01g030950
Sb01g039660	Sb01g048410	Sb01g029210	Sb04g026280	Sb01g017050	Sb01g030970
Sb01g039910	Sb01g048450	Sb01g029220	Sb04g026920	Sb01g017110	Sb01g031120
Sb01g040010	Sb01g048520	Sb01g029230	Sb04g026950	Sb01g017160	Sb01g031430
Sb01g040110	Sb01g048960	Sb01g029280	Sb04g028110	Sb01g017250	Sb01g031790
Sb01g040230	Sb01g049120	Sb01g029310	Sb04g028530	Sb01g017320	Sb01g032210
Sb01g040380	Sb01g049250	Sb01g029410	Sb04g028860	Sb01g017380	Sb01g032280
Sb01g040850	Sb01g049305	Sb01g029610	Sb04g028920	Sb01g017430	Sb01g032420
Sb01g040970	Sb01g049520	Sb01g029620	Sb04g028940	Sb01g017760	Sb01g032430
Sb01g041140	Sb01g049690	Sb01g030070	Sb04g029590	Sb01g017770	Sb01g032660
Sb01g041240	Sb01g050330	Sb01g030340	Sb04g030400	Sb01g018150	Sb01g032950
Sb01g041460	Sb01g050360	Sb01g030530	Sb04g030890	Sb01g018155	Sb01g032960
Sb01g041520	Sb01g050430	Sb01g030580	Sb04g031180	Sb01g018190	Sb01g032970
Sb01g041540	Sb01g050500	Sb01g030830	Sb04g031300	Sb01g018630	Sb01g032980
Sb01g041550	Sb01g050560	Sb01g030840	Sb04g031620	Sb01g018930	Sb01g032990
Sb01g041870	Sb01g050600	Sb01g030860	Sb04g032180	Sb01g019010	Sb01g033060
Sb01g041920	Sb0246s002010	Sb01g030870	Sb04g032250	Sb01g019030	Sb01g033340
Sb01g042040	Sb02g000280	Sb01g030880	Sb04g032430	Sb01g019490	Sb01g033520
Sb01g042110	Sb02g000680	Sb01g031145	Sb04g033160	Sb01g019580	Sb01g033750
Sb01g042150	Sb02g001100	Sb01g031430	Sb04g036030	Sb01g019930	Sb01g033870
Sb01g042200	Sb02g001600	Sb01g031800	Sb04g036970	Sb01g019940	Sb01g034060
Sb01g042260	Sb02g001610	Sb01g031890	Sb04g037290	Sb01g020010	Sb01g034230
Sb01g042370	Sb02g001613	Sb01g031900	Sb04g037300	Sb01g020470	Sb01g034480
Sb01g042560	Sb02g001710	Sb01g032200	Sb04g038500	Sb01g020590	Sb01g034870
Sb01g042750	Sb02g002130	Sb01g032280	Sb0541s002010	Sb01g020810	Sb01g034890
Sb01g042830	Sb02g002150	Sb01g032310	Sb0578s002010	Sb01g020820	Sb01g034900
Sb01g043020	Sb02g002690	Sb01g032430	Sb05g000940	Sb01g021216	Sb01g035090
Sb01g043160	Sb02g002706	Sb01g032480	Sb05g001035	Sb01g021300	Sb01g035250
Sb01g043220	Sb02g002950	Sb01g032660	Sb05g002290	Sb01g021360	Sb01g035290
Sb01g043330	Sb02g002960	Sb01g032690	Sb05g003480	Sb01g021490	Sb01g035380
Sb01g043390	Sb02g002970	Sb01g032730	Sb05g003860	Sb01g021710	Sb01g035400
Sb01g043700	Sb02g003110	Sb01g032950	Sb05g004100	Sb01g022010	Sb01g035740
Sb01g043930	Sb02g003310	Sb01g032960	Sb05g004590	Sb01g022030	Sb01g035750
Sb01g044380	Sb02g003320	Sb01g032970	Sb05g007070	Sb01g022150	Sb01g035890
Sb01g044460	Sb02g003360	Sb01g032980	Sb05g009360	Sb01g022240	Sb01g036190
Sb01g044530	Sb02g003915	Sb01g032990	Sb05g010340	Sb01g022350	Sb01g036250
Sb01g044870	Sb02g004020	Sb01g033060	Sb05g017940	Sb01g022370	Sb01g036340
Sb01g045090	Sb02g004030	Sb01g033340	Sb05g017950	Sb01g023750	Sb01g036580
Sb01g045150	Sb02g004110	Sb01g033360	Sb05g019828	Sb01g025090	Sb01g036590
Sb01g045210	Sb02g004200	Sb01g033520	Sb05g023690	Sb01g025350	Sb01g036800
Sb01g045670	Sb02g004210	Sb01g033550	Sb05g023700	Sb01g025600	Sb01g036830
Sb01g045680	Sb02g004250	Sb01g033570	Sb05g023710	Sb01g025920	Sb01g037000
Sb01g045700	Sb02g004290	Sb01g033940	Sb05g025110	Sb01g026210	Sb01g037010
Sb01g045820	Sb02g004730	Sb01g033950	Sb05g025210	Sb01g026220	Sb01g037310
Sb01g045920	Sb02g004850	Sb01g034120	Sb05g027670	Sb01g026225	Sb01g037350
Sb01g046300	Sb02g004860	Sb01g034190	Sb06g000390	Sb01g026230	Sb01g037380
Sb01g046310	Sb02g004870	Sb01g034360	Sb06g001950	Sb01g026560	Sb01g037440
Sb01g046430	Sb02g004930	Sb01g034430	Sb06g003280	Sb01g026870	Sb01g037480
Sb01g046595	Sb02g004970	Sb01g034440	Sb06g005210	Sb01g026990	Sb01g037500
Sb01g046630	Sb02g005080	Sb01g034480	Sb06g014440	Sb01g027420	Sb01g037570
Sb01g046840	Sb02g005710	Sb01g034750	Sb06g014530	Sb01g027690	Sb01g037920
Sb01g046980	Sb02g005946	Sb01g034780	Sb06g014730	Sb01g027740	Sb01g037940
Sb01g047080	Sb02g006170	Sb01g034870	Sb06g016800	Sb01g027860	Sb01g037950
Sb01g047150	Sb02g006656	Sb01g035090	Sb06g017930	Sb01g027920	Sb01g037960
Sb01g047430	Sb02g007210	Sb01g035250	Sb06g018190	Sb01g027930	Sb01g037970
Sb01g047510	Sb02g007610	Sb01g035350	Sb06g018340	Sb01g027940	Sb01g038030
Sb01g047820	Sb02g008930	Sb01g035380	Sb06g018500	Sb01g028050	Sb01g038035
Sb01g047830	Sb02g009510	Sb01g035440	Sb06g019320	Sb01g028080	Sb01g038080
Sb01g047850	Sb02g010760	Sb01g035670	Sb06g021540	Sb01g028160	Sb01g038260
Sb01g048000	Sb02g011110	Sb01g035740	Sb06g022650	Sb01g028190	Sb01g038670
Sb01g048270	Sb02g011130	Sb01g035750	Sb06g023170	Sb01g028370	Sb01g038730
Sb01g048410	Sb02g011160	Sb01g035890	Sb06g023210	Sb01g028480	Sb01g038760
Sb01g048570	Sb02g011330	Sb01g036010	Sb06g023480	Sb01g028560	Sb01g038990
Sb01g048590	Sb02g012040	Sb01g036020	Sb06g024150	Sb01g028780	Sb01g039000
Sb01g048660	Sb02g013180	Sb01g036200	Sb06g024210	Sb01g028795	Sb01g039660
Sb01g049190	Sb02g018870	Sb01g036240	Sb06g024920	Sb01g028830	Sb01g039850
Sb01g049560	Sb02g019110	Sb01g036580	Sb06g025150	Sb01g028970	Sb01g040010
Sb01g049690	Sb02g019490	Sb01g036590	Sb06g025180	Sb01g028980	Sb01g040030
Sb01g049980	Sb02g020340	Sb01g036610	Sb06g025440	Sb01g029210	Sb01g040050
Sb01g050330	Sb02g021030	Sb01g036800	Sb06g027330	Sb01g029220	Sb01g040110
Sb01g050360	Sb02g022640	Sb01g036820	Sb06g027740	Sb01g029300	Sb01g040180
Sb01g050520	Sb02g023230	Sb01g036830	Sb06g027780	Sb01g029360	Sb01g040230
Sb02g000320	Sb02g024140	Sb01g037010	Sb06g027850	Sb01g029390	Sb01g041190
Sb02g000670	Sb02g024290	Sb01g037100	Sb06g029860	Sb01g029410	Sb01g041240
Sb02g000730	Sb02g024560	Sb01g037140	Sb06g029870	Sb01g029750	Sb01g041410
Sb02g000830	Sb02g024730	Sb01g037310	Sb06g029880	Sb01g029780	Sb01g041460
Sb02g000840	Sb02g024760	Sb01g037350	Sb06g029890	Sb01g029790	Sb01g041750
Sb02g001100	Sb02g024870	Sb01g037440	Sb06g029900	Sb01g030340	Sb01g041800
Sb02g001350	Sb02g025220	Sb01g037480	Sb06g030000	Sb01g030450	Sb01g041830
Sb02g001610	Sb02g025230	Sb01g037510	Sb06g030800	Sb01g030650	Sb01g042200
Sb02g001613	Sb02g025440	Sb01g037570	Sb06g033080	Sb01g031130	Sb01g042260
Sb02g002200	Sb02g025640	Sb01g037920	Sb06g033570	Sb01g031520	Sb01g042360
Sb02g002390	Sb02g025700	Sb01g037940	Sb06g033620	Sb01g031695	Sb01g042750
Sb02g002660	Sb02g025720	Sb01g037950	Sb07g000600	Sb01g031820	Sb01g043020
Sb02g002810	Sb02g025840	Sb01g037960	Sb07g000610	Sb01g032180	Sb01g043060
Sb02g002900	Sb02g025850	Sb01g037970	Sb07g000620	Sb01g032210	Sb01g043220
Sb02g002950	Sb02g026140	Sb01g037980	Sb07g001240	Sb01g032360	Sb01g043330
Sb02g002970	Sb02g026280	Sb01g038010	Sb07g001260	Sb01g032420	Sb01g043700
Sb02g003030	Sb02g026680	Sb01g038080	Sb07g002220	Sb01g032450	Sb01g044010
Sb02g003120	Sb02g026790	Sb01g038160	Sb07g002560	Sb01g032575	Sb01g044510
Sb02g003360	Sb02g026930	Sb01g038230	Sb07g003860	Sb01g032660	Sb01g044530
Sb02g003380	Sb02g027360	Sb01g038260	Sb07g005380	Sb01g032680	Sb01g045090
Sb02g003410	Sb02g027860	Sb01g038410	Sb07g005660	Sb01g032700	Sb01g045210
Sb02g003490	Sb02g028000	Sb01g038470	Sb07g006970	Sb01g033060	Sb01g045330
Sb02g003870	Sb02g028130	Sb01g038610	Sb07g007000	Sb01g033310	Sb01g045900
Sb02g004020	Sb02g028190	Sb01g038670	Sb07g007690	Sb01g033330	Sb01g045920
Sb02g004110	Sb02g028210	Sb01g038730	Sb07g014940	Sb01g033580	Sb01g046360
Sb02g004300	Sb02g029080	Sb01g038760	Sb07g019410	Sb01g033710	Sb01g046430
Sb02g004310	Sb02g029240	Sb01g038810	Sb07g019810	Sb01g033750	Sb01g046490
Sb02g004360	Sb02g029470	Sb01g038970	Sb07g021080	Sb01g034060	Sb01g046510
Sb02g004380	Sb02g029680	Sb01g038990	Sb07g021260	Sb01g034070	Sb01g046630
Sb02g004510	Sb02g029840	Sb01g039000	Sb07g021670	Sb01g034130	Sb01g046830
Sb02g004850	Sb02g029900	Sb01g039580	Sb07g021700	Sb01g034230	Sb01g046840
Sb02g004860	Sb02g030300	Sb01g039660	Sb07g021790	Sb01g034350	Sb01g046910
Sb02g004870	Sb02g030870	Sb01g039680	Sb07g022630	Sb01g034400	Sb01g046980
Sb02g005200	Sb02g031530	Sb01g039840	Sb07g023320	Sb01g034480	Sb01g047080
Sb02g005710	Sb02g032040	Sb01g039980	Sb07g024310	Sb01g034520	Sb01g047430
Sb02g006200	Sb02g032090	Sb01g040050	Sb07g025000	Sb01g034650	Sb01g047510
Sb02g006330	Sb02g032330	Sb01g040180	Sb07g026170	Sb01g034870	Sb01g047830
Sb02g006640	Sb02g032810	Sb01g040230	Sb07g027980	Sb01g034993	Sb01g047850
Sb02g006656	Sb02g033120	Sb01g041200	Sb07g028890	Sb01g034996	Sb01g047930
Sb02g006680	Sb02g033160	Sb01g041340	Sb07g028980	Sb01g035030	Sb01g047970
Sb02g006870	Sb02g033370	Sb01g041420	Sb07g029230	Sb01g035090	Sb01g048000
Sb02g007030	Sb02g033530	Sb01g041750	Sb08g001530	Sb01g035110	Sb01g048070
Sb02g007250	Sb02g033630	Sb01g041760	Sb08g001646	Sb01g035180	Sb01g048190
Sb02g007280	Sb02g033710	Sb01g041800	Sb08g001890	Sb01g035290	Sb01g048270
Sb02g008640	Sb02g033960	Sb01g042120	Sb08g002430	Sb01g035400	Sb01g048360
Sb02g008930	Sb02g033970	Sb01g042260	Sb08g002670	Sb01g035430	Sb01g048410
Sb02g009610	Sb02g034670	Sb01g042350	Sb08g002680	Sb01g035620	Sb01g048450
Sb02g009660	Sb02g034910	Sb01g042440	Sb08g002690	Sb01g035740	Sb01g048570
Sb02g009810	Sb02g035000	Sb01g042450	Sb08g002700	Sb01g035880	Sb01g048960
Sb02g009870	Sb02g035220	Sb01g042510	Sb08g002950	Sb01g036110	Sb01g049120
Sb02g010760	Sb02g035460	Sb01g042750	Sb08g005210	Sb01g036190	Sb01g049250
Sb02g011940	Sb02g035480	Sb01g042910	Sb08g005260	Sb01g036260	Sb01g049520
Sb02g012610	Sb02g035490	Sb01g043020	Sb08g007270	Sb01g036300	Sb01g049690
Sb02g012652	Sb02g035520	Sb01g043330	Sb08g008200	Sb01g036430	Sb01g050330
Sb02g014460	Sb02g035610	Sb01g043440	Sb08g018640	Sb01g036440	Sb01g050430
Sb02g016200	Sb02g035620	Sb01g043700	Sb08g022260	Sb01g036480	Sb01g050560
Sb02g017910	Sb02g035640	Sb01g043820	Sb08g022740	Sb01g036490	Sb01g050600
Sb02g018640	Sb02g035980	Sb01g043910	Sb09g000370	Sb01g036710	Sb0246s002010
Sb02g020270	Sb02g036260	Sb01g044010	Sb09g000810	Sb01g036760	Sb02g000280
Sb02g020360	Sb02g036300	Sb01g044050	Sb09g000970	Sb01g036800	Sb02g000680
Sb02g021130	Sb02g036440	Sb01g044140	Sb09g001050	Sb01g036806	Sb02g000830
Sb02g021150	Sb02g036730	Sb01g044150	Sb09g001600	Sb01g036830	Sb02g000840
Sb02g021190	Sb02g037160	Sb01g044160	Sb09g001970	Sb01g036850	Sb02g001100
Sb02g022470	Sb02g037260	Sb01g044280	Sb09g002150	Sb01g037000	Sb02g001600
Sb02g022480	Sb02g037410	Sb01g044510	Sb09g003740	Sb01g037030	Sb02g001610
Sb02g022500	Sb02g037700	Sb01g044770	Sb09g006420	Sb01g037225	Sb02g001613
Sb02g022736	Sb02g037720	Sb01g044785	Sb09g006460	Sb01g037230	Sb02g001710
Sb02g022910	Sb02g038365	Sb01g045090	Sb09g006550	Sb01g037260	Sb02g002130
Sb02g023040	Sb02g038370	Sb01g045100	Sb09g006570	Sb01g037530	Sb02g002150
Sb02g023580	Sb02g038380	Sb01g045210	Sb09g016140	Sb01g037540	Sb02g002660
Sb02g023620	Sb02g038600	Sb01g045220	Sb09g019350	Sb01g037570	Sb02g002690
Sb02g023720	Sb02g038790	Sb01g045470	Sb09g019630	Sb01g037705	Sb02g002950
Sb02g024340	Sb02g039010	Sb01g045530	Sb09g019690	Sb01g037760	Sb02g002960
Sb02g024880	Sb02g039090	Sb01g045772	Sb09g021620	Sb01g037860	Sb02g002970
Sb02g025060	Sb02g039166	Sb01g045800	Sb09g021650	Sb01g037900	Sb02g003110
Sb02g025110	Sb02g039190	Sb01g046000	Sb09g021660	Sb01g037920	Sb02g003120
Sb02g025130	Sb02g039240	Sb01g046350	Sb09g022570	Sb01g037940	Sb02g003310
Sb02g025360	Sb02g039250	Sb01g046580	Sb09g022600	Sb01g037950	Sb02g003320
Sb02g025530	Sb02g039430	Sb01g046840	Sb09g022630	Sb01g037960	Sb02g003360
Sb02g025920	Sb02g039433	Sb01g046910	Sb09g022770	Sb01g037970	Sb02g003410
Sb02g026285	Sb02g039550	Sb01g046980	Sb09g022920	Sb01g038080	Sb02g003450
Sb02g026490	Sb02g039640	Sb01g047000	Sb09g023400	Sb01g038240	Sb02g003490
Sb02g026570	Sb02g040810	Sb01g047080	Sb09g023650	Sb01g038280	Sb02g003700
Sb02g026650	Sb02g041500	Sb01g047510	Sb09g023880	Sb01g038560	Sb02g003870
Sb02g026670	Sb02g041980	Sb01g047790	Sb09g025000	Sb01g038765	Sb02g003915
Sb02g027000	Sb02g042100	Sb01g047850	Sb09g025235	Sb01g038800	Sb02g004020
Sb02g027080	Sb02g042120	Sb01g047920	Sb09g026610	Sb01g038833	Sb02g004030
Sb02g027900	Sb02g042230	Sb01g047930	Sb09g027110	Sb01g038880	Sb02g004110
Sb02g028230	Sb02g042920	Sb01g047970	Sb09g027400	Sb01g038990	Sb02g004200
Sb02g028255	Sb02g043260	Sb01g048000	Sb09g028230	Sb01g039000	Sb02g004210
Sb02g028390	Sb02g043270	Sb01g048270	Sb09g028470	Sb01g039010	Sb02g004250
Sb02g028630	Sb02g043450	Sb01g048280	Sb09g028630	Sb01g039050	Sb02g004290
Sb02g028770	Sb02g043810	Sb01g048360	Sb09g029860	Sb01g039100	Sb02g004300
Sb02g029050	Sb02g043840	Sb01g048410	Sb09g030630	Sb01g039130	Sb02g004310
Sb02g029240	Sb03g000280	Sb01g048450	Sb09g030680	Sb01g039230	Sb02g004360
Sb02g029260	Sb03g000370	Sb01g048470	Sb10g000700	Sb01g039320	Sb02g004380
Sb02g029470	Sb03g000470	Sb01g048570	Sb10g002240	Sb01g039590	Sb02g004510
Sb02g029480	Sb03g000660	Sb01g048720	Sb10g002820	Sb01g039615	Sb02g004730
Sb02g029620	Sb03g001200	Sb01g048840	Sb10g002830	Sb01g039620	Sb02g004850
Sb02g029640	Sb03g001240	Sb01g048870	Sb10g002850	Sb01g039770	Sb02g004860
Sb02g029680	Sb03g001320	Sb01g048900	Sb10g002860	Sb01g039790	Sb02g004870
Sb02g029840	Sb03g001570	Sb01g049120	Sb10g002880	Sb01g039800	Sb02g005080
Sb02g030090	Sb03g001850	Sb01g049140	Sb10g002890	Sb01g040010	Sb02g005200
Sb02g030105	Sb03g001870	Sb01g049250	Sb10g002900	Sb01g040030	Sb02g005710
Sb02g030280	Sb03g001875	Sb01g049450	Sb10g003120	Sb01g040050	Sb02g005946
Sb02g030390	Sb03g001890	Sb01g049510	Sb10g003670	Sb01g040060	Sb02g006330
Sb02g030450	Sb03g001920	Sb01g049650	Sb10g007610	Sb01g040110	Sb02g006656
Sb02g030690	Sb03g001930	Sb01g049800	Sb10g008810	Sb01g040180	Sb02g007030
Sb02g030990	Sb03g002080	Sb01g050330	Sb10g008970	Sb01g040230	Sb02g007210
Sb02g031050	Sb03g002450	Sb01g050430	Sb10g009170	Sb01g040470	Sb02g007280
Sb02g031140	Sb03g002620	Sb02g000430	Sb10g009910	Sb01g040480	Sb02g007430
Sb02g031670	Sb03g002780	Sb02g000440	Sb10g013601	Sb01g040520	Sb02g007610
Sb02g031930	Sb03g003150	Sb02g000780	Sb10g021810	Sb01g040570	Sb02g008640
Sb02g032250	Sb03g003650	Sb02g000810	Sb10g023330	Sb01g040730	Sb02g009020
Sb02g032600	Sb03g004110	Sb02g002055	Sb10g023340	Sb01g040760	Sb02g009610
Sb02g032640	Sb03g004340	Sb02g002130	Sb10g023350	Sb01g040860	Sb02g009660
Sb02g032740	Sb03g004560	Sb02g002150	Sb10g023360	Sb01g040920	Sb02g009810
Sb02g032815	Sb03g004680	Sb02g002660	Sb10g023460	Sb01g041110	Sb02g010760
Sb02g033040	Sb03g004730	Sb02g002690	Sb10g024060	Sb01g041150	Sb02g011110
Sb02g033090	Sb03g004870	Sb02g002720	Sb10g025190	Sb01g041240	Sb02g011160
Sb02g033420	Sb03g005360	Sb02g002740	Sb10g025200	Sb01g041290	Sb02g011330
Sb02g033430	Sb03g005370	Sb02g002960	Sb10g026710	Sb01g041410	Sb02g012040
Sb02g033530	Sb03g006050	Sb02g003120	Sb10g026870	Sb01g041460	Sb02g013180
Sb02g033590	Sb03g006070	Sb02g003250	Sb10g027590	Sb01g041470	Sb02g018640
Sb02g033710	Sb03g006090	Sb02g003360	Sb10g028580	Sb01g041480	Sb02g019110
Sb02g033970	Sb03g006120	Sb02g003450	Sb10g028640	Sb01g041500	Sb02g019450
Sb02g034490	Sb03g006130	Sb02g003700	Sb10g029480	Sb01g041610	Sb02g019490
Sb02g034980	Sb03g006220	Sb02g003890	Sb10g029630	Sb01g041750	Sb02g021030
Sb02g035620	Sb03g006240	Sb02g003915	Sb10g029650	Sb01g041800	Sb02g021130
Sb02g035940	Sb03g006330	Sb02g003930	Sb10g029860	Sb01g041840	Sb02g022640
Sb02g036260	Sb03g006370	Sb02g003990	Sb10g029870	Sb01g041930	Sb02g022910
Sb02g036270	Sb03g006480	Sb02g004070	Sb10g030120	Sb01g041940	Sb02g023230
Sb02g036280	Sb03g006540	Sb02g004110	Sb10g030160	Sb01g042010	Sb02g023580
Sb02g036460	Sb03g006610	Sb02g004290	Sb10g030840	Sb01g042160	Sb02g024140
Sb02g036590	Sb03g006910	Sb02g004350	Sb10g030910	Sb01g042200	Sb02g024290
Sb02g037260	Sb03g007000	Sb02g004360	Sb10g031075	Sb01g042410	Sb02g024560
Sb02g037410	Sb03g007010	Sb02g004370		Sb01g042520	Sb02g024730
Sb02g037540	Sb03g007170	Sb02g004380		Sb01g042650	Sb02g024760
Sb02g037660	Sb03g007920	Sb02g004510		Sb01g042680	Sb02g024870
Sb02g037720	Sb03g008050	Sb02g004770		Sb01g042750	Sb02g024880
Sb02g037840	Sb03g008810	Sb02g004830		Sb01g042770	Sb02g025060
Sb02g037900	Sb03g009080	Sb02g005120		Sb01g042840	Sb02g025110
Sb02g037950	Sb03g009260	Sb02g005440		Sb01g042870	Sb02g025180
Sb02g038010	Sb03g009270	Sb02g005595		Sb01g042890	Sb02g025220
Sb02g038020	Sb03g009290	Sb02g006180		Sb01g042970	Sb02g025230
Sb02g038365	Sb03g010680	Sb02g006430		Sb01g043090	Sb02g025360
Sb02g038370	Sb03g010810	Sb02g006530		Sb01g043220	Sb02g025440
Sb02g038380	Sb03g010990	Sb02g006980		Sb01g043290	Sb02g025530
Sb02g038880	Sb03g011310	Sb02g007210		Sb01g043400	Sb02g025720
Sb02g039166	Sb03g011810	Sb02g007513		Sb01g043410	Sb02g025790
Sb02g039190	Sb03g012520	Sb02g007890		Sb01g043450	Sb02g025840
Sb02g039230	Sb03g013040	Sb02g008640		Sb01g043460	Sb02g025850
Sb02g039760	Sb03g013260	Sb02g009020		Sb01g043520	Sb02g025920
Sb02g039970	Sb03g013810	Sb02g009300		Sb01g043660	Sb02g026140
Sb02g040060	Sb03g013820	Sb02g009600		Sb01g043670	Sb02g026280
Sb02g040540	Sb03g014380	Sb02g009660		Sb01g043690	Sb02g026490
Sb02g040970	Sb03g016080	Sb02g009700		Sb01g043830	Sb02g026560
Sb02g040990	Sb03g017590	Sb02g009810		Sb01g043920	Sb02g026570
Sb02g041030	Sb03g021116	Sb02g009860		Sb01g044120	Sb02g026680
Sb02g041150	Sb03g024860	Sb02g010620		Sb01g044510	Sb02g026790
Sb02g041160	Sb03g025350	Sb02g010640		Sb01g044530	Sb02g027080
Sb02g041180	Sb03g025700	Sb02g010760		Sb01g044830	Sb02g027360
Sb02g041670	Sb03g026430	Sb02g010910		Sb01g044960	Sb02g027860
Sb02g041800	Sb03g026510	Sb02g011110		Sb01g045040	Sb02g027900
Sb02g042120	Sb03g027010	Sb02g011460		Sb01g045130	Sb02g028000
Sb02g042430	Sb03g027030	Sb02g012040		Sb01g045160	Sb02g028130
Sb02g043000	Sb03g027040	Sb02g012370		Sb01g045650	Sb02g028190
Sb02g043180	Sb03g027060	Sb02g012410		Sb01g045920	Sb02g028210
Sb02g043230	Sb03g027110	Sb02g012590		Sb01g046230	Sb02g028630
Sb02g043260	Sb03g027120	Sb02g019450		Sb01g046430	Sb02g028720
Sb02g043350	Sb03g027610	Sb02g020860		Sb01g046450	Sb02g029080
Sb02g043810	Sb03g027910	Sb02g021130		Sb01g046460	Sb02g029250
Sb02g043840	Sb03g028370	Sb02g021790		Sb01g046480	Sb02g029260
Sb02g043940	Sb03g028670	Sb02g022210		Sb01g046585	Sb02g029380
Sb02g043950	Sb03g028840	Sb02g022620		Sb01g046630	Sb02g029400
Sb02g044010	Sb03g029040	Sb02g024190		Sb01g046640	Sb02g029470
Sb02g044060	Sb03g029570	Sb02g024210		Sb01g046830	Sb02g029620
Sb03g000280	Sb03g029690	Sb02g024220		Sb01g046850	Sb02g029640
Sb03g000480	Sb03g030220	Sb02g024560		Sb01g046980	Sb02g029680
Sb03g000550	Sb03g030950	Sb02g025060		Sb01g047010	Sb02g029900
Sb03g001240	Sb03g031380	Sb02g025077		Sb01g047080	Sb02g030090
Sb03g002010	Sb03g032650	Sb02g025110		Sb01g047200	Sb02g030300
Sb03g002620	Sb03g032660	Sb02g025180		Sb01g047350	Sb02g030450
Sb03g002780	Sb03g033100	Sb02g025530		Sb01g047430	Sb02g030690
Sb03g003160	Sb03g033110	Sb02g025790		Sb01g047560	Sb02g030820
Sb03g003340	Sb03g033480	Sb02g025920		Sb01g047650	Sb02g030990
Sb03g003760	Sb03g033920	Sb02g026140		Sb01g047670	Sb02g031140
Sb03g003770	Sb03g034080	Sb02g026280		Sb01g047810	Sb02g031420
Sb03g003780	Sb03g034430	Sb02g026390		Sb01g047830	Sb02g031530
Sb03g003900	Sb03g034470	Sb02g026430		Sb01g047880	Sb02g031670
Sb03g004000	Sb03g034510	Sb02g026490		Sb01g047960	Sb02g031930
Sb03g004340	Sb03g034800	Sb02g026560		Sb01g048070	Sb02g032040
Sb03g004560	Sb03g035100	Sb02g026570		Sb01g048160	Sb02g032090
Sb03g004580	Sb03g035240	Sb02g027080		Sb01g048220	Sb02g032250
Sb03g004730	Sb03g035420	Sb02g027240		Sb01g048240	Sb02g032580
Sb03g004750	Sb03g035700	Sb02g027250		Sb01g048260	Sb02g032600
Sb03g005340	Sb03g035750	Sb02g027255		Sb01g048270	Sb02g032810
Sb03g005360	Sb03g035770	Sb02g027260		Sb01g048520	Sb02g032960
Sb03g005370	Sb03g035842	Sb02g027475		Sb01g048540	Sb02g033040
Sb03g006020	Sb03g036090	Sb02g027900		Sb01g048570	Sb02g033090
Sb03g006050	Sb03g036260	Sb02g028000		Sb01g048830	Sb02g033120
Sb03g006070	Sb03g036470	Sb02g028240		Sb01g049030	Sb02g033160
Sb03g006130	Sb03g036560	Sb02g028450		Sb01g049200	Sb02g033190
Sb03g006540	Sb03g037040	Sb02g028540		Sb01g049220	Sb02g033370
Sb03g007080	Sb03g037060	Sb02g028630		Sb01g049305	Sb02g033420
Sb03g007480	Sb03g037440	Sb02g028720		Sb01g049340	Sb02g033430
Sb03g007850	Sb03g037780	Sb02g029250		Sb01g049480	Sb02g033530
Sb03g008180	Sb03g038010	Sb02g029380		Sb01g049490	Sb02g033590
Sb03g008950	Sb03g038020	Sb02g029400		Sb01g049620	Sb02g033710
Sb03g009080	Sb03g038120	Sb02g029455		Sb01g049690	Sb02g033960
Sb03g009170	Sb03g038290	Sb02g029460		Sb01g049700	Sb02g034260
Sb03g009210	Sb03g038540	Sb02g029670		Sb01g049770	Sb02g034490
Sb03g009260	Sb03g038570	Sb02g029680		Sb01g049840	Sb02g034670
Sb03g009570	Sb03g038920	Sb02g029700		Sb01g050020	Sb02g034690
Sb03g009580	Sb03g039090	Sb02g029780		Sb01g050270	Sb02g034910
Sb03g009780	Sb03g039445	Sb02g030030		Sb01g050450	Sb02g034980
Sb03g009870	Sb03g039630	Sb02g030040		Sb01g050500	Sb02g035000
Sb03g009940	Sb03g040400	Sb02g030090		Sb01g050640	Sb02g035220
Sb03g010440	Sb03g040510	Sb02g030210		Sb0284s002010	Sb02g035460
Sb03g010550	Sb03g040610	Sb02g030430		Sb02g000400	Sb02g035480
Sb03g011050	Sb03g040900	Sb02g030450		Sb02g000640	Sb02g035490
Sb03g011280	Sb03g041100	Sb02g030490		Sb02g000650	Sb02g035520
Sb03g011310	Sb03g041150	Sb02g030690		Sb02g000830	Sb02g035610
Sb03g011810	Sb03g041160	Sb02g030820		Sb02g000840	Sb02g035620
Sb03g013160	Sb03g041190	Sb02g030940		Sb02g000950	Sb02g035640
Sb03g013220	Sb03g041620	Sb02g030990		Sb02g000990	Sb02g035980
Sb03g013260	Sb03g042000	Sb02g031030		Sb02g001300	Sb02g036050
Sb03g013290	Sb03g042500	Sb02g031070		Sb02g001310	Sb02g036240
Sb03g014360	Sb03g043140	Sb02g031140		Sb02g001320	Sb02g036260
Sb03g014380	Sb03g043280	Sb02g031220		Sb02g001340	Sb02g036270
Sb03g014430	Sb03g043430	Sb02g031240		Sb02g001360	Sb02g036280
Sb03g023766	Sb03g043440	Sb02g031360		Sb02g001370	Sb02g036300
Sb03g025520	Sb03g043450	Sb02g031470		Sb02g001450	Sb02g036440
Sb03g025580	Sb03g043610	Sb02g031930		Sb02g001560	Sb02g036460
Sb03g025700	Sb03g043750	Sb02g032040		Sb02g001610	Sb02g036590
Sb03g026270	Sb03g043780	Sb02g032090		Sb02g001613	Sb02g037160
Sb03g026570	Sb03g043995	Sb02g032490		Sb02g001640	Sb02g037260
Sb03g026600	Sb03g044290	Sb02g032580		Sb02g001654	Sb02g037410
Sb03g026620	Sb03g044500	Sb02g032600		Sb02g001658	Sb02g037690
Sb03g026990	Sb03g044680	Sb02g032960		Sb02g001660	Sb02g037700
Sb03g027030	Sb03g044990	Sb02g033120		Sb02g001670	Sb02g037720
Sb03g027040	Sb03g045630	Sb02g033160		Sb02g001680	Sb02g037840
Sb03g027060	Sb03g045880	Sb02g033170		Sb02g001690	Sb02g037900
Sb03g027120	Sb03g046040	Sb02g033190		Sb02g002070	Sb02g038010
Sb03g027820	Sb03g046160	Sb02g033280		Sb02g002260	Sb02g038020
Sb03g028010	Sb03g046390	Sb02g033590		Sb02g002706	Sb02g038365
Sb03g028290	Sb03g046660	Sb02g033710		Sb02g002890	Sb02g038370
Sb03g028670	Sb03g046980	Sb02g033810		Sb02g002950	Sb02g038380
Sb03g029120	Sb03g047200	Sb02g034260		Sb02g002970	Sb02g038600
Sb03g029570	Sb03g047250	Sb02g034295		Sb02g003410	Sb02g038790
Sb03g029840	Sb03g047450	Sb02g034570		Sb02g003450	Sb02g039010
Sb03g029870	Sb03g047500	Sb02g034690		Sb02g003490	Sb02g039090
Sb03g030010	Sb04g000320	Sb02g034980		Sb02g003500	Sb02g039190
Sb03g030370	Sb04g000330	Sb02g035030		Sb02g003550	Sb02g039240
Sb03g030450	Sb04g000680	Sb02g035350		Sb02g003560	Sb02g039250
Sb03g030950	Sb04g000780	Sb02g035610		Sb02g003700	Sb02g039430
Sb03g030990	Sb04g000840	Sb02g035620		Sb02g004140	Sb02g039433
Sb03g032290	Sb04g000910	Sb02g035640		Sb02g004230	Sb02g039500
Sb03g032380	Sb04g001130	Sb02g035755		Sb02g004300	Sb02g039550
Sb03g032540	Sb04g001740	Sb02g036050		Sb02g004310	Sb02g039640
Sb03g032630	Sb04g001820	Sb02g036240		Sb02g004500	Sb02g039760
Sb03g032750	Sb04g002120	Sb02g036260		Sb02g004820	Sb02g040060
Sb03g033170	Sb04g002500	Sb02g036270		Sb02g004850	Sb02g040540
Sb03g033180	Sb04g002540	Sb02g036280		Sb02g004860	Sb02g040810
Sb03g034490	Sb04g002620	Sb02g036380		Sb02g004870	Sb02g041030
Sb03g034500	Sb04g002700	Sb02g036460		Sb02g004890	Sb02g041500
Sb03g034720	Sb04g002800	Sb02g036650		Sb02g004930	Sb02g041800
Sb03g034850	Sb04g003130	Sb02g037260		Sb02g005200	Sb02g041980
Sb03g035130	Sb04g003170	Sb02g037350		Sb02g005355	Sb02g042020
Sb03g035235	Sb04g003260	Sb02g037410		Sb02g005430	Sb02g042050
Sb03g035350	Sb04g003470	Sb02g037500		Sb02g005500	Sb02g042100
Sb03g035842	Sb04g004220	Sb02g037520		Sb02g005510	Sb02g042230
Sb03g036090	Sb04g004650	Sb02g037690		Sb02g005710	Sb02g042430
Sb03g036340	Sb04g004680	Sb02g037700		Sb02g006140	Sb02g042560
Sb03g036840	Sb04g004770	Sb02g037710		Sb02g006150	Sb02g042710
Sb03g036890	Sb04g005880	Sb02g037720		Sb02g006170	Sb02g043000
Sb03g037150	Sb04g006450	Sb02g037730		Sb02g006320	Sb02g043180
Sb03g037490	Sb04g006620	Sb02g037890		Sb02g006330	Sb02g043230
Sb03g037580	Sb04g007160	Sb02g038030		Sb02g006450	Sb02g043260
Sb03g037630	Sb04g008010	Sb02g038040		Sb02g006500	Sb02g043270
Sb03g037640	Sb04g008090	Sb02g038110		Sb02g006656	Sb02g043350
Sb03g037645	Sb04g008360	Sb02g038130		Sb02g006860	Sb02g043730
Sb03g037810	Sb04g008580	Sb02g038365		Sb02g007030	Sb02g043810
Sb03g037870	Sb04g010100	Sb02g038370		Sb02g007060	Sb02g043840
Sb03g038020	Sb04g012910	Sb02g038380		Sb02g007280	Sb02g043940
Sb03g038220	Sb04g014390	Sb02g038470		Sb02g007340	Sb02g043950
Sb03g038270	Sb04g015420	Sb02g038750		Sb02g007350	Sb02g044010
Sb03g039180	Sb04g017400	Sb02g038890		Sb02g007360	Sb02g044060
Sb03g039210	Sb04g017770	Sb02g038950		Sb02g007430	Sb03g000280
Sb03g039230	Sb04g019020	Sb02g038970		Sb02g007465	Sb03g000480
Sb03g039370	Sb04g020180	Sb02g038990		Sb02g007480	Sb03g001200
Sb03g039480	Sb04g020200	Sb02g039020		Sb02g008040	Sb03g001240
Sb03g039630	Sb04g020373	Sb02g039090		Sb02g008053	Sb03g001320
Sb03g039670	Sb04g020490	Sb02g039190		Sb02g008060	Sb03g001570
Sb03g039740	Sb04g020510	Sb02g039240		Sb02g008070	Sb03g001870
Sb03g040060	Sb04g020630	Sb02g039250		Sb02g008080	Sb03g001875
Sb03g040100	Sb04g021000	Sb02g039260		Sb02g008100	Sb03g001920
Sb03g040940	Sb04g021130	Sb02g039270		Sb02g008120	Sb03g001930
Sb03g041110	Sb04g021380	Sb02g039530		Sb02g008130	Sb03g002450
Sb03g041200	Sb04g021490	Sb02g039660		Sb02g008350	Sb03g002620
Sb03g041760	Sb04g021820	Sb02g039760		Sb02g008390	Sb03g002730
Sb03g042010	Sb04g021830	Sb02g040020		Sb02g008400	Sb03g002780
Sb03g042110	Sb04g022350	Sb02g040060		Sb02g008640	Sb03g003150
Sb03g042470	Sb04g022410	Sb02g040190		Sb02g008660	Sb03g003650
Sb03g042604	Sb04g022520	Sb02g040290		Sb02g008750	Sb03g003760
Sb03g043140	Sb04g022780	Sb02g040350		Sb02g008770	Sb03g003810
Sb03g043220	Sb04g023180	Sb02g040760		Sb02g008950	Sb03g004000
Sb03g043500	Sb04g023240	Sb02g040770		Sb02g009020	Sb03g004340
Sb03g043610	Sb04g023410	Sb02g040830		Sb02g009135	Sb03g004560
Sb03g043710	Sb04g023760	Sb02g041470		Sb02g009145	Sb03g004730
Sb03g043730	Sb04g023770	Sb02g041800		Sb02g009440	Sb03g004750
Sb03g043970	Sb04g023820	Sb02g042020		Sb02g009460	Sb03g005360
Sb03g044130	Sb04g023980	Sb02g042050		Sb02g009470	Sb03g005370
Sb03g044430	Sb04g024130	Sb02g042430		Sb02g009480	Sb03g006070
Sb03g044500	Sb04g024270	Sb02g042460		Sb02g009550	Sb03g006090
Sb03g044540	Sb04g024320	Sb02g042560		Sb02g009610	Sb03g006120
Sb03g044560	Sb04g024790	Sb02g042680		Sb02g009750	Sb03g006130
Sb03g044700	Sb04g024890	Sb02g042710		Sb02g009770	Sb03g006220
Sb03g045180	Sb04g025120	Sb02g042840		Sb02g009782	Sb03g006330
Sb03g045720	Sb04g025160	Sb02g043020		Sb02g009790	Sb03g006370
Sb03g046140	Sb04g025320	Sb02g043090		Sb02g009855	Sb03g006540
Sb03g046480	Sb04g025380	Sb02g043230		Sb02g009890	Sb03g006610
Sb03g046710	Sb04g025520	Sb02g043260		Sb02g010180	Sb03g006910
Sb03g046750	Sb04g025650	Sb02g043350		Sb02g010520	Sb03g007080
Sb03g046960	Sb04g025950	Sb02g043490		Sb02g010610	Sb03g007170
Sb03g047000	Sb04g026200	Sb02g043730		Sb02g011090	Sb03g007700
Sb03g047520	Sb04g026490	Sb02g043820		Sb02g011130	Sb03g007760
Sb04g000840	Sb04g026650	Sb02g043930		Sb02g011310	Sb03g007770
Sb04g001030	Sb04g026880	Sb02g043940		Sb02g011930	Sb03g007920
Sb04g001130	Sb04g026920	Sb02g043950		Sb02g011950	Sb03g008050
Sb04g001740	Sb04g027090	Sb02g044010		Sb02g012040	Sb03g008810
Sb04g001820	Sb04g027330	Sb02g044060		Sb02g012505	Sb03g008870
Sb04g001930	Sb04g027590	Sb03g000215		Sb02g012650	Sb03g008950
Sb04g002620	Sb04g027630	Sb03g000620		Sb02g012880	Sb03g009080
Sb04g002770	Sb04g027660	Sb03g000920		Sb02g012970	Sb03g009170
Sb04g002790	Sb04g027790	Sb03g001160		Sb02g012980	Sb03g009210
Sb04g002896	Sb04g028220	Sb03g001240		Sb02g013070	Sb03g009260
Sb04g002900	Sb04g028280	Sb03g001870		Sb02g013130	Sb03g009290
Sb04g003230	Sb04g028450	Sb03g001960		Sb02g015110	Sb03g009570
Sb04g003390	Sb04g028530	Sb03g002270		Sb02g018640	Sb03g009700
Sb04g003410	Sb04g028610	Sb03g002400		Sb02g018870	Sb03g009780
Sb04g003550	Sb04g028750	Sb03g002620		Sb02g019450	Sb03g009870
Sb04g003950	Sb04g028820	Sb03g002730		Sb02g019590	Sb03g009940
Sb04g003960	Sb04g028860	Sb03g002780		Sb02g020340	Sb03g010200
Sb04g004280	Sb04g029070	Sb03g002970		Sb02g020450	Sb03g010440
Sb04g004520	Sb04g029300	Sb03g003140		Sb02g020700	Sb03g010550
Sb04g004610	Sb04g029510	Sb03g003310		Sb02g020760	Sb03g010680
Sb04g004630	Sb04g029630	Sb03g003380		Sb02g020765	Sb03g010810
Sb04g004640	Sb04g029750	Sb03g003390		Sb02g020830	Sb03g010990
Sb04g004690	Sb04g029900	Sb03g003510		Sb02g020844	Sb03g011050
Sb04g004720	Sb04g029920	Sb03g003560		Sb02g020960	Sb03g011740
Sb04g005160	Sb04g030150	Sb03g003650		Sb02g021010	Sb03g011745
Sb04g005240	Sb04g030760	Sb03g003690		Sb02g021050	Sb03g011750
Sb04g005340	Sb04g030870	Sb03g003760		Sb02g022160	Sb03g011770
Sb04g005390	Sb04g030950	Sb03g003810		Sb02g022225	Sb03g013160
Sb04g005460	Sb04g031050	Sb03g004120		Sb02g022610	Sb03g013260
Sb04g005520	Sb04g031805	Sb03g004340		Sb02g022910	Sb03g013810
Sb04g006520	Sb04g032250	Sb03g004510		Sb02g022950	Sb03g013820
Sb04g006830	Sb04g032370	Sb03g004560		Sb02g022970	Sb03g014380
Sb04g007170	Sb04g032470	Sb03g004730		Sb02g023440	Sb03g016080
Sb04g007210	Sb04g032510	Sb03g005750		Sb02g023550	Sb03g021116
Sb04g007570	Sb04g032625	Sb03g005990		Sb02g023580	Sb03g022880
Sb04g007760	Sb04g032640	Sb03g006070		Sb02g023640	Sb03g024860
Sb04g007800	Sb04g032650	Sb03g006090		Sb02g023660	Sb03g025200
Sb04g007870	Sb04g032660	Sb03g006130		Sb02g024000	Sb03g025350
Sb04g008270	Sb04g032670	Sb03g006330		Sb02g024200	Sb03g025520
Sb04g008360	Sb04g032680	Sb03g006590		Sb02g024350	Sb03g025580
Sb04g008500	Sb04g032850	Sb03g006610		Sb02g024380	Sb03g025700
Sb04g008600	Sb04g032920	Sb03g006640		Sb02g024490	Sb03g025730
Sb04g009660	Sb04g032980	Sb03g006910		Sb02g024670	Sb03g026430
Sb04g009820	Sb04g033100	Sb03g006950		Sb02g024880	Sb03g026510
Sb04g010370	Sb04g033160	Sb03g007080		Sb02g024950	Sb03g026990
Sb04g011100	Sb04g033350	Sb03g007170		Sb02g025110	Sb03g027010
Sb04g011550	Sb04g033470	Sb03g007700		Sb02g025180	Sb03g027030
Sb04g011560	Sb04g033860	Sb03g007760		Sb02g025243	Sb03g027040
Sb04g012230	Sb04g033900	Sb03g007770		Sb02g025340	Sb03g027060
Sb04g014390	Sb04g034040	Sb03g008050		Sb02g025360	Sb03g027110
Sb04g016750	Sb04g034260	Sb03g008240		Sb02g025640	Sb03g027120
Sb04g017103	Sb04g034340	Sb03g008590		Sb02g025700	Sb03g027910
Sb04g017430	Sb04g034740	Sb03g008870		Sb02g025950	Sb03g028010
Sb04g017500	Sb04g035110	Sb03g008950		Sb02g025960	Sb03g028290
Sb04g017770	Sb04g035396	Sb03g009080		Sb02g026186	Sb03g028370
Sb04g017830	Sb04g035710	Sb03g009150		Sb02g026226	Sb03g028600
Sb04g018090	Sb04g036010	Sb03g009210		Sb02g026360	Sb03g028610
Sb04g019020	Sb04g036080	Sb03g009260		Sb02g026370	Sb03g028670
Sb04g020490	Sb04g036680	Sb03g009290		Sb02g026460	Sb03g028840
Sb04g020600	Sb04g037040	Sb03g009530		Sb02g026560	Sb03g028860
Sb04g021280	Sb04g037290	Sb03g009570		Sb02g026570	Sb03g029120
Sb04g021370	Sb04g037650	Sb03g009670		Sb02g026930	Sb03g029570
Sb04g021380	Sb04g037990	Sb03g009700		Sb02g027060	Sb03g029690
Sb04g021480	Sb04g038330	Sb03g009780		Sb02g027070	Sb03g029840
Sb04g021790	Sb04g038500	Sb03g009930		Sb02g027120	Sb03g030010
Sb04g021820	Sb04g038620	Sb03g009940		Sb02g027580	Sb03g030220
Sb04g021910	Sb0525s002010	Sb03g009960		Sb02g027660	Sb03g030840
Sb04g022330	Sb05g000870	Sb03g010130		Sb02g028060	Sb03g030950
Sb04g022410	Sb05g001000	Sb03g010180		Sb02g028090	Sb03g030990
Sb04g022470	Sb05g001010	Sb03g010190		Sb02g028270	Sb03g031380
Sb04g022740	Sb05g001050	Sb03g010200		Sb02g028490	Sb03g032550
Sb04g022820	Sb05g001240	Sb03g010290		Sb02g028720	Sb03g033110
Sb04g022890	Sb05g001600	Sb03g010300		Sb02g028750	Sb03g033480
Sb04g022920	Sb05g001680	Sb03g010990		Sb02g028755	Sb03g034080
Sb04g023260	Sb05g001760	Sb03g011050		Sb02g028830	Sb03g034330
Sb04g023400	Sb05g002000	Sb03g011120		Sb02g028860	Sb03g034340
Sb04g023890	Sb05g002540	Sb03g011150		Sb02g028970	Sb03g034430
Sb04g024190	Sb05g002590	Sb03g011420		Sb02g029060	Sb03g034500
Sb04g024500	Sb05g003480	Sb03g011590		Sb02g029140	Sb03g034800
Sb04g024510	Sb05g003860	Sb03g011610		Sb02g029260	Sb03g034850
Sb04g024513	Sb05g003900	Sb03g011640		Sb02g029310	Sb03g035240
Sb04g024680	Sb05g004100	Sb03g011740		Sb02g029370	Sb03g035420
Sb04g024790	Sb05g004140	Sb03g011745		Sb02g029380	Sb03g035700
Sb04g024840	Sb05g004590	Sb03g011750		Sb02g029400	Sb03g035842
Sb04g025010	Sb05g005150	Sb03g011770		Sb02g029470	Sb03g036090
Sb04g025120	Sb05g005300	Sb03g011880		Sb02g029500	Sb03g036260
Sb04g025140	Sb05g005400	Sb03g012030		Sb02g029570	Sb03g036410
Sb04g025320	Sb05g005450	Sb03g012420		Sb02g029580	Sb03g036470
Sb04g025550	Sb05g006880	Sb03g012940		Sb02g029590	Sb03g036560
Sb04g025625	Sb05g007070	Sb03g012950		Sb02g029600	Sb03g036750
Sb04g025630	Sb05g008570	Sb03g013240		Sb02g029620	Sb03g037040
Sb04g025890	Sb05g008650	Sb03g013260		Sb02g029640	Sb03g037060
Sb04g026090	Sb05g009360	Sb03g014380		Sb02g029650	Sb03g037490
Sb04g026160	Sb05g014470	Sb03g020630		Sb02g029750	Sb03g037580
Sb04g026320	Sb05g014880	Sb03g021860		Sb02g029880	Sb03g037600
Sb04g026360	Sb05g016740	Sb03g022140		Sb02g029940	Sb03g037630
Sb04g026490	Sb05g017960	Sb03g022880		Sb02g030090	Sb03g037780
Sb04g026650	Sb05g019828	Sb03g024030		Sb02g030140	Sb03g037870
Sb04g026730	Sb05g020250	Sb03g024600		Sb02g030550	Sb03g038020
Sb04g026920	Sb05g020400	Sb03g025200		Sb02g030620	Sb03g038120
Sb04g027090	Sb05g020850	Sb03g025350		Sb02g030820	Sb03g038220
Sb04g027550	Sb05g021030	Sb03g025520		Sb02g030870	Sb03g038570
Sb04g027630	Sb05g022180	Sb03g025580		Sb02g030910	Sb03g039210
Sb04g027790	Sb05g022950	Sb03g026070		Sb02g031060	Sb03g039230
Sb04g027990	Sb05g022960	Sb03g026136		Sb02g031270	Sb03g039445
Sb04g028000	Sb05g023460	Sb03g026430		Sb02g031420	Sb03g039480
Sb04g028050	Sb05g023690	Sb03g026490		Sb02g031600	Sb03g039630
Sb04g028350	Sb05g023700	Sb03g026980		Sb02g031610	Sb03g039720
Sb04g028415	Sb05g023710	Sb03g026990		Sb02g031670	Sb03g040060
Sb04g028450	Sb05g023740	Sb03g027030		Sb02g031880	Sb03g040100
Sb04g028530	Sb05g024560	Sb03g027040		Sb02g031940	Sb03g040400
Sb04g028610	Sb05g024740	Sb03g027060		Sb02g032250	Sb03g040410
Sb04g028680	Sb05g024850	Sb03g027100		Sb02g032330	Sb03g040510
Sb04g028980	Sb05g027180	Sb03g027110		Sb02g032390	Sb03g040940
Sb04g028990	Sb05g027690	Sb03g027120		Sb02g032530	Sb03g041010
Sb04g029300	Sb05g027910	Sb03g027133		Sb02g032725	Sb03g041100
Sb04g029450	Sb06g000440	Sb03g027270		Sb02g032770	Sb03g041150
Sb04g029530	Sb06g000800	Sb03g027630		Sb02g032780	Sb03g041190
Sb04g029590	Sb06g000910	Sb03g027650		Sb02g032960	Sb03g041450
Sb04g029750	Sb06g002120	Sb03g027710		Sb02g033040	Sb03g041510
Sb04g029850	Sb06g003160	Sb03g027840		Sb02g033090	Sb03g042010
Sb04g029900	Sb06g003250	Sb03g027860		Sb02g033130	Sb03g042500
Sb04g029920	Sb06g005210	Sb03g027920		Sb02g033420	Sb03g042604
Sb04g029970	Sb06g008585	Sb03g027930		Sb02g033430	Sb03g043140
Sb04g030160	Sb06g013920	Sb03g028010		Sb02g033550	Sb03g043280
Sb04g030250	Sb06g014730	Sb03g028020		Sb02g033610	Sb03g043430
Sb04g030590	Sb06g015020	Sb03g028060		Sb02g033630	Sb03g043440
Sb04g030970	Sb06g015090	Sb03g028120		Sb02g033835	Sb03g043450
Sb04g031020	Sb06g015480	Sb03g028310		Sb02g034260	Sb03g043500
Sb04g031290	Sb06g016285	Sb03g028320		Sb02g034560	Sb03g043610
Sb04g032050	Sb06g017970	Sb03g028360		Sb02g034690	Sb03g043710
Sb04g032370	Sb06g018280	Sb03g028368		Sb02g034980	Sb03g043750
Sb04g032430	Sb06g018330	Sb03g028370		Sb02g035000	Sb03g043780
Sb04g032620	Sb06g018700	Sb03g028380		Sb02g035510	Sb03g043990
Sb04g032850	Sb06g019250	Sb03g028600		Sb02g035850	Sb03g043995
Sb04g032970	Sb06g019320	Sb03g028610		Sb02g035860	Sb03g044130
Sb04g033010	Sb06g020110	Sb03g028670		Sb02g036050	Sb03g044290
Sb04g033230	Sb06g020500	Sb03g028860		Sb02g036240	Sb03g044680
Sb04g033420	Sb06g021070	Sb03g029140		Sb02g036260	Sb03g044700
Sb04g033560	Sb06g021170	Sb03g029160		Sb02g036270	Sb03g045630
Sb04g033860	Sb06g021490	Sb03g029310		Sb02g036280	Sb03g045860
Sb04g033900	Sb06g021510	Sb03g029420		Sb02g036560	Sb03g045880
Sb04g033910	Sb06g021570	Sb03g029510		Sb02g036590	Sb03g046140
Sb04g034140	Sb06g021640	Sb03g029520		Sb02g036700	Sb03g046390
Sb04g034150	Sb06g021660	Sb03g029570		Sb02g036720	Sb03g046480
Sb04g034260	Sb06g021720	Sb03g029840		Sb02g036730	Sb03g046710
Sb04g034280	Sb06g021980	Sb03g029850		Sb02g036740	Sb03g046960
Sb04g034330	Sb06g022020	Sb03g030010		Sb02g036860	Sb03g046980
Sb04g034650	Sb06g022060	Sb03g030020		Sb02g036950	Sb03g047000
Sb04g034880	Sb06g022180	Sb03g030230		Sb02g036960	Sb03g047200
Sb04g035160	Sb06g022190	Sb03g030840		Sb02g037030	Sb03g047250
Sb04g035393	Sb06g022200	Sb03g030950		Sb02g037290	Sb03g047270
Sb04g035630	Sb06g022650	Sb03g031180		Sb02g037620	Sb03g047450
Sb04g035710	Sb06g022820	Sb03g031220		Sb02g037690	Sb03g047500
Sb04g036080	Sb06g023170	Sb03g031380		Sb02g037720	Sb04g000320
Sb04g036230	Sb06g023630	Sb03g031520		Sb02g037760	Sb04g000330
Sb04g036770	Sb06g023710	Sb03g031980		Sb02g037780	Sb04g000680
Sb04g036780	Sb06g023730	Sb03g032040		Sb02g037830	Sb04g000780
Sb04g037050	Sb06g024260	Sb03g032530		Sb02g037860	Sb04g000840
Sb04g037280	Sb06g024355	Sb03g032550		Sb02g037900	Sb04g000910
Sb04g037290	Sb06g025440	Sb03g033110		Sb02g038010	Sb04g001130
Sb04g037380	Sb06g025710	Sb03g034000		Sb02g038020	Sb04g001550
Sb04g037610	Sb06g025790	Sb03g034330		Sb02g038140	Sb04g001740
Sb04g037660	Sb06g026190	Sb03g034340		Sb02g038160	Sb04g001930
Sb04g037800	Sb06g026220	Sb03g034670		Sb02g038500	Sb04g002120
Sb04g038170	Sb06g026480	Sb03g034840		Sb02g038550	Sb04g002500
Sb0507s002020	Sb06g026500	Sb03g034890		Sb02g038690	Sb04g002620
Sb0525s002010	Sb06g027500	Sb03g034970		Sb02g038720	Sb04g002700
Sb0541s002010	Sb06g027520	Sb03g035010		Sb02g038770	Sb04g002800
Sb05g000530	Sb06g027600	Sb03g035050		Sb02g039095	Sb04g002870
Sb05g000940	Sb06g027605	Sb03g035180		Sb02g039150	Sb04g003130
Sb05g001035	Sb06g027710	Sb03g035360		Sb02g039210	Sb04g003470
Sb05g001600	Sb06g027810	Sb03g035420		Sb02g039240	Sb04g003550
Sb05g001610	Sb06g028100	Sb03g035460		Sb02g039250	Sb04g004220
Sb05g001680	Sb06g028160	Sb03g035810		Sb02g039290	Sb04g004280
Sb05g001900	Sb06g028170	Sb03g036080		Sb02g039380	Sb04g004630
Sb05g002410	Sb06g028850	Sb03g036090		Sb02g039390	Sb04g004640
Sb05g002580	Sb06g029030	Sb03g036750		Sb02g039500	Sb04g004650
Sb05g002770	Sb06g029476	Sb03g036990		Sb02g039510	Sb04g004680
Sb05g002860	Sb06g029490	Sb03g037040		Sb02g039600	Sb04g004690
Sb05g003480	Sb06g029530	Sb03g037160		Sb02g039610	Sb04g004720
Sb05g003630	Sb06g029540	Sb03g037400		Sb02g039790	Sb04g004770
Sb05g003730	Sb06g029550	Sb03g037490		Sb02g039800	Sb04g005070
Sb05g003880	Sb06g029560	Sb03g037560		Sb02g039810	Sb04g005160
Sb05g004100	Sb06g029570	Sb03g037580		Sb02g039820	Sb04g005390
Sb05g004610	Sb06g029580	Sb03g037600		Sb02g039840	Sb04g005460
Sb05g004663	Sb06g029590	Sb03g037650		Sb02g039910	Sb04g005880
Sb05g004666	Sb06g029600	Sb03g037870		Sb02g040050	Sb04g005990
Sb05g004670	Sb06g029610	Sb03g038020		Sb02g040420	Sb04g006450
Sb05g004810	Sb06g029620	Sb03g038030		Sb02g040540	Sb04g006620
Sb05g005150	Sb06g029630	Sb03g038230		Sb02g040560	Sb04g007110
Sb05g005240	Sb06g029650	Sb03g038310		Sb02g040860	Sb04g007160
Sb05g006150	Sb06g029700	Sb03g038510		Sb02g040870	Sb04g007170
Sb05g006670	Sb06g029950	Sb03g038970		Sb02g041010	Sb04g007760
Sb05g006674	Sb06g030250	Sb03g039000		Sb02g041030	Sb04g008010
Sb05g006690	Sb06g030550	Sb03g039280		Sb02g041140	Sb04g008270
Sb05g007010	Sb06g030660	Sb03g039540		Sb02g041260	Sb04g008580
Sb05g007070	Sb06g030790	Sb03g039630		Sb02g041500	Sb04g009660
Sb05g007100	Sb06g030910	Sb03g039720		Sb02g041870	Sb04g009820
Sb05g007540	Sb06g030920	Sb03g040100		Sb02g041940	Sb04g010100
Sb05g009360	Sb06g031460	Sb03g040510		Sb02g042000	Sb04g010370
Sb05g009990	Sb06g031590	Sb03g040970		Sb02g042020	Sb04g011270
Sb05g010340	Sb06g031805	Sb03g041010		Sb02g042040	Sb04g012910
Sb05g013400	Sb06g031970	Sb03g041100		Sb02g042060	Sb04g014190
Sb05g017500	Sb06g032120	Sb03g041190		Sb02g042180	Sb04g014390
Sb05g018080	Sb06g032170	Sb03g041450		Sb02g042210	Sb04g015420
Sb05g019220	Sb06g032450	Sb03g041510		Sb02g042310	Sb04g017103
Sb05g019540	Sb06g032460	Sb03g041800		Sb02g042320	Sb04g017400
Sb05g019780	Sb06g033190	Sb03g041920		Sb02g042350	Sb04g017430
Sb05g019800	Sb06g033270	Sb03g042010		Sb02g042560	Sb04g017830
Sb05g019828	Sb06g033360	Sb03g042500		Sb02g042710	Sb04g019020
Sb05g020270	Sb06g033570	Sb03g042604		Sb02g042770	Sb04g020140
Sb05g020370	Sb06g033620	Sb03g042860		Sb02g042780	Sb04g020373
Sb05g020825	Sb06g033760	Sb03g043140		Sb02g042920	Sb04g020510
Sb05g020830	Sb06g034090	Sb03g043200		Sb02g043000	Sb04g020600
Sb05g021450	Sb07g000600	Sb03g043240		Sb02g043080	Sb04g020630
Sb05g022950	Sb07g000610	Sb03g043250		Sb02g043170	Sb04g020670
Sb05g022960	Sb07g000620	Sb03g043355		Sb02g043180	Sb04g021000
Sb05g023230	Sb07g001050	Sb03g043410		Sb02g043190	Sb04g021130
Sb05g023690	Sb07g001060	Sb03g043450		Sb02g043410	Sb04g021280
Sb05g023700	Sb07g001230	Sb03g043610		Sb02g043510	Sb04g021370
Sb05g023710	Sb07g001280	Sb03g043720		Sb02g043730	Sb04g021380
Sb05g025140	Sb07g001570	Sb03g043750		Sb02g043810	Sb04g021780
Sb05g025770	Sb07g001590	Sb03g043990		Sb02g043830	Sb04g021790
Sb05g025780	Sb07g001610	Sb03g044130		Sb02g043840	Sb04g021820
Sb05g026610	Sb07g001980	Sb03g044180		Sb02g043880	Sb04g021830
Sb05g026850	Sb07g002060	Sb03g044353		Sb02g044000	Sb04g022350
Sb05g027670	Sb07g002220	Sb03g044490		Sb0391s002020	Sb04g022410
Sb0621s002020	Sb07g002570	Sb03g044630		Sb03g000480	Sb04g022520
Sb06g000470	Sb07g002970	Sb03g045000		Sb03g000540	Sb04g022820
Sb06g001130	Sb07g003010	Sb03g045205		Sb03g000930	Sb04g022900
Sb06g001250	Sb07g003040	Sb03g045360		Sb03g001085	Sb04g023180
Sb06g001280	Sb07g003340	Sb03g045490		Sb03g001240	Sb04g023240
Sb06g001550	Sb07g003670	Sb03g045740		Sb03g001280	Sb04g023260
Sb06g001690	Sb07g003860	Sb03g045750		Sb03g001640	Sb04g023410
Sb06g001960	Sb07g004030	Sb03g045860		Sb03g001900	Sb04g023760
Sb06g003270	Sb07g005460	Sb03g046640		Sb03g001930	Sb04g023770
Sb06g003280	Sb07g005660	Sb03g046762		Sb03g002160	Sb04g023820
Sb06g004040	Sb07g005680	Sb03g047200		Sb03g002290	Sb04g023980
Sb06g011300	Sb07g005700	Sb03g047450		Sb03g002300	Sb04g024130
Sb06g013860	Sb07g006200	Sb04g000320		Sb03g002450	Sb04g024270
Sb06g013870	Sb07g006330	Sb04g000330		Sb03g002520	Sb04g024320
Sb06g013890	Sb07g007000	Sb04g000540		Sb03g002565	Sb04g024500
Sb06g013900	Sb07g007640	Sb04g000650		Sb03g002730	Sb04g024510
Sb06g013930	Sb07g007780	Sb04g000840		Sb03g002780	Sb04g024513
Sb06g013940	Sb07g009410	Sb04g000910		Sb03g002790	Sb04g024570
Sb06g014420	Sb07g014890	Sb04g001090		Sb03g002920	Sb04g024790
Sb06g014550	Sb07g014940	Sb04g001130		Sb03g003080	Sb04g024890
Sb06g014720	Sb07g014960	Sb04g001240		Sb03g003250	Sb04g025120
Sb06g014730	Sb07g015480	Sb04g001250		Sb03g003270	Sb04g025160
Sb06g014840	Sb07g019350	Sb04g001270		Sb03g003430	Sb04g025380
Sb06g014880	Sb07g019380	Sb04g001550		Sb03g003570	Sb04g025625
Sb06g014890	Sb07g020090	Sb04g001590		Sb03g003670	Sb04g025650
Sb06g015020	Sb07g020770	Sb04g001740		Sb03g003800	Sb04g025860
Sb06g015440	Sb07g020870	Sb04g001930		Sb03g003810	Sb04g025890
Sb06g016060	Sb07g020960	Sb04g002120		Sb03g003825	Sb04g025950
Sb06g016510	Sb07g021260	Sb04g002360		Sb03g004000	Sb04g026090
Sb06g016660	Sb07g021330	Sb04g002560		Sb03g004280	Sb04g026160
Sb06g016780	Sb07g021630	Sb04g002570		Sb03g004390	Sb04g026200
Sb06g016920	Sb07g021830	Sb04g002580		Sb03g004460	Sb04g026360
Sb06g016950	Sb07g022370	Sb04g002620		Sb03g004750	Sb04g026490
Sb06g017080	Sb07g022480	Sb04g002810		Sb03g004920	Sb04g026650
Sb06g017480	Sb07g022580	Sb04g002850		Sb03g004960	Sb04g026730
Sb06g018090	Sb07g023320	Sb04g002870		Sb03g005360	Sb04g026880
Sb06g018120	Sb07g023450	Sb04g003090		Sb03g005370	Sb04g026920
Sb06g018880	Sb07g023460	Sb04g003480		Sb03g006300	Sb04g027330
Sb06g018960	Sb07g023470	Sb04g003550		Sb03g006350	Sb04g027510
Sb06g018990	Sb07g023490	Sb04g004270		Sb03g006370	Sb04g027590
Sb06g019160	Sb07g023746	Sb04g004650		Sb03g006450	Sb04g027630
Sb06g019320	Sb07g023900	Sb04g004680		Sb03g006520	Sb04g027660
Sb06g020020	Sb07g023910	Sb04g004690		Sb03g006540	Sb04g028220
Sb06g020320	Sb07g023920	Sb04g004730		Sb03g006650	Sb04g028280
Sb06g020610	Sb07g024020	Sb04g004770		Sb03g006660	Sb04g028350
Sb06g020620	Sb07g024310	Sb04g004880		Sb03g006860	Sb04g028530
Sb06g020750	Sb07g024430	Sb04g005000		Sb03g007137	Sb04g028680
Sb06g021170	Sb07g024460	Sb04g005070		Sb03g007170	Sb04g028750
Sb06g021400	Sb07g025000	Sb04g005160		Sb03g007250	Sb04g028940
Sb06g021540	Sb07g025580	Sb04g005290		Sb03g007500	Sb04g028990
Sb06g021640	Sb07g025970	Sb04g005390		Sb03g007750	Sb04g029070
Sb06g021720	Sb07g026080	Sb04g005500		Sb03g007760	Sb04g029450
Sb06g022750	Sb07g026110	Sb04g005680		Sb03g007770	Sb04g029510
Sb06g023190	Sb07g026120	Sb04g005810		Sb03g007840	Sb04g029530
Sb06g023430	Sb07g026170	Sb04g005860		Sb03g008390	Sb04g029590
Sb06g024020	Sb07g026820	Sb04g005950		Sb03g008490	Sb04g029630
Sb06g024050	Sb07g027060	Sb04g005990		Sb03g008810	Sb04g029750
Sb06g024250	Sb07g027370	Sb04g006250		Sb03g008870	Sb04g029840
Sb06g024520	Sb07g027680	Sb04g006450		Sb03g009050	Sb04g029850
Sb06g024920	Sb07g027910	Sb04g006620		Sb03g009170	Sb04g029900
Sb06g025130	Sb07g027980	Sb04g007110		Sb03g009180	Sb04g029920
Sb06g025150	Sb07g028080	Sb04g007170		Sb03g009210	Sb04g030150
Sb06g025350	Sb07g028270	Sb04g007280		Sb03g009290	Sb04g030160
Sb06g025570	Sb07g028360	Sb04g007640		Sb03g009310	Sb04g030250
Sb06g025580	Sb07g028520	Sb04g008130		Sb03g009540	Sb04g030760
Sb06g025670	Sb07g028530	Sb04g008270		Sb03g009620	Sb04g030870
Sb06g025730	Sb07g029070	Sb04g008610		Sb03g009700	Sb04g030940
Sb06g025810	Sb07g029150	Sb04g008720		Sb03g009770	Sb04g030950
Sb06g025860	Sb08g000990	Sb04g009660		Sb03g009870	Sb04g031020
Sb06g025990	Sb08g001120	Sb04g009720		Sb03g009910	Sb04g031050
Sb06g026000	Sb08g001130	Sb04g009800		Sb03g010100	Sb04g031290
Sb06g026480	Sb08g001140	Sb04g009820		Sb03g010120	Sb04g032250
Sb06g026860	Sb08g001160	Sb04g009850		Sb03g010200	Sb04g032430
Sb06g027200	Sb08g001430	Sb04g010100		Sb03g010440	Sb04g032470
Sb06g027400	Sb08g001550	Sb04g011270		Sb03g010550	Sb04g032510
Sb06g027740	Sb08g001646	Sb04g012071		Sb03g010780	Sb04g032625
Sb06g027780	Sb08g001710	Sb04g012910		Sb03g010835	Sb04g032640
Sb06g027810	Sb08g001720	Sb04g014190		Sb03g011040	Sb04g032650
Sb06g028040	Sb08g001870	Sb04g015420		Sb03g011050	Sb04g032660
Sb06g028230	Sb08g001960	Sb04g016300		Sb03g011170	Sb04g032670
Sb06g028360	Sb08g002430	Sb04g017103		Sb03g011260	Sb04g032680
Sb06g028440	Sb08g002660	Sb04g017430		Sb03g011400	Sb04g032920
Sb06g028470	Sb08g002670	Sb04g017490		Sb03g011690	Sb04g032980
Sb06g028670	Sb08g002680	Sb04g017830		Sb03g011740	Sb04g033160
Sb06g028730	Sb08g002690	Sb04g019020		Sb03g011745	Sb04g033350
Sb06g029010	Sb08g002700	Sb04g019590		Sb03g011750	Sb04g033470
Sb06g029030	Sb08g002740	Sb04g019760		Sb03g011770	Sb04g033560
Sb06g029070	Sb08g003040	Sb04g020140		Sb03g012270	Sb04g033900
Sb06g029080	Sb08g003720	Sb04g020160		Sb03g012450	Sb04g034040
Sb06g029710	Sb08g004100	Sb04g020580		Sb03g012680	Sb04g034260
Sb06g029980	Sb08g004120	Sb04g020630		Sb03g012700	Sb04g034340
Sb06g030160	Sb08g004420	Sb04g020650		Sb03g012770	Sb04g034740
Sb06g030800	Sb08g004620	Sb04g020670		Sb03g013100	Sb04g035110
Sb06g030980	Sb08g005180	Sb04g020680		Sb03g013160	Sb04g035160
Sb06g031060	Sb08g005210	Sb04g020720		Sb03g013260	Sb04g035393
Sb06g031220	Sb08g005300	Sb04g021130		Sb03g013410	Sb04g035610
Sb06g031240	Sb08g006410	Sb04g021280		Sb03g013420	Sb04g035670
Sb06g031360	Sb08g007170	Sb04g021360		Sb03g013540	Sb04g035710
Sb06g031450	Sb08g007180	Sb04g021370		Sb03g013780	Sb04g036010
Sb06g031460	Sb08g007190	Sb04g021380		Sb03g013790	Sb04g036030
Sb06g031590	Sb08g007610	Sb04g021410		Sb03g013930	Sb04g036370
Sb06g031690	Sb08g007750	Sb04g021600		Sb03g014415	Sb04g036970
Sb06g031750	Sb08g008200	Sb04g021780		Sb03g015000	Sb04g037280
Sb06g031800	Sb08g013390	Sb04g021790		Sb03g017590	Sb04g037290
Sb06g031805	Sb08g014060	Sb04g021820		Sb03g022130	Sb04g037380
Sb06g031960	Sb08g016065	Sb04g021850		Sb03g022880	Sb04g037610
Sb06g032040	Sb08g016310	Sb04g021940		Sb03g022950	Sb04g037800
Sb06g032160	Sb08g016580	Sb04g021990		Sb03g023753	Sb04g038330
Sb06g032260	Sb08g016820	Sb04g022010		Sb03g024612	Sb04g038500
Sb06g032270	Sb08g017000	Sb04g022410		Sb03g024620	Sb0507s002020
Sb06g032320	Sb08g017075	Sb04g022660		Sb03g025200	Sb0525s002010
Sb06g032330	Sb08g017310	Sb04g022900		Sb03g025470	Sb0541s002010
Sb06g032440	Sb08g017600	Sb04g023000		Sb03g025700	Sb0578s002010
Sb06g032460	Sb08g017820	Sb04g023180		Sb03g025730	Sb05g000530
Sb06g032570	Sb08g018350	Sb04g023240		Sb03g026120	Sb05g000870
Sb06g032660	Sb08g018540	Sb04g023260		Sb03g026350	Sb05g000940
Sb06g032940	Sb08g018550	Sb04g023490		Sb03g026610	Sb05g001000
Sb06g033030	Sb08g018630	Sb04g023500		Sb03g027010	Sb05g001010
Sb06g033140	Sb08g018660	Sb04g023650		Sb03g027220	Sb05g001035
Sb06g033190	Sb08g018820	Sb04g023760		Sb03g027230	Sb05g001050
Sb06g033360	Sb08g019150	Sb04g023770		Sb03g027350	Sb05g001240
Sb06g033410	Sb08g019690	Sb04g023810		Sb03g027730	Sb05g001600
Sb06g033570	Sb08g019730	Sb04g023870		Sb03g028290	Sb05g001610
Sb06g033580	Sb08g019760	Sb04g023970		Sb03g028600	Sb05g001680
Sb06g033780	Sb08g019860	Sb04g024010		Sb03g028610	Sb05g001760
Sb06g033940	Sb08g020650	Sb04g024130		Sb03g028740	Sb05g001900
Sb0737s002010	Sb08g020810	Sb04g024230		Sb03g028860	Sb05g002290
Sb07g000565	Sb08g021890	Sb04g024330		Sb03g028940	Sb05g002410
Sb07g000600	Sb08g021920	Sb04g024460		Sb03g029120	Sb05g002540
Sb07g000610	Sb08g022140	Sb04g024500		Sb03g029540	Sb05g002580
Sb07g000620	Sb08g022680	Sb04g024570		Sb03g029780	Sb05g002590
Sb07g000660	Sb08g022740	Sb04g024580		Sb03g029810	Sb05g002770
Sb07g000940	Sb08g023220	Sb04g024660		Sb03g029960	Sb05g002860
Sb07g001190	Sb09g000270	Sb04g024860		Sb03g030010	Sb05g003480
Sb07g001570	Sb09g000330	Sb04g024870		Sb03g030600	Sb05g003860
Sb07g001620	Sb09g000350	Sb04g025100		Sb03g030660	Sb05g003880
Sb07g001670	Sb09g000370	Sb04g025180		Sb03g030830	Sb05g004100
Sb07g001680	Sb09g000810	Sb04g025270		Sb03g030840	Sb05g004140
Sb07g002060	Sb09g000890	Sb04g025430		Sb03g030860	Sb05g004590
Sb07g002220	Sb09g000970	Sb04g025860		Sb03g030910	Sb05g004610
Sb07g002550	Sb09g001050	Sb04g026200		Sb03g030940	Sb05g004663
Sb07g002560	Sb09g001120	Sb04g026290		Sb03g030990	Sb05g004666
Sb07g002770	Sb09g001310	Sb04g026490		Sb03g031070	Sb05g004670
Sb07g002950	Sb09g001600	Sb04g026600		Sb03g031190	Sb05g005150
Sb07g002970	Sb09g001680	Sb04g026650		Sb03g031290	Sb05g005400
Sb07g003670	Sb09g002086	Sb04g026730		Sb03g031320	Sb05g005450
Sb07g003870	Sb09g002460	Sb04g026880		Sb03g031560	Sb05g006880
Sb07g003890	Sb09g002960	Sb04g026920		Sb03g031620	Sb05g007010
Sb07g004050	Sb09g003050	Sb04g027370		Sb03g031890	Sb05g007070
Sb07g004130	Sb09g003060	Sb04g027510		Sb03g032550	Sb05g007100
Sb07g004180	Sb09g003830	Sb04g027590		Sb03g033270	Sb05g007540
Sb07g004240	Sb09g003850	Sb04g027630		Sb03g033330	Sb05g008570
Sb07g004260	Sb09g004190	Sb04g027660		Sb03g033415	Sb05g009360
Sb07g004310	Sb09g004370	Sb04g027730		Sb03g033650	Sb05g009990
Sb07g004680	Sb09g004760	Sb04g027780		Sb03g033770	Sb05g010340
Sb07g004770	Sb09g004970	Sb04g027970		Sb03g034200	Sb05g013400
Sb07g004890	Sb09g004990	Sb04g028350		Sb03g034210	Sb05g014470
Sb07g005150	Sb09g005200	Sb04g028420		Sb03g034220	Sb05g014880
Sb07g005250	Sb09g005230	Sb04g028530		Sb03g034230	Sb05g016740
Sb07g005260	Sb09g005460	Sb04g028710		Sb03g034290	Sb05g017960
Sb07g005270	Sb09g005910	Sb04g028750		Sb03g034330	Sb05g018080
Sb07g005280	Sb09g005960	Sb04g028940		Sb03g034340	Sb05g018870
Sb07g005290	Sb09g006420	Sb04g029040		Sb03g034500	Sb05g018880
Sb07g005300	Sb09g007240	Sb04g029100		Sb03g034510	Sb05g019540
Sb07g005310	Sb09g007440	Sb04g029450		Sb03g034540	Sb05g019800
Sb07g005320	Sb09g008006	Sb04g029740		Sb03g034660	Sb05g019828
Sb07g005330	Sb09g008430	Sb04g029840		Sb03g034750	Sb05g020370
Sb07g005340	Sb09g011450	Sb04g029860		Sb03g034785	Sb05g020400
Sb07g005350	Sb09g014430	Sb04g029900		Sb03g034800	Sb05g020850
Sb07g005370	Sb09g014531	Sb04g029920		Sb03g034820	Sb05g021030
Sb07g005460	Sb09g017280	Sb04g029930		Sb03g034850	Sb05g022180
Sb07g005510	Sb09g019200	Sb04g029940		Sb03g034880	Sb05g022230
Sb07g005570	Sb09g019487	Sb04g030080		Sb03g035090	Sb05g023460
Sb07g005660	Sb09g019620	Sb04g030150		Sb03g035750	Sb05g023690
Sb07g005830	Sb09g019780	Sb04g030840		Sb03g035842	Sb05g023700
Sb07g006040	Sb09g019820	Sb04g030940		Sb03g035930	Sb05g023710
Sb07g006170	Sb09g020360	Sb04g030950		Sb03g036030	Sb05g023740
Sb07g006310	Sb09g020420	Sb04g030990		Sb03g036350	Sb05g024560
Sb07g006320	Sb09g020610	Sb04g031020		Sb03g036380	Sb05g024740
Sb07g006330	Sb09g020820	Sb04g031320		Sb03g036410	Sb05g026610
Sb07g006900	Sb09g020880	Sb04g031370		Sb03g036700	Sb05g027390
Sb07g006970	Sb09g020910	Sb04g031720		Sb03g036710	Sb05g027400
Sb07g007000	Sb09g020920	Sb04g031780		Sb03g036750	Sb05g027410
Sb07g007690	Sb09g020930	Sb04g032120		Sb03g037080	Sb05g027415
Sb07g008560	Sb09g021270	Sb04g032250		Sb03g037130	Sb05g027670
Sb07g012720	Sb09g021370	Sb04g032260		Sb03g037290	Sb05g027910
Sb07g014960	Sb09g021400	Sb04g032330		Sb03g037420	Sb06g000390
Sb07g017190	Sb09g022060	Sb04g032430		Sb03g037670	Sb06g000440
Sb07g018430	Sb09g022110	Sb04g032510		Sb03g037820	Sb06g000800
Sb07g019090	Sb09g022395	Sb04g032520		Sb03g038080	Sb06g000910
Sb07g019110	Sb09g022570	Sb04g032625		Sb03g038150	Sb06g001130
Sb07g019123	Sb09g022690	Sb04g032640		Sb03g038220	Sb06g001550
Sb07g019220	Sb09g023400	Sb04g032650		Sb03g038260	Sb06g001690
Sb07g019320	Sb09g023710	Sb04g032660		Sb03g038570	Sb06g001950
Sb07g019330	Sb09g023880	Sb04g032670		Sb03g038660	Sb06g001960
Sb07g019380	Sb09g023950	Sb04g032680		Sb03g038750	Sb06g002120
Sb07g019420	Sb09g023970	Sb04g033080		Sb03g038850	Sb06g003160
Sb07g019443	Sb09g024210	Sb04g033150		Sb03g038940	Sb06g003250
Sb07g019760	Sb09g024400	Sb04g033180		Sb03g038960	Sb06g003280
Sb07g020166	Sb09g024840	Sb04g033456		Sb03g039230	Sb06g004040
Sb07g021000	Sb09g024890	Sb04g033470		Sb03g039480	Sb06g008585
Sb07g021260	Sb09g024910	Sb04g033750		Sb03g039720	Sb06g011300
Sb07g022370	Sb09g025000	Sb04g033900		Sb03g039750	Sb06g011830
Sb07g022630	Sb09g025235	Sb04g034180		Sb03g039770	Sb06g012285
Sb07g023010	Sb09g025380	Sb04g034260		Sb03g039980	Sb06g012290
Sb07g023020	Sb09g025430	Sb04g034320		Sb03g040060	Sb06g013750
Sb07g023320	Sb09g025660	Sb04g034665		Sb03g040130	Sb06g013860
Sb07g023450	Sb09g025890	Sb04g034770		Sb03g040140	Sb06g013920
Sb07g023520	Sb09g026540	Sb04g034980		Sb03g040410	Sb06g014420
Sb07g023880	Sb09g026580	Sb04g035060		Sb03g040450	Sb06g014440
Sb07g024170	Sb09g026710	Sb04g035110		Sb03g040700	Sb06g014570
Sb07g024200	Sb09g026860	Sb04g035370		Sb03g040740	Sb06g014650
Sb07g024210	Sb09g026950	Sb04g035610		Sb03g040810	Sb06g014720
Sb07g024370	Sb09g027070	Sb04g035670		Sb03g040900	Sb06g014730
Sb07g024860	Sb09g027100	Sb04g035710		Sb03g040940	Sb06g015020
Sb07g024900	Sb09g027176	Sb04g035790		Sb03g041010	Sb06g015440
Sb07g024960	Sb09g027400	Sb04g036030		Sb03g041120	Sb06g015480
Sb07g025000	Sb09g027590	Sb04g036060		Sb03g041185	Sb06g016060
Sb07g025100	Sb09g027640	Sb04g036070		Sb03g041450	Sb06g016160
Sb07g025150	Sb09g027940	Sb04g036200		Sb03g041510	Sb06g016170
Sb07g025270	Sb09g027945	Sb04g036320		Sb03g042010	Sb06g016285
Sb07g025350	Sb09g027950	Sb04g036370		Sb03g042030	Sb06g016510
Sb07g025840	Sb09g027990	Sb04g036440		Sb03g042100	Sb06g016660
Sb07g025980	Sb09g028400	Sb04g036970		Sb03g042300	Sb06g016800
Sb07g026080	Sb09g028560	Sb04g036990		Sb03g042360	Sb06g017370
Sb07g026120	Sb09g028590	Sb04g037200		Sb03g042480	Sb06g017480
Sb07g026160	Sb09g028630	Sb04g037280		Sb03g042604	Sb06g017970
Sb07g026270	Sb09g028960	Sb04g037290		Sb03g042620	Sb06g018190
Sb07g026360	Sb09g029126	Sb04g037500		Sb03g042760	Sb06g018330
Sb07g026895	Sb09g029130	Sb04g037610		Sb03g042870	Sb06g018700
Sb07g026900	Sb09g029170	Sb04g037680		Sb03g042880	Sb06g018880
Sb07g026920	Sb09g029240	Sb04g037800		Sb03g043170	Sb06g019320
Sb07g026930	Sb09g029670	Sb04g038030		Sb03g043210	Sb06g020020
Sb07g027060	Sb09g029860	Sb04g038160		Sb03g043500	Sb06g020750
Sb07g027430	Sb09g029950	Sb04g038185		Sb03g043710	Sb06g021170
Sb07g027640	Sb09g030550	Sb04g038220		Sb03g043810	Sb06g021490
Sb07g027860	Sb10g000230	Sb04g038500		Sb03g043990	Sb06g021510
Sb07g027960	Sb10g000650	Sb0507s002020		Sb03g044240	Sb06g021540
Sb07g027980	Sb10g000660	Sb0525s002010		Sb03g044300	Sb06g021640
Sb07g028700	Sb10g000700	Sb0541s002010		Sb03g044330	Sb06g021660
Sb07g029080	Sb10g000900	Sb0578s002010		Sb03g044480	Sb06g021850
Sb08g000515	Sb10g001190	Sb05g000420		Sb03g044580	Sb06g021980
Sb08g000550	Sb10g001220	Sb05g000530		Sb03g044610	Sb06g022020
Sb08g001010	Sb10g001270	Sb05g001175		Sb03g044700	Sb06g022060
Sb08g001340	Sb10g001530	Sb05g001450		Sb03g044850	Sb06g022180
Sb08g001540	Sb10g001620	Sb05g001600		Sb03g044860	Sb06g022190
Sb08g001600	Sb10g001850	Sb05g001610		Sb03g045160	Sb06g022200
Sb08g001646	Sb10g001873	Sb05g001680		Sb03g045640	Sb06g022820
Sb08g001870	Sb10g001890	Sb05g001790		Sb03g045680	Sb06g023190
Sb08g001880	Sb10g001900	Sb05g002410		Sb03g045780	Sb06g023260
Sb08g001890	Sb10g002070	Sb05g002540		Sb03g045870	Sb06g023430
Sb08g001930	Sb10g002170	Sb05g002760		Sb03g045930	Sb06g023480
Sb08g002670	Sb10g002190	Sb05g002860		Sb03g046140	Sb06g023630
Sb08g002680	Sb10g002220	Sb05g003480		Sb03g046390	Sb06g023730
Sb08g002690	Sb10g002240	Sb05g003700		Sb03g046430	Sb06g023870
Sb08g002700	Sb10g002250	Sb05g003860		Sb03g046480	Sb06g024150
Sb08g002850	Sb10g002460	Sb05g003880		Sb03g046660	Sb06g024260
Sb08g002890	Sb10g002940	Sb05g004100		Sb03g046800	Sb06g024355
Sb08g002950	Sb10g003670	Sb05g004140		Sb03g046820	Sb06g024520
Sb08g003040	Sb10g003930	Sb05g004590		Sb03g046850	Sb06g024920
Sb08g003300	Sb10g004020	Sb05g005150		Sb03g046960	Sb06g025130
Sb08g003370	Sb10g004680	Sb05g005200		Sb03g047000	Sb06g025150
Sb08g003450	Sb10g004682	Sb05g005400		Sb03g047250	Sb06g025230
Sb08g003670	Sb10g004685	Sb05g005710		Sb03g047260	Sb06g025350
Sb08g003720	Sb10g004687	Sb05g005720		Sb03g047270	Sb06g025570
Sb08g003930	Sb10g004730	Sb05g006416		Sb0459s002010	Sb06g025580
Sb08g004050	Sb10g004870	Sb05g006572		Sb04g000230	Sb06g025710
Sb08g004320	Sb10g004900	Sb05g006660		Sb04g000290	Sb06g025730
Sb08g005060	Sb10g005090	Sb05g006665		Sb04g000801	Sb06g025790
Sb08g005180	Sb10g005110	Sb05g006695		Sb04g000802	Sb06g026190
Sb08g005210	Sb10g005200	Sb05g006700		Sb04g000804	Sb06g026220
Sb08g005410	Sb10g005250	Sb05g006710		Sb04g001100	Sb06g027200
Sb08g005420	Sb10g005260	Sb05g006720		Sb04g001130	Sb06g027400
Sb08g005500	Sb10g005370	Sb05g006722		Sb04g001490	Sb06g027520
Sb08g005640	Sb10g005375	Sb05g006724		Sb04g001540	Sb06g027710
Sb08g006200	Sb10g005680	Sb05g006726		Sb04g001550	Sb06g027740
Sb08g006220	Sb10g006190	Sb05g006728		Sb04g001700	Sb06g027780
Sb08g007650	Sb10g006380	Sb05g006730		Sb04g001815	Sb06g027810
Sb08g008200	Sb10g006390	Sb05g006880		Sb04g001843	Sb06g028040
Sb08g008360	Sb10g006430	Sb05g006950		Sb04g002120	Sb06g028100
Sb08g008400	Sb10g006850	Sb05g006960		Sb04g002540	Sb06g028160
Sb08g008650	Sb10g007520	Sb05g007070		Sb04g002650	Sb06g028170
Sb08g012360	Sb10g007540	Sb05g007090		Sb04g002660	Sb06g028230
Sb08g014280	Sb10g008260	Sb05g007540		Sb04g002870	Sb06g028670
Sb08g014630	Sb10g008310	Sb05g008290		Sb04g002880	Sb06g029010
Sb08g015010	Sb10g008350	Sb05g008640		Sb04g002885	Sb06g029070
Sb08g015540	Sb10g008620	Sb05g008680		Sb04g003150	Sb06g029080
Sb08g015560	Sb10g008640	Sb05g009460		Sb04g003170	Sb06g029200
Sb08g016065	Sb10g008720	Sb05g009990		Sb04g003260	Sb06g029476
Sb08g016580	Sb10g008820	Sb05g012960		Sb04g003330	Sb06g029530
Sb08g017075	Sb10g008850	Sb05g013400		Sb04g003360	Sb06g029540
Sb08g017220	Sb10g009220	Sb05g014470		Sb04g003450	Sb06g029550
Sb08g018510	Sb10g009360	Sb05g014880		Sb04g003550	Sb06g029560
Sb08g018640	Sb10g009520	Sb05g016740		Sb04g003700	Sb06g029570
Sb08g018650	Sb10g009560	Sb05g018080		Sb04g003910	Sb06g029580
Sb08g018720	Sb10g009590	Sb05g018810		Sb04g003990	Sb06g029590
Sb08g019260	Sb10g009880	Sb05g018870		Sb04g004000	Sb06g029600
Sb08g020055	Sb10g010290	Sb05g018880		Sb04g004020	Sb06g029610
Sb08g020070	Sb10g013601	Sb05g019560		Sb04g004150	Sb06g029620
Sb08g020830	Sb10g016920	Sb05g019590		Sb04g004280	Sb06g029630
Sb08g020920	Sb10g018300	Sb05g019600		Sb04g004430	Sb06g029650
Sb08g021110	Sb10g021046	Sb05g019828		Sb04g004630	Sb06g029700
Sb08g021330	Sb10g021650	Sb05g020770		Sb04g004640	Sb06g029710
Sb08g021440	Sb10g022110	Sb05g020780		Sb04g004670	Sb06g029950
Sb08g021540	Sb10g022160	Sb05g020790		Sb04g004720	Sb06g029980
Sb08g021700	Sb10g022500	Sb05g020800		Sb04g004910	Sb06g030250
Sb08g022140	Sb10g023130	Sb05g021810		Sb04g004950	Sb06g030550
Sb08g022680	Sb10g023400	Sb05g022180		Sb04g004990	Sb06g030660
Sb08g022740	Sb10g023590	Sb05g022230		Sb04g005020	Sb06g030790
Sb09g000340	Sb10g023610	Sb05g022940		Sb04g005040	Sb06g030800
Sb09g000370	Sb10g023680	Sb05g023550		Sb04g005090	Sb06g030910
Sb09g000490	Sb10g023830	Sb05g023920		Sb04g005160	Sb06g030920
Sb09g000810	Sb10g024060	Sb05g024090		Sb04g005350	Sb06g030980
Sb09g000850	Sb10g024430	Sb05g024560		Sb04g005360	Sb06g031240
Sb09g000970	Sb10g024790	Sb05g024860		Sb04g005550	Sb06g031360
Sb09g001130	Sb10g024970	Sb05g025800		Sb04g005560	Sb06g031460
Sb09g001210	Sb10g025070	Sb05g025810		Sb04g005640	Sb06g031805
Sb09g001600	Sb10g025080	Sb05g026610		Sb04g005650	Sb06g031960
Sb09g001930	Sb10g025190	Sb05g026810		Sb04g005696	Sb06g031970
Sb09g001970	Sb10g025410	Sb05g026870		Sb04g006160	Sb06g032040
Sb09g002510	Sb10g025440	Sb05g027040		Sb04g006170	Sb06g032120
Sb09g002580	Sb10g025640	Sb05g027390		Sb04g006180	Sb06g032160
Sb09g002710	Sb10g025790	Sb05g027400		Sb04g006220	Sb06g032170
Sb09g002960	Sb10g026320	Sb05g027410		Sb04g006440	Sb06g032320
Sb09g003050	Sb10g026530	Sb05g027415		Sb04g006510	Sb06g032330
Sb09g003060	Sb10g026670	Sb05g027600		Sb04g006600	Sb06g032450
Sb09g003450	Sb10g026900	Sb05g027670		Sb04g006610	Sb06g032460
Sb09g003510	Sb10g027130	Sb05g027730		Sb04g006620	Sb06g032800
Sb09g004020	Sb10g027150	Sb05g027850		Sb04g006740	Sb06g032940
Sb09g004290	Sb10g027540	Sb05g027910		Sb04g006763	Sb06g033080
Sb09g004370	Sb10g027610	Sb0659s002010		Sb04g006766	Sb06g033140
Sb09g004420	Sb10g028040	Sb06g000390		Sb04g006780	Sb06g033270
Sb09g004550	Sb10g028080	Sb06g000440		Sb04g006940	Sb06g033410
Sb09g004730	Sb10g028620	Sb06g000985		Sb04g006950	Sb06g033570
Sb09g004800	Sb10g029270	Sb06g001055		Sb04g006960	Sb06g033620
Sb09g005030	Sb10g029480	Sb06g001060		Sb04g007180	Sb06g033760
Sb09g005230	Sb10g029590	Sb06g001130		Sb04g007620	Sb06g033780
Sb09g005330	Sb10g029610	Sb06g001320		Sb04g007700	Sb06g033940
Sb09g005340	Sb10g029620	Sb06g001550		Sb04g007760	Sb06g033990
Sb09g005550	Sb10g029630	Sb06g001690		Sb04g007903	Sb06g034090
Sb09g005810	Sb10g029650	Sb06g001820		Sb04g008050	Sb0737s002010
Sb09g005960	Sb10g029730	Sb06g001940		Sb04g008090	Sb07g000480
Sb09g006310	Sb10g029780	Sb06g001950		Sb04g008200	Sb07g000565
Sb09g006420	Sb10g029860	Sb06g002050		Sb04g008330	Sb07g000600
Sb09g006460	Sb10g029870	Sb06g002540		Sb04g008370	Sb07g000610
Sb09g007240	Sb10g030240	Sb06g002870		Sb04g008560	Sb07g000620
Sb09g007880	Sb10g030250	Sb06g003040		Sb04g008570	Sb07g001050
Sb09g008170	Sb10g030840	Sb06g003280		Sb04g009220	Sb07g001060
Sb09g008430	Sb10g031075	Sb06g004040		Sb04g009270	Sb07g001190
Sb09g011450		Sb06g004500		Sb04g009630	Sb07g001260
Sb09g014430		Sb06g004510		Sb04g009660	Sb07g001280
Sb09g015910		Sb06g004765		Sb04g009760	Sb07g001320
Sb09g016170		Sb06g011300		Sb04g009828	Sb07g001570
Sb09g017140		Sb06g011830		Sb04g009910	Sb07g001590
Sb09g017150		Sb06g012285		Sb04g009960	Sb07g001610
Sb09g017240		Sb06g012290		Sb04g010090	Sb07g001620
Sb09g017950		Sb06g013750		Sb04g010180	Sb07g001670
Sb09g018320		Sb06g013920		Sb04g010220	Sb07g001980
Sb09g018800		Sb06g014210		Sb04g011000	Sb07g002060
Sb09g019100		Sb06g014420		Sb04g011113	Sb07g002220
Sb09g019200		Sb06g014440		Sb04g011116	Sb07g002560
Sb09g019290		Sb06g014570		Sb04g011160	Sb07g002970
Sb09g019430		Sb06g014650		Sb04g011230	Sb07g003010
Sb09g019790		Sb06g014720		Sb04g011280	Sb07g003040
Sb09g020230		Sb06g014790		Sb04g011310	Sb07g003860
Sb09g020340		Sb06g015020		Sb04g014190	Sb07g003870
Sb09g020540		Sb06g015060		Sb04g014390	Sb07g003890
Sb09g020880		Sb06g015070		Sb04g016330	Sb07g004030
Sb09g021240		Sb06g015080		Sb04g017430	Sb07g004050
Sb09g021270		Sb06g015310		Sb04g018451	Sb07g004130
Sb09g021550		Sb06g015315		Sb04g018495	Sb07g004240
Sb09g021560		Sb06g015330		Sb04g018950	Sb07g004260
Sb09g021660		Sb06g015440		Sb04g019325	Sb07g004290
Sb09g022040		Sb06g015460		Sb04g019330	Sb07g004310
Sb09g022110		Sb06g016090		Sb04g020050	Sb07g004890
Sb09g022230		Sb06g016160		Sb04g020140	Sb07g005250
Sb09g022670		Sb06g016170		Sb04g020200	Sb07g005260
Sb09g022970		Sb06g016285		Sb04g020520	Sb07g005270
Sb09g023060		Sb06g016510		Sb04g020600	Sb07g005280
Sb09g023210		Sb06g016610		Sb04g020670	Sb07g005290
Sb09g023400		Sb06g016800		Sb04g020690	Sb07g005300
Sb09g023560		Sb06g016850		Sb04g021090	Sb07g005310
Sb09g023590		Sb06g017130		Sb04g021350	Sb07g005320
Sb09g023710		Sb06g017370		Sb04g021490	Sb07g005330
Sb09g023860		Sb06g017480		Sb04g021560	Sb07g005340
Sb09g023880		Sb06g017610		Sb04g021580	Sb07g005350
Sb09g023950		Sb06g018190		Sb04g021880	Sb07g005460
Sb09g024010		Sb06g018330		Sb04g021970	Sb07g005660
Sb09g024150		Sb06g018510		Sb04g022240	Sb07g006040
Sb09g024250		Sb06g018880		Sb04g022750	Sb07g006150
Sb09g025000		Sb06g018910		Sb04g022780	Sb07g006200
Sb09g025040		Sb06g018930		Sb04g022820	Sb07g006290
Sb09g025235		Sb06g019030		Sb04g022900	Sb07g006310
Sb09g025620		Sb06g019110		Sb04g023030	Sb07g006320
Sb09g025780		Sb06g019275		Sb04g023270	Sb07g006330
Sb09g026080		Sb06g019950		Sb04g023340	Sb07g006900
Sb09g026150		Sb06g020020		Sb04g023440	Sb07g006970
Sb09g026570		Sb06g020420		Sb04g023460	Sb07g007000
Sb09g026660		Sb06g020480		Sb04g023780	Sb07g007640
Sb09g026730		Sb06g020710		Sb04g023800	Sb07g007690
Sb09g026790		Sb06g021170		Sb04g023830	Sb07g008560
Sb09g026910		Sb06g021280		Sb04g024070	Sb07g009410
Sb09g026950		Sb06g021290		Sb04g024150	Sb07g014940
Sb09g027080		Sb06g021350		Sb04g024365	Sb07g014960
Sb09g027190		Sb06g021380		Sb04g024500	Sb07g018430
Sb09g027430		Sb06g021540		Sb04g024510	Sb07g019123
Sb09g027640		Sb06g021640		Sb04g024513	Sb07g019320
Sb09g027800		Sb06g021780		Sb04g024550	Sb07g019330
Sb09g027960		Sb06g021850		Sb04g024570	Sb07g019760
Sb09g028230		Sb06g023190		Sb04g024620	Sb07g020090
Sb09g028400		Sb06g023260		Sb04g024670	Sb07g020270
Sb09g028450		Sb06g023410		Sb04g024675	Sb07g020770
Sb09g028470		Sb06g023480		Sb04g024790	Sb07g020870
Sb09g028560		Sb06g023670		Sb04g024820	Sb07g020960
Sb09g028590		Sb06g023870		Sb04g024940	Sb07g021070
Sb09g028740		Sb06g024260		Sb04g024980	Sb07g021260
Sb09g029240		Sb06g024400		Sb04g025240	Sb07g021330
Sb09g029390		Sb06g024520		Sb04g025520	Sb07g021630
Sb09g029440		Sb06g024550		Sb04g025540	Sb07g021790
Sb09g029450		Sb06g025140		Sb04g025610	Sb07g021830
Sb09g029580		Sb06g025150		Sb04g025625	Sb07g022370
Sb09g029940		Sb06g025170		Sb04g025800	Sb07g022480
Sb09g030000		Sb06g025230		Sb04g025890	Sb07g022580
Sb09g030180		Sb06g025380		Sb04g025920	Sb07g022630
Sb09g030340		Sb06g025790		Sb04g025980	Sb07g023240
Sb09g030440		Sb06g026070		Sb04g026045	Sb07g023320
Sb09g030530		Sb06g026460		Sb04g026090	Sb07g023450
Sb09g030620		Sb06g026470		Sb04g026160	Sb07g023460
Sb09g030730		Sb06g026840		Sb04g026340	Sb07g023470
Sb09g030740		Sb06g027520		Sb04g026360	Sb07g023490
Sb09g030950		Sb06g027620		Sb04g026410	Sb07g023520
Sb10g000230		Sb06g027740		Sb04g026650	Sb07g023746
Sb10g000470		Sb06g027760		Sb04g026710	Sb07g023900
Sb10g000700		Sb06g027780		Sb04g026730	Sb07g023910
Sb10g001000		Sb06g027810		Sb04g026810	Sb07g023920
Sb10g001190		Sb06g027870		Sb04g026920	Sb07g023930
Sb10g001610		Sb06g028040		Sb04g026990	Sb07g024020
Sb10g001820		Sb06g028100		Sb04g027100	Sb07g024170
Sb10g001890		Sb06g028170		Sb04g027150	Sb07g024200
Sb10g001900		Sb06g028630		Sb04g027320	Sb07g024210
Sb10g001950		Sb06g028720		Sb04g027510	Sb07g024310
Sb10g002070		Sb06g028740		Sb04g027660	Sb07g024370
Sb10g002220		Sb06g029070		Sb04g027870	Sb07g024430
Sb10g002240		Sb06g029200		Sb04g027910	Sb07g024460
Sb10g002250		Sb06g029530		Sb04g027920	Sb07g024860
Sb10g002370		Sb06g029930		Sb04g027950	Sb07g024900
Sb10g002400		Sb06g029950		Sb04g028130	Sb07g024960
Sb10g002460		Sb06g029980		Sb04g028490	Sb07g025000
Sb10g002540		Sb06g030380		Sb04g028600	Sb07g025150
Sb10g002580		Sb06g030660		Sb04g028640	Sb07g025460
Sb10g002725		Sb06g030720		Sb04g028680	Sb07g025840
Sb10g002820		Sb06g030730		Sb04g028760	Sb07g026080
Sb10g002830		Sb06g030740		Sb04g028820	Sb07g026110
Sb10g002850		Sb06g030750		Sb04g028900	Sb07g026170
Sb10g002860		Sb06g030760		Sb04g028990	Sb07g026305
Sb10g002880		Sb06g030800		Sb04g029020	Sb07g026820
Sb10g002890		Sb06g031040		Sb04g029150	Sb07g026895
Sb10g002900		Sb06g031120		Sb04g029290	Sb07g026900
Sb10g002950		Sb06g031180		Sb04g029380	Sb07g026930
Sb10g003340		Sb06g031280		Sb04g029423	Sb07g027060
Sb10g003670		Sb06g031360		Sb04g029450	Sb07g027370
Sb10g004130		Sb06g031460		Sb04g029480	Sb07g027680
Sb10g004540		Sb06g031700		Sb04g029530	Sb07g027980
Sb10g004580		Sb06g031840		Sb04g029610	Sb07g028080
Sb10g004870		Sb06g031890		Sb04g029650	Sb07g028360
Sb10g005010		Sb06g032010		Sb04g029660	Sb07g028520
Sb10g005110		Sb06g032040		Sb04g029700	Sb07g028530
Sb10g005140		Sb06g032120		Sb04g029730	Sb07g028700
Sb10g005160		Sb06g032160		Sb04g029750	Sb07g028890
Sb10g006060		Sb06g032180		Sb04g029840	Sb07g029070
Sb10g006240		Sb06g032190		Sb04g029850	Sb07g029150
Sb10g006270		Sb06g032320		Sb04g029980	Sb07g029230
Sb10g006280		Sb06g032330		Sb04g030010	Sb08g000550
Sb10g006290		Sb06g032460		Sb04g030120	Sb08g000990
Sb10g006300		Sb06g032700		Sb04g030160	Sb08g001010
Sb10g006310		Sb06g032800		Sb04g030250	Sb08g001120
Sb10g006330		Sb06g032940		Sb04g030320	Sb08g001130
Sb10g006500		Sb06g033080		Sb04g030440	Sb08g001140
Sb10g006640		Sb06g033140		Sb04g030510	Sb08g001160
Sb10g006970		Sb06g033230		Sb04g030520	Sb08g001340
Sb10g007170		Sb06g033410		Sb04g030830	Sb08g001530
Sb10g007180		Sb06g033450		Sb04g030860	Sb08g001540
Sb10g007520		Sb06g033620		Sb04g030940	Sb08g001550
Sb10g008170		Sb06g033760		Sb04g031100	Sb08g001600
Sb10g008570		Sb06g033780		Sb04g031240	Sb08g001646
Sb10g008620		Sb06g033830		Sb04g031290	Sb08g001710
Sb10g008790		Sb06g033840		Sb04g031400	Sb08g001720
Sb10g008810		Sb06g033846		Sb04g031440	Sb08g001870
Sb10g008850		Sb06g033940		Sb04g031660	Sb08g001880
Sb10g008870		Sb06g033990		Sb04g031680	Sb08g001890
Sb10g008980		Sb06g034030		Sb04g031750	Sb08g001930
Sb10g009560		Sb07g000230		Sb04g031805	Sb08g001960
Sb10g009590		Sb07g000370		Sb04g032010	Sb08g002270
Sb10g009990		Sb07g000480		Sb04g032220	Sb08g002660
Sb10g010420		Sb07g000600		Sb04g032240	Sb08g002670
Sb10g012170		Sb07g000610		Sb04g032250	Sb08g002680
Sb10g012210		Sb07g000620		Sb04g032510	Sb08g002690
Sb10g013950		Sb07g000970		Sb04g032570	Sb08g002700
Sb10g019630		Sb07g000980		Sb04g032590	Sb08g002740
Sb10g020150		Sb07g001060		Sb04g032740	Sb08g002850
Sb10g020190		Sb07g001180		Sb04g032810	Sb08g002950
Sb10g020970		Sb07g001190		Sb04g033020	Sb08g003300
Sb10g021710		Sb07g001260		Sb04g033040	Sb08g003330
Sb10g021970		Sb07g001280		Sb04g033060	Sb08g003370
Sb10g022260		Sb07g001320		Sb04g033100	Sb08g003440
Sb10g022500		Sb07g001500		Sb04g033160	Sb08g003670
Sb10g022710		Sb07g001620		Sb04g033560	Sb08g003930
Sb10g023330		Sb07g001630		Sb04g033850	Sb08g004050
Sb10g023340		Sb07g001670		Sb04g034520	Sb08g004100
Sb10g023350		Sb07g001720		Sb04g034560	Sb08g004120
Sb10g023360		Sb07g001740		Sb04g034570	Sb08g005210
Sb10g023590		Sb07g001750		Sb04g034640	Sb08g005260
Sb10g023840		Sb07g001800		Sb04g034660	Sb08g005300
Sb10g023860		Sb07g002060		Sb04g034710	Sb08g005410
Sb10g023905		Sb07g002090		Sb04g034780	Sb08g005420
Sb10g024400		Sb07g002220		Sb04g034890	Sb08g005500
Sb10g024430		Sb07g002560		Sb04g035160	Sb08g006410
Sb10g024790		Sb07g002680		Sb04g035393	Sb08g007170
Sb10g024990		Sb07g003860		Sb04g035396	Sb08g007180
Sb10g025190		Sb07g003870		Sb04g035610	Sb08g007190
Sb10g025260		Sb07g003920		Sb04g035670	Sb08g007610
Sb10g025270		Sb07g004070		Sb04g035720	Sb08g007750
Sb10g025980		Sb07g004130		Sb04g036220	Sb08g008200
Sb10g026130		Sb07g004250		Sb04g036370	Sb08g008360
Sb10g026350		Sb07g004260		Sb04g036510	Sb08g008400
Sb10g026440		Sb07g004290		Sb04g036550	Sb08g012360
Sb10g026450		Sb07g004310		Sb04g036560	Sb08g013390
Sb10g026546		Sb07g004780		Sb04g036680	Sb08g014060
Sb10g026560		Sb07g004890		Sb04g036740	Sb08g014280
Sb10g026870		Sb07g005000		Sb04g036750	Sb08g014630
Sb10g027110		Sb07g005440		Sb04g036880	Sb08g015010
Sb10g027330		Sb07g005460		Sb04g036950	Sb08g015560
Sb10g028090		Sb07g005620		Sb04g037040	Sb08g015600
Sb10g028150		Sb07g005660		Sb04g037240	Sb08g016065
Sb10g028620		Sb07g006090		Sb04g037270	Sb08g016160
Sb10g028700		Sb07g006150		Sb04g037380	Sb08g016170
Sb10g029270		Sb07g006195		Sb04g037530	Sb08g016310
Sb10g029300		Sb07g006290		Sb04g037610	Sb08g016780
Sb10g029400		Sb07g006310		Sb04g037650	Sb08g016820
Sb10g029480		Sb07g006320		Sb04g037810	Sb08g017220
Sb10g029630		Sb07g006380		Sb04g037930	Sb08g017600
Sb10g029650		Sb07g006970		Sb04g037990	Sb08g017820
Sb10g029730		Sb07g007000		Sb04g038040	Sb08g018350
Sb10g029850		Sb07g007640		Sb04g038250	Sb08g018540
Sb10g029860		Sb07g008810		Sb04g038320	Sb08g018550
Sb10g029870		Sb07g009410		Sb04g038330	Sb08g018640
Sb10g030160		Sb07g010450		Sb04g038420	Sb08g018650
Sb10g030370		Sb07g014900		Sb04g038550	Sb08g018660
Sb10g030430		Sb07g014940		Sb04g038600	Sb08g018820
Sb10g030840		Sb07g018430		Sb04g038620	Sb08g019150
Sb10g030910		Sb07g019250		Sb05g000210	Sb08g019600
Sb10g031075		Sb07g019330		Sb05g000220	Sb08g019690
Sb1599s002010		Sb07g019760		Sb05g000270	Sb08g019730
Sb2276s002020		Sb07g019770		Sb05g000456	Sb08g020650
Sb2540s002010		Sb07g020040		Sb05g000460	Sb08g020810
Sb3219s002010		Sb07g020070		Sb05g000480	Sb08g020830
		Sb07g020270		Sb05g000660	Sb08g021920
		Sb07g020300		Sb05g000840	Sb08g022100
		Sb07g020770		Sb05g000860	Sb08g022260
		Sb07g020930		Sb05g001080	Sb08g022740
		Sb07g020960		Sb05g001430	Sb08g023220
		Sb07g021070		Sb05g001440	Sb09g000270
		Sb07g021160		Sb05g001600	Sb09g000330
		Sb07g021260		Sb05g001680	Sb09g000350
		Sb07g021330		Sb05g001900	Sb09g000370
		Sb07g021630		Sb05g001910	Sb09g000490
		Sb07g021790		Sb05g001960	Sb09g000810
		Sb07g022370		Sb05g001970	Sb09g000890
		Sb07g022430		Sb05g002000	Sb09g000970
		Sb07g023240		Sb05g002130	Sb09g001050
		Sb07g023320		Sb05g002230	Sb09g001120
		Sb07g023450		Sb05g002290	Sb09g001210
		Sb07g023470		Sb05g002570	Sb09g001310
		Sb07g023740		Sb05g002580	Sb09g001600
		Sb07g023930		Sb05g002676	Sb09g001680
		Sb07g023950		Sb05g002730	Sb09g001930
		Sb07g024310		Sb05g002740	Sb09g001970
		Sb07g024430		Sb05g002770	Sb09g002086
		Sb07g024460		Sb05g002960	Sb09g002460
		Sb07g024720		Sb05g003360	Sb09g002510
		Sb07g024860		Sb05g003660	Sb09g002710
		Sb07g024900		Sb05g003900	Sb09g002960
		Sb07g025000		Sb05g004100	Sb09g003050
		Sb07g025030		Sb05g004270	Sb09g003060
		Sb07g025033		Sb05g004510	Sb09g003450
		Sb07g025220		Sb05g004610	Sb09g003510
		Sb07g025460		Sb05g004663	Sb09g003830
		Sb07g025840		Sb05g004666	Sb09g003850
		Sb07g026000		Sb05g004670	Sb09g004020
		Sb07g026020		Sb05g004900	Sb09g004190
		Sb07g026085		Sb05g005300	Sb09g004290
		Sb07g026087		Sb05g005470	Sb09g004310
		Sb07g026170		Sb05g005745	Sb09g004320
		Sb07g026305		Sb05g006340	Sb09g004420
		Sb07g026320		Sb05g006352	Sb09g004550
		Sb07g026820		Sb05g006380	Sb09g004730
		Sb07g027010		Sb05g006480	Sb09g004800
		Sb07g027060		Sb05g006490	Sb09g004970
		Sb07g027310		Sb05g007010	Sb09g004990
		Sb07g027980		Sb05g007100	Sb09g005200
		Sb07g028000		Sb05g007160	Sb09g005230
		Sb07g028080		Sb05g007280	Sb09g005460
		Sb07g028360		Sb05g007936	Sb09g005910
		Sb07g028520		Sb05g008090	Sb09g005960
		Sb07g028530		Sb05g008590	Sb09g006420
		Sb07g028700		Sb05g008650	Sb09g006460
		Sb07g029230		Sb05g008723	Sb09g006480
		Sb08g000465		Sb05g008740	Sb09g007440
		Sb08g000550		Sb05g009710	Sb09g007880
		Sb08g001110		Sb05g009750	Sb09g007940
		Sb08g001130		Sb05g013190	Sb09g008006
		Sb08g001160		Sb05g017132	Sb09g008430
		Sb08g001520		Sb05g017150	Sb09g011450
		Sb08g001646		Sb05g017160	Sb09g014430
		Sb08g001860		Sb05g017170	Sb09g014531
		Sb08g001870		Sb05g018870	Sb09g015910
		Sb08g001880		Sb05g018880	Sb09g016140
		Sb08g002100		Sb05g019176	Sb09g016170
		Sb08g002250		Sb05g019540	Sb09g016600
		Sb08g002270		Sb05g019790	Sb09g017140
		Sb08g002590		Sb05g019800	Sb09g017150
		Sb08g002660		Sb05g020250	Sb09g017280
		Sb08g002670		Sb05g020280	Sb09g018730
		Sb08g002680		Sb05g020300	Sb09g018800
		Sb08g002690		Sb05g020370	Sb09g018990
		Sb08g002700		Sb05g020860	Sb09g019100
		Sb08g002850		Sb05g020916	Sb09g019430
		Sb08g003220		Sb05g020918	Sb09g019487
		Sb08g003300		Sb05g021400	Sb09g019620
		Sb08g003330		Sb05g022050	Sb09g019780
		Sb08g003440		Sb05g022200	Sb09g019820
		Sb08g003610		Sb05g022230	Sb09g020340
		Sb08g003650		Sb05g022250	Sb09g020360
		Sb08g004100		Sb05g022650	Sb09g020540
		Sb08g004500		Sb05g023236	Sb09g020610
		Sb08g004710		Sb05g023246	Sb09g020820
		Sb08g004780		Sb05g023496	Sb09g020880
		Sb08g004875		Sb05g023510	Sb09g021270
		Sb08g004880		Sb05g023520	Sb09g021370
		Sb08g005080		Sb05g023720	Sb09g021400
		Sb08g005260		Sb05g024260	Sb09g021620
		Sb08g005300		Sb05g024840	Sb09g021650
		Sb08g005410		Sb05g024850	Sb09g021660
		Sb08g005500		Sb05g025260	Sb09g022040
		Sb08g006690		Sb05g025560	Sb09g022060
		Sb08g006770		Sb05g025755	Sb09g022230
		Sb08g007720		Sb05g025860	Sb09g022395
		Sb08g007750		Sb05g025920	Sb09g022570
		Sb08g008200		Sb05g025980	Sb09g022690
		Sb08g012360		Sb05g026783	Sb09g022970
		Sb08g012980		Sb05g026786	Sb09g023400
		Sb08g014280		Sb05g026827	Sb09g023560
		Sb08g015010		Sb05g027180	Sb09g023860
		Sb08g015560		Sb05g027360	Sb09g023880
		Sb08g015600		Sb05g027370	Sb09g024010
		Sb08g016160		Sb05g027390	Sb09g024210
		Sb08g016170		Sb05g027400	Sb09g024250
		Sb08g016307		Sb05g027410	Sb09g024400
		Sb08g016310		Sb05g027415	Sb09g024580
		Sb08g016480		Sb05g027660	Sb09g024840
		Sb08g016630		Sb05g027690	Sb09g024890
		Sb08g016780		Sb06g000460	Sb09g025000
		Sb08g016820		Sb06g000580	Sb09g025040
		Sb08g016990		Sb06g000710	Sb09g025235
		Sb08g017280		Sb06g000746	Sb09g025420
		Sb08g018640		Sb06g000980	Sb09g025430
		Sb08g018650		Sb06g001033	Sb09g025620
		Sb08g018730		Sb06g001050	Sb09g026540
		Sb08g018765		Sb06g001100	Sb09g026570
		Sb08g018820		Sb06g001110	Sb09g026580
		Sb08g019262		Sb06g001140	Sb09g026710
		Sb08g019600		Sb06g001270	Sb09g026860
		Sb08g019700		Sb06g001390	Sb09g026910
		Sb08g019790		Sb06g001680	Sb09g027070
		Sb08g020010		Sb06g001800	Sb09g027080
		Sb08g021080		Sb06g001960	Sb09g027110
		Sb08g021370		Sb06g001970	Sb09g027176
		Sb08g021610		Sb06g002220	Sb09g027430
		Sb08g021850		Sb06g002515	Sb09g027590
		Sb08g022100		Sb06g002790	Sb09g027640
		Sb08g022260		Sb06g003190	Sb09g027940
		Sb08g022420		Sb06g003210	Sb09g027945
		Sb08g022450		Sb06g003360	Sb09g027950
		Sb08g022490		Sb06g004050	Sb09g027960
		Sb08g022740		Sb06g004121	Sb09g027990
		Sb08g022770		Sb06g004280	Sb09g028230
		Sb08g023050		Sb06g004550	Sb09g028400
		Sb08g023170		Sb06g006110	Sb09g028470
		Sb08g023220		Sb06g010020	Sb09g028560
		Sb09g000250		Sb06g011100	Sb09g028630
		Sb09g000490		Sb06g011601	Sb09g028740
		Sb09g000540		Sb06g011641	Sb09g028960
		Sb09g000800		Sb06g011762	Sb09g029126
		Sb09g000810		Sb06g011770	Sb09g029130
		Sb09g000920		Sb06g011830	Sb09g029170
		Sb09g000960		Sb06g012285	Sb09g029240
		Sb09g000970		Sb06g012290	Sb09g029390
		Sb09g001050		Sb06g012300	Sb09g029670
		Sb09g001120		Sb06g012520	Sb09g029950
		Sb09g001210		Sb06g012960	Sb09g030000
		Sb09g001500		Sb06g013230	Sb09g030530
		Sb09g001590		Sb06g013240	Sb09g030550
		Sb09g001670		Sb06g013470	Sb09g030620
		Sb09g001680		Sb06g013750	Sb09g030680
		Sb09g001910		Sb06g013790	Sb09g030690
		Sb09g001920		Sb06g013820	Sb09g030730
		Sb09g001930		Sb06g013860	Sb09g030740
		Sb09g002160		Sb06g013920	Sb10g000230
		Sb09g002260		Sb06g014330	Sb10g000470
		Sb09g002280		Sb06g014370	Sb10g000650
		Sb09g002310		Sb06g014480	Sb10g000660
		Sb09g002470		Sb06g014570	Sb10g000700
		Sb09g002510		Sb06g014650	Sb10g000900
		Sb09g002710		Sb06g014820	Sb10g001000
		Sb09g002750		Sb06g015090	Sb10g001220
		Sb09g002760		Sb06g015190	Sb10g001270
		Sb09g002770		Sb06g015230	Sb10g001530
		Sb09g002850		Sb06g015260	Sb10g001610
		Sb09g002960		Sb06g015370	Sb10g001620
		Sb09g003050		Sb06g015450	Sb10g001820
		Sb09g003060		Sb06g015590	Sb10g001850
		Sb09g003280		Sb06g016060	Sb10g001873
		Sb09g003450		Sb06g016160	Sb10g001890
		Sb09g003510		Sb06g016170	Sb10g001900
		Sb09g003810		Sb06g016660	Sb10g002070
		Sb09g003920		Sb06g016860	Sb10g002170
		Sb09g004000		Sb06g016930	Sb10g002190
		Sb09g004010		Sb06g016970	Sb10g002220
		Sb09g004250		Sb06g016980	Sb10g002240
		Sb09g004290		Sb06g017190	Sb10g002250
		Sb09g004310		Sb06g017290	Sb10g002540
		Sb09g004320		Sb06g017330	Sb10g002820
		Sb09g004420		Sb06g017370	Sb10g002830
		Sb09g004510		Sb06g017530	Sb10g002850
		Sb09g004550		Sb06g017780	Sb10g002860
		Sb09g004650		Sb06g017810	Sb10g002880
		Sb09g004660		Sb06g017870	Sb10g002890
		Sb09g004730		Sb06g018150	Sb10g002900
		Sb09g004950		Sb06g018210	Sb10g003120
		Sb09g005180		Sb06g018280	Sb10g003670
		Sb09g005230		Sb06g018316	Sb10g003930
		Sb09g005320		Sb06g018520	Sb10g004020
		Sb09g005410		Sb06g018560	Sb10g004130
		Sb09g005450		Sb06g018610	Sb10g004540
		Sb09g005570		Sb06g018835	Sb10g004680
		Sb09g005580		Sb06g018880	Sb10g004682
		Sb09g006480		Sb06g019150	Sb10g004685
		Sb09g007940		Sb06g019170	Sb10g004687
		Sb09g011450		Sb06g019250	Sb10g004730
		Sb09g014430		Sb06g019340	Sb10g004740
		Sb09g015910		Sb06g019610	Sb10g004870
		Sb09g015940		Sb06g019700	Sb10g005090
		Sb09g016140		Sb06g019730	Sb10g005110
		Sb09g016600		Sb06g020020	Sb10g005200
		Sb09g017210		Sb06g020100	Sb10g005250
		Sb09g017297		Sb06g020103	Sb10g005260
		Sb09g017821		Sb06g020110	Sb10g005680
		Sb09g017860		Sb06g020200	Sb10g006190
		Sb09g017880		Sb06g020500	Sb10g006330
		Sb09g017890		Sb06g020520	Sb10g006380
		Sb09g017980		Sb06g020660	Sb10g006390
		Sb09g017990		Sb06g020750	Sb10g006400
		Sb09g018460		Sb06g020820	Sb10g006430
		Sb09g018730		Sb06g020880	Sb10g006640
		Sb09g018990		Sb06g020890	Sb10g006850
		Sb09g019100		Sb06g021070	Sb10g006895
		Sb09g019360		Sb06g021200	Sb10g007180
		Sb09g019400		Sb06g021370	Sb10g007520
		Sb09g019430		Sb06g021570	Sb10g007540
		Sb09g019487		Sb06g021810	Sb10g007610
		Sb09g019970		Sb06g021850	Sb10g008260
		Sb09g020170		Sb06g022530	Sb10g008350
		Sb09g020330		Sb06g022770	Sb10g008570
		Sb09g020340		Sb06g022830	Sb10g008620
		Sb09g020360		Sb06g022910	Sb10g008640
		Sb09g020800		Sb06g022970	Sb10g008720
		Sb09g020820		Sb06g023180	Sb10g008740
		Sb09g020880		Sb06g023260	Sb10g008810
		Sb09g021400		Sb06g023350	Sb10g008820
		Sb09g021620		Sb06g023360	Sb10g008850
		Sb09g021650		Sb06g023400	Sb10g008870
		Sb09g021940		Sb06g023430	Sb10g008950
		Sb09g021960		Sb06g023480	Sb10g008980
		Sb09g022010		Sb06g023710	Sb10g009020
		Sb09g022190		Sb06g023870	Sb10g009170
		Sb09g022230		Sb06g023990	Sb10g009220
		Sb09g022260		Sb06g024100	Sb10g009360
		Sb09g022290		Sb06g024150	Sb10g009520
		Sb09g022310		Sb06g024200	Sb10g009880
		Sb09g022370		Sb06g024230	Sb10g010290
		Sb09g022395		Sb06g024340	Sb10g012170
		Sb09g022450		Sb06g024480	Sb10g012210
		Sb09g022570		Sb06g024490	Sb10g013950
		Sb09g022610		Sb06g024570	Sb10g016920
		Sb09g022690		Sb06g024700	Sb10g018300
		Sb09g022750		Sb06g024900	Sb10g021046
		Sb09g023400		Sb06g024910	Sb10g021650
		Sb09g023620		Sb06g024920	Sb10g021710
		Sb09g023720		Sb06g025010	Sb10g021810
		Sb09g023810		Sb06g025030	Sb10g021970
		Sb09g024010		Sb06g025120	Sb10g021980
		Sb09g024210		Sb06g025130	Sb10g022060
		Sb09g024250		Sb06g025220	Sb10g022110
		Sb09g024580		Sb06g025230	Sb10g022160
		Sb09g024730		Sb06g025270	Sb10g022260
		Sb09g024870		Sb06g025350	Sb10g022500
		Sb09g025000		Sb06g025570	Sb10g022710
		Sb09g025420		Sb06g025580	Sb10g023130
		Sb09g025480		Sb06g025730	Sb10g023330
		Sb09g025490		Sb06g026110	Sb10g023340
		Sb09g026180		Sb06g026440	Sb10g023350
		Sb09g026370		Sb06g026500	Sb10g023360
		Sb09g026380		Sb06g026730	Sb10g023460
		Sb09g026500		Sb06g026770	Sb10g023590
		Sb09g026990		Sb06g026990	Sb10g023860
		Sb09g027110		Sb06g027060	Sb10g024060
		Sb09g027590		Sb06g027200	Sb10g024400
		Sb09g027600		Sb06g027380	Sb10g024790
		Sb09g027960		Sb06g027400	Sb10g025190
		Sb09g028230		Sb06g027440	Sb10g025200
		Sb09g028260		Sb06g027500	Sb10g025260
		Sb09g028380		Sb06g027520	Sb10g025410
		Sb09g028400		Sb06g027550	Sb10g025440
		Sb09g028630		Sb06g027590	Sb10g025640
		Sb09g028730		Sb06g027600	Sb10g025800
		Sb09g028740		Sb06g027605	Sb10g025950
		Sb09g028800		Sb06g027650	Sb10g025970
		Sb09g029040		Sb06g027770	Sb10g025980
		Sb09g029240		Sb06g027840	Sb10g026130
		Sb09g029310		Sb06g028030	Sb10g026320
		Sb09g029390		Sb06g028050	Sb10g026530
		Sb09g029660		Sb06g028230	Sb10g026560
		Sb09g029670		Sb06g028310	Sb10g026670
		Sb09g030000		Sb06g028590	Sb10g026710
		Sb09g030620		Sb06g028670	Sb10g026870
		Sb09g030690		Sb06g028850	Sb10g027150
		Sb09g030740		Sb06g028970	Sb10g027330
		Sb09g030910		Sb06g028980	Sb10g027540
		Sb10g000230		Sb06g029010	Sb10g027610
		Sb10g000660		Sb06g029080	Sb10g028030
		Sb10g000700		Sb06g029200	Sb10g028040
		Sb10g000900		Sb06g029350	Sb10g029270
		Sb10g000910		Sb06g029490	Sb10g029300
		Sb10g001000		Sb06g029710	Sb10g029400
		Sb10g001110		Sb06g029980	Sb10g029480
		Sb10g001530		Sb06g030070	Sb10g029590
		Sb10g001560		Sb06g030510	Sb10g029610
		Sb10g001610		Sb06g030780	Sb10g029620
		Sb10g002010		Sb06g030980	Sb10g029630
		Sb10g002030		Sb06g031090	Sb10g029650
		Sb10g002070		Sb06g031160	Sb10g029730
		Sb10g002170		Sb06g031200	Sb10g029780
		Sb10g002220		Sb06g031240	Sb10g029860
		Sb10g002250		Sb06g031320	Sb10g029870
		Sb10g002670		Sb06g031410	Sb10g030060
		Sb10g002690		Sb06g031805	Sb10g030160
		Sb10g002700		Sb06g031960	Sb10g030250
		Sb10g002930		Sb06g031980	Sb10g030430
		Sb10g003120		Sb06g032090	Sb10g030840
		Sb10g003200		Sb06g032120	Sb10g030910
		Sb10g003450		Sb06g032160	Sb10g031075
		Sb10g003670		Sb06g032210	Sb1599s002010
		Sb10g003690		Sb06g032460	Sb2276s002020
		Sb10g003710		Sb06g032480	Sb2540s002010
		Sb10g003780		Sb06g032600	Sb3219s002010
		Sb10g003930		Sb06g032800
		Sb10g003950		Sb06g033070
		Sb10g003960		Sb06g033075
		Sb10g004130		Sb06g033110
		Sb10g004540		Sb06g033340
		Sb10g004550		Sb06g033480
		Sb10g004680		Sb06g033620
		Sb10g004682		Sb06g033800
		Sb10g004685		Sb06g033990
		Sb10g004687		Sb06g034080
		Sb10g004730		Sb0737s002010
		Sb10g004740		Sb07g000420
		Sb10g004820		Sb07g000450
		Sb10g004870		Sb07g000480
		Sb10g004930		Sb07g000565
		Sb10g005060		Sb07g000650
		Sb10g005110		Sb07g000840
		Sb10g005240		Sb07g000950
		Sb10g005680		Sb07g000993
		Sb10g005700		Sb07g001070
		Sb10g006220		Sb07g001080
		Sb10g006260		Sb07g001110
		Sb10g006330		Sb07g001220
		Sb10g006380		Sb07g001230
		Sb10g006400		Sb07g001320
		Sb10g006620		Sb07g001450
		Sb10g006750		Sb07g001570
		Sb10g006895		Sb07g001710
		Sb10g007520		Sb07g002100
		Sb10g007540		Sb07g002570
		Sb10g007610		Sb07g002750
		Sb10g007750		Sb07g002970
		Sb10g007760		Sb07g003340
		Sb10g008190		Sb07g003450
		Sb10g008620		Sb07g003460
		Sb10g008630		Sb07g003556
		Sb10g008740		Sb07g003580
		Sb10g008810		Sb07g003750
		Sb10g008850		Sb07g003760
		Sb10g008870		Sb07g003780
		Sb10g008950		Sb07g003870
		Sb10g009020		Sb07g003890
		Sb10g009060		Sb07g004050
		Sb10g009170		Sb07g004090
		Sb10g009790		Sb07g004110
		Sb10g009860		Sb07g004150
		Sb10g009920		Sb07g004230
		Sb10g010000		Sb07g004240
		Sb10g010040		Sb07g004290
		Sb10g010480		Sb07g004760
		Sb10g011810		Sb07g004940
		Sb10g012130		Sb07g004950
		Sb10g012200		Sb07g004973
		Sb10g012210		Sb07g005130
		Sb10g012240		Sb07g005200
		Sb10g012770		Sb07g005220
		Sb10g012990		Sb07g005250
		Sb10g014041		Sb07g005260
		Sb10g016920		Sb07g005270
		Sb10g018300		Sb07g005280
		Sb10g020060		Sb07g005290
		Sb10g020430		Sb07g005300
		Sb10g021730		Sb07g005310
		Sb10g021810		Sb07g005320
		Sb10g021910		Sb07g005330
		Sb10g021980		Sb07g005340
		Sb10g022060		Sb07g005350
		Sb10g022160		Sb07g005460
		Sb10g022500		Sb07g005500
		Sb10g022620		Sb07g005560
		Sb10g023200		Sb07g005680
		Sb10g023280		Sb07g005700
		Sb10g023330		Sb07g005840
		Sb10g023340		Sb07g006040
		Sb10g023350		Sb07g006070
		Sb10g023360		Sb07g006150
		Sb10g023460		Sb07g006290
		Sb10g023590		Sb07g006330
		Sb10g023850		Sb07g006900
		Sb10g024060		Sb07g007000
		Sb10g024370		Sb07g007780
		Sb10g024400		Sb07g008300
		Sb10g024510		Sb07g008560
		Sb10g024520		Sb07g008570
		Sb10g024680		Sb07g008880
		Sb10g025200		Sb07g009460
		Sb10g025260		Sb07g011460
		Sb10g025310		Sb07g012110
		Sb10g025440		Sb07g013560
		Sb10g025590		Sb07g013565
		Sb10g025600		Sb07g014890
		Sb10g025730		Sb07g014960
		Sb10g025800		Sb07g015120
		Sb10g025950		Sb07g015480
		Sb10g025970		Sb07g016730
		Sb10g026000		Sb07g016740
		Sb10g026150		Sb07g018430
		Sb10g026590		Sb07g018850
		Sb10g026870		Sb07g019123
		Sb10g027240		Sb07g019320
		Sb10g027330		Sb07g019350
		Sb10g027460		Sb07g019360
		Sb10g027800		Sb07g019430
		Sb10g027850		Sb07g019470
		Sb10g028030		Sb07g019480
		Sb10g028040		Sb07g019495
		Sb10g028450		Sb07g019760
		Sb10g028690		Sb07g019816
		Sb10g028990		Sb07g019830
		Sb10g029195		Sb07g019840
		Sb10g029730		Sb07g019910
		Sb10g029780		Sb07g020270
		Sb10g029860		Sb07g020330
		Sb10g029870		Sb07g020335
		Sb10g029890		Sb07g020670
		Sb10g029900		Sb07g020910
		Sb10g030060		Sb07g021070
		Sb10g030130		Sb07g021250
		Sb10g030150		Sb07g021350
		Sb10g030160		Sb07g021490
		Sb10g030440		Sb07g021540
		Sb10g030610		Sb07g021745
		Sb10g030720		Sb07g021920
		Sb10g030840		Sb07g022040
		Sb10g030910		Sb07g022130
		Sb10g031130		Sb07g022440
		Sb1592s002010		Sb07g022470
		Sb1599s002010		Sb07g022600
		Sb2276s002020		Sb07g022610
		Sb2315s002010		Sb07g022760
		Sb2315s002020		Sb07g022900
		Sb2540s002010		Sb07g023170
		Sb3219s002010		Sb07g023240
		Sb3247s002010		Sb07g023320
				Sb07g023520
				Sb07g023930
				Sb07g024000
				Sb07g024120
				Sb07g024170
				Sb07g024180
				Sb07g024190
				Sb07g024200
				Sb07g024210
				Sb07g024275
				Sb07g024370
				Sb07g024590
				Sb07g024960
				Sb07g025150
				Sb07g025430
				Sb07g025460
				Sb07g025550
				Sb07g025580
				Sb07g025785
				Sb07g025890
				Sb07g025940
				Sb07g025970
				Sb07g026060
				Sb07g026080
				Sb07g026230
				Sb07g026260
				Sb07g026305
				Sb07g026480
				Sb07g026490
				Sb07g026650
				Sb07g026895
				Sb07g026900
				Sb07g026910
				Sb07g026930
				Sb07g027020
				Sb07g027025
				Sb07g027070
				Sb07g027330
				Sb07g027350
				Sb07g027360
				Sb07g027520
				Sb07g027690
				Sb07g027710
				Sb07g027790
				Sb07g027910
				Sb07g028235
				Sb07g028270
				Sb07g028380
				Sb07g028460
				Sb07g028660
				Sb07g028890
				Sb07g028950
				Sb07g028970
				Sb07g029020
				Sb07g029140
				Sb0816s002010
				Sb08g000203
				Sb08g000206
				Sb08g000235
				Sb08g000260
				Sb08g000280
				Sb08g000350
				Sb08g000470
				Sb08g000490
				Sb08g000510
				Sb08g000940
				Sb08g000970
				Sb08g001010
				Sb08g001070
				Sb08g001080
				Sb08g001083
				Sb08g001340
				Sb08g001370
				Sb08g001430
				Sb08g001480
				Sb08g001500
				Sb08g001530
				Sb08g001540
				Sb08g001560
				Sb08g001600
				Sb08g001870
				Sb08g001930
				Sb08g002000
				Sb08g002010
				Sb08g002130
				Sb08g002270
				Sb08g002707
				Sb08g002880
				Sb08g002970
				Sb08g002990
				Sb08g003330
				Sb08g003370
				Sb08g003440
				Sb08g003590
				Sb08g003670
				Sb08g003780
				Sb08g003930
				Sb08g003980
				Sb08g003990
				Sb08g004050
				Sb08g004300
				Sb08g004420
				Sb08g004470
				Sb08g004620
				Sb08g004650
				Sb08g004890
				Sb08g004950
				Sb08g005066
				Sb08g005410
				Sb08g005420
				Sb08g005430
				Sb08g005530
				Sb08g005560
				Sb08g005650
				Sb08g006830
				Sb08g007140
				Sb08g007750
				Sb08g008200
				Sb08g008230
				Sb08g008300
				Sb08g008320
				Sb08g008360
				Sb08g008400
				Sb08g009201
				Sb08g010420
				Sb08g012093
				Sb08g013820
				Sb08g014050
				Sb08g014065
				Sb08g014280
				Sb08g014340
				Sb08g014600
				Sb08g014630
				Sb08g015010
				Sb08g015430
				Sb08g015530
				Sb08g015590
				Sb08g015600
				Sb08g015610
				Sb08g015630
				Sb08g016084
				Sb08g016090
				Sb08g016160
				Sb08g016170
				Sb08g016240
				Sb08g016280
				Sb08g016540
				Sb08g016780
				Sb08g016820
				Sb08g016850
				Sb08g016910
				Sb08g017000
				Sb08g017220
				Sb08g017310
				Sb08g017590
				Sb08g017740
				Sb08g018160
				Sb08g018430
				Sb08g018640
				Sb08g018670
				Sb08g018820
				Sb08g019060
				Sb08g019265
				Sb08g019400
				Sb08g019525
				Sb08g019600
				Sb08g019740
				Sb08g019760
				Sb08g019860
				Sb08g020040
				Sb08g020080
				Sb08g020750
				Sb08g020760
				Sb08g020800
				Sb08g020830
				Sb08g020980
				Sb08g021090
				Sb08g021590
				Sb08g021810
				Sb08g021890
				Sb08g021910
				Sb08g022100
[truncated: 409 more rows]

## Sheet: Gene ontology (GO)
S6 Table. Sorghum drought responsive genes identified based on environment ontology
Gene ontology (GO)
Gene Ids for BP	GO:accession	GO-term	Gene Ids for MF	GO:accession	GO-term	Gene Ids for CC	GO:accession	GO-term	Common genes for the three categories
Sb08g000550	GO:0006281	DNA repair	Sb01g003290	GO:0003824	catalytic activity	Sb01g003290	GO:0005777	peroxisome	Sb01g001660
Sb01g003880	GO:0006520	cellular amino acid metabolic process	Sb01g003880	GO:0000166	nucleotide binding	Sb01g003880	GO:0005622	intracellular	Sb01g003290
Sb01g005590	GO:0006950	response to stress	Sb01g005590	GO:0005515	protein binding	Sb01g005590	GO:0005634	nucleus	Sb01g003880
Sb01g005990	GO:0006520	cellular amino acid metabolic process	Sb01g005990	GO:0005515	protein binding	Sb01g006000	GO:0009507	chloroplast	Sb01g005590
Sb01g006000	GO:0006950	response to stress	Sb01g006000	GO:0005515	protein binding	Sb01g006960	GO:0043226	organelle	Sb01g005990
Sb01g006960	GO:0006950	response to stress	Sb01g006960	GO:0003674	molecular_function	Sb01g007120	GO:0005737	cytoplasm	Sb01g006000
Sb01g007120	GO:0005975	carbohydrate metabolic process	Sb01g007120	GO:0016301	kinase activity	Sb01g007560	GO:0009536	plastid	Sb01g006960
Sb01g007560	GO:0005975	carbohydrate metabolic process	Sb01g007560	GO:0004645	phosphorylase activity	Sb01g008480	GO:0005623	cell	Sb01g007120
Sb01g008480	GO:0006351	transcription, DNA-dependent	Sb01g008480	GO:0046983	protein dimerization	Sb01g010070	GO:0016020	membrane	Sb01g007560
Sb01g010070	GO:0000160	phosphorelay signal transduction system	Sb01g010070	GO:0005034	osmosensor activity	Sb01g013590	GO:0009507	chloroplast	Sb01g008480
Sb01g013590	GO:0006520	cellular amino acid metabolic process	Sb01g013590	GO:0043167	ion binding	Sb01g014130	GO:0043226	organelle	Sb01g010070
Sb01g014130	GO:0006351	transcription, DNA-dependent	Sb01g014130	GO:0042802	identical protein binding	Sb01g014720	GO:0005829	cytosol	Sb01g013590
Sb01g014720	GO:0005975	carbohydrate metabolic process	Sb01g014720	GO:0005524	ATP binding	Sb01g019850	GO:0043226	organelle	Sb01g014130
Sb01g019850	GO:0000272	polysaccharide catabolic process	Sb01g019850	GO:0003824	catalytic activity	Sb01g028750	GO:0005886	plasma membrane	Sb01g014720
Sb01g021110	GO:0006520	cellular amino acid metabolic process	Sb01g021110	GO:0016757	transferase activity	Sb01g029470	GO:0005623	cell	Sb01g019850
Sb01g028750	GO:0006810	transport	Sb01g028750	GO:0019900	kinase binding	Sb01g031520	GO:0005829	cytosol	Sb01g028750
Sb01g029470	GO:0006810	transport	Sb01g029470	GO:0005215	transporter activity	Sb01g031870	GO:0009570	chloroplast stroma	Sb01g029470
Sb01g031520	GO:0000302	response to reactive oxygen species	Sb01g031520	GO:0016491	oxidoreductase activity	Sb01g039690	GO:0048046	apoplast	Sb01g031520
Sb01g031870	GO:0006950	response to stress	Sb01g031870	GO:0016853	isomerase activity	Sb01g039740	GO:0005622	intracellular	Sb01g031870
Sb01g037090	GO:0006950	response to stress	Sb01g037090	GO:0016757	transferase activity	Sb01g039890	GO:0005634	nucleus	Sb01g039690
Sb01g039690	GO:0006950	response to stress	Sb01g039690	GO:0046872	metal ion binding	Sb01g040310	GO:0005886	plasma membrane	Sb01g039740
Sb01g039740	GO:0000394	RNA splicing, via endonucleolytic cleavage and ligation	Sb01g039740	GO:0016874	ligase activity	Sb01g046460	GO:0005829	cytosol	Sb01g039890
Sb01g039890	GO:0006464	cellular protein modification process	Sb01g039890	GO:0016791	phosphatase activity	Sb01g047500	GO:0005622	intracellular	Sb01g040310
Sb01g040310	GO:0008150	biological_process	Sb01g040310	GO:0003674	molecular_function	Sb01g047540	GO:0009506	plasmodesma	Sb01g046460
Sb01g046460	GO:0000165	MAPK cascade	Sb01g046460	GO:0004871	signal transducer activity	Sb01g048440	GO:0005886	plasma membrane	Sb01g047500
Sb01g047500	GO:0000272	polysaccharide catabolic process	Sb01g047500	GO:0016798	hydrolase activity	Sb01g050410	GO:0005886	plasma membrane	Sb01g047540
Sb01g047540	GO:0005975	carbohydrate metabolic process	Sb01g048440	GO:0016887	ATPase activity	Sb02g002790	GO:0005739	mitochondrion	Sb01g048440
Sb01g048440	GO:0006200	ATP catabolic process	Sb02g002790	GO:0003677	DNA binding	Sb02g003030	GO:0009536	plastid	Sb01g050410
Sb01g050410	GO:0006810	transport	Sb02g003030	GO:0043167	ion binding	Sb02g003090	GO:0009507	chloroplast	Sb02g002790
Sb02g002790	GO:0000373	Group II intron splicing	Sb02g003090	GO:0019899	enzyme binding	Sb02g008820	GO:0005886	plasma membrane	Sb02g003030
Sb02g003030	GO:0000911	cytokinesis by cell plate formation	Sb02g010780	GO:0015250	water channel activity	Sb02g010780	GO:0009536	plastid	Sb02g003090
Sb02g003090	GO:0006520	cellular amino acid metabolic process	Sb02g010800	GO:0005215	transporter activity	Sb02g010790	GO:0009507	chloroplast	Sb02g010780
Sb02g008820	GO:0006950	response to stress	Sb02g010830	GO:0005215	transporter activity	Sb02g010800	GO:0009507	chloroplast	Sb02g010790
Sb02g010780	GO:0006810	transport	Sb02g022090	GO:0016787	hydrolase activity	Sb02g010810	GO:0009507	chloroplast	Sb02g010800
Sb02g010790	GO:0006810	transport	Sb02g022210	GO:0005515	protein binding	Sb02g010830	GO:0005739	mitochondrion	Sb02g010810
Sb02g010800	GO:0006810	transport	Sb02g024780	GO:0016301	kinase activity	Sb02g022210	GO:0009536	plastid	Sb02g010830
Sb02g010810	GO:0006810	transport	Sb02g025790	GO:0016491	oxidoreductase activity	Sb02g025790	GO:0005829	cytosol	Sb02g022090
Sb02g010830	GO:0006810	transport	Sb02g028020	GO:0005524	ATP binding	Sb02g028020	GO:0005618	cell wall	Sb02g022210
Sb02g022090	GO:0006464	cellular protein modification process	Sb02g028770	GO:0004568	chitinase activity	Sb02g028050	GO:0005730	nucleolus	Sb02g025080
Sb02g022210	GO:0006520	cellular amino acid metabolic process	Sb02g029780	GO:0016765	transferase activity	Sb02g028770	GO:0005886	plasma membrane	Sb02g025790
Sb02g024780	GO:0006464	cellular protein modification process	Sb02g030040	GO:0080046	transferring glycosyl groups	Sb02g029780	GO:0043234	protein complex	Sb02g028020
Sb02g025080	GO:0006351	transcription, DNA-dependent	Sb02g030050	GO:0016758	transferase activity	Sb02g038130	GO:0048046	apoplast	Sb02g028050
Sb02g025790	GO:0000303	response to superoxide	Sb02g038130	GO:0003674	molecular_function	Sb02g041470	GO:0005634	nucleus	Sb02g028770
Sb02g026270	GO:0000003	reproduction	Sb02g041470	GO:0005515	protein binding	Sb03g000490	GO:0043226	organelle	Sb02g029780
Sb02g028020	GO:0000003	reproduction	Sb02g043450	GO:0016757	transferase activity	Sb03g001170	GO:0005886	plasma membrane	Sb10g027490
Sb02g028050	GO:0000003	reproduction	Sb03g000490	GO:0005515	protein binding	Sb03g004540	GO:0009507	chloroplast	Sb02g038130
Sb02g028770	GO:0005975	carbohydrate metabolic process	Sb03g004540	GO:0004553	hydrolase activity	Sb03g006060	GO:0005623	cell	Sb02g041470
Sb02g029780	GO:0006464	cellular protein modification process	Sb03g006060	GO:0003824	catalytic activity	Sb03g026070	GO:0043226	organelle	Sb03g000490
Sb02g030040	GO:0006520	cellular amino acid metabolic process	Sb03g008890	GO:0008270	zinc ion binding	Sb03g026940	GO:0016020	membrane	Sb03g004540
Sb02g030050	GO:0006520	cellular amino acid metabolic process	Sb03g026070	GO:0016791	phosphatase activity	Sb03g028420	GO:0005886	plasma membrane	Sb03g006060
Sb02g038130	GO:0006520	cellular amino acid metabolic process	Sb03g028090	GO:0000166	nucleotide binding	Sb03g034000	GO:0005737	cytoplasm	Sb03g026070
Sb02g041470	GO:0006950	response to stress	Sb03g028100	GO:0004386	helicase activity	Sb03g034680	GO:0005618	cell wall	Sb03g026940
Sb02g043450	GO:0006950	response to stress	Sb03g030100	GO:0004553	hydrolase activity	Sb03g037370	GO:0005783	endoplasmic reticulum	Sb03g034000
Sb03g000490	GO:0006950	response to stress	Sb03g034000	GO:0016765	transferase activity	Sb03g039000	GO:0043226	organelle	Sb03g034680
Sb03g001170	GO:0006950	response to stress	Sb03g034680	GO:0005515	protein binding	Sb03g039520	GO:0005576	extracellular region	Sb03g037370
Sb03g004540	GO:0005975	carbohydrate metabolic process	Sb03g039000	GO:0003677	DNA binding	Sb03g039530	GO:0048046	apoplast	Sb03g039000
Sb03g006060	GO:0006464	cellular protein modification process	Sb03g039520	GO:0043167	ion binding	Sb03g039570	GO:0005576	extracellular region	Sb03g039520
Sb03g026070	GO:0006464	cellular protein modification process	Sb03g039530	GO:0043167	ion binding	Sb03g039820	GO:0009507	chloroplast	Sb03g039530
Sb03g026940	GO:0005513	detection of calcium ion	Sb03g039570	GO:0046872	metal ion binding	Sb03g040060	GO:0005829	cytosol	Sb03g039570
Sb03g028090	GO:0006950	response to stress	Sb03g039820	GO:0016301	kinase activity	Sb03g044230	GO:0016020	membrane	Sb03g039630
Sb03g028100	GO:0006950	response to stress	Sb03g040060	GO:0016740	transferase activity	Sb03g046720	GO:0005634	nucleus	Sb03g039820
Sb03g028420	GO:0006950	response to stress	Sb03g040600	GO:0003824	catalytic activity	Sb04g002150	GO:0005635	nuclear envelope	Sb03g040060
Sb03g030100	GO:0005975	carbohydrate metabolic process	Sb03g044230	GO:0005524	ATP binding	Sb04g004250	GO:0005737	cytoplasm	Sb03g044230
Sb03g034000	GO:0006464	cellular protein modification process	Sb03g046720	GO:0016887	ATPase activity	Sb04g006970	GO:0043226	organelle	Sb03g046720
Sb03g034680	GO:0005975	carbohydrate metabolic process	Sb04g004250	GO:0004601	peroxidase activity	Sb04g011330	GO:0016020	membrane	Sb04g004250
Sb03g037370	GO:0006950	response to stress	Sb04g006970	GO:0003677	DNA binding	Sb04g017830	GO:0043226	organelle	Sb04g006970
Sb03g039000	GO:0006355	regulation of transcription, DNA-dependent	Sb04g011330	GO:0043167	ion binding	Sb04g026650	GO:0009536	plastid	Sb04g011330
Sb03g039520	GO:0006950	response to stress	Sb04g017830	GO:0008233	peptidase activity	Sb04g028550	GO:0016020	membrane	Sb04g017830
Sb03g039530	GO:0006950	response to stress	Sb04g023680	GO:0016829	lyase activity	Sb04g030540	GO:0005886	plasma membrane	Sb04g026650
Sb03g039570	GO:0006950	response to stress	Sb04g026650	GO:0003674	molecular_function	Sb04g031950	GO:0043226	organelle	Sb04g028550
Sb03g039630	GO:0006464	cellular protein modification process	Sb04g028550	GO:0005034	osmosensor activity	Sb04g032430	GO:0009507	chloroplast	Sb04g030540
Sb03g039820	GO:0000003	reproduction	Sb04g032430	GO:0015250	water channel activity	Sb04g036040	GO:0043226	organelle	Sb04g032430
Sb03g040060	GO:0005975	carbohydrate metabolic process	Sb04g036040	GO:0005524	ATP binding	Sb04g036240	GO:0009536	plastid	Sb04g036040
Sb03g040600	GO:0005975	carbohydrate metabolic process	Sb04g036240	GO:0016757	transferase activity	Sb04g037800	GO:0009507	chloroplast	Sb04g036240
Sb03g044230	GO:0000160	phosphorelay signal transduction system	Sb04g037800	GO:0005215	transporter activity	Sb05g005470	GO:0009507	chloroplast	Sb04g037800
Sb03g046720	GO:0006200	ATP catabolic process	Sb05g021820	GO:0003682	chromatin binding	Sb05g021820	GO:0005634	nucleus	Sb05g005470
Sb04g002150	GO:0000038	very long-chain fatty acid metabolic process	Sb06g000660	GO:0043167	ion binding	Sb06g000660	GO:0005829	cytosol	Sb05g021820
Sb04g004250	GO:0006950	response to stress	Sb06g002080	GO:0042626	ATPase activity	Sb06g002080	GO:0005623	cell	Sb06g000660
Sb04g006970	GO:0006351	transcription, DNA-dependent	Sb06g010850	GO:0008233	peptidase activity	Sb06g018220	GO:0009536	plastid	Sb06g002080
Sb04g011330	GO:0005513	detection of calcium ion	Sb06g018220	GO:0005515	protein binding	Sb06g018510	GO:0043226	organelle	Sb06g018220
Sb04g017830	GO:0006508	proteolysis	Sb06g018510	GO:0016301	kinase activity	Sb06g022280	GO:0009536	plastid	Sb06g018510
Sb04g023680	GO:0006259	DNA metabolic process	Sb06g022280	GO:0043167	ion binding	Sb06g022840	GO:0009507	chloroplast	Sb06g022280
Sb04g026650	GO:0006810	transport	Sb06g022840	GO:0005215	transporter activity	Sb06g025150	GO:0009507	chloroplast	Sb06g022840
Sb04g027950	GO:0006950	response to stress	Sb06g025150	GO:0015250	water channel activity	Sb06g025900	GO:0005634	nucleus	Sb06g025150
Sb04g028550	GO:0000160	phosphorelay signal transduction system	Sb06g025900	GO:0003677	DNA binding	Sb06g031240	GO:0043226	organelle	Sb06g025900
Sb04g030540	GO:0006950	response to stress	Sb06g031240	GO:0000166	nucleotide binding	Sb07g001060	GO:0005634	nucleus	Sb06g031240
Sb04g031950	GO:0006351	transcription, DNA-dependent	Sb07g001060	GO:0005515	protein binding	Sb07g003690	GO:0016020	membrane	Sb07g001060
Sb04g032430	GO:0006810	transport	Sb07g003690	GO:0005215	transporter activity	Sb07g007610	GO:0009506	plasmodesma	Sb07g003690
Sb04g036040	GO:0006200	ATP catabolic process	Sb07g007610	GO:0016887	ATPase activity	Sb07g023470	GO:0009534	chloroplast	Sb07g007610
Sb04g036240	GO:0005975	carbohydrate metabolic process	Sb07g021660	GO:0016301	kinase activity	Sb07g028270	GO:0005622	intracellular	Sb07g023470
Sb04g037800	GO:0006810	transport	Sb07g022990	GO:0009055	electron carrier activity	Sb07g028940	GO:0009536	plastid	Sb07g024160
Sb05g005470	GO:0006081	cellular aldehyde metabolic process	Sb07g024160	GO:0003674	molecular_function	Sb08g002660	GO:0048046	apoplast	Sb07g028270
Sb05g017940	GO:0000003	reproduction	Sb07g028270	GO:0005524	ATP binding	Sb08g004840	GO:0009507	chloroplast	Sb07g028940
Sb05g017950	GO:0000003	reproduction	Sb07g028940	GO:0005524	ATP binding	Sb08g005190	GO:0009507	chloroplast	Sb08g001800
Sb05g021820	GO:0006950	response to stress	Sb08g001800	GO:0003677	DNA binding	Sb08g005200	GO:0009536	plastid	Sb08g002660
Sb06g000660	GO:0000003	reproduction	Sb08g002660	GO:0008289	lipid binding	Sb08g017750	GO:0043226	organelle	Sb08g004840
Sb06g002080	GO:0006200	ATP catabolic process	Sb08g004840	GO:0016491	oxidoreductase activity	Sb08g019700	GO:0043226	organelle	Sb08g005190
Sb06g010850	GO:0006508	proteolysis	Sb08g005190	GO:0003674	molecular_function	Sb08g020580	GO:0009536	plastid	Sb08g005200
Sb06g018220	GO:0006629	lipid metabolic process	Sb08g005200	GO:0016791	phosphatase activity	Sb08g020710	GO:0043226	organelle	Sb08g017750
Sb06g018510	GO:0006259	DNA metabolic process	Sb08g017750	GO:0016740	transferase activity	Sb08g021180	GO:0005739	mitochondrion	Sb08g019700
Sb06g022280	GO:0006629	lipid metabolic process	Sb08g019690	GO:0043531	ADP binding	Sb09g003050	GO:0005623	cell	Sb08g020580
Sb06g022840	GO:0006810	transport	Sb08g019700	GO:0016301	kinase activity	Sb09g017821	GO:0043226	organelle	Sb08g020710
Sb06g025150	GO:0006810	transport	Sb08g020580	GO:0003674	molecular_function	Sb09g019200	GO:0005622	intracellular	Sb08g021180
Sb06g025900	GO:0006351	transcription, DNA-dependent	Sb08g020710	GO:0043167	ion binding	Sb09g022290	GO:0009507	chloroplast	Sb09g003050
Sb06g031240	GO:0006200	ATP catabolic process	Sb08g021180	GO:0003723	RNA binding	Sb09g022460	GO:0048046	apoplast	Sb09g003060
Sb07g001060	GO:0006950	response to stress	Sb09g002320	GO:0043167	ion binding	Sb09g022510	GO:0048046	apoplast	Sb09g003430
Sb07g003690	GO:0006810	transport	Sb09g003050	GO:0003674	molecular_function	Sb09g022810	GO:0043226	organelle	Sb09g017821
Sb07g007610	GO:0006200	ATP catabolic process	Sb09g003060	GO:0003674	molecular_function	Sb09g026650	GO:0016020	membrane	Sb09g019200
Sb07g021660	GO:0006464	cellular protein modification process	Sb09g003430	GO:0003677	DNA binding	Sb09g028710	GO:0009579	thylakoid	Sb09g022290
Sb07g022730	GO:0000003	reproduction	Sb09g017821	GO:0003824	catalytic activity	Sb09g029860	GO:0005886	plasma membrane	Sb09g022410
Sb07g022990	GO:0006950	response to stress	Sb09g019200	GO:0003723	RNA binding	Sb09g030600	GO:0043226	organelle	Sb09g022460
Sb07g023470	GO:0006091	generation of precursor metabolites and energy	Sb09g022290	GO:0003824	catalytic activity	Sb10g000210	GO:0005623	cell	Sb09g022510
Sb07g024160	GO:0006950	response to stress	Sb09g022410	GO:0003824	catalytic activity	Sb10g003790	GO:0005634	nucleus	Sb09g022810
Sb07g028270	GO:0000003	reproduction	Sb09g022460	GO:0043167	ion binding	Sb10g005500	GO:0043226	organelle	Sb09g026650
Sb07g028940	GO:0000003	reproduction	Sb09g022510	GO:0005507	copper ion binding	Sb10g007610	GO:0009507	chloroplast	Sb09g030600
Sb08g001800	GO:0002376	immune system process	Sb09g022810	GO:0003677	DNA binding	Sb10g008960	GO:0016020	membrane	Sb10g000210
Sb08g002660	GO:0006810	transport	Sb09g026650	GO:0043167	ion binding	Sb10g013750	GO:0005773	vacuole	Sb10g003790
Sb08g004840	GO:0006081	cellular aldehyde metabolic process	Sb09g030600	GO:0003824	catalytic activity	Sb10g023010	GO:0005730	nucleolus	Sb10g005500
Sb08g005190	GO:0000003	reproduction	Sb10g003310	GO:0016301	kinase activity	Sb10g023600	GO:0043226	organelle	Sb10g007610
Sb08g005200	GO:0000003	reproduction	Sb10g003790	GO:0016874	ligase activity	Sb10g025470	GO:0016020	membrane	Sb10g008960
Sb08g017750	GO:0000226	microtubule cytoskeleton organization	Sb10g005500	GO:0005524	ATP binding	Sb10g027490	GO:0005618	cell wall	Sb10g013750
Sb08g019690	GO:0006950	response to stress	Sb10g007610	GO:0005215	transporter activity	Sb10g030240	GO:0005739	mitochondrion	Sb10g023010
Sb08g019700	GO:0005975	carbohydrate metabolic process	Sb10g008960	GO:0005216	ion channel activity	Sb10g030260	GO:0005886	plasma membrane	Sb10g023600
Sb08g020580	GO:0006351	transcription, DNA-dependent	Sb10g013750	GO:0016829	lyase activity				Sb10g025470
Sb08g020710	GO:0006950	response to stress	Sb10g022780	GO:0005515	protein binding				Sb10g030240
Sb08g021180	GO:0000373	Group II intron splicing	Sb10g023010	GO:0003677	DNA binding				Sb10g030260
Sb09g002320	GO:0006629	lipid metabolic process	Sb10g023600	GO:0003674	molecular_function
Sb09g003050	GO:0006810	transport	Sb10g025470	GO:0005524	ATP binding
Sb09g003060	GO:0006810	transport	Sb10g027490	GO:0020037	heme binding
Sb09g003430	GO:0006950	response to stress	Sb10g030240	GO:0005524	ATP binding
Sb09g017821	GO:0006950	response to stress
Sb09g019200	GO:0006950	response to stress
Sb09g022290	GO:0000003	reproduction
Sb09g022410	GO:0006464	cellular protein modification process
Sb09g022460	GO:0006950	response to stress
Sb09g022510	GO:0006950	response to stress
Sb09g022810	GO:0006355	regulation of transcription, DNA-dependent
Sb09g026650	GO:0005513	detection of calcium ion
Sb09g028710	GO:0006950	response to stress
Sb09g029860	GO:0006950	response to stress
Sb09g030600	GO:0006464	cellular protein modification process
Sb10g000210	GO:0000038	very long-chain fatty acid metabolic process
Sb10g003310	GO:0000187	activation of MAPK activity
Sb10g003790	GO:0002376	immune system process
Sb10g005500	GO:0006200	ATP catabolic process
Sb10g007610	GO:0006810	transport
Sb10g008020	GO:0006950	response to stress
Sb10g008960	GO:0006810	transport
Sb10g013750	GO:0006259	DNA metabolic process
Sb10g022780	GO:0006520	cellular amino acid metabolic process
Sb10g023010	GO:0006351	transcription, DNA-dependent
Sb10g023600	GO:0006351	transcription, DNA-dependent
Sb10g025470	GO:0006200	ATP catabolic process
Sb10g027490	GO:0006950	response to stress
Sb10g030240	GO:0005975	carbohydrate metabolic process
Sb10g030260	GO:0006950	response to stress

## Sheet: Growth ontology (GRO)
S6 Table. Sorghum drought responsive genes identified based on growth ontology
Growth ontology (GRO)
Seedling stage	Booting stages (GRO:0007148; GRO:0007149; GRO:0007151)	Flowering stage (GRO:0007151)	Reproductive stage (GRO:0007140)	Heading stage (GRO:0007044)	Common genes
Sb0010s003420	Sb0010s015060	Sb0010s003420	Sb0012s002110	Sb0010s010920	Sb0013s009050
Sb0010s003440	Sb0011s006470	Sb0010s003440	Sb0012s006000	Sb0010s013050	Sb0013s009080
Sb0010s009900	Sb0012s002110	Sb0010s012040	Sb0012s014630	Sb0010s015060	Sb0013s009090
Sb0010s010920	Sb0012s003320	Sb0010s015060	Sb0012s021070	Sb0010s018140	Sb0015s004030
Sb0010s013050	Sb0012s008000	Sb0010s018140	Sb0013s009050	Sb0011s011830	Sb0199s002010
Sb0010s015060	Sb0012s017730	Sb0011s003320	Sb0013s009080	Sb0012s004900	Sb01g000380
Sb0010s018140	Sb0012s017740	Sb0011s006460	Sb0013s009090	Sb0012s006000	Sb01g000460
Sb0011s003320	Sb0013s006040	Sb0011s006470	Sb0015s004030	Sb0012s014630	Sb01g000600
Sb0011s006460	Sb0013s009050	Sb0011s011830	Sb0019s004510	Sb0012s021070	Sb01g000850
Sb0011s006470	Sb0013s009080	Sb0012s002210	Sb0019s004610	Sb0013s003010	Sb01g000960
Sb0011s011830	Sb0013s009090	Sb0012s004900	Sb0169s002030	Sb0013s006040	Sb01g001080
Sb0011s012840	Sb0013s012240	Sb0012s006000	Sb0186s002010	Sb0013s009050	Sb01g002150
Sb0011s015110	Sb0015s004030	Sb0012s008000	Sb0199s002010	Sb0013s009080	Sb01g002210
Sb0012s002110	Sb0019s003130	Sb0012s014630	Sb01g000380	Sb0013s009090	Sb01g002280
Sb0012s004900	Sb0019s004510	Sb0012s017730	Sb01g000460	Sb0013s012240	Sb01g002480
Sb0012s006000	Sb0019s004610	Sb0012s017740	Sb01g000600	Sb0015s004030	Sb01g003330
Sb0012s008000	Sb0120s002030	Sb0012s021070	Sb01g000610	Sb0019s003130	Sb01g003660
Sb0012s008010	Sb0199s002010	Sb0013s006040	Sb01g000770	Sb0019s004400	Sb01g003700
Sb0012s010440	Sb01g000240	Sb0013s009050	Sb01g000850	Sb0019s004510	Sb01g003740
Sb0012s014630	Sb01g000380	Sb0013s009080	Sb01g000960	Sb0067s002270	Sb01g003880
Sb0012s017730	Sb01g000460	Sb0013s009090	Sb01g001020	Sb0088s002210	Sb01g004700
Sb0012s017740	Sb01g000570	Sb0013s012240	Sb01g001040	Sb0111s002010	Sb01g004875
Sb0012s021070	Sb01g000590	Sb0015s003030	Sb01g001080	Sb0120s002030	Sb01g004880
Sb0013s003010	Sb01g000600	Sb0015s004030	Sb01g001230	Sb0139s002010	Sb01g004910
Sb0013s006040	Sb01g000730	Sb0019s003130	Sb01g001280	Sb0139s002030	Sb01g005010
Sb0013s009050	Sb01g000850	Sb0019s003300	Sb01g001300	Sb0169s002030	Sb01g005570
Sb0013s009080	Sb01g000910	Sb0019s004400	Sb01g001840	Sb0186s002010	Sb01g005860
Sb0013s009090	Sb01g000960	Sb0019s004610	Sb01g001960	Sb0199s002010	Sb01g006330
Sb0013s012240	Sb01g001050	Sb0067s002010	Sb01g002000	Sb01g000240	Sb01g006480
Sb0014s005110	Sb01g001080	Sb0111s002010	Sb01g002020	Sb01g000280	Sb01g006900
Sb0015s003030	Sb01g001130	Sb0120s002030	Sb01g002050	Sb01g000380	Sb01g007500
Sb0015s004030	Sb01g001350	Sb0125s002040	Sb01g002150	Sb01g000400	Sb01g007580
Sb0019s003300	Sb01g001360	Sb0139s002010	Sb01g002170	Sb01g000430	Sb01g007690
Sb0019s004510	Sb01g001390	Sb0139s002030	Sb01g002180	Sb01g000460	Sb01g007790
Sb0019s004610	Sb01g001470	Sb0169s002030	Sb01g002210	Sb01g000470	Sb01g008230
Sb0067s002270	Sb01g001550	Sb0176s002010	Sb01g002220	Sb01g000500	Sb01g008390
Sb0111s002010	Sb01g001650	Sb0186s002020	Sb01g002250	Sb01g000530	Sb01g008420
Sb0120s002030	Sb01g001720	Sb0199s002010	Sb01g002280	Sb01g000590	Sb01g008730
Sb0139s002010	Sb01g001750	Sb01g000230	Sb01g002380	Sb01g000600	Sb01g008850
Sb0139s002030	Sb01g001760	Sb01g000280	Sb01g002390	Sb01g000610	Sb01g008920
Sb0169s002010	Sb01g001890	Sb01g000290	Sb01g002470	Sb01g000680	Sb01g009560
Sb0169s002030	Sb01g002150	Sb01g000365	Sb01g002480	Sb01g000720	Sb01g009570
Sb0176s002010	Sb01g002210	Sb01g000380	Sb01g002530	Sb01g000730	Sb01g009890
Sb0183s002020	Sb01g002270	Sb01g000400	Sb01g002550	Sb01g000760	Sb01g009900
Sb0183s002030	Sb01g002280	Sb01g000410	Sb01g002610	Sb01g000770	Sb01g010060
Sb0186s002010	Sb01g002480	Sb01g000460	Sb01g002760	Sb01g000790	Sb01g010280
Sb0199s002010	Sb01g002680	Sb01g000470	Sb01g002880	Sb01g000850	Sb01g010710
Sb01g000230	Sb01g002930	Sb01g000500	Sb01g002970	Sb01g000880	Sb01g010930
Sb01g000240	Sb01g003290	Sb01g000530	Sb01g003100	Sb01g000910	Sb01g011220
Sb01g000370	Sb01g003330	Sb01g000550	Sb01g003120	Sb01g000940	Sb01g012680
Sb01g000380	Sb01g003360	Sb01g000570	Sb01g003130	Sb01g000960	Sb01g014825
Sb01g000400	Sb01g003490	Sb01g000590	Sb01g003310	Sb01g000970	Sb01g015400
Sb01g000410	Sb01g003630	Sb01g000600	Sb01g003330	Sb01g000990	Sb01g015770
Sb01g000446	Sb01g003660	Sb01g000650	Sb01g003340	Sb01g001020	Sb01g016810
Sb01g000460	Sb01g003670	Sb01g000660	Sb01g003385	Sb01g001040	Sb01g017050
Sb01g000470	Sb01g003680	Sb01g000680	Sb01g003410	Sb01g001050	Sb01g017460
Sb01g000500	Sb01g003700	Sb01g000720	Sb01g003660	Sb01g001060	Sb01g017790
Sb01g000510	Sb01g003740	Sb01g000730	Sb01g003670	Sb01g001080	Sb01g017905
Sb01g000520	Sb01g003860	Sb01g000760	Sb01g003700	Sb01g001130	Sb01g019320
Sb01g000530	Sb01g003880	Sb01g000770	Sb01g003740	Sb01g001170	Sb01g019490
Sb01g000550	Sb01g003900	Sb01g000850	Sb01g003790	Sb01g001230	Sb01g019770
Sb01g000570	Sb01g004330	Sb01g000860	Sb01g003820	Sb01g001270	Sb01g019840
Sb01g000590	Sb01g004380	Sb01g000880	Sb01g003880	Sb01g001280	Sb01g019930
Sb01g000600	Sb01g004520	Sb01g000910	Sb01g004200	Sb01g001300	Sb01g020010
Sb01g000610	Sb01g004540	Sb01g000920	Sb01g004210	Sb01g001310	Sb01g021490
Sb01g000650	Sb01g004700	Sb01g000960	Sb01g004250	Sb01g001320	Sb01g023750
Sb01g000660	Sb01g004800	Sb01g000990	Sb01g004260	Sb01g001390	Sb01g028470
Sb01g000680	Sb01g004840	Sb01g001000	Sb01g004270	Sb01g001470	Sb01g028560
Sb01g000705	Sb01g004875	Sb01g001020	Sb01g004350	Sb01g001540	Sb01g028740
Sb01g000710	Sb01g004880	Sb01g001040	Sb01g004480	Sb01g001550	Sb01g028870
Sb01g000725	Sb01g004910	Sb01g001050	Sb01g004630	Sb01g001580	Sb01g028940
Sb01g000730	Sb01g005010	Sb01g001080	Sb01g004700	Sb01g001590	Sb01g029060
Sb01g000740	Sb01g005090	Sb01g001130	Sb01g004850	Sb01g001615	Sb01g029230
Sb01g000760	Sb01g005170	Sb01g001170	Sb01g004855	Sb01g001630	Sb01g030120
Sb01g000770	Sb01g005190	Sb01g001230	Sb01g004860	Sb01g001650	Sb01g030180
Sb01g000775	Sb01g005250	Sb01g001270	Sb01g004875	Sb01g001660	Sb01g030340
Sb01g000850	Sb01g005460	Sb01g001280	Sb01g004880	Sb01g001670	Sb01g032280
Sb01g000880	Sb01g005570	Sb01g001290	Sb01g004910	Sb01g001760	Sb01g032430
Sb01g000890	Sb01g005580	Sb01g001310	Sb01g005000	Sb01g001840	Sb01g033060
Sb01g000910	Sb01g005590	Sb01g001390	Sb01g005010	Sb01g001890	Sb01g033340
Sb01g000940	Sb01g005650	Sb01g001540	Sb01g005120	Sb01g001905	Sb01g035130
Sb01g000960	Sb01g005670	Sb01g001550	Sb01g005140	Sb01g001920	Sb01g035250
Sb01g000970	Sb01g005680	Sb01g001615	Sb01g005170	Sb01g002030	Sb01g035740
Sb01g000990	Sb01g005860	Sb01g001650	Sb01g005190	Sb01g002050	Sb01g036580
Sb01g001000	Sb01g005960	Sb01g001660	Sb01g005570	Sb01g002150	Sb01g036630
Sb01g001020	Sb01g005970	Sb01g001670	Sb01g005590	Sb01g002170	Sb01g036830
Sb01g001040	Sb01g006270	Sb01g001690	Sb01g005600	Sb01g002180	Sb01g037000
Sb01g001050	Sb01g006330	Sb01g001750	Sb01g005800	Sb01g002190	Sb01g037570
Sb01g001060	Sb01g006480	Sb01g001760	Sb01g005860	Sb01g002210	Sb01g038080
Sb01g001070	Sb01g006550	Sb01g001770	Sb01g006120	Sb01g002230	Sb01g038260
Sb01g001080	Sb01g006565	Sb01g001840	Sb01g006150	Sb01g002240	Sb01g038560
Sb01g001110	Sb01g006680	Sb01g001880	Sb01g006220	Sb01g002250	Sb01g039570
Sb01g001150	Sb01g006780	Sb01g001890	Sb01g006330	Sb01g002260	Sb01g039660
Sb01g001180	Sb01g006880	Sb01g001896	Sb01g006480	Sb01g002270	Sb01g039910
Sb01g001220	Sb01g006900	Sb01g001960	Sb01g006570	Sb01g002280	Sb01g039915
Sb01g001230	Sb01g007050	Sb01g001980	Sb01g006600	Sb01g002300	Sb01g040220
Sb01g001290	Sb01g007110	Sb01g002020	Sb01g006750	Sb01g002380	Sb01g040570
Sb01g001300	Sb01g007120	Sb01g002030	Sb01g006890	Sb01g002390	Sb01g040750
Sb01g001310	Sb01g007130	Sb01g002050	Sb01g006900	Sb01g002440	Sb01g041140
Sb01g001340	Sb01g007200	Sb01g002150	Sb01g006910	Sb01g002480	Sb01g041320
Sb01g001350	Sb01g007210	Sb01g002180	Sb01g006930	Sb01g002530	Sb01g041360
Sb01g001360	Sb01g007270	Sb01g002190	Sb01g007000	Sb01g002540	Sb01g041460
Sb01g001390	Sb01g007290	Sb01g002210	Sb01g007020	Sb01g002550	Sb01g041500
Sb01g001470	Sb01g007380	Sb01g002220	Sb01g007050	Sb01g002630	Sb01g042400
Sb01g001540	Sb01g007390	Sb01g002250	Sb01g007060	Sb01g002680	Sb01g042750
Sb01g001550	Sb01g007500	Sb01g002260	Sb01g007080	Sb01g002710	Sb01g043020
Sb01g001615	Sb01g007580	Sb01g002270	Sb01g007230	Sb01g002720	Sb01g043060
Sb01g001650	Sb01g007600	Sb01g002280	Sb01g007270	Sb01g002730	Sb01g043220
Sb01g001660	Sb01g007680	Sb01g002320	Sb01g007310	Sb01g002760	Sb01g043660
Sb01g001670	Sb01g007690	Sb01g002380	Sb01g007480	Sb01g002840	Sb01g044010
Sb01g001690	Sb01g007700	Sb01g002390	Sb01g007500	Sb01g002910	Sb01g044350
Sb01g001720	Sb01g007750	Sb01g002400	Sb01g007580	Sb01g002920	Sb01g045200
Sb01g001750	Sb01g007790	Sb01g002440	Sb01g007660	Sb01g002930	Sb01g045210
Sb01g001760	Sb01g007800	Sb01g002450	Sb01g007670	Sb01g003020	Sb01g045700
Sb01g001770	Sb01g007950	Sb01g002480	Sb01g007690	Sb01g003030	Sb01g045920
Sb01g001780	Sb01g008020	Sb01g002530	Sb01g007740	Sb01g003050	Sb01g046300
Sb01g001820	Sb01g008130	Sb01g002570	Sb01g007760	Sb01g003090	Sb01g046450
Sb01g001840	Sb01g008160	Sb01g002640	Sb01g007780	Sb01g003110	Sb01g046840
Sb01g001880	Sb01g008170	Sb01g002680	Sb01g007790	Sb01g003120	Sb01g046910
Sb01g001890	Sb01g008230	Sb01g002710	Sb01g007880	Sb01g003130	Sb01g047510
Sb01g001893	Sb01g008300	Sb01g002720	Sb01g007900	Sb01g003150	Sb01g047560
Sb01g001896	Sb01g008390	Sb01g002730	Sb01g007960	Sb01g003170	Sb01g047850
Sb01g001905	Sb01g008420	Sb01g002760	Sb01g008030	Sb01g003180	Sb01g048270
Sb01g001920	Sb01g008440	Sb01g002880	Sb01g008040	Sb01g003240	Sb01g050330
Sb01g001980	Sb01g008490	Sb01g002910	Sb01g008220	Sb01g003280	Sb01g050360
Sb01g002020	Sb01g008690	Sb01g002920	Sb01g008230	Sb01g003290	Sb02g001450
Sb01g002050	Sb01g008710	Sb01g002930	Sb01g008260	Sb01g003330	Sb02g002390
Sb01g002110	Sb01g008730	Sb01g002990	Sb01g008390	Sb01g003340	Sb02g002690
Sb01g002150	Sb01g008750	Sb01g003000	Sb01g008420	Sb01g003380	Sb02g002970
Sb01g002170	Sb01g008850	Sb01g003020	Sb01g008450	Sb01g003410	Sb02g003360
Sb01g002180	Sb01g008860	Sb01g003030	Sb01g008480	Sb01g003420	Sb02g003690
Sb01g002190	Sb01g008920	Sb01g003040	Sb01g008550	Sb01g003470	Sb02g003890
Sb01g002210	Sb01g009130	Sb01g003050	Sb01g008560	Sb01g003480	Sb02g004020
Sb01g002220	Sb01g009180	Sb01g003070	Sb01g008600	Sb01g003490	Sb02g004250
Sb01g002240	Sb01g009400	Sb01g003100	Sb01g008610	Sb01g003500	Sb02g004300
Sb01g002250	Sb01g009560	Sb01g003110	Sb01g008730	Sb01g003510	Sb02g004310
Sb01g002260	Sb01g009570	Sb01g003130	Sb01g008750	Sb01g003570	Sb02g004510
Sb01g002270	Sb01g009860	Sb01g003170	Sb01g008850	Sb01g003600	Sb02g004730
Sb01g002280	Sb01g009880	Sb01g003180	Sb01g008920	Sb01g003620	Sb02g004850
Sb01g002300	Sb01g009890	Sb01g003190	Sb01g008960	Sb01g003630	Sb02g004860
Sb01g002390	Sb01g009900	Sb01g003240	Sb01g009025	Sb01g003660	Sb02g004870
Sb01g002400	Sb01g009990	Sb01g003260	Sb01g009130	Sb01g003670	Sb02g005080
Sb01g002440	Sb01g010060	Sb01g003290	Sb01g009150	Sb01g003680	Sb02g006100
Sb01g002480	Sb01g010120	Sb01g003330	Sb01g009280	Sb01g003690	Sb02g006170
Sb01g002490	Sb01g010210	Sb01g003340	Sb01g009350	Sb01g003700	Sb02g006330
Sb01g002510	Sb01g010280	Sb01g003360	Sb01g009400	Sb01g003710	Sb02g007030
Sb01g002530	Sb01g010290	Sb01g003370	Sb01g009560	Sb01g003720	Sb02g007480
Sb01g002540	Sb01g010300	Sb01g003380	Sb01g009570	Sb01g003740	Sb02g008640
Sb01g002570	Sb01g010330	Sb01g003420	Sb01g009840	Sb01g003780	Sb02g009610
Sb01g002610	Sb01g010390	Sb01g003510	Sb01g009850	Sb01g003820	Sb02g009810
Sb01g002620	Sb01g010420	Sb01g003580	Sb01g009890	Sb01g003850	Sb02g010520
Sb01g002680	Sb01g010450	Sb01g003600	Sb01g009900	Sb01g003860	Sb02g013040
Sb01g002710	Sb01g010490	Sb01g003630	Sb01g009950	Sb01g003880	Sb02g013180
Sb01g002720	Sb01g010530	Sb01g003660	Sb01g009960	Sb01g003900	Sb02g015110
Sb01g002760	Sb01g010590	Sb01g003680	Sb01g010030	Sb01g003910	Sb02g017910
Sb01g002800	Sb01g010630	Sb01g003700	Sb01g010060	Sb01g003950	Sb02g018560
Sb01g002830	Sb01g010710	Sb01g003710	Sb01g010150	Sb01g004000	Sb02g018570
Sb01g002840	Sb01g010800	Sb01g003740	Sb01g010270	Sb01g004030	Sb02g020260
Sb01g002880	Sb01g010930	Sb01g003850	Sb01g010280	Sb01g004040	Sb02g020360
Sb01g002910	Sb01g011050	Sb01g003860	Sb01g010330	Sb01g004050	Sb02g020850
Sb01g002920	Sb01g011150	Sb01g003870	Sb01g010520	Sb01g004110	Sb02g022570
Sb01g002930	Sb01g011220	Sb01g003880	Sb01g010540	Sb01g004150	Sb02g022580
Sb01g002940	Sb01g011370	Sb01g003900	Sb01g010550	Sb01g004200	Sb02g022770
Sb01g002950	Sb01g011400	Sb01g003910	Sb01g010560	Sb01g004210	Sb02g025180
Sb01g002980	Sb01g011700	Sb01g003950	Sb01g010700	Sb01g004250	Sb02g025790
Sb01g002990	Sb01g012050	Sb01g003980	Sb01g010710	Sb01g004260	Sb02g025960
Sb01g003000	Sb01g012500	Sb01g004000	Sb01g010920	Sb01g004270	Sb02g028500
Sb01g003020	Sb01g012680	Sb01g004030	Sb01g010930	Sb01g004400	Sb02g028540
Sb01g003030	Sb01g012850	Sb01g004120	Sb01g010960	Sb01g004410	Sb02g029260
Sb01g003040	Sb01g012890	Sb01g004190	Sb01g011140	Sb01g004420	Sb02g029380
Sb01g003070	Sb01g013180	Sb01g004200	Sb01g011160	Sb01g004480	Sb02g029400
Sb01g003090	Sb01g013190	Sb01g004210	Sb01g011170	Sb01g004510	Sb02g029480
Sb01g003100	Sb01g013310	Sb01g004220	Sb01g011220	Sb01g004520	Sb02g029840
Sb01g003110	Sb01g013390	Sb01g004230	Sb01g011240	Sb01g004530	Sb02g029900
Sb01g003130	Sb01g013430	Sb01g004240	Sb01g011260	Sb01g004540	Sb02g030450
Sb01g003140	Sb01g014190	Sb01g004250	Sb01g011440	Sb01g004640	Sb02g030870
Sb01g003190	Sb01g014200	Sb01g004260	Sb01g011530	Sb01g004700	Sb02g031020
Sb01g003240	Sb01g014290	Sb01g004270	Sb01g011570	Sb01g004790	Sb02g031050
Sb01g003260	Sb01g014680	Sb01g004330	Sb01g011740	Sb01g004800	Sb02g031140
Sb01g003270	Sb01g014710	Sb01g004400	Sb01g011850	Sb01g004830	Sb02g031600
Sb01g003280	Sb01g014825	Sb01g004410	Sb01g011910	Sb01g004840	Sb02g031930
Sb01g003290	Sb01g015070	Sb01g004420	Sb01g011980	Sb01g004850	Sb02g032040
Sb01g003310	Sb01g015150	Sb01g004480	Sb01g012030	Sb01g004855	Sb02g032090
Sb01g003330	Sb01g015400	Sb01g004520	Sb01g012170	Sb01g004860	Sb02g032800
Sb01g003340	Sb01g015410	Sb01g004530	Sb01g012330	Sb01g004875	Sb02g032810
Sb01g003360	Sb01g015530	Sb01g004540	Sb01g012530	Sb01g004880	Sb02g033400
Sb01g003380	Sb01g015540	Sb01g004590	Sb01g012540	Sb01g004910	Sb02g033530
Sb01g003410	Sb01g015580	Sb01g004700	Sb01g012545	Sb01g005000	Sb02g033630
Sb01g003420	Sb01g015680	Sb01g004740	Sb01g012680	Sb01g005010	Sb02g033710
Sb01g003470	Sb01g015770	Sb01g004830	Sb01g012720	Sb01g005160	Sb02g033920
Sb01g003480	Sb01g015990	Sb01g004840	Sb01g012760	Sb01g005170	Sb02g033960
Sb01g003490	Sb01g016000	Sb01g004870	Sb01g013270	Sb01g005190	Sb02g034000
Sb01g003510	Sb01g016560	Sb01g004875	Sb01g013310	Sb01g005250	Sb02g034490
Sb01g003540	Sb01g016780	Sb01g004880	Sb01g013410	Sb01g005260	Sb02g034520
Sb01g003600	Sb01g016810	Sb01g004910	Sb01g013720	Sb01g005280	Sb02g036260
Sb01g003630	Sb01g016910	Sb01g004970	Sb01g013970	Sb01g005320	Sb02g037260
Sb01g003660	Sb01g016960	Sb01g004990	Sb01g014170	Sb01g005380	Sb02g037410
Sb01g003670	Sb01g017030	Sb01g005000	Sb01g014180	Sb01g005460	Sb02g037720
Sb01g003680	Sb01g017050	Sb01g005010	Sb01g014825	Sb01g005470	Sb02g037950
Sb01g003690	Sb01g017160	Sb01g005086	Sb01g014890	Sb01g005480	Sb02g038010
Sb01g003700	Sb01g017226	Sb01g005090	Sb01g014930	Sb01g005570	Sb02g038280
Sb01g003710	Sb01g017460	Sb01g005140	Sb01g015010	Sb01g005580	Sb02g038365
Sb01g003720	Sb01g017760	Sb01g005160	Sb01g015270	Sb01g005590	Sb02g038370
Sb01g003740	Sb01g017770	Sb01g005250	Sb01g015400	Sb01g005650	Sb02g038380
Sb01g003780	Sb01g017790	Sb01g005260	Sb01g015490	Sb01g005670	Sb02g038600
Sb01g003790	Sb01g017860	Sb01g005270	Sb01g015510	Sb01g005680	Sb02g038750
Sb01g003860	Sb01g017905	Sb01g005320	Sb01g015520	Sb01g005770	Sb02g039166
Sb01g003870	Sb01g017910	Sb01g005380	Sb01g015570	Sb01g005780	Sb02g039260
Sb01g003880	Sb01g017940	Sb01g005460	Sb01g015580	Sb01g005800	Sb02g039270
Sb01g003900	Sb01g018130	Sb01g005480	Sb01g015620	Sb01g005840	Sb02g039390
Sb01g003910	Sb01g018200	Sb01g005570	Sb01g015770	Sb01g005860	Sb02g039650
Sb01g003980	Sb01g018380	Sb01g005580	Sb01g015780	Sb01g005870	Sb02g040060
Sb01g004000	Sb01g018940	Sb01g005590	Sb01g016450	Sb01g005960	Sb02g040470
Sb01g004030	Sb01g018970	Sb01g005600	Sb01g016570	Sb01g005970	Sb02g040970
Sb01g004110	Sb01g019320	Sb01g005770	Sb01g016745	Sb01g006030	Sb02g040990
Sb01g004120	Sb01g019490	Sb01g005780	Sb01g016810	Sb01g006060	Sb02g041180
Sb01g004150	Sb01g019580	Sb01g005860	Sb01g017050	Sb01g006100	Sb02g042710
Sb01g004190	Sb01g019770	Sb01g005870	Sb01g017060	Sb01g006120	Sb02g043810
Sb01g004200	Sb01g019820	Sb01g005960	Sb01g017070	Sb01g006220	Sb02g043940
Sb01g004210	Sb01g019840	Sb01g005970	Sb01g017160	Sb01g006300	Sb02g044060
Sb01g004220	Sb01g019930	Sb01g005990	Sb01g017250	Sb01g006310	Sb03g000280
Sb01g004230	Sb01g019970	Sb01g006000	Sb01g017350	Sb01g006330	Sb03g000910
Sb01g004240	Sb01g020010	Sb01g006060	Sb01g017380	Sb01g006360	Sb03g002080
Sb01g004250	Sb01g020160	Sb01g006100	Sb01g017390	Sb01g006390	Sb03g002620
Sb01g004260	Sb01g020190	Sb01g006120	Sb01g017430	Sb01g006440	Sb03g002730
Sb01g004270	Sb01g020570	Sb01g006150	Sb01g017460	Sb01g006480	Sb03g003250
Sb01g004320	Sb01g020810	Sb01g006220	Sb01g017530	Sb01g006540	Sb03g003510
Sb01g004330	Sb01g021240	Sb01g006290	Sb01g017780	Sb01g006550	Sb03g003825
Sb01g004350	Sb01g021360	Sb01g006300	Sb01g017790	Sb01g006565	Sb03g004580
Sb01g004380	Sb01g021490	Sb01g006330	Sb01g017905	Sb01g006580	Sb03g004750
Sb01g004400	Sb01g021760	Sb01g006410	Sb01g018080	Sb01g006600	Sb03g006130
Sb01g004410	Sb01g021890	Sb01g006440	Sb01g018110	Sb01g006620	Sb03g006420
Sb01g004420	Sb01g021970	Sb01g006480	Sb01g018300	Sb01g006700	Sb03g006450
Sb01g004480	Sb01g022060	Sb01g006550	Sb01g018835	Sb01g006730	Sb03g007080
Sb01g004490	Sb01g022180	Sb01g006600	Sb01g018850	Sb01g006740	Sb03g007200
Sb01g004510	Sb01g022240	Sb01g006670	Sb01g018950	Sb01g006810	Sb03g007840
Sb01g004520	Sb01g022350	Sb01g006680	Sb01g019245	Sb01g006820	Sb03g007850
Sb01g004530	Sb01g022370	Sb01g006730	Sb01g019320	Sb01g006900	Sb03g008870
Sb01g004540	Sb01g022770	Sb01g006780	Sb01g019420	Sb01g006910	Sb03g009210
Sb01g004590	Sb01g023260	Sb01g006800	Sb01g019490	Sb01g006930	Sb03g009260
Sb01g004630	Sb01g023320	Sb01g006820	Sb01g019610	Sb01g006980	Sb03g009290
Sb01g004640	Sb01g023530	Sb01g006880	Sb01g019720	Sb01g007000	Sb03g009580
Sb01g004700	Sb01g023750	Sb01g006900	Sb01g019750	Sb01g007030	Sb03g009770
Sb01g004740	Sb01g024390	Sb01g006910	Sb01g019770	Sb01g007050	Sb03g010550
Sb01g004790	Sb01g025090	Sb01g006990	Sb01g019840	Sb01g007060	Sb03g011050
Sb01g004840	Sb01g025350	Sb01g007000	Sb01g019850	Sb01g007080	Sb03g013260
Sb01g004860	Sb01g025570	Sb01g007020	Sb01g019930	Sb01g007120	Sb03g013290
Sb01g004870	Sb01g025580	Sb01g007080	Sb01g020010	Sb01g007170	Sb03g013790
Sb01g004875	Sb01g026390	Sb01g007120	Sb01g020150	Sb01g007190	Sb03g014380
Sb01g004880	Sb01g026405	Sb01g007170	Sb01g020230	Sb01g007200	Sb03g014430
Sb01g004910	Sb01g026410	Sb01g007190	Sb01g020590	Sb01g007230	Sb03g022140
Sb01g004960	Sb01g026420	Sb01g007200	Sb01g021490	Sb01g007270	Sb03g025200
Sb01g005000	Sb01g026960	Sb01g007230	Sb01g021910	Sb01g007310	Sb03g025350
Sb01g005010	Sb01g026980	Sb01g007310	Sb01g022110	Sb01g007320	Sb03g025500
Sb01g005086	Sb01g027000	Sb01g007380	Sb01g022150	Sb01g007380	Sb03g025520
Sb01g005090	Sb01g027010	Sb01g007390	Sb01g022220	Sb01g007500	Sb03g025580
Sb01g005120	Sb01g027250	Sb01g007400	Sb01g022400	Sb01g007520	Sb03g026040
Sb01g005160	Sb01g027280	Sb01g007410	Sb01g022747	Sb01g007530	Sb03g026350
Sb01g005170	Sb01g027360	Sb01g007420	Sb01g023750	Sb01g007580	Sb03g026990
Sb01g005190	Sb01g027460	Sb01g007430	Sb01g024160	Sb01g007600	Sb03g027030
Sb01g005250	Sb01g027580	Sb01g007500	Sb01g025600	Sb01g007640	Sb03g027040
Sb01g005260	Sb01g027680	Sb01g007520	Sb01g025880	Sb01g007650	Sb03g027730
Sb01g005270	Sb01g027690	Sb01g007580	Sb01g025970	Sb01g007660	Sb03g028020
Sb01g005280	Sb01g027920	Sb01g007600	Sb01g026170	Sb01g007670	Sb03g028060
Sb01g005300	Sb01g028080	Sb01g007640	Sb01g026190	Sb01g007680	Sb03g029420
Sb01g005310	Sb01g028190	Sb01g007650	Sb01g026210	Sb01g007690	Sb03g029840
Sb01g005320	Sb01g028470	Sb01g007660	Sb01g026220	Sb01g007700	Sb03g030370
Sb01g005350	Sb01g028520	Sb01g007670	Sb01g026225	Sb01g007710	Sb03g030500
Sb01g005380	Sb01g028560	Sb01g007690	Sb01g026230	Sb01g007730	Sb03g030660
Sb01g005430	Sb01g028570	Sb01g007710	Sb01g027760	Sb01g007740	Sb03g030740
Sb01g005460	Sb01g028740	Sb01g007750	Sb01g027900	Sb01g007750	Sb03g030840
Sb01g005470	Sb01g028840	Sb01g007760	Sb01g027930	Sb01g007760	Sb03g030910
Sb01g005480	Sb01g028870	Sb01g007780	Sb01g028030	Sb01g007780	Sb03g031290
Sb01g005570	Sb01g028940	Sb01g007790	Sb01g028160	Sb01g007790	Sb03g032290
Sb01g005580	Sb01g029060	Sb01g007800	Sb01g028360	Sb01g007800	Sb03g032530
Sb01g005600	Sb01g029120	Sb01g007870	Sb01g028470	Sb01g007840	Sb03g032660
Sb01g005650	Sb01g029210	Sb01g007880	Sb01g028480	Sb01g007880	Sb03g033110
Sb01g005670	Sb01g029220	Sb01g007900	Sb01g028560	Sb01g007900	Sb03g033920
Sb01g005680	Sb01g029230	Sb01g007950	Sb01g028570	Sb01g007950	Sb03g034330
Sb01g005710	Sb01g029250	Sb01g007960	Sb01g028740	Sb01g007960	Sb03g034340
Sb01g005720	Sb01g029260	Sb01g008010	Sb01g028795	Sb01g008010	Sb03g034970
Sb01g005770	Sb01g029270	Sb01g008020	Sb01g028830	Sb01g008020	Sb03g035280
Sb01g005780	Sb01g029273	Sb01g008030	Sb01g028870	Sb01g008030	Sb03g036030
Sb01g005800	Sb01g029300	Sb01g008040	Sb01g028940	Sb01g008040	Sb03g036840
Sb01g005810	Sb01g029570	Sb01g008050	Sb01g028960	Sb01g008090	Sb03g037640
Sb01g005840	Sb01g029580	Sb01g008090	Sb01g029030	Sb01g008100	Sb03g037645
Sb01g005860	Sb01g029600	Sb01g008100	Sb01g029060	Sb01g008130	Sb03g038020
Sb01g005900	Sb01g029800	Sb01g008120	Sb01g029070	Sb01g008150	Sb03g038960
Sb01g005960	Sb01g029990	Sb01g008130	Sb01g029085	Sb01g008160	Sb03g040500
Sb01g005990	Sb01g030120	Sb01g008170	Sb01g029090	Sb01g008170	Sb03g042604
Sb01g006000	Sb01g030180	Sb01g008220	Sb01g029210	Sb01g008230	Sb03g042820
Sb01g006030	Sb01g030340	Sb01g008230	Sb01g029220	Sb01g008260	Sb03g043170
Sb01g006060	Sb01g030440	Sb01g008290	Sb01g029230	Sb01g008290	Sb03g044280
Sb01g006100	Sb01g030510	Sb01g008300	Sb01g029450	Sb01g008300	Sb03g044290
Sb01g006120	Sb01g030570	Sb01g008370	Sb01g029640	Sb01g008390	Sb03g044480
Sb01g006150	Sb01g030580	Sb01g008380	Sb01g029660	Sb01g008420	Sb03g044630
Sb01g006160	Sb01g030640	Sb01g008390	Sb01g029840	Sb01g008440	Sb03g045205
Sb01g006200	Sb01g030730	Sb01g008420	Sb01g029920	Sb01g008450	Sb03g045240
Sb01g006240	Sb01g030930	Sb01g008440	Sb01g029930	Sb01g008470	Sb03g045750
Sb01g006270	Sb01g030980	Sb01g008450	Sb01g030120	Sb01g008480	Sb03g047250
Sb01g006290	Sb01g030990	Sb01g008460	Sb01g030180	Sb01g008490	Sb04g000910
Sb01g006300	Sb01g031370	Sb01g008480	Sb01g030250	Sb01g008530	Sb04g001130
Sb01g006310	Sb01g031520	Sb01g008560	Sb01g030340	Sb01g008550	Sb04g001140
Sb01g006330	Sb01g031820	Sb01g008590	Sb01g030580	Sb01g008560	Sb04g001740
Sb01g006350	Sb01g032160	Sb01g008610	Sb01g030890	Sb01g008600	Sb04g003390
Sb01g006390	Sb01g032210	Sb01g008680	Sb01g030940	Sb01g008610	Sb04g003410
Sb01g006430	Sb01g032280	Sb01g008690	Sb01g030950	Sb01g008690	Sb04g003450
Sb01g006440	Sb01g032360	Sb01g008730	Sb01g030970	Sb01g008710	Sb04g003480
Sb01g006470	Sb01g032430	Sb01g008740	Sb01g031030	Sb01g008730	Sb04g003550
Sb01g006480	Sb01g032575	Sb01g008760	Sb01g031170	Sb01g008740	Sb04g004690
Sb01g006540	Sb01g032620	Sb01g008770	Sb01g031280	Sb01g008760	Sb04g005000
Sb01g006550	Sb01g032660	Sb01g008777	Sb01g031340	Sb01g008810	Sb04g005070
Sb01g006560	Sb01g032700	Sb01g008820	Sb01g031740	Sb01g008820	Sb04g005240
Sb01g006565	Sb01g032710	Sb01g008850	Sb01g031830	Sb01g008850	Sb04g005580
Sb01g006570	Sb01g032820	Sb01g008860	Sb01g031870	Sb01g008860	Sb04g006620
Sb01g006580	Sb01g032865	Sb01g008920	Sb01g031950	Sb01g008920	Sb04g006830
Sb01g006600	Sb01g033060	Sb01g009025	Sb01g032070	Sb01g008960	Sb04g006850
Sb01g006620	Sb01g033330	Sb01g009130	Sb01g032090	Sb01g008970	Sb04g007110
Sb01g006670	Sb01g033340	Sb01g009150	Sb01g032220	Sb01g009000	Sb04g007170
Sb01g006680	Sb01g033450	Sb01g009180	Sb01g032280	Sb01g009040	Sb04g007760
Sb01g006730	Sb01g033850	Sb01g009280	Sb01g032300	Sb01g009060	Sb04g007940
Sb01g006750	Sb01g033870	Sb01g009290	Sb01g032430	Sb01g009080	Sb04g008500
Sb01g006800	Sb01g034060	Sb01g009350	Sb01g032460	Sb01g009280	Sb04g008740
Sb01g006820	Sb01g034070	Sb01g009390	Sb01g032480	Sb01g009290	Sb04g009828
Sb01g006880	Sb01g034120	Sb01g009470	Sb01g032490	Sb01g009340	Sb04g012230
Sb01g006900	Sb01g034130	Sb01g009490	Sb01g032500	Sb01g009350	Sb04g017430
Sb01g006910	Sb01g034640	Sb01g009520	Sb01g032730	Sb01g009390	Sb04g017500
Sb01g006970	Sb01g034650	Sb01g009530	Sb01g033060	Sb01g009400	Sb04g017830
Sb01g006980	Sb01g034875	Sb01g009540	Sb01g033130	Sb01g009440	Sb04g019250
Sb01g006990	Sb01g034890	Sb01g009550	Sb01g033210	Sb01g009520	Sb04g020670
Sb01g007000	Sb01g034900	Sb01g009560	Sb01g033340	Sb01g009530	Sb04g021130
Sb01g007050	Sb01g035130	Sb01g009570	Sb01g033550	Sb01g009540	Sb04g021280
Sb01g007060	Sb01g035180	Sb01g009600	Sb01g033710	Sb01g009560	Sb04g021380
Sb01g007110	Sb01g035250	Sb01g009680	Sb01g033750	Sb01g009570	Sb04g021990
Sb01g007120	Sb01g035280	Sb01g009685	Sb01g033940	Sb01g009730	Sb04g022350
Sb01g007130	Sb01g035290	Sb01g009690	Sb01g034020	Sb01g009740	Sb04g024150
Sb01g007170	Sb01g035350	Sb01g009710	Sb01g034200	Sb01g009840	Sb04g024180
Sb01g007190	Sb01g035380	Sb01g009770	Sb01g034390	Sb01g009860	Sb04g024320
Sb01g007210	Sb01g035620	Sb01g009810	Sb01g034440	Sb01g009880	Sb04g024500
Sb01g007220	Sb01g035740	Sb01g009870	Sb01g034640	Sb01g009890	Sb04g025120
Sb01g007230	Sb01g035750	Sb01g009880	Sb01g034750	Sb01g009900	Sb04g025540
Sb01g007280	Sb01g035890	Sb01g009890	Sb01g034870	Sb01g009960	Sb04g025630
Sb01g007290	Sb01g036020	Sb01g009900	Sb01g035090	Sb01g010030	Sb04g025890
Sb01g007310	Sb01g036170	Sb01g009950	Sb01g035130	Sb01g010050	Sb04g026360
Sb01g007320	Sb01g036380	Sb01g009965	Sb01g035250	Sb01g010060	Sb04g026420
Sb01g007380	Sb01g036390	Sb01g009990	Sb01g035260	Sb01g010090	Sb04g026880
Sb01g007390	Sb01g036580	Sb01g010030	Sb01g035280	Sb01g010130	Sb04g026900
Sb01g007400	Sb01g036610	Sb01g010050	Sb01g035310	Sb01g010150	Sb04g027660
Sb01g007410	Sb01g036630	Sb01g010060	Sb01g035350	Sb01g010165	Sb04g028050
Sb01g007420	Sb01g036800	Sb01g010090	Sb01g035620	Sb01g010170	Sb04g028530
Sb01g007430	Sb01g036830	Sb01g010130	Sb01g035740	Sb01g010210	Sb04g028900
Sb01g007500	Sb01g036970	Sb01g010150	Sb01g035830	Sb01g010280	Sb04g029040
Sb01g007520	Sb01g037000	Sb01g010210	Sb01g035860	Sb01g010290	Sb04g029080
Sb01g007530	Sb01g037050	Sb01g010220	Sb01g036010	Sb01g010300	Sb04g029300
Sb01g007580	Sb01g037100	Sb01g010270	Sb01g036200	Sb01g010320	Sb04g029560
Sb01g007590	Sb01g037110	Sb01g010280	Sb01g036440	Sb01g010330	Sb04g029750
Sb01g007600	Sb01g037225	Sb01g010290	Sb01g036490	Sb01g010350	Sb04g029850
Sb01g007650	Sb01g037230	Sb01g010300	Sb01g036580	Sb01g010390	Sb04g029900
Sb01g007660	Sb01g037380	Sb01g010390	Sb01g036630	Sb01g010430	Sb04g029920
Sb01g007670	Sb01g037450	Sb01g010450	Sb01g036710	Sb01g010490	Sb04g029970
Sb01g007680	Sb01g037570	Sb01g010470	Sb01g036800	Sb01g010590	Sb04g030590
Sb01g007690	Sb01g037770	Sb01g010490	Sb01g036830	Sb01g010610	Sb04g030610
Sb01g007710	Sb01g037860	Sb01g010500	Sb01g036900	Sb01g010630	Sb04g032430
Sb01g007720	Sb01g037990	Sb01g010510	Sb01g037000	Sb01g010710	Sb04g032850
Sb01g007730	Sb01g038010	Sb01g010590	Sb01g037010	Sb01g010770	Sb04g032970
Sb01g007740	Sb01g038080	Sb01g010600	Sb01g037030	Sb01g010800	Sb04g033080
Sb01g007750	Sb01g038100	Sb01g010630	Sb01g037182	Sb01g010825	Sb04g034260
Sb01g007760	Sb01g038150	Sb01g010650	Sb01g037185	Sb01g010860	Sb04g034520
Sb01g007790	Sb01g038260	Sb01g010710	Sb01g037190	Sb01g010930	Sb04g034640
Sb01g007800	Sb01g038300	Sb01g010750	Sb01g037510	Sb01g010960	Sb04g034770
Sb01g007880	Sb01g038560	Sb01g010810	Sb01g037550	Sb01g010990	Sb04g035160
Sb01g007900	Sb01g038570	Sb01g010825	Sb01g037570	Sb01g011010	Sb04g035610
Sb01g007930	Sb01g038730	Sb01g010930	Sb01g037600	Sb01g011030	Sb04g035670
Sb01g007950	Sb01g038750	Sb01g010940	Sb01g037620	Sb01g011040	Sb04g036010
Sb01g007960	Sb01g038770	Sb01g010960	Sb01g037705	Sb01g011120	Sb04g036070
Sb01g008020	Sb01g038990	Sb01g010990	Sb01g037740	Sb01g011140	Sb04g036190
Sb01g008030	Sb01g039000	Sb01g011030	Sb01g037760	Sb01g011150	Sb04g036490
Sb01g008040	Sb01g039220	Sb01g011040	Sb01g037920	Sb01g011160	Sb04g036510
Sb01g008070	Sb01g039340	Sb01g011070	Sb01g037940	Sb01g011220	Sb04g037050
Sb01g008090	Sb01g039570	Sb01g011150	Sb01g037950	Sb01g011240	Sb04g037290
Sb01g008100	Sb01g039660	Sb01g011160	Sb01g037960	Sb01g011260	Sb04g037300
Sb01g008120	Sb01g039670	Sb01g011220	Sb01g037970	Sb01g011330	Sb04g037660
Sb01g008130	Sb01g039730	Sb01g011240	Sb01g038060	Sb01g011370	Sb04g037680
Sb01g008140	Sb01g039800	Sb01g011260	Sb01g038080	Sb01g011400	Sb04g037810
Sb01g008160	Sb01g039890	Sb01g011330	Sb01g038160	Sb01g011440	Sb04g038330
Sb01g008170	Sb01g039910	Sb01g011360	Sb01g038260	Sb01g011460	Sb04g038550
Sb01g008220	Sb01g039915	Sb01g011400	Sb01g038290	Sb01g011510	Sb0525s002010
Sb01g008230	Sb01g039920	Sb01g011440	Sb01g038360	Sb01g011530	Sb0598s002020
Sb01g008260	Sb01g040020	Sb01g011460	Sb01g038470	Sb01g011620	Sb05g000270
Sb01g008290	Sb01g040030	Sb01g011520	Sb01g038560	Sb01g011640	Sb05g001600
Sb01g008300	Sb01g040060	Sb01g011550	Sb01g038590	Sb01g011700	Sb05g001680
Sb01g008390	Sb01g040120	Sb01g011570	Sb01g038760	Sb01g011720	Sb05g002540
Sb01g008420	Sb01g040150	Sb01g011620	Sb01g038765	Sb01g011740	Sb05g002860
Sb01g008440	Sb01g040220	Sb01g011700	Sb01g038990	Sb01g011810	Sb05g002900
Sb01g008450	Sb01g040470	Sb01g011720	Sb01g039000	Sb01g011840	Sb05g003480
Sb01g008460	Sb01g040480	Sb01g011740	Sb01g039220	Sb01g011850	Sb05g003880
Sb01g008470	Sb01g040570	Sb01g011770	Sb01g039260	Sb01g011910	Sb05g004100
Sb01g008490	Sb01g040670	Sb01g011810	Sb01g039340	Sb01g011960	Sb05g005270
Sb01g008530	Sb01g040720	Sb01g011830	Sb01g039420	Sb01g011980	Sb05g005735
Sb01g008550	Sb01g040730	Sb01g011840	Sb01g039570	Sb01g012030	Sb05g006150
Sb01g008560	Sb01g040750	Sb01g011850	Sb01g039580	Sb01g012040	Sb05g006860
Sb01g008590	Sb01g040760	Sb01g011910	Sb01g039590	Sb01g012110	Sb05g007070
Sb01g008600	Sb01g040920	Sb01g011930	Sb01g039630	Sb01g012150	Sb05g008650
Sb01g008610	Sb01g041140	Sb01g011960	Sb01g039660	Sb01g012170	Sb05g009360
Sb01g008620	Sb01g041240	Sb01g011980	Sb01g039680	Sb01g012230	Sb05g014470
Sb01g008690	Sb01g041320	Sb01g012050	Sb01g039740	Sb01g012240	Sb05g015800
Sb01g008710	Sb01g041360	Sb01g012070	Sb01g039800	Sb01g012275	Sb05g018870
Sb01g008730	Sb01g041410	Sb01g012290	Sb01g039890	Sb01g012500	Sb05g018880
Sb01g008740	Sb01g041425	Sb01g012500	Sb01g039910	Sb01g012540	Sb05g019540
Sb01g008750	Sb01g041460	Sb01g012530	Sb01g039915	Sb01g012545	Sb05g019600
Sb01g008770	Sb01g041490	Sb01g012570	Sb01g040010	Sb01g012570	Sb05g019828
Sb01g008777	Sb01g041500	Sb01g012610	Sb01g040030	Sb01g012680	Sb05g020280
Sb01g008810	Sb01g041540	Sb01g012680	Sb01g040070	Sb01g012730	Sb05g022230
Sb01g008820	Sb01g041550	Sb01g012700	Sb01g040110	Sb01g012760	Sb05g022470
Sb01g008850	Sb01g041580	Sb01g012720	Sb01g040220	Sb01g012900	Sb05g024560
Sb01g008860	Sb01g041610	Sb01g012730	Sb01g040230	Sb01g012920	Sb05g025180
Sb01g008920	Sb01g041640	Sb01g012760	Sb01g040410	Sb01g012930	Sb05g027730
Sb01g008950	Sb01g041870	Sb01g012830	Sb01g040540	Sb01g012940	Sb06g000390
Sb01g008960	Sb01g041930	Sb01g012850	Sb01g040570	Sb01g013020	Sb06g000410
Sb01g008980	Sb01g042050	Sb01g012900	Sb01g040720	Sb01g013085	Sb06g001120
Sb01g008990	Sb01g042150	Sb01g012910	Sb01g040750	Sb01g013100	Sb06g001240
Sb01g009000	Sb01g042400	Sb01g013110	Sb01g041040	Sb01g013110	Sb06g001320
Sb01g009025	Sb01g042440	Sb01g013130	Sb01g041140	Sb01g013130	Sb06g001820
Sb01g009040	Sb01g042650	Sb01g013150	Sb01g041220	Sb01g013160	Sb06g001960
Sb01g009050	Sb01g042750	Sb01g013160	Sb01g041290	Sb01g013190	Sb06g002000
Sb01g009060	Sb01g042800	Sb01g013270	Sb01g041320	Sb01g013200	Sb06g002010
Sb01g009120	Sb01g042815	Sb01g013360	Sb01g041340	Sb01g013270	Sb06g002020
Sb01g009130	Sb01g042860	Sb01g013380	Sb01g041360	Sb01g013310	Sb06g010020
Sb01g009150	Sb01g043010	Sb01g013390	Sb01g041420	Sb01g013380	Sb06g011601
Sb01g009180	Sb01g043020	Sb01g013400	Sb01g041440	Sb01g013390	Sb06g011641
Sb01g009280	Sb01g043060	Sb01g013410	Sb01g041460	Sb01g013400	Sb06g012520
Sb01g009290	Sb01g043220	Sb01g013420	Sb01g041500	Sb01g013410	Sb06g013930
Sb01g009340	Sb01g043610	Sb01g013600	Sb01g041510	Sb01g013430	Sb06g013940
Sb01g009350	Sb01g043630	Sb01g013710	Sb01g041750	Sb01g013710	Sb06g014570
Sb01g009370	Sb01g043660	Sb01g013800	Sb01g041770	Sb01g013720	Sb06g014670
Sb01g009390	Sb01g043690	Sb01g013820	Sb01g041800	Sb01g013740	Sb06g015020
Sb01g009400	Sb01g043930	Sb01g013910	Sb01g041890	Sb01g013760	Sb06g016060
Sb01g009520	Sb01g043940	Sb01g013920	Sb01g042150	Sb01g013790	Sb06g016800
Sb01g009530	Sb01g044010	Sb01g013940	Sb01g042180	Sb01g013800	Sb06g016990
Sb01g009550	Sb01g044350	Sb01g013970	Sb01g042260	Sb01g013870	Sb06g017320
Sb01g009560	Sb01g044380	Sb01g014030	Sb01g042400	Sb01g013930	Sb06g017480
Sb01g009570	Sb01g044460	Sb01g014055	Sb01g042450	Sb01g013970	Sb06g018280
Sb01g009630	Sb01g044520	Sb01g014090	Sb01g042560	Sb01g013993	Sb06g018880
Sb01g009680	Sb01g044700	Sb01g014140	Sb01g042570	Sb01g014090	Sb06g019800
Sb01g009685	Sb01g044820	Sb01g014150	Sb01g042600	Sb01g014140	Sb06g020480
Sb01g009690	Sb01g044960	Sb01g014180	Sb01g042650	Sb01g014150	Sb06g020500
Sb01g009710	Sb01g045040	Sb01g014200	Sb01g042750	Sb01g014170	Sb06g020890
Sb01g009730	Sb01g045090	Sb01g014210	Sb01g042840	Sb01g014180	Sb06g021170
Sb01g009740	Sb01g045130	Sb01g014220	Sb01g042860	Sb01g014200	Sb06g021540
Sb01g009770	Sb01g045160	Sb01g014280	Sb01g042890	Sb01g014220	Sb06g021560
Sb01g009840	Sb01g045200	Sb01g014290	Sb01g042910	Sb01g014290	Sb06g021640
Sb01g009850	Sb01g045210	Sb01g014570	Sb01g042970	Sb01g014540	Sb06g021780
Sb01g009860	Sb01g045220	Sb01g014680	Sb01g043010	Sb01g014550	Sb06g021850
Sb01g009880	Sb01g045330	Sb01g014710	Sb01g043020	Sb01g014560	Sb06g023630
Sb01g009890	Sb01g045470	Sb01g014720	Sb01g043060	Sb01g014680	Sb06g023880
Sb01g009900	Sb01g045670	Sb01g014790	Sb01g043220	Sb01g014710	Sb06g024520
Sb01g009960	Sb01g045680	Sb01g014825	Sb01g043300	Sb01g014790	Sb06g025070
Sb01g009965	Sb01g045700	Sb01g014890	Sb01g043340	Sb01g014825	Sb06g025150
Sb01g010030	Sb01g045772	Sb01g014930	Sb01g043440	Sb01g014850	Sb06g025440
Sb01g010040	Sb01g045830	Sb01g015160	Sb01g043540	Sb01g014890	Sb06g026070
Sb01g010050	Sb01g045900	Sb01g015190	Sb01g043660	Sb01g014910	Sb06g027000
Sb01g010060	Sb01g045920	Sb01g015320	Sb01g043700	Sb01g014930	Sb06g027400
Sb01g010130	Sb01g046030	Sb01g015400	Sb01g043730	Sb01g015010	Sb06g027500
Sb01g010170	Sb01g046170	Sb01g015410	Sb01g043740	Sb01g015150	Sb06g027770
Sb01g010210	Sb01g046230	Sb01g015430	Sb01g043820	Sb01g015230	Sb06g027810
Sb01g010220	Sb01g046260	Sb01g015440	Sb01g043830	Sb01g015320	Sb06g028360
Sb01g010270	Sb01g046280	Sb01g015490	Sb01g043850	Sb01g015400	Sb06g028960
Sb01g010280	Sb01g046300	Sb01g015510	Sb01g043880	Sb01g015410	Sb06g028970
Sb01g010290	Sb01g046450	Sb01g015520	Sb01g043920	Sb01g015430	Sb06g029180
Sb01g010300	Sb01g046460	Sb01g015530	Sb01g044010	Sb01g015440	Sb06g030050
Sb01g010330	Sb01g046550	Sb01g015540	Sb01g044030	Sb01g015490	Sb06g030400
Sb01g010350	Sb01g046585	Sb01g015570	Sb01g044050	Sb01g015510	Sb06g030490
Sb01g010390	Sb01g046810	Sb01g015580	Sb01g044340	Sb01g015530	Sb06g030550
Sb01g010420	Sb01g046830	Sb01g015660	Sb01g044350	Sb01g015540	Sb06g030920
Sb01g010430	Sb01g046840	Sb01g015680	Sb01g044620	Sb01g015570	Sb06g031240
Sb01g010450	Sb01g046910	Sb01g015740	Sb01g044790	Sb01g015620	Sb06g031570
Sb01g010490	Sb01g047020	Sb01g015770	Sb01g044910	Sb01g015660	Sb06g031590
Sb01g010500	Sb01g047080	Sb01g015780	Sb01g044920	Sb01g015680	Sb06g032040
Sb01g010510	Sb01g047270	Sb01g015850	Sb01g045010	Sb01g015710	Sb06g032120
Sb01g010520	Sb01g047420	Sb01g015910	Sb01g045040	Sb01g015770	Sb06g032160
Sb01g010530	Sb01g047510	Sb01g015960	Sb01g045150	Sb01g015780	Sb06g032320
Sb01g010540	Sb01g047540	Sb01g015990	Sb01g045180	Sb01g016100	Sb06g032440
Sb01g010550	Sb01g047560	Sb01g016000	Sb01g045190	Sb01g016170	Sb06g032940
Sb01g010560	Sb01g047690	Sb01g016010	Sb01g045200	Sb01g016190	Sb06g033030
Sb01g010590	Sb01g047830	Sb01g016140	Sb01g045210	Sb01g016400	Sb06g033080
Sb01g010600	Sb01g047840	Sb01g016180	Sb01g045300	Sb01g016520	Sb06g033200
Sb01g010610	Sb01g047850	Sb01g016470	Sb01g045480	Sb01g016570	Sb06g033620
Sb01g010620	Sb01g047960	Sb01g016530	Sb01g045490	Sb01g016780	Sb06g033900
Sb01g010630	Sb01g048070	Sb01g016540	Sb01g045700	Sb01g016810	Sb06g034090
Sb01g010640	Sb01g048160	Sb01g016560	Sb01g045920	Sb01g016840	Sb07g000600
Sb01g010650	Sb01g048270	Sb01g016730	Sb01g045930	Sb01g016960	Sb07g000610
Sb01g010710	Sb01g048280	Sb01g016780	Sb01g045980	Sb01g016990	Sb07g000620
Sb01g010750	Sb01g048520	Sb01g016810	Sb01g045990	Sb01g017030	Sb07g001320
Sb01g010770	Sb01g048540	Sb01g016830	Sb01g046030	Sb01g017050	Sb07g001570
Sb01g010800	Sb01g048570	Sb01g016840	Sb01g046040	Sb01g017060	Sb07g001620
Sb01g010810	Sb01g048660	Sb01g016960	Sb01g046080	Sb01g017070	Sb07g001670
Sb01g010825	Sb01g048720	Sb01g016990	Sb01g046170	Sb01g017100	Sb07g002220
Sb01g010860	Sb01g048800	Sb01g017030	Sb01g046270	Sb01g017110	Sb07g002560
Sb01g010900	Sb01g049100	Sb01g017050	Sb01g046300	Sb01g017130	Sb07g002810
Sb01g010920	Sb01g049250	Sb01g017060	Sb01g046310	Sb01g017170	Sb07g002820
Sb01g010930	Sb01g049350	Sb01g017070	Sb01g046360	Sb01g017226	Sb07g002960
Sb01g010940	Sb01g049410	Sb01g017100	Sb01g046450	Sb01g017250	Sb07g003556
Sb01g010960	Sb01g049420	Sb01g017226	Sb01g046800	Sb01g017320	Sb07g004180
Sb01g010990	Sb01g049450	Sb01g017250	Sb01g046810	Sb01g017340	Sb07g004290
Sb01g011010	Sb01g049500	Sb01g017260	Sb01g046840	Sb01g017380	Sb07g004310
Sb01g011030	Sb01g049620	Sb01g017340	Sb01g046860	Sb01g017430	Sb07g005440
Sb01g011040	Sb01g049790	Sb01g017380	Sb01g046910	Sb01g017460	Sb07g005460
Sb01g011070	Sb01g049840	Sb01g017430	Sb01g046980	Sb01g017530	Sb07g006040
Sb01g011080	Sb01g049860	Sb01g017460	Sb01g047350	Sb01g017640	Sb07g006310
Sb01g011140	Sb01g049880	Sb01g017680	Sb01g047430	Sb01g017680	Sb07g006320
Sb01g011150	Sb01g050020	Sb01g017760	Sb01g047500	Sb01g017720	Sb07g006925
Sb01g011160	Sb01g050270	Sb01g017770	Sb01g047510	Sb01g017760	Sb07g006933
Sb01g011220	Sb01g050290	Sb01g017790	Sb01g047560	Sb01g017770	Sb07g006936
Sb01g011260	Sb01g050330	Sb01g017830	Sb01g047710	Sb01g017780	Sb07g006945
Sb01g011270	Sb01g050360	Sb01g017860	Sb01g047790	Sb01g017790	Sb07g012720
Sb01g011280	Sb01g050450	Sb01g017890	Sb01g047850	Sb01g017860	Sb07g014940
Sb01g011330	Sb01g050500	Sb01g017900	Sb01g047910	Sb01g017905	Sb07g014960
Sb01g011370	Sb01g050510	Sb01g017905	Sb01g047920	Sb01g017910	Sb07g020090
Sb01g011400	Sb02g000230	Sb01g017940	Sb01g047930	Sb01g017940	Sb07g020960
Sb01g011410	Sb02g000250	Sb01g017960	Sb01g047970	Sb01g017970	Sb07g021260
Sb01g011440	Sb02g000260	Sb01g018030	Sb01g048010	Sb01g018040	Sb07g023450
Sb01g011520	Sb02g000320	Sb01g018080	Sb01g048095	Sb01g018110	Sb07g023900
Sb01g011530	Sb02g000400	Sb01g018130	Sb01g048100	Sb01g018130	Sb07g024200
Sb01g011550	Sb02g000480	Sb01g018150	Sb01g048260	Sb01g018150	Sb07g024210
Sb01g011570	Sb02g000550	Sb01g018155	Sb01g048270	Sb01g018155	Sb07g024320
Sb01g011620	Sb02g000650	Sb01g018200	Sb01g048380	Sb01g018170	Sb07g024880
Sb01g011630	Sb02g000660	Sb01g018240	Sb01g048540	Sb01g018220	Sb07g025000
Sb01g011640	Sb02g000780	Sb01g018290	Sb01g048600	Sb01g018240	Sb07g025030
Sb01g011700	Sb02g000810	Sb01g018300	Sb01g048800	Sb01g018290	Sb07g025100
Sb01g011720	Sb02g000850	Sb01g018360	Sb01g048840	Sb01g018300	Sb07g025350
Sb01g011740	Sb02g000920	Sb01g018380	Sb01g049120	Sb01g018360	Sb07g026085
Sb01g011780	Sb02g000930	Sb01g018790	Sb01g049140	Sb01g018380	Sb07g026087
Sb01g011810	Sb02g000940	Sb01g018820	Sb01g049160	Sb01g018430	Sb07g026560
Sb01g011840	Sb02g000960	Sb01g018900	Sb01g049250	Sb01g018516	Sb07g028080
Sb01g011910	Sb02g001000	Sb01g018930	Sb01g049540	Sb01g018530	Sb07g028270
Sb01g011930	Sb02g001095	Sb01g018970	Sb01g049610	Sb01g018630	Sb07g028360
Sb01g011960	Sb02g001270	Sb01g018990	Sb01g049700	Sb01g019100	Sb07g028520
Sb01g012030	Sb02g001450	Sb01g019030	Sb01g049790	Sb01g019150	Sb07g028530
Sb01g012050	Sb02g002390	Sb01g019050	Sb01g049810	Sb01g019190	Sb07g029220
Sb01g012070	Sb02g002530	Sb01g019150	Sb01g049860	Sb01g019220	Sb0877s002010
Sb01g012100	Sb02g002660	Sb01g019245	Sb01g049930	Sb01g019245	Sb08g000280
Sb01g012230	Sb02g002690	Sb01g019320	Sb01g049980	Sb01g019320	Sb08g000450
Sb01g012290	Sb02g002960	Sb01g019380	Sb01g050070	Sb01g019420	Sb08g001160
Sb01g012360	Sb02g002970	Sb01g019420	Sb01g050100	Sb01g019440	Sb08g001646
Sb01g012480	Sb02g003010	Sb01g019490	Sb01g050130	Sb01g019490	Sb08g001870
Sb01g012500	Sb02g003110	Sb01g019610	Sb01g050300	Sb01g019540	Sb08g002660
Sb01g012540	Sb02g003120	Sb01g019640	Sb01g050330	Sb01g019610	Sb08g002670
Sb01g012545	Sb02g003300	Sb01g019680	Sb01g050360	Sb01g019640	Sb08g002680
Sb01g012570	Sb02g003310	Sb01g019720	Sb01g050430	Sb01g019680	Sb08g002690
Sb01g012590	Sb02g003360	Sb01g019750	Sb01g050600	Sb01g019730	Sb08g002850
Sb01g012610	Sb02g003450	Sb01g019770	Sb01g050610	Sb01g019770	Sb08g002890
Sb01g012620	Sb02g003580	Sb01g019840	Sb01g050630	Sb01g019820	Sb08g003330
Sb01g012630	Sb02g003690	Sb01g019850	Sb02g000570	Sb01g019840	Sb08g004270
Sb01g012650	Sb02g003890	Sb01g019930	Sb02g000580	Sb01g019930	Sb08g005260
Sb01g012680	Sb02g003990	Sb01g019940	Sb02g000600	Sb01g019960	Sb08g008200
Sb01g012700	Sb02g004020	Sb01g019960	Sb02g000670	Sb01g019970	Sb08g008320
Sb01g012710	Sb02g004250	Sb01g019990	Sb02g000840	Sb01g019990	Sb08g014280
Sb01g012720	Sb02g004300	Sb01g020010	Sb02g001100	Sb01g020010	Sb08g015010
Sb01g012760	Sb02g004310	Sb01g020150	Sb02g001300	Sb01g020150	Sb08g016560
Sb01g012830	Sb02g004510	Sb01g020160	Sb02g001310	Sb01g020180	Sb08g018240
Sb01g012850	Sb02g004550	Sb01g020190	Sb02g001320	Sb01g020190	Sb08g018630
Sb01g012860	Sb02g004730	Sb01g020210	Sb02g001340	Sb01g020220	Sb08g018650
Sb01g012890	Sb02g004740	Sb01g020220	Sb02g001360	Sb01g020230	Sb08g019090
Sb01g012900	Sb02g004850	Sb01g020230	Sb02g001370	Sb01g020270	Sb08g019580
Sb01g012910	Sb02g004860	Sb01g020270	Sb02g001450	Sb01g020490	Sb08g019600
Sb01g012930	Sb02g004870	Sb01g020450	Sb02g001710	Sb01g020500	Sb08g021610
Sb01g013020	Sb02g005080	Sb01g020490	Sb02g001740	Sb01g020520	Sb08g021920
Sb01g013060	Sb02g005490	Sb01g020500	Sb02g002055	Sb01g020590	Sb08g022210
Sb01g013085	Sb02g005500	Sb01g020570	Sb02g002200	Sb01g020820	Sb08g022740
Sb01g013100	Sb02g005510	Sb01g020590	Sb02g002300	Sb01g021120	Sb09g000350
Sb01g013110	Sb02g006100	Sb01g020810	Sb02g002390	Sb01g021140	Sb09g000810
Sb01g013180	Sb02g006140	Sb01g020940	Sb02g002690	Sb01g021180	Sb09g000970
Sb01g013215	Sb02g006170	Sb01g020950	Sb02g002706	Sb01g021240	Sb09g001110
Sb01g013230	Sb02g006330	Sb01g021216	Sb02g002950	Sb01g021260	Sb09g001500
Sb01g013250	Sb02g006500	Sb01g021240	Sb02g002960	Sb01g021297	Sb09g001600
Sb01g013270	Sb02g006840	Sb01g021260	Sb02g002970	Sb01g021360	Sb09g001660
Sb01g013290	Sb02g006970	Sb01g021270	Sb02g003315	Sb01g021470	Sb09g001680
Sb01g013360	Sb02g007030	Sb01g021300	Sb02g003360	Sb01g021490	Sb09g001930
Sb01g013380	Sb02g007060	Sb01g021360	Sb02g003370	Sb01g021700	Sb09g002225
Sb01g013390	Sb02g007150	Sb01g021470	Sb02g003490	Sb01g021740	Sb09g002260
Sb01g013400	Sb02g007210	Sb01g021490	Sb02g003630	Sb01g021760	Sb09g002640
Sb01g013410	Sb02g007465	Sb01g021740	Sb02g003690	Sb01g021800	Sb09g002960
Sb01g013420	Sb02g007480	Sb01g021760	Sb02g003700	Sb01g021870	Sb09g003740
Sb01g013710	Sb02g007690	Sb01g021830	Sb02g003860	Sb01g021890	Sb09g003820
Sb01g013720	Sb02g007770	Sb01g021890	Sb02g003870	Sb01g021910	Sb09g004020
Sb01g013800	Sb02g007890	Sb01g021910	Sb02g003890	Sb01g021920	Sb09g004290
Sb01g013820	Sb02g008640	Sb01g021920	Sb02g003915	Sb01g021970	Sb09g004370
Sb01g013880	Sb02g008660	Sb01g021970	Sb02g003930	Sb01g022010	Sb09g005460
Sb01g013910	Sb02g008890	Sb01g022010	Sb02g004020	Sb01g022060	Sb09g005960
Sb01g013920	Sb02g009020	Sb01g022030	Sb02g004110	Sb01g022090	Sb09g006380
Sb01g013930	Sb02g009160	Sb01g022150	Sb02g004250	Sb01g022110	Sb09g006420
Sb01g013940	Sb02g009170	Sb01g022170	Sb02g004290	Sb01g022170	Sb09g006480
Sb01g013970	Sb02g009590	Sb01g022180	Sb02g004300	Sb01g022180	Sb09g007240
Sb01g013993	Sb02g009610	Sb01g022210	Sb02g004310	Sb01g022220	Sb09g016170
Sb01g014030	Sb02g009700	Sb01g022230	Sb02g004510	Sb01g022240	Sb09g016610
Sb01g014055	Sb02g009740	Sb01g022240	Sb02g004730	Sb01g022290	Sb09g018060
Sb01g014090	Sb02g009810	Sb01g022290	Sb02g004830	Sb01g022360	Sb09g018810
Sb01g014100	Sb02g010100	Sb01g022350	Sb02g004850	Sb01g022370	Sb09g019487
Sb01g014140	Sb02g010520	Sb01g022370	Sb02g004860	Sb01g022400	Sb09g020620
Sb01g014150	Sb02g010610	Sb01g022400	Sb02g004870	Sb01g022770	Sb09g020680
Sb01g014170	Sb02g010850	Sb01g022770	Sb02g004890	Sb01g023100	Sb09g020880
Sb01g014190	Sb02g011130	Sb01g023100	Sb02g004970	Sb01g023260	Sb09g021270
Sb01g014200	Sb02g011150	Sb01g023140	Sb02g005080	Sb01g023270	Sb09g021370
Sb01g014210	Sb02g011155	Sb01g023260	Sb02g005590	Sb01g023530	Sb09g021560
Sb01g014220	Sb02g011240	Sb01g023310	Sb02g005710	Sb01g023750	Sb09g021650
Sb01g014250	Sb02g011300	Sb01g023530	Sb02g005780	Sb01g024160	Sb09g022130
Sb01g014290	Sb02g011310	Sb01g023750	Sb02g005950	Sb01g024390	Sb09g022300
Sb01g014310	Sb02g011330	Sb01g023950	Sb02g006100	Sb01g024706	Sb09g023590
Sb01g014340	Sb02g012310	Sb01g024160	Sb02g006130	Sb01g024739	Sb09g023880
Sb01g014350	Sb02g012610	Sb01g024390	Sb02g006170	Sb01g024773	Sb09g024840
Sb01g014460	Sb02g013040	Sb01g024706	Sb02g006200	Sb01g025090	Sb09g024910
Sb01g014470	Sb02g013180	Sb01g024739	Sb02g006330	Sb01g025350	Sb09g025000
Sb01g014540	Sb02g015110	Sb01g024773	Sb02g006440	Sb01g025600	Sb09g025430
Sb01g014550	Sb02g017910	Sb01g025090	Sb02g006656	Sb01g025880	Sb09g025620
Sb01g014560	Sb02g018560	Sb01g025350	Sb02g006870	Sb01g025920	Sb09g026080
Sb01g014680	Sb02g018570	Sb01g025570	Sb02g006970	Sb01g025970	Sb09g026340
Sb01g014710	Sb02g018660	Sb01g025580	Sb02g007030	Sb01g026170	Sb09g026730
Sb01g014760	Sb02g018910	Sb01g025920	Sb02g007350	Sb01g026180	Sb09g026910
Sb01g014780	Sb02g019490	Sb01g025970	Sb02g007360	Sb01g026190	Sb09g027080
Sb01g014790	Sb02g020260	Sb01g026170	Sb02g007450	Sb01g026210	Sb09g027290
Sb01g014800	Sb02g020360	Sb01g026210	Sb02g007460	Sb01g026220	Sb09g028010
Sb01g014825	Sb02g020760	Sb01g026390	Sb02g007480	Sb01g026225	Sb09g028070
Sb01g014840	Sb02g020810	Sb01g026405	Sb02g007513	Sb01g026230	Sb09g028230
Sb01g014930	Sb02g020850	Sb01g026410	Sb02g007550	Sb01g026240	Sb09g028540
Sb01g015010	Sb02g022225	Sb01g026420	Sb02g007560	Sb01g026300	Sb09g028550
Sb01g015160	Sb02g022340	Sb01g026440	Sb02g007970	Sb01g026390	Sb09g028740
Sb01g015190	Sb02g022360	Sb01g026580	Sb02g008100	Sb01g026405	Sb09g028860
Sb01g015270	Sb02g022510	Sb01g026670	Sb02g008113	Sb01g026410	Sb09g028960
Sb01g015300	Sb02g022570	Sb01g026680	Sb02g008130	Sb01g026420	Sb09g029240
Sb01g015320	Sb02g022580	Sb01g026760	Sb02g008640	Sb01g026560	Sb09g030340
Sb01g015390	Sb02g022736	Sb01g027040	Sb02g008930	Sb01g026590	Sb09g030690
Sb01g015400	Sb02g022770	Sb01g027050	Sb02g009470	Sb01g026670	Sb09g030910
Sb01g015410	Sb02g022910	Sb01g027250	Sb02g009510	Sb01g026760	Sb09g030950
Sb01g015430	Sb02g023048	Sb01g027280	Sb02g009590	Sb01g026990	Sb10g001310
Sb01g015440	Sb02g023430	Sb01g027410	Sb02g009610	Sb01g027250	Sb10g001560
Sb01g015490	Sb02g023440	Sb01g027540	Sb02g009670	Sb01g027280	Sb10g001610
Sb01g015510	Sb02g024000	Sb01g027580	Sb02g009700	Sb01g027410	Sb10g001950
Sb01g015520	Sb02g024220	Sb01g027590	Sb02g009810	Sb01g027420	Sb10g002030
Sb01g015530	Sb02g024350	Sb01g027670	Sb02g009855	Sb01g027460	Sb10g002110
Sb01g015540	Sb02g024470	Sb01g027680	Sb02g009870	Sb01g027540	Sb10g002700
Sb01g015570	Sb02g024560	Sb01g027690	Sb02g009900	Sb01g027590	Sb10g002820
Sb01g015580	Sb02g024770	Sb01g027720	Sb02g010210	Sb01g027670	Sb10g002830
Sb01g015620	Sb02g024880	Sb01g027730	Sb02g010520	Sb01g027680	Sb10g002850
Sb01g015660	Sb02g025180	Sb01g027740	Sb02g010715	Sb01g027690	Sb10g002860
Sb01g015680	Sb02g025520	Sb01g027800	Sb02g010760	Sb01g027740	Sb10g002880
Sb01g015710	Sb02g025530	Sb01g027860	Sb02g010780	Sb01g027760	Sb10g002890
Sb01g015740	Sb02g025563	Sb01g027900	Sb02g010790	Sb01g027800	Sb10g002900
Sb01g015750	Sb02g025640	Sb01g027920	Sb02g010800	Sb01g027830	Sb10g002990
Sb01g015770	Sb02g025700	Sb01g027930	Sb02g010810	Sb01g027860	Sb10g003670
Sb01g015780	Sb02g025790	Sb01g028020	Sb02g010830	Sb01g027900	Sb10g003770
Sb01g015910	Sb02g025920	Sb01g028030	Sb02g011160	Sb01g027910	Sb10g003870
Sb01g015960	Sb02g025960	Sb01g028080	Sb02g011270	Sb01g027920	Sb10g004680
Sb01g015990	Sb02g026140	Sb01g028090	Sb02g011300	Sb01g027940	Sb10g004682
Sb01g016000	Sb02g026186	Sb01g028180	Sb02g012040	Sb01g028030	Sb10g004685
Sb01g016010	Sb02g026226	Sb01g028190	Sb02g012590	Sb01g028050	Sb10g004687
Sb01g016050	Sb02g026450	Sb01g028220	Sb02g012600	Sb01g028080	Sb10g005250
Sb01g016100	Sb02g026455	Sb01g028260	Sb02g012900	Sb01g028190	Sb10g005630
Sb01g016170	Sb02g026720	Sb01g028280	Sb02g012930	Sb01g028220	Sb10g005640
Sb01g016180	Sb02g026930	Sb01g028310	Sb02g012970	Sb01g028260	Sb10g006020
Sb01g016190	Sb02g027000	Sb01g028360	Sb02g012980	Sb01g028330	Sb10g006260
Sb01g016400	Sb02g027070	Sb01g028370	Sb02g013040	Sb01g028360	Sb10g006330
Sb01g016450	Sb02g027120	Sb01g028470	Sb02g013070	Sb01g028370	Sb10g006500
Sb01g016570	Sb02g027310	Sb01g028480	Sb02g013180	Sb01g028460	Sb10g006895
Sb01g016580	Sb02g027330	Sb01g028485	Sb02g014460	Sb01g028470	Sb10g007610
Sb01g016590	Sb02g027340	Sb01g028510	Sb02g015110	Sb01g028510	Sb10g008260
Sb01g016600	Sb02g027560	Sb01g028520	Sb02g016200	Sb01g028520	Sb10g008870
Sb01g016650	Sb02g027580	Sb01g028560	Sb02g017910	Sb01g028560	Sb10g009560
Sb01g016690	Sb02g027950	Sb01g028575	Sb02g018560	Sb01g028570	Sb10g009590
Sb01g016720	Sb02g028070	Sb01g028580	Sb02g018570	Sb01g028580	Sb10g009790
Sb01g016730	Sb02g028500	Sb01g028740	Sb02g019480	Sb01g028650	Sb10g009880
Sb01g016745	Sb02g028540	Sb01g028760	Sb02g020260	Sb01g028740	Sb10g010450
Sb01g016780	Sb02g028920	Sb01g028780	Sb02g020340	Sb01g028790	Sb10g013500
Sb01g016810	Sb02g029000	Sb01g028790	Sb02g020360	Sb01g028795	Sb10g013720
Sb01g016840	Sb02g029140	Sb01g028795	Sb02g020475	Sb01g028830	Sb10g013950
Sb01g016910	Sb02g029260	Sb01g028830	Sb02g020844	Sb01g028840	Sb10g014041
Sb01g016950	Sb02g029380	Sb01g028840	Sb02g020850	Sb01g028860	Sb10g015260
Sb01g016960	Sb02g029400	Sb01g028860	Sb02g020860	Sb01g028870	Sb10g016920
Sb01g016990	Sb02g029440	Sb01g028870	Sb02g021050	Sb01g028920	Sb10g022220
Sb01g017030	Sb02g029455	Sb01g028920	Sb02g022090	Sb01g028940	Sb10g022260
Sb01g017050	Sb02g029470	Sb01g028940	Sb02g022220	Sb01g028950	Sb10g022500
Sb01g017060	Sb02g029480	Sb01g028950	Sb02g022225	Sb01g028960	Sb10g023300
Sb01g017070	Sb02g029500	Sb01g028960	Sb02g022420	Sb01g028970	Sb10g023330
Sb01g017100	Sb02g029650	Sb01g028970	Sb02g022440	Sb01g028980	Sb10g023340
Sb01g017160	Sb02g029690	Sb01g028980	Sb02g022570	Sb01g029000	Sb10g023350
Sb01g017180	Sb02g029780	Sb01g029060	Sb02g022580	Sb01g029030	Sb10g023360
Sb01g017226	Sb02g029840	Sb01g029085	Sb02g022736	Sb01g029060	Sb10g023610
Sb01g017250	Sb02g029900	Sb01g029100	Sb02g022750	Sb01g029070	Sb10g023860
Sb01g017260	Sb02g029920	Sb01g029120	Sb02g022770	Sb01g029085	Sb10g023905
Sb01g017270	Sb02g030070	Sb01g029150	Sb02g022910	Sb01g029090	Sb10g024060
Sb01g017330	Sb02g030210	Sb01g029230	Sb02g022930	Sb01g029110	Sb10g024680
Sb01g017340	Sb02g030390	Sb01g029250	Sb02g022936	Sb01g029120	Sb10g024790
Sb01g017350	Sb02g030450	Sb01g029260	Sb02g022990	Sb01g029210	Sb10g024840
Sb01g017380	Sb02g030550	Sb01g029270	Sb02g023010	Sb01g029220	Sb10g025200
Sb01g017390	Sb02g030640	Sb01g029273	Sb02g023230	Sb01g029230	Sb10g025250
Sb01g017430	Sb02g030710	Sb01g029280	Sb02g023340	Sb01g029250	Sb10g025270
Sb01g017460	Sb02g030870	Sb01g029310	Sb02g023370	Sb01g029260	Sb10g025440
Sb01g017510	Sb02g030910	Sb01g029370	Sb02g023380	Sb01g029270	Sb10g026130
Sb01g017520	Sb02g030960	Sb01g029390	Sb02g023680	Sb01g029273	Sb10g026710
Sb01g017530	Sb02g031020	Sb01g029400	Sb02g023720	Sb01g029310	Sb10g027960
Sb01g017695	Sb02g031050	Sb01g029410	Sb02g024170	Sb01g029360	Sb10g029125
Sb01g017760	Sb02g031090	Sb01g029590	Sb02g024310	Sb01g029390	Sb10g029380
Sb01g017770	Sb02g031140	Sb01g029600	Sb02g024670	Sb01g029600	Sb10g029400
Sb01g017780	Sb02g031150	Sb01g029640	Sb02g024870	Sb01g029740	Sb10g029480
Sb01g017790	Sb02g031450	Sb01g029660	Sb02g024880	Sb01g029750	Sb10g029630
Sb01g017800	Sb02g031470	Sb01g029740	Sb02g024900	Sb01g029800	Sb10g029650
Sb01g017830	Sb02g031600	Sb01g029750	Sb02g024950	Sb01g029810	Sb10g029860
Sb01g017860	Sb02g031660	Sb01g029790	Sb02g025010	Sb01g029830	Sb10g029870
Sb01g017890	Sb02g031930	Sb01g029800	Sb02g025110	Sb01g029910	Sb10g030240
Sb01g017900	Sb02g031940	Sb01g029840	Sb02g025180	Sb01g029920	Sb10g030320
Sb01g017905	Sb02g032000	Sb01g029920	Sb02g025243	Sb01g030050	Sb10g030910
Sb01g017910	Sb02g032040	Sb01g029990	Sb02g025440	Sb01g030070	Sb1599s002010
Sb01g017940	Sb02g032090	Sb01g030060	Sb02g025450	Sb01g030120	Sb3133s002010
Sb01g017970	Sb02g032180	Sb01g030070	Sb02g025530	Sb01g030160
Sb01g018030	Sb02g032260	Sb01g030120	Sb02g025640	Sb01g030180
Sb01g018130	Sb02g032300	Sb01g030160	Sb02g025790	Sb01g030250
Sb01g018150	Sb02g032490	Sb01g030180	Sb02g025860	Sb01g030324
Sb01g018155	Sb02g032510	Sb01g030330	Sb02g025885	Sb01g030330
Sb01g018170	Sb02g032600	Sb01g030340	Sb02g025920	Sb01g030340
Sb01g018200	Sb02g032620	Sb01g030400	Sb02g025945	Sb01g030345
Sb01g018220	Sb02g032640	Sb01g030410	Sb02g025960	Sb01g030410
Sb01g018240	Sb02g032760	Sb01g030440	Sb02g026150	Sb01g030450
Sb01g018290	Sb02g032800	Sb01g030450	Sb02g026170	Sb01g030470
Sb01g018300	Sb02g032810	Sb01g030470	Sb02g026210	Sb01g030480
Sb01g018370	Sb02g033120	Sb01g030570	Sb02g026570	Sb01g030490
Sb01g018380	Sb02g033400	Sb01g030580	Sb02g026900	Sb01g030510
Sb01g018430	Sb02g033410	Sb01g030620	Sb02g027040	Sb01g030530
Sb01g018460	Sb02g033530	Sb01g030710	Sb02g027060	Sb01g030570
Sb01g018470	Sb02g033540	Sb01g030730	Sb02g027080	Sb01g030650
Sb01g018630	Sb02g033590	Sb01g030780	Sb02g027090	Sb01g030740
Sb01g018930	Sb02g033630	Sb01g030890	Sb02g027120	Sb01g030890
Sb01g018940	Sb02g033710	Sb01g030940	Sb02g027300	Sb01g030940
Sb01g018970	Sb02g033920	Sb01g030950	Sb02g027510	Sb01g030950
Sb01g018990	Sb02g033960	Sb01g030970	Sb02g027660	Sb01g030970
Sb01g019030	Sb02g033970	Sb01g031060	Sb02g028090	Sb01g031090
Sb01g019050	Sb02g034000	Sb01g031080	Sb02g028450	Sb01g031130
Sb01g019100	Sb02g034490	Sb01g031090	Sb02g028500	Sb01g031145
Sb01g019150	Sb02g034520	Sb01g031100	Sb02g028540	Sb01g031160
Sb01g019190	Sb02g034560	Sb01g031110	Sb02g028630	Sb01g031170
Sb01g019270	Sb02g034570	Sb01g031145	Sb02g028720	Sb01g031230
Sb01g019320	Sb02g034640	Sb01g031160	Sb02g028860	Sb01g031240
Sb01g019380	Sb02g034660	Sb01g031170	Sb02g028880	Sb01g031280
Sb01g019420	Sb02g035000	Sb01g031210	Sb02g028895	Sb01g031370
Sb01g019490	Sb02g035260	Sb01g031230	Sb02g029060	Sb01g031520
Sb01g019540	Sb02g035350	Sb01g031240	Sb02g029250	Sb01g031695
Sb01g019580	Sb02g035460	Sb01g031370	Sb02g029260	Sb01g031740
Sb01g019610	Sb02g035480	Sb01g031410	Sb02g029310	Sb01g031790
Sb01g019630	Sb02g035490	Sb01g031470	Sb02g029380	Sb01g031870
Sb01g019640	Sb02g035520	Sb01g031480	Sb02g029400	Sb01g032070
Sb01g019680	Sb02g036180	Sb01g031520	Sb02g029450	Sb01g032090
Sb01g019720	Sb02g036260	Sb01g031560	Sb02g029460	Sb01g032190
Sb01g019730	Sb02g036270	Sb01g031695	Sb02g029480	Sb01g032210
Sb01g019770	Sb02g036280	Sb01g031790	Sb02g029490	Sb01g032220
Sb01g019840	Sb02g036380	Sb01g031820	Sb02g029512	Sb01g032240
Sb01g019850	Sb02g036460	Sb01g031830	Sb02g029515	Sb01g032280
Sb01g019930	Sb02g036560	Sb01g031850	Sb02g029650	Sb01g032300
Sb01g019940	Sb02g036590	Sb01g031870	Sb02g029670	Sb01g032330
Sb01g019950	Sb02g036660	Sb01g031950	Sb02g029680	Sb01g032340
Sb01g019960	Sb02g036860	Sb01g032070	Sb02g029690	Sb01g032360
Sb01g019970	Sb02g037000	Sb01g032090	Sb02g029750	Sb01g032380
Sb01g020010	Sb02g037160	Sb01g032100	Sb02g029800	Sb01g032400
Sb01g020070	Sb02g037260	Sb01g032190	Sb02g029840	Sb01g032420
Sb01g020150	Sb02g037410	Sb01g032210	Sb02g029880	Sb01g032430
Sb01g020160	Sb02g037690	Sb01g032240	Sb02g029900	Sb01g032450
Sb01g020190	Sb02g037720	Sb01g032280	Sb02g030000	Sb01g032460
Sb01g020210	Sb02g037730	Sb01g032300	Sb02g030100	Sb01g032480
Sb01g020230	Sb02g037760	Sb01g032310	Sb02g030270	Sb01g032540
Sb01g020270	Sb02g037840	Sb01g032360	Sb02g030300	Sb01g032560
Sb01g020450	Sb02g037950	Sb01g032400	Sb02g030400	Sb01g032570
Sb01g020570	Sb02g038010	Sb01g032420	Sb02g030420	Sb01g032575
Sb01g020590	Sb02g038020	Sb01g032430	Sb02g030440	Sb01g032690
Sb01g020810	Sb02g038280	Sb01g032450	Sb02g030450	Sb01g032700
Sb01g020830	Sb02g038365	Sb01g032460	Sb02g030500	Sb01g032710
Sb01g020940	Sb02g038370	Sb01g032480	Sb02g030550	Sb01g032760
Sb01g020950	Sb02g038380	Sb01g032530	Sb02g030620	Sb01g032890
Sb01g020960	Sb02g038420	Sb01g032540	Sb02g030710	Sb01g032910
Sb01g021120	Sb02g038520	Sb01g032560	Sb02g030820	Sb01g032920
Sb01g021216	Sb02g038530	Sb01g032570	Sb02g030870	Sb01g032930
Sb01g021260	Sb02g038600	Sb01g032575	Sb02g030990	Sb01g033060
Sb01g021300	Sb02g038630	Sb01g032620	Sb02g031020	Sb01g033290
Sb01g021360	Sb02g038750	Sb01g032660	Sb02g031050	Sb01g033330
Sb01g021420	Sb02g038950	Sb01g032690	Sb02g031100	Sb01g033340
Sb01g021450	Sb02g039166	Sb01g032700	Sb02g031140	Sb01g033350
Sb01g021470	Sb02g039240	Sb01g032710	Sb02g031180	Sb01g033360
Sb01g021490	Sb02g039250	Sb01g032720	Sb02g031190	Sb01g033550
Sb01g021610	Sb02g039260	Sb01g032750	Sb02g031220	Sb01g033710
Sb01g021710	Sb02g039270	Sb01g032760	Sb02g031320	Sb01g033750
Sb01g021760	Sb02g039290	Sb01g032865	Sb02g031420	Sb01g033800
Sb01g021870	Sb02g039350	Sb01g032890	Sb02g031440	Sb01g033870
Sb01g021890	Sb02g039390	Sb01g032910	Sb02g031450	Sb01g033940
Sb01g021910	Sb02g039430	Sb01g032920	Sb02g031600	Sb01g033950
Sb01g021920	Sb02g039433	Sb01g033060	Sb02g031850	Sb01g033990
Sb01g021970	Sb02g039460	Sb01g033140	Sb02g031860	Sb01g034060
Sb01g022010	Sb02g039510	Sb01g033240	Sb02g031930	Sb01g034070
Sb01g022090	Sb02g039530	Sb01g033250	Sb02g032040	Sb01g034120
Sb01g022110	Sb02g039640	Sb01g033290	Sb02g032090	Sb01g034130
Sb01g022150	Sb02g039650	Sb01g033310	Sb02g032240	Sb01g034220
Sb01g022170	Sb02g039960	Sb01g033340	Sb02g032250	Sb01g034260
Sb01g022180	Sb02g040020	Sb01g033350	Sb02g032280	Sb01g034280
Sb01g022220	Sb02g040060	Sb01g033360	Sb02g032480	Sb01g034480
Sb01g022230	Sb02g040210	Sb01g033380	Sb02g032580	Sb01g034520
Sb01g022240	Sb02g040260	Sb01g033450	Sb02g032640	Sb01g034575
Sb01g022290	Sb02g040470	Sb01g033540	Sb02g032800	Sb01g034580
Sb01g022350	Sb02g040970	Sb01g033570	Sb02g032810	Sb01g034760
Sb01g022370	Sb02g040990	Sb01g033580	Sb02g033090	Sb01g034870
Sb01g022485	Sb02g041110	Sb01g033640	Sb02g033130	Sb01g034875
Sb01g022556	Sb02g041160	Sb01g033690	Sb02g033160	Sb01g034930
Sb01g022770	Sb02g041180	Sb01g033700	Sb02g033400	Sb01g035030
Sb01g023060	Sb02g041670	Sb01g033750	Sb02g033530	Sb01g035130
Sb01g023100	Sb02g041910	Sb01g033790	Sb02g033630	Sb01g035250
Sb01g023140	Sb02g041940	Sb01g033830	Sb02g033710	Sb01g035280
Sb01g023210	Sb02g042040	Sb01g033865	Sb02g033820	Sb01g035290
Sb01g023260	Sb02g042100	Sb01g033970	Sb02g033880	Sb01g035310
Sb01g023320	Sb02g042350	Sb01g034020	Sb02g033890	Sb01g035350
Sb01g023530	Sb02g042410	Sb01g034030	Sb02g033920	Sb01g035370
Sb01g023750	Sb02g042430	Sb01g034060	Sb02g033960	Sb01g035380
Sb01g023950	Sb02g042460	Sb01g034070	Sb02g034000	Sb01g035390
Sb01g024160	Sb02g042540	Sb01g034120	Sb02g034120	Sb01g035410
Sb01g024390	Sb02g042560	Sb01g034130	Sb02g034130	Sb01g035590
Sb01g024850	Sb02g042600	Sb01g034170	Sb02g034295	Sb01g035620
Sb01g025090	Sb02g042710	Sb01g034180	Sb02g034300	Sb01g035670
Sb01g025310	Sb02g042850	Sb01g034190	Sb02g034310	Sb01g035700
Sb01g025350	Sb02g042920	Sb01g034220	Sb02g034320	Sb01g035720
Sb01g025570	Sb02g042930	Sb01g034225	Sb02g034490	Sb01g035740
Sb01g025580	Sb02g043000	Sb01g034260	Sb02g034520	Sb01g035860
Sb01g025600	Sb02g043070	Sb01g034390	Sb02g034670	Sb01g035865
Sb01g025840	Sb02g043090	Sb01g034400	Sb02g034980	Sb01g035880
Sb01g025850	Sb02g043190	Sb01g034440	Sb02g035260	Sb01g035890
Sb01g025920	Sb02g043200	Sb01g034480	Sb02g035380	Sb01g036010
Sb01g025960	Sb02g043230	Sb01g034580	Sb02g035610	Sb01g036110
Sb01g025970	Sb02g043260	Sb01g034640	Sb02g035620	Sb01g036160
Sb01g026190	Sb02g043270	Sb01g034650	Sb02g035640	Sb01g036190
Sb01g026210	Sb02g043350	Sb01g034680	Sb02g036050	Sb01g036240
Sb01g026245	Sb02g043440	Sb01g034690	Sb02g036200	Sb01g036250
Sb01g026300	Sb02g043480	Sb01g034760	Sb02g036240	Sb01g036280
Sb01g026390	Sb02g043810	Sb01g034770	Sb02g036260	Sb01g036290
Sb01g026405	Sb02g043840	Sb01g034780	Sb02g036330	Sb01g036300
Sb01g026410	Sb02g043940	Sb01g034870	Sb02g036463	Sb01g036340
Sb01g026420	Sb02g044010	Sb01g034875	Sb02g036470	Sb01g036380
Sb01g026530	Sb02g044060	Sb01g034993	Sb02g036660	Sb01g036390
Sb01g026590	Sb0391s002020	Sb01g034996	Sb02g036685	Sb01g036430
Sb01g026730	Sb03g000280	Sb01g035000	Sb02g036810	Sb01g036450
Sb01g026750	Sb03g000370	Sb01g035090	Sb02g036950	Sb01g036480
Sb01g026940	Sb03g000380	Sb01g035110	Sb02g037130	Sb01g036490
Sb01g026960	Sb03g000450	Sb01g035130	Sb02g037260	Sb01g036540
Sb01g026980	Sb03g000530	Sb01g035180	Sb02g037320	Sb01g036580
Sb01g027000	Sb03g000730	Sb01g035250	Sb02g037410	Sb01g036610
Sb01g027010	Sb03g000740	Sb01g035260	Sb02g037540	Sb01g036630
Sb01g027250	Sb03g000910	Sb01g035290	Sb02g037650	Sb01g036800
Sb01g027280	Sb03g000920	Sb01g035310	Sb02g037700	Sb01g036806
Sb01g027330	Sb03g001240	Sb01g035350	Sb02g037720	Sb01g036820
Sb01g027360	Sb03g001570	Sb01g035380	Sb02g037780	Sb01g036830
Sb01g027375	Sb03g001640	Sb01g035400	Sb02g037820	Sb01g036840
Sb01g027410	Sb03g001760	Sb01g035410	Sb02g037950	Sb01g036900
Sb01g027420	Sb03g001870	Sb01g035430	Sb02g038010	Sb01g036920
Sb01g027460	Sb03g001930	Sb01g035670	Sb02g038110	Sb01g036980
Sb01g027540	Sb03g002080	Sb01g035740	Sb02g038140	Sb01g037000
Sb01g027580	Sb03g002450	Sb01g035830	Sb02g038150	Sb01g037010
Sb01g027590	Sb03g002460	Sb01g035840	Sb02g038280	Sb01g037060
Sb01g027620	Sb03g002510	Sb01g035880	Sb02g038365	Sb01g037080
Sb01g027670	Sb03g002565	Sb01g035890	Sb02g038370	Sb01g037090
Sb01g027680	Sb03g002580	Sb01g035960	Sb02g038380	Sb01g037110
Sb01g027690	Sb03g002620	Sb01g036020	Sb02g038510	Sb01g037120
Sb01g027720	Sb03g002730	Sb01g036100	Sb02g038550	Sb01g037182
Sb01g027730	Sb03g002780	Sb01g036110	Sb02g038570	Sb01g037185
Sb01g027740	Sb03g002790	Sb01g036170	Sb02g038580	Sb01g037190
Sb01g027760	Sb03g002900	Sb01g036190	Sb02g038600	Sb01g037225
Sb01g027800	Sb03g003110	Sb01g036240	Sb02g038610	Sb01g037230
Sb01g027810	Sb03g003140	Sb01g036250	Sb02g038750	Sb01g037240
Sb01g027830	Sb03g003220	Sb01g036300	Sb02g038760	Sb01g037260
Sb01g027840	Sb03g003230	Sb01g036340	Sb02g038770	Sb01g037330
Sb01g027850	Sb03g003250	Sb01g036580	Sb02g038880	Sb01g037350
Sb01g027860	Sb03g003300	Sb01g036610	Sb02g038950	Sb01g037380
Sb01g027900	Sb03g003420	Sb01g036630	Sb02g038980	Sb01g037440
Sb01g027910	Sb03g003510	Sb01g036710	Sb02g038990	Sb01g037490
Sb01g027920	Sb03g003560	Sb01g036800	Sb02g039000	Sb01g037530
Sb01g027930	Sb03g003650	Sb01g036830	Sb02g039090	Sb01g037540
Sb01g027940	Sb03g003810	Sb01g036900	Sb02g039095	Sb01g037570
Sb01g027960	Sb03g003825	Sb01g036970	Sb02g039110	Sb01g037600
Sb01g027980	Sb03g003880	Sb01g037000	Sb02g039140	Sb01g037620
Sb01g027990	Sb03g003890	Sb01g037010	Sb02g039166	Sb01g037630
Sb01g028020	Sb03g004000	Sb01g037030	Sb02g039230	Sb01g037705
Sb01g028030	Sb03g004040	Sb01g037050	Sb02g039260	Sb01g037730
Sb01g028050	Sb03g004390	Sb01g037060	Sb02g039270	Sb01g037740
Sb01g028055	Sb03g004560	Sb01g037080	Sb02g039390	Sb01g037760
Sb01g028080	Sb03g004580	Sb01g037090	Sb02g039630	Sb01g037770
Sb01g028090	Sb03g004730	Sb01g037100	Sb02g039650	Sb01g037860
Sb01g028180	Sb03g004750	Sb01g037120	Sb02g039660	Sb01g037870
Sb01g028220	Sb03g004810	Sb01g037225	Sb02g039840	Sb01g037920
Sb01g028260	Sb03g004920	Sb01g037230	Sb02g040060	Sb01g037940
Sb01g028310	Sb03g005380	Sb01g037350	Sb02g040160	Sb01g037950
Sb01g028360	Sb03g005730	Sb01g037380	Sb02g040290	Sb01g037960
Sb01g028370	Sb03g006130	Sb01g037440	Sb02g040360	Sb01g037970
Sb01g028440	Sb03g006220	Sb01g037510	Sb02g040440	Sb01g037980
Sb01g028470	Sb03g006420	Sb01g037570	Sb02g040450	Sb01g037990
Sb01g028480	Sb03g006450	Sb01g037600	Sb02g040470	Sb01g038010
Sb01g028485	Sb03g006540	Sb01g037620	Sb02g040800	Sb01g038030
Sb01g028520	Sb03g006590	Sb01g037630	Sb02g040830	Sb01g038035
Sb01g028560	Sb03g006610	Sb01g037700	Sb02g040870	Sb01g038060
Sb01g028575	Sb03g006650	Sb01g037770	Sb02g040970	Sb01g038080
Sb01g028580	Sb03g006670	Sb01g037860	Sb02g040990	Sb01g038100
Sb01g028600	Sb03g007080	Sb01g037870	Sb02g041150	Sb01g038160
Sb01g028660	Sb03g007150	Sb01g037890	Sb02g041160	Sb01g038190
Sb01g028670	Sb03g007200	Sb01g037900	Sb02g041180	Sb01g038230
Sb01g028740	Sb03g007750	Sb01g037920	Sb02g041320	Sb01g038245
Sb01g028760	Sb03g007760	Sb01g037940	Sb02g041760	Sb01g038260
Sb01g028780	Sb03g007770	Sb01g037950	Sb02g041800	Sb01g038280
Sb01g028790	Sb03g007840	Sb01g037960	Sb02g041820	Sb01g038290
Sb01g028795	Sb03g007850	Sb01g037970	Sb02g041870	Sb01g038300
Sb01g028810	Sb03g008060	Sb01g038010	Sb02g041980	Sb01g038310
Sb01g028830	Sb03g008090	Sb01g038020	Sb02g042020	Sb01g038360
Sb01g028840	Sb03g008490	Sb01g038030	Sb02g042050	Sb01g038375
Sb01g028850	Sb03g008500	Sb01g038035	Sb02g042340	Sb01g038390
Sb01g028860	Sb03g008510	Sb01g038050	Sb02g042550	Sb01g038410
Sb01g028870	Sb03g008700	Sb01g038080	Sb02g042560	Sb01g038420
Sb01g028920	Sb03g008840	Sb01g038100	Sb02g042700	Sb01g038450
Sb01g028930	Sb03g008870	Sb01g038160	Sb02g042710	Sb01g038470
Sb01g028940	Sb03g008950	Sb01g038190	Sb02g042750	Sb01g038560
Sb01g028950	Sb03g009030	Sb01g038230	Sb02g043020	Sb01g038570
Sb01g028960	Sb03g009150	Sb01g038260	Sb02g043200	Sb01g038590
Sb01g028970	Sb03g009170	Sb01g038280	Sb02g043280	Sb01g038640
Sb01g028980	Sb03g009200	Sb01g038300	Sb02g043310	Sb01g038690
Sb01g028990	Sb03g009210	Sb01g038360	Sb02g043410	Sb01g038730
Sb01g029000	Sb03g009260	Sb01g038375	Sb02g043440	Sb01g038740
Sb01g029030	Sb03g009290	Sb01g038390	Sb02g043810	Sb01g038760
Sb01g029060	Sb03g009540	Sb01g038450	Sb02g043890	Sb01g038770
Sb01g029070	Sb03g009580	Sb01g038470	Sb02g043895	Sb01g038800
Sb01g029085	Sb03g009700	Sb01g038490	Sb02g043940	Sb01g038880
Sb01g029090	Sb03g009770	Sb01g038520	Sb02g044000	Sb01g039110
Sb01g029110	Sb03g009940	Sb01g038550	Sb02g044060	Sb01g039220
Sb01g029120	Sb03g010200	Sb01g038560	Sb02g044070	Sb01g039230
Sb01g029150	Sb03g010500	Sb01g038570	Sb03g000280	Sb01g039260
Sb01g029210	Sb03g010550	Sb01g038650	Sb03g000440	Sb01g039320
Sb01g029220	Sb03g010600	Sb01g038660	Sb03g000450	Sb01g039340
Sb01g029230	Sb03g010700	Sb01g038670	Sb03g000910	Sb01g039520
Sb01g029250	Sb03g010710	Sb01g038690	Sb03g001085	Sb01g039570
Sb01g029260	Sb03g010770	Sb01g038730	Sb03g001530	Sb01g039590
Sb01g029270	Sb03g011000	Sb01g038740	Sb03g001900	Sb01g039630
Sb01g029273	Sb03g011040	Sb01g038750	Sb03g001940	Sb01g039660
Sb01g029280	Sb03g011050	Sb01g038760	Sb03g002080	Sb01g039670
Sb01g029300	Sb03g011160	Sb01g038765	Sb03g002090	Sb01g039680
Sb01g029310	Sb03g011180	Sb01g038770	Sb03g002220	Sb01g039730
Sb01g029360	Sb03g011260	Sb01g038800	Sb03g002420	Sb01g039770
Sb01g029390	Sb03g011280	Sb01g038810	Sb03g002565	Sb01g039800
Sb01g029400	Sb03g011370	Sb01g038850	Sb03g002620	Sb01g039890
Sb01g029410	Sb03g011400	Sb01g038880	Sb03g002730	Sb01g039900
Sb01g029590	Sb03g011670	Sb01g038990	Sb03g003080	Sb01g039910
Sb01g029600	Sb03g011740	Sb01g039000	Sb03g003160	Sb01g039915
Sb01g029610	Sb03g011745	Sb01g039010	Sb03g003250	Sb01g039920
Sb01g029620	Sb03g011750	Sb01g039030	Sb03g003390	Sb01g039960
Sb01g029630	Sb03g011770	Sb01g039050	Sb03g003510	Sb01g039980
Sb01g029640	Sb03g011810	Sb01g039060	Sb03g003560	Sb01g040010
Sb01g029660	Sb03g011880	Sb01g039110	Sb03g003600	Sb01g040020
Sb01g029740	Sb03g012030	Sb01g039150	Sb03g003740	Sb01g040030
Sb01g029750	Sb03g012070	Sb01g039230	Sb03g003820	Sb01g040050
Sb01g029790	Sb03g012270	Sb01g039260	Sb03g003825	Sb01g040070
Sb01g029800	Sb03g012420	Sb01g039270	Sb03g003900	Sb01g040110
Sb01g029810	Sb03g013100	Sb01g039300	Sb03g003990	Sb01g040150
Sb01g029830	Sb03g013260	Sb01g039310	Sb03g004340	Sb01g040160
Sb01g029920	Sb03g013290	Sb01g039320	Sb03g004580	Sb01g040170
Sb01g029990	Sb03g013420	Sb01g039570	Sb03g004610	Sb01g040180
Sb01g030050	Sb03g013470	Sb01g039590	Sb03g004620	Sb01g040200
Sb01g030070	Sb03g013480	Sb01g039630	Sb03g004630	Sb01g040210
Sb01g030110	Sb03g013600	Sb01g039660	Sb03g004750	Sb01g040220
Sb01g030120	Sb03g013640	Sb01g039670	Sb03g004870	Sb01g040250
Sb01g030140	Sb03g013790	Sb01g039680	Sb03g004890	Sb01g040310
Sb01g030160	Sb03g014370	Sb01g039710	Sb03g005720	Sb01g040320
Sb01g030180	Sb03g014380	Sb01g039730	Sb03g005730	Sb01g040410
Sb01g030250	Sb03g014430	Sb01g039740	Sb03g005810	Sb01g040470
Sb01g030324	Sb03g014933	Sb01g039760	Sb03g005840	Sb01g040480
Sb01g030330	Sb03g015000	Sb01g039790	Sb03g005860	Sb01g040570
Sb01g030340	Sb03g018040	Sb01g039840	Sb03g005870	Sb01g040670
Sb01g030360	Sb03g019750	Sb01g039850	Sb03g005880	Sb01g040730
Sb01g030400	Sb03g022140	Sb01g039890	Sb03g005935	Sb01g040750
Sb01g030410	Sb03g022900	Sb01g039900	Sb03g005940	Sb01g040760
Sb01g030440	Sb03g024860	Sb01g039910	Sb03g005990	Sb01g040770
Sb01g030450	Sb03g024880	Sb01g039915	Sb03g006130	Sb01g040870
Sb01g030470	Sb03g025100	Sb01g039920	Sb03g006280	Sb01g040880
Sb01g030480	Sb03g025190	Sb01g039960	Sb03g006340	Sb01g040920
Sb01g030490	Sb03g025200	Sb01g039980	Sb03g006350	Sb01g040930
Sb01g030510	Sb03g025230	Sb01g040000	Sb03g006420	Sb01g040950
Sb01g030530	Sb03g025350	Sb01g040010	Sb03g006450	Sb01g041010
Sb01g030550	Sb03g025430	Sb01g040020	Sb03g006630	Sb01g041060
Sb01g030570	Sb03g025500	Sb01g040070	Sb03g006870	Sb01g041090
Sb01g030580	Sb03g025520	Sb01g040110	Sb03g006880	Sb01g041110
Sb01g030640	Sb03g025580	Sb01g040120	Sb03g006910	Sb01g041140
Sb01g030650	Sb03g025950	Sb01g040130	Sb03g006960	Sb01g041150
Sb01g030690	Sb03g025970	Sb01g040140	Sb03g006970	Sb01g041160
Sb01g030720	Sb03g026040	Sb01g040160	Sb03g007010	Sb01g041220
Sb01g030730	Sb03g026120	Sb01g040170	Sb03g007080	Sb01g041240
Sb01g030780	Sb03g026270	Sb01g040200	Sb03g007137	Sb01g041270
Sb01g030830	Sb03g026350	Sb01g040210	Sb03g007190	Sb01g041320
Sb01g030840	Sb03g026530	Sb01g040220	Sb03g007200	Sb01g041340
Sb01g030860	Sb03g026610	Sb01g040230	Sb03g007210	Sb01g041360
Sb01g030870	Sb03g026670	Sb01g040240	Sb03g007220	Sb01g041410
Sb01g030880	Sb03g026990	Sb01g040280	Sb03g007400	Sb01g041420
Sb01g030890	Sb03g027030	Sb01g040310	Sb03g007700	Sb01g041425
Sb01g030930	Sb03g027040	Sb01g040410	Sb03g007840	Sb01g041430
Sb01g030940	Sb03g027133	Sb01g040470	Sb03g007850	Sb01g041440
Sb01g030950	Sb03g027395	Sb01g040480	Sb03g008390	Sb01g041450
Sb01g030970	Sb03g027610	Sb01g040550	Sb03g008810	Sb01g041460
Sb01g030980	Sb03g027730	Sb01g040570	Sb03g008870	Sb01g041480
Sb01g030990	Sb03g027760	Sb01g040580	Sb03g008950	Sb01g041490
Sb01g031000	Sb03g027930	Sb01g040650	Sb03g009080	Sb01g041500
Sb01g031010	Sb03g027980	Sb01g040670	Sb03g009210	Sb01g041520
Sb01g031020	Sb03g028010	Sb01g040720	Sb03g009260	Sb01g041540
Sb01g031030	Sb03g028020	Sb01g040750	Sb03g009290	Sb01g041550
Sb01g031060	Sb03g028060	Sb01g040770	Sb03g009570	Sb01g041610
Sb01g031080	Sb03g028080	Sb01g040920	Sb03g009580	Sb01g041750
Sb01g031090	Sb03g028330	Sb01g041060	Sb03g009770	Sb01g041770
Sb01g031100	Sb03g028600	Sb01g041065	Sb03g009780	Sb01g041800
Sb01g031110	Sb03g028610	Sb01g041090	Sb03g009890	Sb01g041830
Sb01g031120	Sb03g028670	Sb01g041110	Sb03g009950	Sb01g041870
Sb01g031145	Sb03g028720	Sb01g041120	Sb03g010250	Sb01g041910
Sb01g031160	Sb03g029040	Sb01g041140	Sb03g010300	Sb01g041930
Sb01g031170	Sb03g029130	Sb01g041240	Sb03g010470	Sb01g041950
Sb01g031210	Sb03g029420	Sb01g041260	Sb03g010500	Sb01g042050
Sb01g031230	Sb03g029570	Sb01g041290	Sb03g010550	Sb01g042110
Sb01g031240	Sb03g029740	Sb01g041320	Sb03g010740	Sb01g042120
Sb01g031250	Sb03g029780	Sb01g041360	Sb03g010990	Sb01g042180
Sb01g031280	Sb03g029840	Sb01g041410	Sb03g011040	Sb01g042200
Sb01g031320	Sb03g029930	Sb01g041420	Sb03g011050	Sb01g042250
Sb01g031340	Sb03g030230	Sb01g041425	Sb03g011060	Sb01g042260
Sb01g031365	Sb03g030370	Sb01g041430	Sb03g011140	Sb01g042300
Sb01g031370	Sb03g030500	Sb01g041440	Sb03g011290	Sb01g042330
Sb01g031410	Sb03g030600	Sb01g041460	Sb03g011540	Sb01g042350
Sb01g031430	Sb03g030660	Sb01g041470	Sb03g012575	Sb01g042400
Sb01g031470	Sb03g030740	Sb01g041480	Sb03g012630	Sb01g042410
Sb01g031480	Sb03g030830	Sb01g041490	Sb03g012660	Sb01g042440
Sb01g031520	Sb03g030840	Sb01g041500	Sb03g013140	Sb01g042560
Sb01g031560	Sb03g030860	Sb01g041520	Sb03g013230	Sb01g042600
Sb01g031600	Sb03g030890	Sb01g041540	Sb03g013260	Sb01g042610
Sb01g031695	Sb03g030910	Sb01g041550	Sb03g013290	Sb01g042640
Sb01g031720	Sb03g030990	Sb01g041580	Sb03g013610	Sb01g042670
Sb01g031740	Sb03g031180	Sb01g041610	Sb03g013790	Sb01g042680
Sb01g031790	Sb03g031290	Sb01g041650	Sb03g014380	Sb01g042750
Sb01g031800	Sb03g031360	Sb01g041700	Sb03g014430	Sb01g042770
Sb01g031820	Sb03g031530	Sb01g041710	Sb03g015060	Sb01g042830
Sb01g031850	Sb03g031580	Sb01g041750	Sb03g016080	Sb01g042840
Sb01g031860	Sb03g032040	Sb01g041760	Sb03g018290	Sb01g042870
Sb01g031870	Sb03g032080	Sb01g041800	Sb03g020430	Sb01g042880
Sb01g031890	Sb03g032290	Sb01g041810	Sb03g021116	Sb01g042890
Sb01g031900	Sb03g032530	Sb01g041830	Sb03g021850	Sb01g042910
Sb01g031910	Sb03g032630	Sb01g041870	Sb03g022100	Sb01g042940
Sb01g031920	Sb03g032660	Sb01g041930	Sb03g022130	Sb01g042960
Sb01g031950	Sb03g032750	Sb01g041940	Sb03g022140	Sb01g042970
Sb01g032070	Sb03g033110	Sb01g041950	Sb03g022513	Sb01g042990
Sb01g032090	Sb03g033120	Sb01g042010	Sb03g022950	Sb01g043010
Sb01g032100	Sb03g033190	Sb01g042040	Sb03g023500	Sb01g043020
Sb01g032160	Sb03g033220	Sb01g042050	Sb03g023766	Sb01g043060
Sb01g032180	Sb03g033330	Sb01g042110	Sb03g024460	Sb01g043090
Sb01g032190	Sb03g033770	Sb01g042160	Sb03g025200	Sb01g043110
Sb01g032200	Sb03g033850	Sb01g042180	Sb03g025350	Sb01g043210
Sb01g032210	Sb03g033920	Sb01g042190	Sb03g025470	Sb01g043220
Sb01g032220	Sb03g034290	Sb01g042200	Sb03g025500	Sb01g043300
Sb01g032240	Sb03g034330	Sb01g042210	Sb03g025520	Sb01g043330
Sb01g032280	Sb03g034340	Sb01g042250	Sb03g025540	Sb01g043340
Sb01g032310	Sb03g034470	Sb01g042260	Sb03g025580	Sb01g043360
Sb01g032340	Sb03g034570	Sb01g042270	Sb03g025990	Sb01g043400
Sb01g032360	Sb03g034720	Sb01g042300	Sb03g026040	Sb01g043410
Sb01g032370	Sb03g034840	Sb01g042330	Sb03g026350	Sb01g043460
Sb01g032380	Sb03g034930	Sb01g042350	Sb03g026440	Sb01g043520
Sb01g032400	Sb03g034970	Sb01g042370	Sb03g026450	Sb01g043530
Sb01g032420	Sb03g035100	Sb01g042400	Sb03g026740	Sb01g043610
Sb01g032430	Sb03g035130	Sb01g042440	Sb03g026760	Sb01g043630
Sb01g032440	Sb03g035165	Sb01g042450	Sb03g026770	Sb01g043650
Sb01g032520	Sb03g035280	Sb01g042480	Sb03g026780	Sb01g043660
Sb01g032530	Sb03g035350	Sb01g042510	Sb03g026896	Sb01g043670
Sb01g032550	Sb03g035390	Sb01g042530	Sb03g026990	Sb01g043690
Sb01g032570	Sb03g035460	Sb01g042550	Sb03g027010	Sb01g043700
Sb01g032575	Sb03g035750	Sb01g042560	Sb03g027030	Sb01g043800
Sb01g032590	Sb03g035760	Sb01g042640	Sb03g027040	Sb01g043820
Sb01g032620	Sb03g036030	Sb01g042650	Sb03g027060	Sb01g043830
Sb01g032630	Sb03g036350	Sb01g042750	Sb03g027110	Sb01g043880
Sb01g032640	Sb03g036380	Sb01g042800	Sb03g027120	Sb01g043910
Sb01g032660	Sb03g036840	Sb01g042815	Sb03g027270	Sb01g043920
Sb01g032680	Sb03g037080	Sb01g042820	Sb03g027350	Sb01g043930
Sb01g032690	Sb03g037400	Sb01g042830	Sb03g027600	Sb01g043940
Sb01g032700	Sb03g037600	Sb01g042840	Sb03g027730	Sb01g043950
Sb01g032710	Sb03g037640	Sb01g042860	Sb03g027860	Sb01g043970
Sb01g032720	Sb03g037645	Sb01g042880	Sb03g028020	Sb01g043980
Sb01g032730	Sb03g037710	Sb01g042910	Sb03g028060	Sb01g044010
Sb01g032750	Sb03g037870	Sb01g042940	Sb03g028290	Sb01g044030
Sb01g032820	Sb03g038020	Sb01g042960	Sb03g028368	Sb01g044110
Sb01g032865	Sb03g038070	Sb01g043020	Sb03g028790	Sb01g044120
Sb01g032890	Sb03g038150	Sb01g043060	Sb03g028960	Sb01g044210
Sb01g032910	Sb03g038230	Sb01g043110	Sb03g029420	Sb01g044220
Sb01g032920	Sb03g038340	Sb01g043160	Sb03g029480	Sb01g044240
Sb01g032930	Sb03g038420	Sb01g043210	Sb03g029490	Sb01g044280
Sb01g032950	Sb03g038450	Sb01g043220	Sb03g029840	Sb01g044330
Sb01g032960	Sb03g038880	Sb01g043230	Sb03g029930	Sb01g044340
Sb01g032970	Sb03g038950	Sb01g043290	Sb03g030010	Sb01g044350
Sb01g032980	Sb03g038960	Sb01g043330	Sb03g030050	Sb01g044370
Sb01g032990	Sb03g039230	Sb01g043340	Sb03g030370	Sb01g044380
Sb01g033060	Sb03g039490	Sb01g043410	Sb03g030480	Sb01g044400
Sb01g033080	Sb03g039540	Sb01g043430	Sb03g030500	Sb01g044410
Sb01g033090	Sb03g039610	Sb01g043450	Sb03g030660	Sb01g044460
Sb01g033150	Sb03g039720	Sb01g043590	Sb03g030690	Sb01g044510
Sb01g033210	Sb03g039740	Sb01g043610	Sb03g030740	Sb01g044520
Sb01g033230	Sb03g040060	Sb01g043630	Sb03g030840	Sb01g044560
Sb01g033290	Sb03g040100	Sb01g043660	Sb03g030910	Sb01g044610
Sb01g033310	Sb03g040130	Sb01g043670	Sb03g030950	Sb01g044710
Sb01g033330	Sb03g040140	Sb01g043690	Sb03g030995	Sb01g044730
Sb01g033340	Sb03g040450	Sb01g043700	Sb03g031290	Sb01g044790
Sb01g033350	Sb03g040500	Sb01g043730	Sb03g031480	Sb01g044800
Sb01g033360	Sb03g040900	Sb01g043740	Sb03g031520	Sb01g044820
Sb01g033390	Sb03g040930	Sb01g043780	Sb03g031560	Sb01g044840
Sb01g033400	Sb03g041010	Sb01g043800	Sb03g031830	Sb01g044870
Sb01g033403	Sb03g041070	Sb01g043880	Sb03g032160	Sb01g044970
Sb01g033410	Sb03g041120	Sb01g043920	Sb03g032290	Sb01g045010
Sb01g033430	Sb03g041185	Sb01g043930	Sb03g032380	Sb01g045040
Sb01g033450	Sb03g041190	Sb01g043970	Sb03g032530	Sb01g045130
Sb01g033520	Sb03g041250	Sb01g044010	Sb03g032550	Sb01g045150
Sb01g033530	Sb03g041410	Sb01g044110	Sb03g032600	Sb01g045160
Sb01g033540	Sb03g041510	Sb01g044120	Sb03g032660	Sb01g045180
Sb01g033550	Sb03g041570	Sb01g044140	Sb03g033030	Sb01g045190
Sb01g033570	Sb03g041680	Sb01g044220	Sb03g033100	Sb01g045200
Sb01g033580	Sb03g041800	Sb01g044230	Sb03g033110	Sb01g045210
Sb01g033610	Sb03g041910	Sb01g044240	Sb03g033230	Sb01g045220
Sb01g033690	Sb03g041920	Sb01g044270	Sb03g033540	Sb01g045450
Sb01g033750	Sb03g042090	Sb01g044280	Sb03g033760	Sb01g045470
Sb01g033790	Sb03g042110	Sb01g044340	Sb03g033790	Sb01g045500
Sb01g033800	Sb03g042604	Sb01g044350	Sb03g033920	Sb01g045530
Sb01g033830	Sb03g042820	Sb01g044380	Sb03g034000	Sb01g045560
Sb01g033840	Sb03g042950	Sb01g044410	Sb03g034020	Sb01g045570
Sb01g033920	Sb03g043170	Sb01g044450	Sb03g034230	Sb01g045650
Sb01g033940	Sb03g043240	Sb01g044470	Sb03g034330	Sb01g045670
Sb01g033950	Sb03g043380	Sb01g044510	Sb03g034340	Sb01g045680
Sb01g034010	Sb03g043460	Sb01g044520	Sb03g034570	Sb01g045700
Sb01g034030	Sb03g043500	Sb01g044530	Sb03g034640	Sb01g045830
Sb01g034060	Sb03g043750	Sb01g044610	Sb03g034720	Sb01g045900
Sb01g034070	Sb03g043970	Sb01g044620	Sb03g034800	Sb01g045920
Sb01g034120	Sb03g043990	Sb01g044730	Sb03g034820	Sb01g045980
Sb01g034130	Sb03g044130	Sb01g044800	Sb03g034840	Sb01g046040
Sb01g034190	Sb03g044210	Sb01g044820	Sb03g034918	Sb01g046080
Sb01g034200	Sb03g044240	Sb01g044910	Sb03g034930	Sb01g046090
Sb01g034220	Sb03g044280	Sb01g044920	Sb03g034970	Sb01g046110
Sb01g034230	Sb03g044290	Sb01g044930	Sb03g035020	Sb01g046260
Sb01g034360	Sb03g044330	Sb01g045010	Sb03g035235	Sb01g046300
Sb01g034390	Sb03g044480	Sb01g045040	Sb03g035280	Sb01g046360
Sb01g034400	Sb03g044610	Sb01g045070	Sb03g035420	Sb01g046430
Sb01g034420	Sb03g044630	Sb01g045090	Sb03g035490	Sb01g046450
Sb01g034430	Sb03g045205	Sb01g045100	Sb03g036030	Sb01g046460
Sb01g034440	Sb03g045240	Sb01g045130	Sb03g036380	Sb01g046500
Sb01g034480	Sb03g045430	Sb01g045150	Sb03g036390	Sb01g046520
Sb01g034520	Sb03g045640	Sb01g045160	Sb03g036610	Sb01g046550
Sb01g034570	Sb03g045720	Sb01g045180	Sb03g036660	Sb01g046580
Sb01g034580	Sb03g045750	Sb01g045190	Sb03g036820	Sb01g046595
Sb01g034610	Sb03g046762	Sb01g045200	Sb03g036840	Sb01g046620
Sb01g034640	Sb03g046910	Sb01g045210	Sb03g036890	Sb01g046630
Sb01g034650	Sb03g047060	Sb01g045220	Sb03g036900	Sb01g046660
Sb01g034680	Sb03g047250	Sb01g045290	Sb03g036910	Sb01g046820
Sb01g034690	Sb03g047400	Sb01g045300	Sb03g036950	Sb01g046840
Sb01g034750	Sb0459s002010	Sb01g045310	Sb03g036990	Sb01g046850
Sb01g034760	Sb04g000210	Sb01g045330	Sb03g037060	Sb01g046860
Sb01g034780	Sb04g000320	Sb01g045360	Sb03g037150	Sb01g046910
Sb01g034870	Sb04g000370	Sb01g045380	Sb03g037240	Sb01g046980
Sb01g034890	Sb04g000510	Sb01g045470	Sb03g037280	Sb01g047010
Sb01g034900	Sb04g000530	Sb01g045480	Sb03g037290	Sb01g047080
Sb01g035000	Sb04g000650	Sb01g045500	Sb03g037410	Sb01g047130
Sb01g035090	Sb04g000805	Sb01g045510	Sb03g037490	Sb01g047150
Sb01g035100	Sb04g000910	Sb01g045650	Sb03g037575	Sb01g047270
Sb01g035110	Sb04g001090	Sb01g045670	Sb03g037580	Sb01g047350
Sb01g035120	Sb04g001130	Sb01g045680	Sb03g037630	Sb01g047360
Sb01g035130	Sb04g001140	Sb01g045700	Sb03g037640	Sb01g047420
Sb01g035180	Sb04g001270	Sb01g045772	Sb03g037645	Sb01g047430
Sb01g035250	Sb04g001470	Sb01g045790	Sb03g037790	Sb01g047510
Sb01g035260	Sb04g001550	Sb01g045820	Sb03g037810	Sb01g047540
Sb01g035280	Sb04g001740	Sb01g045920	Sb03g037930	Sb01g047550
Sb01g035290	Sb04g001753	Sb01g045980	Sb03g037970	Sb01g047560
Sb01g035310	Sb04g002120	Sb01g046000	Sb03g038020	Sb01g047650
Sb01g035370	Sb04g002650	Sb01g046010	Sb03g038070	Sb01g047670
Sb01g035380	Sb04g002770	Sb01g046030	Sb03g038290	Sb01g047720
Sb01g035390	Sb04g002890	Sb01g046060	Sb03g038310	Sb01g047800
Sb01g035400	Sb04g002896	Sb01g046090	Sb03g038630	Sb01g047820
Sb01g035410	Sb04g002900	Sb01g046110	Sb03g038920	Sb01g047830
Sb01g035430	Sb04g002970	Sb01g046130	Sb03g038960	Sb01g047840
Sb01g035440	Sb04g003060	Sb01g046300	Sb03g039090	Sb01g047850
Sb01g035480	Sb04g003140	Sb01g046320	Sb03g039210	Sb01g047920
Sb01g035490	Sb04g003175	Sb01g046330	Sb03g039290	Sb01g047930
Sb01g035590	Sb04g003250	Sb01g046350	Sb03g039330	Sb01g047960
Sb01g035620	Sb04g003390	Sb01g046360	Sb03g039370	Sb01g048000
Sb01g035670	Sb04g003410	Sb01g046390	Sb03g039480	Sb01g048010
Sb01g035730	Sb04g003450	Sb01g046410	Sb03g039510	Sb01g048070
Sb01g035740	Sb04g003470	Sb01g046430	Sb03g039590	Sb01g048095
Sb01g035750	Sb04g003480	Sb01g046450	Sb03g039630	Sb01g048100
Sb01g035830	Sb04g003550	Sb01g046460	Sb03g039770	Sb01g048160
Sb01g035840	Sb04g003700	Sb01g046520	Sb03g039820	Sb01g048190
Sb01g035860	Sb04g003800	Sb01g046550	Sb03g040180	Sb01g048240
Sb01g035880	Sb04g003880	Sb01g046580	Sb03g040260	Sb01g048260
Sb01g035890	Sb04g003910	Sb01g046585	Sb03g040300	Sb01g048270
Sb01g035960	Sb04g004600	Sb01g046620	Sb03g040450	Sb01g048310
Sb01g036010	Sb04g004630	Sb01g046630	Sb03g040500	Sb01g048360
Sb01g036020	Sb04g004640	Sb01g046660	Sb03g040810	Sb01g048370
Sb01g036100	Sb04g004690	Sb01g046720	Sb03g040920	Sb01g048380
Sb01g036110	Sb04g004700	Sb01g046800	Sb03g041100	Sb01g048410
Sb01g036150	Sb04g004770	Sb01g046820	Sb03g041360	Sb01g048470
Sb01g036160	Sb04g004860	Sb01g046830	Sb03g041370	Sb01g048510
Sb01g036170	Sb04g004940	Sb01g046840	Sb03g041450	Sb01g048520
Sb01g036190	Sb04g005000	Sb01g046850	Sb03g041560	Sb01g048540
Sb01g036200	Sb04g005070	Sb01g046910	Sb03g041660	Sb01g048570
Sb01g036240	Sb04g005080	Sb01g047020	Sb03g041700	Sb01g048590
Sb01g036250	Sb04g005150	Sb01g047030	Sb03g042000	Sb01g048610
Sb01g036260	Sb04g005240	Sb01g047080	Sb03g042180	Sb01g048660
Sb01g036280	Sb04g005460	Sb01g047110	Sb03g042310	Sb01g048690
Sb01g036300	Sb04g005520	Sb01g047130	Sb03g042420	Sb01g048760
Sb01g036340	Sb04g005580	Sb01g047150	Sb03g042550	Sb01g048790
Sb01g036380	Sb04g005620	Sb01g047270	Sb03g042590	Sb01g048795
Sb01g036390	Sb04g005640	Sb01g047360	Sb03g042604	Sb01g048830
Sb01g036440	Sb04g005696	Sb01g047420	Sb03g042820	Sb01g048840
Sb01g036480	Sb04g005760	Sb01g047430	Sb03g042880	Sb01g048870
Sb01g036490	Sb04g005770	Sb01g047500	Sb03g042890	Sb01g048880
Sb01g036540	Sb04g005780	Sb01g047510	Sb03g043060	Sb01g048900
Sb01g036580	Sb04g005950	Sb01g047540	Sb03g043130	Sb01g048960
Sb01g036590	Sb04g005990	Sb01g047550	Sb03g043140	Sb01g049010
Sb01g036610	Sb04g006130	Sb01g047560	Sb03g043170	Sb01g049070
Sb01g036630	Sb04g006160	Sb01g047650	Sb03g043230	Sb01g049120
Sb01g036640	Sb04g006350	Sb01g047670	Sb03g043260	Sb01g049140
Sb01g036670	Sb04g006540	Sb01g047690	Sb03g043610	Sb01g049175
Sb01g036700	Sb04g006620	Sb01g047710	Sb03g043710	Sb01g049180
Sb01g036710	Sb04g006730	Sb01g047720	Sb03g043760	Sb01g049190
Sb01g036720	Sb04g006830	Sb01g047740	Sb03g043870	Sb01g049220
Sb01g036750	Sb04g006850	Sb01g047780	Sb03g044130	Sb01g049240
Sb01g036760	Sb04g007110	Sb01g047790	Sb03g044190	Sb01g049340
Sb01g036820	Sb04g007170	Sb01g047800	Sb03g044280	Sb01g049350
Sb01g036830	Sb04g007570	Sb01g047810	Sb03g044290	Sb01g049420
Sb01g036860	Sb04g007610	Sb01g047820	Sb03g044480	Sb01g049430
Sb01g036870	Sb04g007720	Sb01g047830	Sb03g044500	Sb01g049450
Sb01g036900	Sb04g007760	Sb01g047840	Sb03g044540	Sb01g049480
Sb01g036910	Sb04g007800	Sb01g047850	Sb03g044560	Sb01g049490
Sb01g036970	Sb04g007920	Sb01g047910	Sb03g044630	Sb01g049500
Sb01g037000	Sb04g007930	Sb01g047920	Sb03g045010	Sb01g049510
Sb01g037010	Sb04g007940	Sb01g047930	Sb03g045160	Sb01g049520
Sb01g037030	Sb04g008110	Sb01g047960	Sb03g045205	Sb01g049550
Sb01g037050	Sb04g008200	Sb01g047970	Sb03g045240	Sb01g049570
Sb01g037060	Sb04g008450	Sb01g048070	Sb03g045430	Sb01g049610
Sb01g037070	Sb04g008500	Sb01g048090	Sb03g045490	Sb01g049620
Sb01g037090	Sb04g008570	Sb01g048095	Sb03g045680	Sb01g049650
Sb01g037100	Sb04g008740	Sb01g048100	Sb03g045750	Sb01g049690
Sb01g037110	Sb04g009100	Sb01g048190	Sb03g046010	Sb01g049760
Sb01g037120	Sb04g009110	Sb01g048260	Sb03g046190	Sb01g049770
Sb01g037140	Sb04g009720	Sb01g048270	Sb03g046480	Sb01g049790
Sb01g037182	Sb04g009760	Sb01g048280	Sb03g046660	Sb01g049830
Sb01g037185	Sb04g009828	Sb01g048310	Sb03g046750	Sb01g049840
Sb01g037190	Sb04g009960	Sb01g048340	Sb03g046820	Sb01g049860
Sb01g037240	Sb04g010100	Sb01g048360	Sb03g047190	Sb01g049880
Sb01g037260	Sb04g010290	Sb01g048370	Sb03g047250	Sb01g049905
Sb01g037280	Sb04g010320	Sb01g048380	Sb03g047260	Sb01g049920
Sb01g037290	Sb04g010370	Sb01g048500	Sb03g047270	Sb01g049930
Sb01g037310	Sb04g010660	Sb01g048510	Sb03g047400	Sb01g049980
Sb01g037330	Sb04g010680	Sb01g048520	Sb04g000330	Sb01g050020
Sb01g037350	Sb04g010990	Sb01g048540	Sb04g000490	Sb01g050030
Sb01g037380	Sb04g011000	Sb01g048570	Sb04g000580	Sb01g050100
Sb01g037440	Sb04g011160	Sb01g048660	Sb04g000680	Sb01g050130
Sb01g037450	Sb04g011190	Sb01g048720	Sb04g000780	Sb01g050140
Sb01g037490	Sb04g011290	Sb01g048760	Sb04g000910	Sb01g050250
Sb01g037500	Sb04g011550	Sb01g048800	Sb04g001130	Sb01g050290
Sb01g037510	Sb04g011560	Sb01g048840	Sb04g001140	Sb01g050300
Sb01g037520	Sb04g012230	Sb01g048870	Sb04g001160	Sb01g050330
Sb01g037530	Sb04g012910	Sb01g048880	Sb04g001170	Sb01g050360
Sb01g037540	Sb04g015420	Sb01g048950	Sb04g001280	Sb01g050430
Sb01g037550	Sb04g017103	Sb01g048960	Sb04g001350	Sb01g050450
Sb01g037570	Sb04g017430	Sb01g049010	Sb04g001460	Sb01g050490
Sb01g037600	Sb04g017500	Sb01g049030	Sb04g001550	Sb01g050500
Sb01g037620	Sb04g017540	Sb01g049100	Sb04g001700	Sb01g050560
Sb01g037630	Sb04g017830	Sb01g049120	Sb04g001740	Sb01g050600
Sb01g037700	Sb04g017840	Sb01g049140	Sb04g001820	Sb01g050610
Sb01g037740	Sb04g018090	Sb01g049160	Sb04g001930	Sb01g050640
Sb01g037770	Sb04g019250	Sb01g049290	Sb04g001950	Sb01g050670
Sb01g037780	Sb04g020130	Sb01g049300	Sb04g002100	Sb0246s002010
Sb01g037860	Sb04g020490	Sb01g049340	Sb04g002160	Sb0284s002010
Sb01g037870	Sb04g020600	Sb01g049350	Sb04g002360	Sb02g000220
Sb01g037890	Sb04g020670	Sb01g049430	Sb04g002620	Sb02g000250
Sb01g037920	Sb04g021040	Sb01g049450	Sb04g002650	Sb02g000260
Sb01g037940	Sb04g021110	Sb01g049490	Sb04g002670	Sb02g000280
Sb01g037950	Sb04g021130	Sb01g049510	Sb04g002700	Sb02g000480
Sb01g037960	Sb04g021210	Sb01g049560	Sb04g002770	Sb02g000550
Sb01g037970	Sb04g021230	Sb01g049570	Sb04g002790	Sb02g000610
Sb01g037980	Sb04g021280	Sb01g049620	Sb04g002890	Sb02g000640
Sb01g038010	Sb04g021380	Sb01g049650	Sb04g003140	Sb02g000660
Sb01g038020	Sb04g021410	Sb01g049690	Sb04g003170	Sb02g000690
Sb01g038030	Sb04g021740	Sb01g049750	Sb04g003260	Sb02g000700
Sb01g038035	Sb04g021810	Sb01g049760	Sb04g003360	Sb02g000730
Sb01g038050	Sb04g021940	Sb01g049810	Sb04g003390	Sb02g000760
Sb01g038060	Sb04g021990	Sb01g049840	Sb04g003410	Sb02g000780
Sb01g038080	Sb04g022350	Sb01g049880	Sb04g003450	Sb02g000820
Sb01g038100	Sb04g022470	Sb01g049910	Sb04g003480	Sb02g000840
Sb01g038150	Sb04g022890	Sb01g049960	Sb04g003550	Sb02g000850
Sb01g038160	Sb04g022900	Sb01g050100	Sb04g003900	Sb02g000900
Sb01g038180	Sb04g023030	Sb01g050180	Sb04g003990	Sb02g000950
Sb01g038190	Sb04g023100	Sb01g050190	Sb04g004000	Sb02g000990
Sb01g038230	Sb04g023110	Sb01g050200	Sb04g004060	Sb02g001100
Sb01g038240	Sb04g023250	Sb01g050210	Sb04g004190	Sb02g001450
Sb01g038260	Sb04g023270	Sb01g050220	Sb04g004280	Sb02g001460
Sb01g038280	Sb04g023440	Sb01g050230	Sb04g004430	Sb02g001560
Sb01g038290	Sb04g023680	Sb01g050240	Sb04g004520	Sb02g001580
Sb01g038300	Sb04g023700	Sb01g050270	Sb04g004540	Sb02g001610
Sb01g038360	Sb04g023800	Sb01g050290	Sb04g004680	Sb02g001613
Sb01g038375	Sb04g023810	Sb01g050300	Sb04g004690	Sb02g001633
Sb01g038410	Sb04g023890	Sb01g050330	Sb04g004720	Sb02g001640
Sb01g038450	Sb04g023980	Sb01g050360	Sb04g004950	Sb02g001700
Sb01g038470	Sb04g024150	Sb01g050440	Sb04g005000	Sb02g001710
Sb01g038480	Sb04g024180	Sb01g050450	Sb04g005050	Sb02g001730
Sb01g038490	Sb04g024190	Sb01g050500	Sb04g005070	Sb02g001740
Sb01g038520	Sb04g024320	Sb01g050510	Sb04g005120	Sb02g001845
Sb01g038550	Sb04g024330	Sb01g050560	Sb04g005150	Sb02g001910
Sb01g038560	Sb04g024365	Sb01g050580	Sb04g005160	Sb02g002055
Sb01g038570	Sb04g024500	Sb01g050600	Sb04g005200	Sb02g002070
Sb01g038590	Sb04g024660	Sb01g050610	Sb04g005240	Sb02g002300
Sb01g038610	Sb04g024680	Sb01g050630	Sb04g005250	Sb02g002380
Sb01g038650	Sb04g024790	Sb0246s002010	Sb04g005330	Sb02g002390
Sb01g038670	Sb04g025090	Sb0283s002010	Sb04g005460	Sb02g002400
Sb01g038730	Sb04g025120	Sb0284s002010	Sb04g005550	Sb02g002410
Sb01g038750	Sb04g025160	Sb02g000230	Sb04g005580	Sb02g002430
Sb01g038760	Sb04g025180	Sb02g000250	Sb04g005950	Sb02g002440
Sb01g038765	Sb04g025430	Sb02g000260	Sb04g006020	Sb02g002500
Sb01g038790	Sb04g025520	Sb02g000280	Sb04g006390	Sb02g002530
Sb01g038810	Sb04g025540	Sb02g000320	Sb04g006430	Sb02g002610
Sb01g038880	Sb04g025625	Sb02g000400	Sb04g006510	Sb02g002660
Sb01g038970	Sb04g025630	Sb02g000420	Sb04g006530	Sb02g002690
Sb01g038990	Sb04g025740	Sb02g000430	Sb04g006610	Sb02g002840
Sb01g039000	Sb04g025760	Sb02g000440	Sb04g006620	Sb02g002970
Sb01g039110	Sb04g025890	Sb02g000480	Sb04g006830	Sb02g003010
Sb01g039130	Sb04g025920	Sb02g000570	Sb04g006850	Sb02g003070
Sb01g039150	Sb04g026045	Sb02g000580	Sb04g006940	Sb02g003110
Sb01g039220	Sb04g026190	Sb02g000600	Sb04g007110	Sb02g003140
Sb01g039230	Sb04g026360	Sb02g000620	Sb04g007160	Sb02g003250
Sb01g039260	Sb04g026420	Sb02g000640	Sb04g007170	Sb02g003320
Sb01g039270	Sb04g026710	Sb02g000650	Sb04g007700	Sb02g003360
Sb01g039300	Sb04g026730	Sb02g000660	Sb04g007750	Sb02g003370
Sb01g039320	Sb04g026880	Sb02g000690	Sb04g007760	Sb02g003380
Sb01g039340	Sb04g026900	Sb02g000700	Sb04g007800	Sb02g003490
Sb01g039360	Sb04g026990	Sb02g000730	Sb04g007940	Sb02g003500
Sb01g039420	Sb04g027150	Sb02g000830	Sb04g008030	Sb02g003590
Sb01g039570	Sb04g027160	Sb02g000850	Sb04g008090	Sb02g003600
Sb01g039580	Sb04g027180	Sb02g000920	Sb04g008130	Sb02g003610
Sb01g039590	Sb04g027200	Sb02g000930	Sb04g008270	Sb02g003620
Sb01g039615	Sb04g027470	Sb02g000940	Sb04g008360	Sb02g003630
Sb01g039620	Sb04g027530	Sb02g000950	Sb04g008420	Sb02g003690
Sb01g039630	Sb04g027660	Sb02g001060	Sb04g008500	Sb02g003700
Sb01g039660	Sb04g027710	Sb02g001100	Sb04g008610	Sb02g003710
Sb01g039670	Sb04g027790	Sb02g001450	Sb04g008720	Sb02g003740
Sb01g039680	Sb04g027970	Sb02g001560	Sb04g008740	Sb02g003860
Sb01g039750	Sb04g028050	Sb02g001580	Sb04g009090	Sb02g003870
Sb01g039760	Sb04g028110	Sb02g001590	Sb04g009220	Sb02g003880
Sb01g039770	Sb04g028160	Sb02g001600	Sb04g009280	Sb02g003890
Sb01g039790	Sb04g028330	Sb02g001610	Sb04g009730	Sb02g003915
Sb01g039800	Sb04g028420	Sb02g001613	Sb04g009828	Sb02g003930
Sb01g039840	Sb04g028450	Sb02g001654	Sb04g010180	Sb02g003990
Sb01g039850	Sb04g028490	Sb02g001658	Sb04g010220	Sb02g004020
Sb01g039880	Sb04g028530	Sb02g001660	Sb04g011230	Sb02g004030
Sb01g039900	Sb04g028610	Sb02g001670	Sb04g011270	Sb02g004070
Sb01g039910	Sb04g028900	Sb02g001680	Sb04g011280	Sb02g004110
Sb01g039915	Sb04g028920	Sb02g001690	Sb04g011290	Sb02g004140
Sb01g039920	Sb04g028990	Sb02g001710	Sb04g012230	Sb02g004230
Sb01g039960	Sb04g029030	Sb02g001740	Sb04g013785	Sb02g004250
Sb01g039980	Sb04g029040	Sb02g002070	Sb04g014190	Sb02g004270
Sb01g039990	Sb04g029080	Sb02g002120	Sb04g014390	Sb02g004280
Sb01g040010	Sb04g029230	Sb02g002250	Sb04g016750	Sb02g004300
Sb01g040020	Sb04g029290	Sb02g002260	Sb04g017430	Sb02g004310
Sb01g040030	Sb04g029300	Sb02g002380	Sb04g017500	Sb02g004350
Sb01g040050	Sb04g029430	Sb02g002390	Sb04g017830	Sb02g004360
Sb01g040070	Sb04g029480	Sb02g002440	Sb04g018990	Sb02g004370
Sb01g040110	Sb04g029560	Sb02g002520	Sb04g019000	Sb02g004380
Sb01g040120	Sb04g029750	Sb02g002530	Sb04g019020	Sb02g004510
Sb01g040130	Sb04g029840	Sb02g002600	Sb04g019250	Sb02g004550
Sb01g040140	Sb04g029850	Sb02g002610	Sb04g019550	Sb02g004590
Sb01g040150	Sb04g029900	Sb02g002660	Sb04g020170	Sb02g004610
Sb01g040160	Sb04g029920	Sb02g002680	Sb04g020490	Sb02g004715
Sb01g040170	Sb04g029970	Sb02g002690	Sb04g020640	Sb02g004730
Sb01g040180	Sb04g029980	Sb02g002810	Sb04g020650	Sb02g004740
Sb01g040210	Sb04g030160	Sb02g002900	Sb04g020670	Sb02g004850
Sb01g040220	Sb04g030250	Sb02g002960	Sb04g021130	Sb02g004860
Sb01g040230	Sb04g030380	Sb02g002970	Sb04g021190	Sb02g004870
Sb01g040250	Sb04g030440	Sb02g003010	Sb04g021280	Sb02g004890
Sb01g040310	Sb04g030510	Sb02g003030	Sb04g021380	Sb02g004930
Sb01g040320	Sb04g030590	Sb02g003070	Sb04g021510	Sb02g004970
Sb01g040380	Sb04g030610	Sb02g003110	Sb04g021540	Sb02g005080
Sb01g040410	Sb04g030640	Sb02g003120	Sb04g021820	Sb02g005120
Sb01g040420	Sb04g030950	Sb02g003310	Sb04g021830	Sb02g005200
Sb01g040470	Sb04g030970	Sb02g003360	Sb04g021970	Sb02g005355
Sb01g040480	Sb04g031270	Sb02g003395	Sb04g021990	Sb02g005440
Sb01g040520	Sb04g031400	Sb02g003410	Sb04g022190	Sb02g005590
Sb01g040540	Sb04g031990	Sb02g003450	Sb04g022350	Sb02g005710
Sb01g040570	Sb04g032140	Sb02g003550	Sb04g022500	Sb02g005870
Sb01g040580	Sb04g032220	Sb02g003690	Sb04g022760	Sb02g005880
Sb01g040620	Sb04g032290	Sb02g003700	Sb04g022830	Sb02g005890
Sb01g040670	Sb04g032430	Sb02g003710	Sb04g022995	Sb02g005910
Sb01g040720	Sb04g032510	Sb02g003860	Sb04g023030	Sb02g005920
Sb01g040730	Sb04g032850	Sb02g003870	Sb04g023180	Sb02g005950
Sb01g040750	Sb04g032970	Sb02g003880	Sb04g023240	Sb02g006100
Sb01g040760	Sb04g033080	Sb02g003890	Sb04g023250	Sb02g006130
Sb01g040770	Sb04g033170	Sb02g003910	Sb04g023260	Sb02g006140
Sb01g040810	Sb04g033620	Sb02g003930	Sb04g023490	Sb02g006142
Sb01g040850	Sb04g033860	Sb02g003990	Sb04g023510	Sb02g006170
Sb01g040860	Sb04g033900	Sb02g004020	Sb04g023970	Sb02g006200
Sb01g040920	Sb04g034030	Sb02g004030	Sb04g024020	Sb02g006320
Sb01g040930	Sb04g034040	Sb02g004050	Sb04g024150	Sb02g006330
Sb01g040940	Sb04g034260	Sb02g004080	Sb04g024180	Sb02g006410
Sb01g040950	Sb04g034300	Sb02g004110	Sb04g024210	Sb02g006440
Sb01g040970	Sb04g034420	Sb02g004140	Sb04g024320	Sb02g006470
Sb01g041060	Sb04g034520	Sb02g004160	Sb04g024330	Sb02g006500
Sb01g041080	Sb04g034640	Sb02g004230	Sb04g024500	Sb02g006530
Sb01g041090	Sb04g034770	Sb02g004250	Sb04g024710	Sb02g006550
Sb01g041110	Sb04g034810	Sb02g004270	Sb04g024730	Sb02g006560
Sb01g041120	Sb04g034870	Sb02g004280	Sb04g024750	Sb02g006570
Sb01g041140	Sb04g035000	Sb02g004290	Sb04g024830	Sb02g006620
Sb01g041150	Sb04g035100	Sb02g004300	Sb04g025090	Sb02g006656
Sb01g041190	Sb04g035110	Sb02g004310	Sb04g025120	Sb02g006680
Sb01g041200	Sb04g035160	Sb02g004360	Sb04g025140	Sb02g006840
Sb01g041240	Sb04g035470	Sb02g004370	Sb04g025240	Sb02g006860
Sb01g041260	Sb04g035610	Sb02g004490	Sb04g025320	Sb02g006870
Sb01g041290	Sb04g035660	Sb02g004510	Sb04g025380	Sb02g006970
Sb01g041320	Sb04g035670	Sb02g004540	Sb04g025540	Sb02g007030
Sb01g041340	Sb04g035980	Sb02g004550	Sb04g025620	Sb02g007060
Sb01g041360	Sb04g036010	Sb02g004730	Sb04g025625	Sb02g007210
Sb01g041410	Sb04g036050	Sb02g004740	Sb04g025630	Sb02g007250
Sb01g041420	Sb04g036070	Sb02g004750	Sb04g025660	Sb02g007280
Sb01g041425	Sb04g036170	Sb02g004780	Sb04g025800	Sb02g007340
Sb01g041440	Sb04g036190	Sb02g004820	Sb04g025890	Sb02g007420
Sb01g041450	Sb04g036490	Sb02g004850	Sb04g025920	Sb02g007460
Sb01g041460	Sb04g036510	Sb02g004860	Sb04g025970	Sb02g007480
Sb01g041480	Sb04g036560	Sb02g004870	Sb04g026090	Sb02g007620
Sb01g041490	Sb04g037040	Sb02g004890	Sb04g026160	Sb02g007770
Sb01g041500	Sb04g037050	Sb02g004930	Sb04g026180	Sb02g007900
Sb01g041510	Sb04g037200	Sb02g004970	Sb04g026250	Sb02g007970
Sb01g041520	Sb04g037240	Sb02g005080	Sb04g026270	Sb02g008100
Sb01g041540	Sb04g037280	Sb02g005120	Sb04g026320	Sb02g008380
Sb01g041550	Sb04g037290	Sb02g005200	Sb04g026360	Sb02g008640
Sb01g041570	Sb04g037300	Sb02g005330	Sb04g026410	Sb02g008700
Sb01g041580	Sb04g037570	Sb02g005430	Sb04g026420	Sb02g008830
Sb01g041610	Sb04g037580	Sb02g005440	Sb04g026490	Sb02g008930
Sb01g041640	Sb04g037610	Sb02g005500	Sb04g026650	Sb02g008950
Sb01g041650	Sb04g037660	Sb02g005510	Sb04g026720	Sb02g009190
Sb01g041700	Sb04g037680	Sb02g005590	Sb04g026850	Sb02g009240
Sb01g041710	Sb04g037720	Sb02g005595	Sb04g026880	Sb02g009350
Sb01g041750	Sb04g037810	Sb02g005710	Sb04g026900	Sb02g009460
Sb01g041760	Sb04g037980	Sb02g005780	Sb04g026920	Sb02g009470
Sb01g041770	Sb04g037990	Sb02g005920	Sb04g026960	Sb02g009480
Sb01g041780	Sb04g038060	Sb02g005946	Sb04g026980	Sb02g009590
Sb01g041800	Sb04g038180	Sb02g005950	Sb04g027090	Sb02g009610
Sb01g041830	Sb04g038185	Sb02g006100	Sb04g027330	Sb02g009700
Sb01g041870	Sb04g038330	Sb02g006170	Sb04g027340	Sb02g009710
Sb01g041910	Sb04g038550	Sb02g006200	Sb04g027410	Sb02g009740
Sb01g041920	Sb04g038580	Sb02g006320	Sb04g027590	Sb02g009750
Sb01g041940	Sb04g038640	Sb02g006330	Sb04g027630	Sb02g009770
Sb01g041950	Sb0525s002010	Sb02g006410	Sb04g027660	Sb02g009782
Sb01g042000	Sb0541s002010	Sb02g006430	Sb04g027690	Sb02g009790
Sb01g042010	Sb0598s002020	Sb02g006500	Sb04g027763	Sb02g009810
Sb01g042040	Sb05g000270	Sb02g006530	Sb04g027766	Sb02g009855
Sb01g042110	Sb05g000740	Sb02g006680	Sb04g027900	Sb02g009860
Sb01g042120	Sb05g000840	Sb02g006840	Sb04g028050	Sb02g009870
Sb01g042150	Sb05g000860	Sb02g006860	Sb04g028090	Sb02g009900
Sb01g042180	Sb05g001070	Sb02g006870	Sb04g028110	Sb02g009910
Sb01g042210	Sb05g001600	Sb02g006900	Sb04g028220	Sb02g009970
Sb01g042250	Sb05g001610	Sb02g006910	Sb04g028280	Sb02g010080
Sb01g042260	Sb05g001680	Sb02g006920	Sb04g028300	Sb02g010100
Sb01g042270	Sb05g001900	Sb02g006980	Sb04g028330	Sb02g010180
Sb01g042280	Sb05g001920	Sb02g007030	Sb04g028350	Sb02g010240
Sb01g042300	Sb05g002000	Sb02g007035	Sb04g028440	Sb02g010470
Sb01g042330	Sb05g002450	Sb02g007040	Sb04g028460	Sb02g010520
Sb01g042340	Sb05g002540	Sb02g007050	Sb04g028510	Sb02g010610
Sb01g042350	Sb05g002590	Sb02g007140	Sb04g028530	Sb02g010660
Sb01g042370	Sb05g002700	Sb02g007210	Sb04g028620	Sb02g010715
Sb01g042400	Sb05g002710	Sb02g007230	Sb04g028640	Sb02g010760
Sb01g042440	Sb05g002755	Sb02g007280	Sb04g028680	Sb02g010850
Sb01g042450	Sb05g002770	Sb02g007300	Sb04g028710	Sb02g010875
Sb01g042480	Sb05g002860	Sb02g007430	Sb04g028760	Sb02g010880
Sb01g042510	Sb05g002900	Sb02g007450	Sb04g028850	Sb02g010990
Sb01g042550	Sb05g003230	Sb02g007460	Sb04g028860	Sb02g011090
Sb01g042570	Sb05g003425	Sb02g007480	Sb04g028870	Sb02g011110
Sb01g042600	Sb05g003480	Sb02g007510	Sb04g028900	Sb02g011120
Sb01g042610	Sb05g003540	Sb02g007513	Sb04g029040	Sb02g011130
Sb01g042620	Sb05g003730	Sb02g007550	Sb04g029070	Sb02g011150
Sb01g042640	Sb05g003830	Sb02g007560	Sb04g029080	Sb02g011240
Sb01g042650	Sb05g003840	Sb02g007600	Sb04g029300	Sb02g011310
Sb01g042750	Sb05g003870	Sb02g007690	Sb04g029340	Sb02g011330
Sb01g042790	Sb05g003880	Sb02g007770	Sb04g029423	Sb02g011350
Sb01g042800	Sb05g003890	Sb02g007840	Sb04g029450	Sb02g011380
Sb01g042815	Sb05g004040	Sb02g007870	Sb04g029460	Sb02g011930
Sb01g042820	Sb05g004100	Sb02g007900	Sb04g029510	Sb02g011940
Sb01g042830	Sb05g004200	Sb02g008040	Sb04g029560	Sb02g011950
Sb01g042860	Sb05g004510	Sb02g008053	Sb04g029650	Sb02g012040
Sb01g042870	Sb05g004590	Sb02g008060	Sb04g029660	Sb02g012060
Sb01g042880	Sb05g004610	Sb02g008070	Sb04g029700	Sb02g012310
Sb01g042910	Sb05g004810	Sb02g008080	Sb04g029740	Sb02g012410
Sb01g042940	Sb05g004860	Sb02g008100	Sb04g029750	Sb02g012505
Sb01g042990	Sb05g005240	Sb02g008113	Sb04g029850	Sb02g012580
Sb01g043000	Sb05g005270	Sb02g008130	Sb04g029860	Sb02g012590
Sb01g043010	Sb05g005350	Sb02g008350	Sb04g029870	Sb02g012650
Sb01g043020	Sb05g005400	Sb02g008390	Sb04g029880	Sb02g012652
Sb01g043030	Sb05g005470	Sb02g008400	Sb04g029900	Sb02g012930
Sb01g043060	Sb05g005505	Sb02g008640	Sb04g029920	Sb02g012970
Sb01g043090	Sb05g005735	Sb02g008660	Sb04g029970	Sb02g012980
Sb01g043160	Sb05g005745	Sb02g008830	Sb04g030000	Sb02g013040
Sb01g043220	Sb05g005880	Sb02g008950	Sb04g030010	Sb02g013070
Sb01g043230	Sb05g005890	Sb02g009020	Sb04g030240	Sb02g013100
Sb01g043290	Sb05g005980	Sb02g009110	Sb04g030570	Sb02g013130
Sb01g043300	Sb05g006150	Sb02g009180	Sb04g030590	Sb02g013170
Sb01g043330	Sb05g006170	Sb02g009310	Sb04g030610	Sb02g013180
Sb01g043360	Sb05g006190	Sb02g009350	Sb04g030760	Sb02g014250
Sb01g043400	Sb05g006220	Sb02g009480	Sb04g030800	Sb02g014460
Sb01g043430	Sb05g006354	Sb02g009500	Sb04g030840	Sb02g015110
Sb01g043440	Sb05g006416	Sb02g009510	Sb04g030890	Sb02g016200
Sb01g043460	Sb05g006860	Sb02g009610	Sb04g030950	Sb02g016600
Sb01g043520	Sb05g007070	Sb02g009790	Sb04g030970	Sb02g017220
Sb01g043540	Sb05g007100	Sb02g009810	Sb04g031020	Sb02g017290
Sb01g043590	Sb05g007160	Sb02g009860	Sb04g031090	Sb02g017490
Sb01g043610	Sb05g007470	Sb02g009870	Sb04g031210	Sb02g017910
Sb01g043630	Sb05g007540	Sb02g009910	Sb04g031240	Sb02g018530
Sb01g043660	Sb05g007936	Sb02g009970	Sb04g031430	Sb02g018560
Sb01g043670	Sb05g008650	Sb02g010010	Sb04g031470	Sb02g018570
Sb01g043690	Sb05g008740	Sb02g010100	Sb04g031480	Sb02g018640
Sb01g043700	Sb05g009360	Sb02g010180	Sb04g031620	Sb02g018660
Sb01g043730	Sb05g009990	Sb02g010470	Sb04g031630	Sb02g018870
Sb01g043740	Sb05g013190	Sb02g010520	Sb04g031720	Sb02g018880
Sb01g043780	Sb05g013400	Sb02g010600	Sb04g031750	Sb02g018910
Sb01g043820	Sb05g014470	Sb02g010610	Sb04g031770	Sb02g019110
Sb01g043830	Sb05g015800	Sb02g010715	Sb04g031850	Sb02g019345
Sb01g043910	Sb05g017132	Sb02g010760	Sb04g032040	Sb02g019450
Sb01g043920	Sb05g017160	Sb02g010780	Sb04g032070	Sb02g019480
Sb01g043930	Sb05g017170	Sb02g010790	Sb04g032250	Sb02g019590
Sb01g043940	Sb05g017930	Sb02g010800	Sb04g032290	Sb02g020260
Sb01g043970	Sb05g018870	Sb02g010810	Sb04g032300	Sb02g020340
Sb01g044010	Sb05g018880	Sb02g010830	Sb04g032310	Sb02g020360
Sb01g044030	Sb05g019220	Sb02g010850	Sb04g032370	Sb02g020450
Sb01g044050	Sb05g019540	Sb02g010910	Sb04g032390	Sb02g020475
Sb01g044090	Sb05g019600	Sb02g010990	Sb04g032430	Sb02g020700
Sb01g044110	Sb05g019828	Sb02g011130	Sb04g032520	Sb02g020740
Sb01g044120	Sb05g020280	Sb02g011150	Sb04g032550	Sb02g020760
Sb01g044140	Sb05g020300	Sb02g011155	Sb04g032620	Sb02g020765
Sb01g044150	Sb05g021030	Sb02g011160	Sb04g032850	Sb02g020850
Sb01g044160	Sb05g021346	Sb02g011220	Sb04g032970	Sb02g020860
Sb01g044220	Sb05g021593	Sb02g011240	Sb04g033010	Sb02g021030
Sb01g044240	Sb05g021742	Sb02g011300	Sb04g033060	Sb02g021050
Sb01g044270	Sb05g021870	Sb02g011310	Sb04g033080	Sb02g021130
Sb01g044280	Sb05g021880	Sb02g011330	Sb04g033150	Sb02g021150
Sb01g044330	Sb05g022200	Sb02g011350	Sb04g033160	Sb02g021190
Sb01g044340	Sb05g022230	Sb02g011380	Sb04g033230	Sb02g021780
Sb01g044350	Sb05g022470	Sb02g011920	Sb04g033510	Sb02g022090
Sb01g044380	Sb05g022650	Sb02g011930	Sb04g033560	Sb02g022160
Sb01g044410	Sb05g022785	Sb02g011950	Sb04g033600	Sb02g022225
Sb01g044460	Sb05g022790	Sb02g012040	Sb04g033880	Sb02g022250
Sb01g044470	Sb05g023496	Sb02g012310	Sb04g033900	Sb02g022280
Sb01g044510	Sb05g023510	Sb02g012370	Sb04g034000	Sb02g022290
Sb01g044520	Sb05g023520	Sb02g012410	Sb04g034020	Sb02g022420
Sb01g044530	Sb05g023720	Sb02g012580	Sb04g034260	Sb02g022440
Sb01g044560	Sb05g023750	Sb02g012590	Sb04g034280	Sb02g022460
Sb01g044610	Sb05g023880	Sb02g012650	Sb04g034320	Sb02g022480
Sb01g044620	Sb05g024090	Sb02g012652	Sb04g034520	Sb02g022500
Sb01g044690	Sb05g024270	Sb02g012880	Sb04g034530	Sb02g022510
Sb01g044700	Sb05g024560	Sb02g012900	Sb04g034640	Sb02g022570
Sb01g044710	Sb05g024850	Sb02g012930	Sb04g034650	Sb02g022580
Sb01g044760	Sb05g025180	Sb02g012980	Sb04g034730	Sb02g022610
Sb01g044770	Sb05g025700	Sb02g013010	Sb04g034770	Sb02g022620
Sb01g044780	Sb05g025755	Sb02g013040	Sb04g034810	Sb02g022736
Sb01g044785	Sb05g025920	Sb02g013130	Sb04g034890	Sb02g022770
Sb01g044790	Sb05g026100	Sb02g013170	Sb04g034980	Sb02g022820
Sb01g044800	Sb05g026245	Sb02g013180	Sb04g035060	Sb02g022840
Sb01g044820	Sb05g026250	Sb02g014460	Sb04g035160	Sb02g022936
Sb01g044830	Sb05g026260	Sb02g014910	Sb04g035390	Sb02g022970
Sb01g044840	Sb05g026270	Sb02g015110	Sb04g035470	Sb02g023010
Sb01g044930	Sb05g026273	Sb02g016600	Sb04g035510	Sb02g023040
Sb01g044960	Sb05g026470	Sb02g017220	Sb04g035540	Sb02g023048
Sb01g045010	Sb05g027360	Sb02g017290	Sb04g035570	Sb02g023230
Sb01g045050	Sb05g027370	Sb02g017910	Sb04g035590	Sb02g023430
Sb01g045070	Sb05g027390	Sb02g018530	Sb04g035610	Sb02g023440
Sb01g045090	Sb05g027400	Sb02g018560	Sb04g035670	Sb02g023550
Sb01g045100	Sb05g027410	Sb02g018570	Sb04g035710	Sb02g023570
Sb01g045130	Sb05g027415	Sb02g018640	Sb04g035720	Sb02g023580
Sb01g045150	Sb05g027670	Sb02g018660	Sb04g035760	Sb02g023620
Sb01g045180	Sb05g027730	Sb02g018880	Sb04g036010	Sb02g023660
Sb01g045190	Sb05g027790	Sb02g018910	Sb04g036030	Sb02g023680
Sb01g045200	Sb05g027795	Sb02g019345	Sb04g036070	Sb02g023720
Sb01g045210	Sb05g027810	Sb02g019400	Sb04g036190	Sb02g023810
Sb01g045220	Sb06g000390	Sb02g019450	Sb04g036220	Sb02g023830
Sb01g045300	Sb06g000410	Sb02g019470	Sb04g036370	Sb02g023940
Sb01g045310	Sb06g000510	Sb02g019520	Sb04g036440	Sb02g023960
Sb01g045330	Sb06g000520	Sb02g019711	Sb04g036490	Sb02g024030
Sb01g045360	Sb06g000530	Sb02g019810	Sb04g036510	Sb02g024140
Sb01g045380	Sb06g000910	Sb02g019820	Sb04g036970	Sb02g024200
Sb01g045450	Sb06g001055	Sb02g020030	Sb04g037050	Sb02g024220
Sb01g045470	Sb06g001110	Sb02g020260	Sb04g037090	Sb02g024290
Sb01g045490	Sb06g001120	Sb02g020360	Sb04g037240	Sb02g024340
Sb01g045500	Sb06g001130	Sb02g020430	Sb04g037290	Sb02g024350
Sb01g045510	Sb06g001240	Sb02g020460	Sb04g037300	Sb02g024380
Sb01g045520	Sb06g001320	Sb02g020475	Sb04g037350	Sb02g024670
Sb01g045530	Sb06g001560	Sb02g020700	Sb04g037500	Sb02g024720
Sb01g045570	Sb06g001750	Sb02g020760	Sb04g037660	Sb02g024730
Sb01g045650	Sb06g001820	Sb02g020844	Sb04g037680	Sb02g024740
Sb01g045670	Sb06g001960	Sb02g020850	Sb04g037810	Sb02g024770
Sb01g045680	Sb06g002000	Sb02g020900	Sb04g037880	Sb02g024850
Sb01g045700	Sb06g002010	Sb02g020910	Sb04g037920	Sb02g024870
Sb01g045720	Sb06g002020	Sb02g020960	Sb04g038330	Sb02g024890
Sb01g045772	Sb06g002050	Sb02g021130	Sb04g038440	Sb02g024900
Sb01g045800	Sb06g002790	Sb02g021150	Sb04g038490	Sb02g024920
Sb01g045810	Sb06g003040	Sb02g021190	Sb04g038500	Sb02g024950
Sb01g045820	Sb06g003070	Sb02g021250	Sb04g038550	Sb02g025010
Sb01g045900	Sb06g003360	Sb02g021780	Sb04g038600	Sb02g025020
Sb01g045920	Sb06g004040	Sb02g021790	Sb04g038620	Sb02g025030
Sb01g045930	Sb06g009133	Sb02g022100	Sb0507s002020	Sb02g025050
Sb01g045980	Sb06g009610	Sb02g022120	Sb0514s002010	Sb02g025060
Sb01g045990	Sb06g010020	Sb02g022140	Sb0525s002010	Sb02g025110
Sb01g046000	Sb06g011601	Sb02g022210	Sb0598s002020	Sb02g025130
Sb01g046010	Sb06g011641	Sb02g022250	Sb05g000270	Sb02g025180
Sb01g046030	Sb06g012040	Sb02g022280	Sb05g000300	Sb02g025190
Sb01g046040	Sb06g012520	Sb02g022290	Sb05g000456	Sb02g025340
Sb01g046050	Sb06g012950	Sb02g022340	Sb05g000460	Sb02g025360
Sb01g046060	Sb06g013870	Sb02g022440	Sb05g000480	Sb02g025480
Sb01g046080	Sb06g013890	Sb02g022480	Sb05g000530	Sb02g025486
Sb01g046090	Sb06g013900	Sb02g022500	Sb05g000550	Sb02g025520
Sb01g046110	Sb06g013930	Sb02g022510	Sb05g000750	Sb02g025530
Sb01g046170	Sb06g013940	Sb02g022570	Sb05g000940	Sb02g025563
Sb01g046230	Sb06g014410	Sb02g022580	Sb05g001035	Sb02g025650
Sb01g046245	Sb06g014420	Sb02g022610	Sb05g001070	Sb02g025700
Sb01g046260	Sb06g014570	Sb02g022620	Sb05g001175	Sb02g025750
Sb01g046270	Sb06g014670	Sb02g022736	Sb05g001350	Sb02g025790
Sb01g046300	Sb06g014720	Sb02g022750	Sb05g001450	Sb02g025860
Sb01g046310	Sb06g014946	Sb02g022770	Sb05g001600	Sb02g025885
Sb01g046350	Sb06g015020	Sb02g022820	Sb05g001680	Sb02g025945
Sb01g046360	Sb06g015090	Sb02g022840	Sb05g001870	Sb02g025950
Sb01g046390	Sb06g015240	Sb02g022910	Sb05g001900	Sb02g025960
Sb01g046410	Sb06g015260	Sb02g022970	Sb05g002290	Sb02g025970
Sb01g046450	Sb06g015430	Sb02g023010	Sb05g002350	Sb02g025980
Sb01g046460	Sb06g016060	Sb02g023230	Sb05g002410	Sb02g026140
Sb01g046480	Sb06g016090	Sb02g023290	Sb05g002540	Sb02g026180
Sb01g046500	Sb06g016360	Sb02g023340	Sb05g002698	Sb02g026285
Sb01g046520	Sb06g016750	Sb02g023430	Sb05g002755	Sb02g026330
Sb01g046550	Sb06g016760	Sb02g023440	Sb05g002760	Sb02g026390
Sb01g046580	Sb06g016770	Sb02g023550	Sb05g002820	Sb02g026430
Sb01g046585	Sb06g016800	Sb02g023580	Sb05g002860	Sb02g026455
Sb01g046630	Sb06g016930	Sb02g023620	Sb05g002900	Sb02g026500
Sb01g046640	Sb06g016990	Sb02g023640	Sb05g002910	Sb02g026560
Sb01g046660	Sb06g017130	Sb02g023660	Sb05g002960	Sb02g026570
Sb01g046710	Sb06g017150	Sb02g023680	Sb05g003480	Sb02g026580
Sb01g046720	Sb06g017320	Sb02g023720	Sb05g003530	Sb02g026600
Sb01g046730	Sb06g017360	Sb02g023760	Sb05g003630	Sb02g026650
Sb01g046780	Sb06g017370	Sb02g023940	Sb05g003660	Sb02g026670
Sb01g046810	Sb06g017480	Sb02g024000	Sb05g003880	Sb02g026680
Sb01g046820	Sb06g017780	Sb02g024030	Sb05g003890	Sb02g026720
Sb01g046840	Sb06g017860	Sb02g024140	Sb05g004100	Sb02g026880
Sb01g046850	Sb06g017920	Sb02g024220	Sb05g004250	Sb02g026890
Sb01g046910	Sb06g017930	Sb02g024310	Sb05g004550	Sb02g026900
Sb01g046930	Sb06g018240	Sb02g024340	Sb05g004900	Sb02g026910
Sb01g046980	Sb06g018280	Sb02g024350	Sb05g005270	Sb02g026930
Sb01g047000	Sb06g018460	Sb02g024380	Sb05g005735	Sb02g027000
Sb01g047010	Sb06g018490	Sb02g024420	Sb05g006090	Sb02g027020
Sb01g047020	Sb06g018500	Sb02g024670	Sb05g006150	Sb02g027060
Sb01g047060	Sb06g018510	Sb02g024690	Sb05g006354	Sb02g027070
Sb01g047080	Sb06g018880	Sb02g024730	Sb05g006670	Sb02g027100
Sb01g047110	Sb06g018920	Sb02g024770	Sb05g006674	Sb02g027120
Sb01g047150	Sb06g018980	Sb02g024840	Sb05g006690	Sb02g027300
Sb01g047200	Sb06g019030	Sb02g024880	Sb05g006860	Sb02g027310
Sb01g047270	Sb06g019250	Sb02g024890	Sb05g006900	Sb02g027340
Sb01g047350	Sb06g019700	Sb02g024910	Sb05g006993	Sb02g027475
Sb01g047360	Sb06g019800	Sb02g024920	Sb05g007010	Sb02g027480
Sb01g047420	Sb06g019910	Sb02g024950	Sb05g007070	Sb02g027510
Sb01g047430	Sb06g020020	Sb02g025010	Sb05g007100	Sb02g027560
Sb01g047510	Sb06g020040	Sb02g025020	Sb05g007270	Sb02g027580
Sb01g047540	Sb06g020200	Sb02g025030	Sb05g007370	Sb02g027630
Sb01g047550	Sb06g020370	Sb02g025080	Sb05g007500	Sb02g027660
Sb01g047560	Sb06g020380	Sb02g025110	Sb05g007540	Sb02g027900
Sb01g047570	Sb06g020480	Sb02g025180	Sb05g008290	Sb02g028000
Sb01g047615	Sb06g020500	Sb02g025220	Sb05g008650	Sb02g028070
Sb01g047620	Sb06g020750	Sb02g025230	Sb05g009360	Sb02g028090
Sb01g047630	Sb06g020890	Sb02g025243	Sb05g009750	Sb02g028240
Sb01g047670	Sb06g021120	Sb02g025260	Sb05g009960	Sb02g028255
Sb01g047690	Sb06g021130	Sb02g025360	Sb05g010340	Sb02g028260
Sb01g047710	Sb06g021170	Sb02g025430	Sb05g012960	Sb02g028280
Sb01g047720	Sb06g021370	Sb02g025440	Sb05g014470	Sb02g028360
Sb01g047740	Sb06g021540	Sb02g025450	Sb05g014880	Sb02g028380
Sb01g047790	Sb06g021560	Sb02g025460	Sb05g015800	Sb02g028400
Sb01g047800	Sb06g021570	Sb02g025470	Sb05g016740	Sb02g028420
Sb01g047810	Sb06g021640	Sb02g025520	Sb05g017190	Sb02g028430
Sb01g047820	Sb06g021660	Sb02g025530	Sb05g017500	Sb02g028450
Sb01g047830	Sb06g021700	Sb02g025540	Sb05g017710	Sb02g028500
Sb01g047840	Sb06g021780	Sb02g025563	Sb05g017720	Sb02g028540
Sb01g047850	Sb06g021810	Sb02g025640	Sb05g017940	Sb02g028630
Sb01g047880	Sb06g021850	Sb02g025650	Sb05g017950	Sb02g028690
Sb01g047920	Sb06g022240	Sb02g025700	Sb05g017960	Sb02g028740
Sb01g047930	Sb06g022260	Sb02g025730	Sb05g018080	Sb02g028760
Sb01g047970	Sb06g022670	Sb02g025750	Sb05g018870	Sb02g028770
Sb01g048000	Sb06g022970	Sb02g025775	Sb05g018880	Sb02g028830
Sb01g048010	Sb06g023050	Sb02g025790	Sb05g018990	Sb02g028860
Sb01g048070	Sb06g023190	Sb02g025820	Sb05g019540	Sb02g028960
Sb01g048090	Sb06g023630	Sb02g025840	Sb05g019590	Sb02g028966
Sb01g048095	Sb06g023730	Sb02g025850	Sb05g019600	Sb02g029000
Sb01g048100	Sb06g023870	Sb02g025860	Sb05g019828	Sb02g029050
Sb01g048160	Sb06g023880	Sb02g025920	Sb05g020280	Sb02g029060
Sb01g048190	Sb06g023905	Sb02g025945	Sb05g020470	Sb02g029080
Sb01g048220	Sb06g023990	Sb02g025950	Sb05g020860	Sb02g029120
Sb01g048260	Sb06g024020	Sb02g025960	Sb05g020920	Sb02g029140
Sb01g048270	Sb06g024400	Sb02g026030	Sb05g021450	Sb02g029160
Sb01g048280	Sb06g024520	Sb02g026140	Sb05g021748	Sb02g029180
Sb01g048340	Sb06g024630	Sb02g026170	Sb05g021840	Sb02g029240
Sb01g048360	Sb06g024740	Sb02g026226	Sb05g021990	Sb02g029250
Sb01g048370	Sb06g024830	Sb02g026280	Sb05g022230	Sb02g029260
Sb01g048390	Sb06g024990	Sb02g026285	Sb05g022470	Sb02g029310
Sb01g048410	Sb06g025010	Sb02g026370	Sb05g022540	Sb02g029330
Sb01g048430	Sb06g025030	Sb02g026400	Sb05g022860	Sb02g029380
Sb01g048450	Sb06g025070	Sb02g026430	Sb05g022950	Sb02g029400
Sb01g048470	Sb06g025150	Sb02g026455	Sb05g022960	Sb02g029420
Sb01g048500	Sb06g025180	Sb02g026560	Sb05g023220	Sb02g029440
Sb01g048510	Sb06g025250	Sb02g026650	Sb05g023550	Sb02g029450
Sb01g048520	Sb06g025270	Sb02g026670	Sb05g024090	Sb02g029455
Sb01g048570	Sb06g025440	Sb02g026720	Sb05g024380	Sb02g029470
Sb01g048590	Sb06g025670	Sb02g026790	Sb05g024390	Sb02g029480
Sb01g048600	Sb06g025860	Sb02g026900	Sb05g024430	Sb02g029490
Sb01g048610	Sb06g026070	Sb02g026930	Sb05g024510	Sb02g029512
Sb01g048660	Sb06g026100	Sb02g027000	Sb05g024560	Sb02g029515
Sb01g048690	Sb06g026110	Sb02g027060	Sb05g024565	Sb02g029670
Sb01g048720	Sb06g026130	Sb02g027080	Sb05g024570	Sb02g029680
Sb01g048760	Sb06g026460	Sb02g027090	Sb05g024580	Sb02g029700
Sb01g048770	Sb06g026610	Sb02g027110	Sb05g024740	Sb02g029800
Sb01g048790	Sb06g026700	Sb02g027230	Sb05g024840	Sb02g029840
Sb01g048795	Sb06g026710	Sb02g027240	Sb05g025140	Sb02g029880
Sb01g048800	Sb06g026780	Sb02g027250	Sb05g025170	Sb02g029900
Sb01g048830	Sb06g026820	Sb02g027255	Sb05g025180	Sb02g029920
Sb01g048840	Sb06g026850	Sb02g027260	Sb05g025700	Sb02g030000
Sb01g048860	Sb06g026960	Sb02g027300	Sb05g025770	Sb02g030070
Sb01g048870	Sb06g027000	Sb02g027330	Sb05g025780	Sb02g030090
Sb01g048880	Sb06g027300	Sb02g027340	Sb05g026380	Sb02g030100
Sb01g048900	Sb06g027400	Sb02g027360	Sb05g027600	Sb02g030140
Sb01g048920	Sb06g027500	Sb02g027580	Sb05g027670	Sb02g030200
Sb01g048950	Sb06g027570	Sb02g027630	Sb05g027690	Sb02g030210
Sb01g048960	Sb06g027590	Sb02g027660	Sb05g027730	Sb02g030220
Sb01g048990	Sb06g027620	Sb02g027680	Sb0621s002020	Sb02g030240
Sb01g049000	Sb06g027740	Sb02g027685	Sb0659s002010	Sb02g030270
Sb01g049010	Sb06g027760	Sb02g027900	Sb06g000270	Sb02g030280
Sb01g049030	Sb06g027770	Sb02g027950	Sb06g000390	Sb02g030300
Sb01g049040	Sb06g027780	Sb02g028000	Sb06g000410	Sb02g030310
Sb01g049100	Sb06g027810	Sb02g028070	Sb06g000470	Sb02g030380
Sb01g049120	Sb06g027870	Sb02g028090	Sb06g000630	Sb02g030410
Sb01g049140	Sb06g027910	Sb02g028130	Sb06g001110	Sb02g030430
Sb01g049160	Sb06g027930	Sb02g028190	Sb06g001120	Sb02g030440
Sb01g049175	Sb06g027970	Sb02g028240	Sb06g001240	Sb02g030450
Sb01g049180	Sb06g028100	Sb02g028255	Sb06g001280	Sb02g030470
Sb01g049190	Sb06g028360	Sb02g028270	Sb06g001320	Sb02g030490
Sb01g049220	Sb06g028370	Sb02g028340	Sb06g001580	Sb02g030560
Sb01g049230	Sb06g028400	Sb02g028380	Sb06g001820	Sb02g030580
Sb01g049250	Sb06g028440	Sb02g028390	Sb06g001960	Sb02g030620
Sb01g049300	Sb06g028670	Sb02g028450	Sb06g001970	Sb02g030640
Sb01g049330	Sb06g028900	Sb02g028470	Sb06g002000	Sb02g030650
Sb01g049340	Sb06g028960	Sb02g028500	Sb06g002010	Sb02g030690
Sb01g049350	Sb06g028970	Sb02g028540	Sb06g002020	Sb02g030710
Sb01g049360	Sb06g029020	Sb02g028630	Sb06g002050	Sb02g030760
Sb01g049400	Sb06g029080	Sb02g028690	Sb06g002515	Sb02g030820
Sb01g049420	Sb06g029180	Sb02g028750	Sb06g003000	Sb02g030870
Sb01g049430	Sb06g029270	Sb02g028770	Sb06g003160	Sb02g030910
Sb01g049450	Sb06g029350	Sb02g028830	Sb06g003210	Sb02g030930
Sb01g049480	Sb06g029390	Sb02g028840	Sb06g003280	Sb02g030960
Sb01g049490	Sb06g029410	Sb02g028860	Sb06g004280	Sb02g030990
Sb01g049500	Sb06g029440	Sb02g028890	Sb06g004765	Sb02g031020
Sb01g049510	Sb06g029490	Sb02g028895	Sb06g005640	Sb02g031030
Sb01g049520	Sb06g029700	Sb02g028920	Sb06g008350	Sb02g031050
Sb01g049560	Sb06g029710	Sb02g028950	Sb06g009133	Sb02g031060
Sb01g049570	Sb06g029920	Sb02g028960	Sb06g009921	Sb02g031090
Sb01g049620	Sb06g029930	Sb02g028966	Sb06g010020	Sb02g031100
Sb01g049650	Sb06g030050	Sb02g028970	Sb06g011300	Sb02g031140
Sb01g049680	Sb06g030160	Sb02g029000	Sb06g011601	Sb02g031150
Sb01g049690	Sb06g030280	Sb02g029050	Sb06g011641	Sb02g031190
Sb01g049700	Sb06g030400	Sb02g029130	Sb06g012050	Sb02g031200
Sb01g049770	Sb06g030490	Sb02g029140	Sb06g012520	Sb02g031220
Sb01g049800	Sb06g030550	Sb02g029240	Sb06g013470	Sb02g031240
Sb01g049810	Sb06g030800	Sb02g029250	Sb06g013870	Sb02g031310
Sb01g049840	Sb06g030920	Sb02g029260	Sb06g013890	Sb02g031450
Sb01g049860	Sb06g031180	Sb02g029310	Sb06g013900	Sb02g031470
Sb01g049880	Sb06g031240	Sb02g029380	Sb06g013920	Sb02g031530
Sb01g049910	Sb06g031290	Sb02g029400	Sb06g013930	Sb02g031600
Sb01g049920	Sb06g031360	Sb02g029440	Sb06g013940	Sb02g031660
Sb01g049930	Sb06g031460	Sb02g029455	Sb06g014220	Sb02g031670
Sb01g050020	Sb06g031570	Sb02g029470	Sb06g014330	Sb02g031850
Sb01g050070	Sb06g031590	Sb02g029480	Sb06g014350	Sb02g031860
Sb01g050100	Sb06g031650	Sb02g029490	Sb06g014430	Sb02g031910
Sb01g050130	Sb06g031685	Sb02g029500	Sb06g014530	Sb02g031930
Sb01g050140	Sb06g031750	Sb02g029620	Sb06g014570	Sb02g031960
Sb01g050150	Sb06g031800	Sb02g029640	Sb06g014580	Sb02g032040
Sb01g050270	Sb06g031960	Sb02g029670	Sb06g014670	Sb02g032090
Sb01g050290	Sb06g031980	Sb02g029680	Sb06g014720	Sb02g032190
Sb01g050330	Sb06g032000	Sb02g029690	Sb06g014730	Sb02g032200
Sb01g050360	Sb06g032010	Sb02g029780	Sb06g014820	Sb02g032260
Sb01g050430	Sb06g032040	Sb02g029800	Sb06g015020	Sb02g032280
Sb01g050440	Sb06g032120	Sb02g029840	Sb06g015060	Sb02g032390
Sb01g050450	Sb06g032140	Sb02g029900	Sb06g015070	Sb02g032400
Sb01g050490	Sb06g032160	Sb02g029920	Sb06g015080	Sb02g032410
Sb01g050510	Sb06g032260	Sb02g030010	Sb06g015330	Sb02g032480
Sb01g050520	Sb06g032270	Sb02g030070	Sb06g015340	Sb02g032490
Sb01g050550	Sb06g032320	Sb02g030090	Sb06g015440	Sb02g032530
Sb01g050560	Sb06g032440	Sb02g030105	Sb06g015450	Sb02g032540
Sb01g050580	Sb06g032450	Sb02g030140	Sb06g016060	Sb02g032580
Sb01g050600	Sb06g032460	Sb02g030200	Sb06g016140	Sb02g032590
Sb01g050610	Sb06g032670	Sb02g030210	Sb06g016230	Sb02g032600
Sb0246s002010	Sb06g032700	Sb02g030270	Sb06g016285	Sb02g032610
Sb0283s002010	Sb06g032710	Sb02g030280	Sb06g016330	Sb02g032620
Sb0284s002010	Sb06g032790	Sb02g030300	Sb06g016800	Sb02g032640
Sb02g000230	Sb06g032800	Sb02g030320	Sb06g016990	Sb02g032720
Sb02g000250	Sb06g032880	Sb02g030330	Sb06g017140	Sb02g032725
Sb02g000270	Sb06g032940	Sb02g030340	Sb06g017150	Sb02g032740
Sb02g000280	Sb06g033030	Sb02g030380	Sb06g017320	Sb02g032770
Sb02g000300	Sb06g033080	Sb02g030390	Sb06g017330	Sb02g032780
Sb02g000320	Sb06g033110	Sb02g030400	Sb06g017380	Sb02g032800
Sb02g000400	Sb06g033200	Sb02g030410	Sb06g017480	Sb02g032810
Sb02g000430	Sb06g033230	Sb02g030430	Sb06g017870	Sb02g032860
Sb02g000440	Sb06g033360	Sb02g030440	Sb06g017930	Sb02g032870
Sb02g000460	Sb06g033480	Sb02g030450	Sb06g018280	Sb02g032960
Sb02g000500	Sb06g033570	Sb02g030470	Sb06g018340	Sb02g032970
Sb02g000510	Sb06g033620	Sb02g030620	Sb06g018500	Sb02g033040
Sb02g000530	Sb06g033720	Sb02g030650	Sb06g018790	Sb02g033060
Sb02g000550	Sb06g033840	Sb02g030820	Sb06g018880	Sb02g033070
Sb02g000560	Sb06g033846	Sb02g030870	Sb06g018890	Sb02g033110
Sb02g000620	Sb06g033900	Sb02g030900	Sb06g018990	Sb02g033130
Sb02g000640	Sb06g033940	Sb02g030910	Sb06g019110	Sb02g033150
Sb02g000650	Sb06g033990	Sb02g030930	Sb06g019150	Sb02g033160
Sb02g000660	Sb06g034090	Sb02g030960	Sb06g019280	Sb02g033170
Sb02g000670	Sb0737s002010	Sb02g030970	Sb06g019320	Sb02g033190
Sb02g000690	Sb07g000420	Sb02g030990	Sb06g019800	Sb02g033370
Sb02g000700	Sb07g000450	Sb02g031020	Sb06g019990	Sb02g033400
Sb02g000730	Sb07g000570	Sb02g031030	Sb06g020020	Sb02g033430
Sb02g000780	Sb07g000600	Sb02g031050	Sb06g020090	Sb02g033530
Sb02g000810	Sb07g000610	Sb02g031060	Sb06g020110	Sb02g033540
Sb02g000830	Sb07g000620	Sb02g031090	Sb06g020140	Sb02g033630
Sb02g000850	Sb07g000650	Sb02g031100	Sb06g020440	Sb02g033710
Sb02g000900	Sb07g000660	Sb02g031140	Sb06g020480	Sb02g033810
Sb02g000920	Sb07g000750	Sb02g031150	Sb06g020500	Sb02g033870
Sb02g000930	Sb07g000760	Sb02g031180	Sb06g020580	Sb02g033920
Sb02g000940	Sb07g000980	Sb02g031220	Sb06g020600	Sb02g033960
Sb02g000950	Sb07g001220	Sb02g031320	Sb06g020620	Sb02g034000
Sb02g000960	Sb07g001230	Sb02g031360	Sb06g020680	Sb02g034070
Sb02g000990	Sb07g001260	Sb02g031450	Sb06g020710	Sb02g034090
Sb02g001000	Sb07g001320	Sb02g031600	Sb06g020830	Sb02g034100
Sb02g001060	Sb07g001570	Sb02g031670	Sb06g020890	Sb02g034120
Sb02g001095	Sb07g001610	Sb02g031690	Sb06g021170	Sb02g034130
Sb02g001100	Sb07g001620	Sb02g031860	Sb06g021210	Sb02g034200
Sb02g001270	Sb07g001670	Sb02g031930	Sb06g021220	Sb02g034220
Sb02g001350	Sb07g002090	Sb02g032040	Sb06g021230	Sb02g034260
Sb02g001410	Sb07g002150	Sb02g032090	Sb06g021240	Sb02g034295
Sb02g001450	Sb07g002220	Sb02g032180	Sb06g021250	Sb02g034300
Sb02g001460	Sb07g002230	Sb02g032190	Sb06g021260	Sb02g034310
Sb02g001580	Sb07g002290	Sb02g032200	Sb06g021400	Sb02g034320
Sb02g001600	Sb07g002300	Sb02g032250	Sb06g021510	Sb02g034340
Sb02g001610	Sb07g002560	Sb02g032280	Sb06g021540	Sb02g034350
Sb02g001613	Sb07g002770	Sb02g032330	Sb06g021560	Sb02g034360
Sb02g001640	Sb07g002810	Sb02g032390	Sb06g021630	Sb02g034425
Sb02g001654	Sb07g002820	Sb02g032450	Sb06g021640	Sb02g034470
Sb02g001658	Sb07g002960	Sb02g032480	Sb06g021660	Sb02g034480
Sb02g001660	Sb07g002970	Sb02g032510	Sb06g021780	Sb02g034490
Sb02g001670	Sb07g003340	Sb02g032530	Sb06g021830	Sb02g034520
Sb02g001680	Sb07g003556	Sb02g032540	Sb06g021850	Sb02g034570
Sb02g001690	Sb07g003700	Sb02g032590	Sb06g021940	Sb02g034620
Sb02g001740	Sb07g003840	Sb02g032610	Sb06g022020	Sb02g034640
Sb02g001790	Sb07g003870	Sb02g032640	Sb06g022060	Sb02g034660
Sb02g001800	Sb07g004075	Sb02g032725	Sb06g022130	Sb02g034820
Sb02g001803	Sb07g004080	Sb02g032740	Sb06g022220	Sb02g034830
Sb02g001845	Sb07g004110	Sb02g032770	Sb06g022240	Sb02g034840
Sb02g001850	Sb07g004180	Sb02g032780	Sb06g022520	Sb02g034880
Sb02g001885	Sb07g004285	Sb02g032800	Sb06g022560	Sb02g034980
Sb02g002055	Sb07g004290	Sb02g032810	Sb06g022610	Sb02g035000
Sb02g002070	Sb07g004310	Sb02g032815	Sb06g022650	Sb02g035190
Sb02g002120	Sb07g004370	Sb02g032860	Sb06g022770	Sb02g035200
Sb02g002130	Sb07g004540	Sb02g032870	Sb06g022820	Sb02g035210
Sb02g002150	Sb07g004690	Sb02g032880	Sb06g023260	Sb02g035260
Sb02g002200	Sb07g004760	Sb02g032960	Sb06g023270	Sb02g035270
Sb02g002260	Sb07g004780	Sb02g032970	Sb06g023350	Sb02g035540
Sb02g002270	Sb07g004810	Sb02g033020	Sb06g023360	Sb02g035610
Sb02g002300	Sb07g005000	Sb02g033060	Sb06g023390	Sb02g035620
Sb02g002380	Sb07g005160	Sb02g033070	Sb06g023430	Sb02g035680
Sb02g002390	Sb07g005180	Sb02g033090	Sb06g023480	Sb02g035730
Sb02g002440	Sb07g005250	Sb02g033120	Sb06g023630	Sb02g035755
Sb02g002530	Sb07g005260	Sb02g033130	Sb06g023710	Sb02g035860
Sb02g002600	Sb07g005270	Sb02g033150	Sb06g023770	Sb02g035880
Sb02g002610	Sb07g005280	Sb02g033190	Sb06g023880	Sb02g035890
Sb02g002660	Sb07g005290	Sb02g033320	Sb06g023905	Sb02g035940
Sb02g002690	Sb07g005300	Sb02g033350	Sb06g023940	Sb02g035950
Sb02g002706	Sb07g005310	Sb02g033370	Sb06g023975	Sb02g036050
Sb02g002720	Sb07g005320	Sb02g033380	Sb06g024100	Sb02g036130
Sb02g002740	Sb07g005330	Sb02g033400	Sb06g024200	Sb02g036180
Sb02g002800	Sb07g005340	Sb02g033420	Sb06g024210	Sb02g036200
Sb02g002810	Sb07g005350	Sb02g033430	Sb06g024340	Sb02g036260
Sb02g002900	Sb07g005440	Sb02g033450	Sb06g024520	Sb02g036270
Sb02g002950	Sb07g005450	Sb02g033530	Sb06g024820	Sb02g036280
Sb02g002960	Sb07g005460	Sb02g033540	Sb06g024920	Sb02g036300
Sb02g002970	Sb07g005470	Sb02g033590	Sb06g025070	Sb02g036330
Sb02g002990	Sb07g005620	Sb02g033630	Sb06g025150	Sb02g036360
Sb02g003010	Sb07g005660	Sb02g033710	Sb06g025170	Sb02g036380
Sb02g003030	Sb07g005730	Sb02g033820	Sb06g025440	Sb02g036460
Sb02g003110	Sb07g005750	Sb02g033880	Sb06g025510	Sb02g036463
Sb02g003120	Sb07g006040	Sb02g033890	Sb06g025600	Sb02g036470
Sb02g003140	Sb07g006110	Sb02g033920	Sb06g025790	Sb02g036500
Sb02g003250	Sb07g006230	Sb02g033960	Sb06g025840	Sb02g036590
Sb02g003280	Sb07g006310	Sb02g033970	Sb06g026020	Sb02g036610
Sb02g003300	Sb07g006320	Sb02g034000	Sb06g026030	Sb02g036640
Sb02g003310	Sb07g006380	Sb02g034060	Sb06g026070	Sb02g036685
Sb02g003330	Sb07g006925	Sb02g034110	Sb06g026150	Sb02g036700
Sb02g003360	Sb07g006933	Sb02g034120	Sb06g026390	Sb02g036730
Sb02g003370	Sb07g006936	Sb02g034130	Sb06g026410	Sb02g036810
Sb02g003395	Sb07g006945	Sb02g034140	Sb06g026480	Sb02g036860
Sb02g003450	Sb07g006970	Sb02g034150	Sb06g026550	Sb02g036870
Sb02g003490	Sb07g007640	Sb02g034200	Sb06g026560	Sb02g036920
Sb02g003500	Sb07g007750	Sb02g034220	Sb06g026620	Sb02g036950
Sb02g003550	Sb07g007780	Sb02g034260	Sb06g026730	Sb02g037000
Sb02g003560	Sb07g009460	Sb02g034295	Sb06g026850	Sb02g037070
Sb02g003570	Sb07g009480	Sb02g034300	Sb06g026920	Sb02g037130
Sb02g003580	Sb07g009530	Sb02g034320	Sb06g027000	Sb02g037160
Sb02g003600	Sb07g011060	Sb02g034410	Sb06g027320	Sb02g037260
Sb02g003610	Sb07g012110	Sb02g034425	Sb06g027330	Sb02g037290
Sb02g003620	Sb07g012720	Sb02g034470	Sb06g027400	Sb02g037320
Sb02g003690	Sb07g013560	Sb02g034480	Sb06g027480	Sb02g037340
Sb02g003700	Sb07g014940	Sb02g034490	Sb06g027500	Sb02g037370
Sb02g003710	Sb07g014960	Sb02g034520	Sb06g027600	Sb02g037380
Sb02g003740	Sb07g015030	Sb02g034570	Sb06g027605	Sb02g037400
Sb02g003840	Sb07g015480	Sb02g034640	Sb06g027770	Sb02g037410
Sb02g003860	Sb07g016320	Sb02g034660	Sb06g027810	Sb02g037470
Sb02g003870	Sb07g016770	Sb02g034690	Sb06g028050	Sb02g037500
Sb02g003880	Sb07g019160	Sb02g034720	Sb06g028160	Sb02g037520
Sb02g003890	Sb07g019230	Sb02g034760	Sb06g028170	Sb02g037540
Sb02g003910	Sb07g019330	Sb02g034880	Sb06g028230	Sb02g037570
Sb02g003915	Sb07g019350	Sb02g034980	Sb06g028330	Sb02g037595
Sb02g003930	Sb07g019430	Sb02g035000	Sb06g028360	Sb02g037600
Sb02g003960	Sb07g019760	Sb02g035030	Sb06g028850	Sb02g037620
Sb02g003980	Sb07g019960	Sb02g035040	Sb06g028960	Sb02g037650
Sb02g003990	Sb07g020070	Sb02g035060	Sb06g028970	Sb02g037660
Sb02g004020	Sb07g020090	Sb02g035070	Sb06g029030	Sb02g037700
Sb02g004030	Sb07g020166	Sb02g035190	Sb06g029070	Sb02g037710
Sb02g004070	Sb07g020300	Sb02g035200	Sb06g029180	Sb02g037720
Sb02g004080	Sb07g020330	Sb02g035210	Sb06g029650	Sb02g037730
Sb02g004110	Sb07g020335	Sb02g035220	Sb06g029660	Sb02g037780
Sb02g004140	Sb07g020400	Sb02g035270	Sb06g029860	Sb02g037820
Sb02g004200	Sb07g020910	Sb02g035390	Sb06g029870	Sb02g037830
Sb02g004210	Sb07g020960	Sb02g035420	Sb06g029880	Sb02g037950
Sb02g004220	Sb07g021070	Sb02g035460	Sb06g029890	Sb02g038010
Sb02g004230	Sb07g021250	Sb02g035480	Sb06g029900	Sb02g038020
Sb02g004250	Sb07g021260	Sb02g035490	Sb06g029930	Sb02g038030
Sb02g004270	Sb07g021330	Sb02g035520	Sb06g029950	Sb02g038040
Sb02g004280	Sb07g021350	Sb02g035540	Sb06g030000	Sb02g038150
Sb02g004290	Sb07g021630	Sb02g035550	Sb06g030050	Sb02g038160
Sb02g004300	Sb07g021745	Sb02g035560	Sb06g030110	Sb02g038240
Sb02g004310	Sb07g021790	Sb02g035610	Sb06g030200	Sb02g038280
Sb02g004350	Sb07g021970	Sb02g035620	Sb06g030400	Sb02g038310
Sb02g004360	Sb07g022155	Sb02g035640	Sb06g030470	Sb02g038320
Sb02g004370	Sb07g022440	Sb02g035680	Sb06g030490	Sb02g038360
Sb02g004380	Sb07g022960	Sb02g035730	Sb06g030550	Sb02g038365
Sb02g004410	Sb07g023270	Sb02g035880	Sb06g030630	Sb02g038370
Sb02g004450	Sb07g023330	Sb02g035890	Sb06g030740	Sb02g038380
Sb02g004510	Sb07g023450	Sb02g035940	Sb06g030750	Sb02g038420
Sb02g004540	Sb07g023460	Sb02g035980	Sb06g030760	Sb02g038500
Sb02g004550	Sb07g023500	Sb02g036050	Sb06g030910	Sb02g038510
Sb02g004660	Sb07g023602	Sb02g036100	Sb06g030920	Sb02g038550
Sb02g004715	Sb07g023605	Sb02g036180	Sb06g031060	Sb02g038570
Sb02g004730	Sb07g023630	Sb02g036240	Sb06g031130	Sb02g038600
Sb02g004750	Sb07g023740	Sb02g036260	Sb06g031200	Sb02g038630
Sb02g004780	Sb07g023900	Sb02g036270	Sb06g031240	Sb02g038640
Sb02g004820	Sb07g023910	Sb02g036280	Sb06g031280	Sb02g038680
Sb02g004830	Sb07g023920	Sb02g036310	Sb06g031570	Sb02g038700
Sb02g004850	Sb07g023963	Sb02g036330	Sb06g031590	Sb02g038750
Sb02g004860	Sb07g024080	Sb02g036360	Sb06g031805	Sb02g038760
Sb02g004870	Sb07g024200	Sb02g036380	Sb06g031840	Sb02g038770
Sb02g004890	Sb07g024210	Sb02g036460	Sb06g031890	Sb02g038780
Sb02g004930	Sb07g024320	Sb02g036463	Sb06g031930	Sb02g038880
Sb02g004970	Sb07g024430	Sb02g036470	Sb06g032000	Sb02g038890
Sb02g005080	Sb07g024590	Sb02g036490	Sb06g032040	Sb02g038950
Sb02g005120	Sb07g024880	Sb02g036500	Sb06g032120	Sb02g038970
Sb02g005160	Sb07g024900	Sb02g036590	Sb06g032160	Sb02g038980
Sb02g005170	Sb07g024936	Sb02g036610	Sb06g032320	Sb02g038990
Sb02g005180	Sb07g024950	Sb02g036660	Sb06g032330	Sb02g039020
Sb02g005200	Sb07g024990	Sb02g036685	Sb06g032440	Sb02g039090
Sb02g005430	Sb07g025000	Sb02g036700	Sb06g032570	Sb02g039095
Sb02g005440	Sb07g025030	Sb02g036720	Sb06g032620	Sb02g039130
Sb02g005500	Sb07g025070	Sb02g036730	Sb06g032690	Sb02g039140
Sb02g005510	Sb07g025100	Sb02g036860	Sb06g032730	Sb02g039166
Sb02g005590	Sb07g025220	Sb02g036920	Sb06g032850	Sb02g039190
Sb02g005595	Sb07g025350	Sb02g037060	Sb06g032940	Sb02g039210
Sb02g005600	Sb07g025430	Sb02g037070	Sb06g032960	Sb02g039230
Sb02g005710	Sb07g025460	Sb02g037150	Sb06g032990	Sb02g039240
Sb02g005780	Sb07g025510	Sb02g037160	Sb06g033030	Sb02g039250
Sb02g005810	Sb07g025600	Sb02g037260	Sb06g033070	Sb02g039260
Sb02g005870	Sb07g025620	Sb02g037290	Sb06g033075	Sb02g039270
Sb02g005880	Sb07g025686	Sb02g037400	Sb06g033080	Sb02g039290
Sb02g005890	Sb07g025710	Sb02g037410	Sb06g033090	Sb02g039330
Sb02g005910	Sb07g025810	Sb02g037470	Sb06g033140	Sb02g039350
Sb02g005913	Sb07g025940	Sb02g037520	Sb06g033200	Sb02g039370
Sb02g005920	Sb07g026020	Sb02g037540	Sb06g033230	Sb02g039380
Sb02g005940	Sb07g026080	Sb02g037570	Sb06g033340	Sb02g039390
Sb02g005946	Sb07g026085	Sb02g037595	Sb06g033410	Sb02g039430
Sb02g005950	Sb07g026087	Sb02g037600	Sb06g033620	Sb02g039433
Sb02g006080	Sb07g026120	Sb02g037620	Sb06g033780	Sb02g039460
Sb02g006100	Sb07g026560	Sb02g037650	Sb06g033830	Sb02g039490
Sb02g006130	Sb07g026650	Sb02g037660	Sb06g033900	Sb02g039500
Sb02g006140	Sb07g026822	Sb02g037690	Sb06g033920	Sb02g039510
Sb02g006170	Sb07g026825	Sb02g037700	Sb06g034090	Sb02g039530
Sb02g006180	Sb07g026850	Sb02g037710	Sb0737s002010	Sb02g039550
Sb02g006200	Sb07g026895	Sb02g037720	Sb07g000099	Sb02g039630
Sb02g006320	Sb07g026900	Sb02g037730	Sb07g000230	Sb02g039640
Sb02g006330	Sb07g026920	Sb02g037820	Sb07g000290	Sb02g039650
Sb02g006410	Sb07g027020	Sb02g037830	Sb07g000370	Sb02g039700
Sb02g006430	Sb07g027025	Sb02g037840	Sb07g000540	Sb02g039760
Sb02g006450	Sb07g027290	Sb02g037890	Sb07g000600	Sb02g039790
Sb02g006500	Sb07g027300	Sb02g037950	Sb07g000610	Sb02g039800
Sb02g006530	Sb07g027350	Sb02g038010	Sb07g000620	Sb02g039810
[truncated: 7,091 more rows]

## Sheet: Plant ontology (PO)
S6 Table. Sorghum drought responsive genes identified based on Plant ontology
Plant ontology (PO)
Inflorescence (PO:0009049)	Genes at least supported by at least three other ontologies
Sb0010s003420	Sb0176s002010
Sb0010s003440	Sb01g001660
Sb0010s009890	Sb01g003290
Sb0010s010920	Sb01g003880
Sb0010s012040	Sb01g005990
Sb0010s015060	Sb01g006000
Sb0010s018140	Sb01g007120
Sb0011s003320	Sb01g008480
Sb0011s006470	Sb01g014720
Sb0011s011830	Sb01g017320
Sb0011s012840	Sb01g019850
Sb0012s002110	Sb01g031520
Sb0012s002210	Sb01g031870
Sb0012s004900	Sb01g037090
Sb0012s006000	Sb01g039740
Sb0012s008000	Sb01g039890
Sb0012s010440	Sb01g040310
Sb0012s014630	Sb01g046460
Sb0012s021070	Sb01g047500
Sb0013s003010	Sb01g047540
Sb0013s006040	Sb02g003030
Sb0013s009050	Sb02g006860
Sb0013s009080	Sb02g010780
Sb0013s009090	Sb02g010790
Sb0013s012240	Sb02g010800
Sb0014s005110	Sb02g010810
Sb0015s003030	Sb02g010830
Sb0015s004030	Sb02g022090
Sb0019s003130	Sb02g022210
Sb0019s003300	Sb02g025080
Sb0019s004400	Sb02g025790
Sb0019s004510	Sb02g028770
Sb0019s004610	Sb02g029780
Sb0067s002010	Sb02g030040
Sb0067s002270	Sb02g038130
Sb0088s002210	Sb02g041470
Sb0111s002010	Sb02g043450
Sb0120s002030	Sb03g009290
Sb0139s002010	Sb03g027840
Sb0139s002030	Sb03g034000
Sb0169s002010	Sb03g039000
Sb0169s002030	Sb03g039530
Sb0176s002010	Sb03g039630
Sb0186s002010	Sb03g039820
Sb0199s002010	Sb03g040060
Sb01g000230	Sb03g044630
Sb01g000240	Sb03g044990
Sb01g000280	Sb04g004250
Sb01g000290	Sb04g006970
Sb01g000365	Sb04g009800
Sb01g000380	Sb04g017830
Sb01g000430	Sb04g021000
Sb01g000460	Sb04g026650
Sb01g000470	Sb04g031950
Sb01g000480	Sb04g032430
Sb01g000500	Sb04g036040
Sb01g000530	Sb04g037800
Sb01g000550	Sb05g001340
Sb01g000590	Sb05g005470
Sb01g000600	Sb05g017940
Sb01g000610	Sb05g017950
Sb01g000650	Sb05g019540
Sb01g000660	Sb06g018510
Sb01g000680	Sb06g022280
Sb01g000710	Sb06g022750
Sb01g000720	Sb06g022840
Sb01g000730	Sb06g025150
Sb01g000760	Sb06g031240
Sb01g000770	Sb06g033570
Sb01g000775	Sb07g022990
Sb01g000790	Sb07g023470
Sb01g000850	Sb07g023900
Sb01g000860	Sb07g028270
Sb01g000880	Sb07g028940
Sb01g000910	Sb08g002660
Sb01g000940	Sb08g005080
Sb01g000960	Sb08g010420
Sb01g000970	Sb08g014060
Sb01g000990	Sb08g019690
Sb01g001000	Sb08g019700
Sb01g001020	Sb09g002320
Sb01g001040	Sb09g017821
Sb01g001050	Sb09g019200
Sb01g001060	Sb09g021940
Sb01g001070	Sb09g022290
Sb01g001080	Sb09g022810
Sb01g001110	Sb09g029860
Sb01g001130	Sb09g030600
Sb01g001170	Sb10g003310
Sb01g001220	Sb10g005500
Sb01g001230	Sb10g007610
Sb01g001270	Sb10g008020
Sb01g001280	Sb10g008810
Sb01g001290	Sb10g009170
Sb01g001300	Sb10g025470
Sb01g001310	Sb10g027490
Sb01g001320	Sb10g030240
Sb01g001390	Sb10g030260
Sb01g001470
Sb01g001540
Sb01g001550
Sb01g001580
Sb01g001590
Sb01g001615
Sb01g001630
Sb01g001650
Sb01g001660
Sb01g001670
Sb01g001690
Sb01g001700
Sb01g001750
Sb01g001760
Sb01g001770
Sb01g001840
Sb01g001880
Sb01g001890
Sb01g001893
Sb01g001896
Sb01g001905
Sb01g001920
Sb01g001960
Sb01g001980
Sb01g002000
Sb01g002020
Sb01g002030
Sb01g002050
Sb01g002080
Sb01g002090
Sb01g002150
Sb01g002170
Sb01g002180
Sb01g002190
Sb01g002210
Sb01g002220
Sb01g002230
Sb01g002240
Sb01g002250
Sb01g002260
Sb01g002270
Sb01g002280
Sb01g002300
Sb01g002320
Sb01g002380
Sb01g002390
Sb01g002400
Sb01g002440
Sb01g002450
Sb01g002470
Sb01g002480
Sb01g002530
Sb01g002540
Sb01g002550
Sb01g002570
Sb01g002610
Sb01g002620
Sb01g002630
Sb01g002680
Sb01g002710
Sb01g002720
Sb01g002730
Sb01g002760
Sb01g002880
Sb01g002910
Sb01g002920
Sb01g002930
Sb01g002950
Sb01g002970
Sb01g002980
Sb01g002990
Sb01g003000
Sb01g003020
Sb01g003030
Sb01g003040
Sb01g003050
Sb01g003070
Sb01g003080
Sb01g003090
Sb01g003100
Sb01g003110
Sb01g003120
Sb01g003130
Sb01g003140
Sb01g003150
Sb01g003170
Sb01g003180
Sb01g003190
Sb01g003210
Sb01g003240
Sb01g003270
Sb01g003280
Sb01g003290
Sb01g003310
Sb01g003330
Sb01g003340
Sb01g003380
Sb01g003385
Sb01g003400
Sb01g003410
Sb01g003420
Sb01g003460
Sb01g003470
Sb01g003480
Sb01g003490
Sb01g003500
Sb01g003510
Sb01g003560
Sb01g003570
Sb01g003580
Sb01g003600
Sb01g003620
Sb01g003630
Sb01g003660
Sb01g003670
Sb01g003680
Sb01g003690
Sb01g003700
Sb01g003710
Sb01g003720
Sb01g003730
Sb01g003740
Sb01g003780
Sb01g003820
Sb01g003850
Sb01g003860
Sb01g003870
Sb01g003880
Sb01g003890
Sb01g003900
Sb01g003910
Sb01g003950
Sb01g004000
Sb01g004030
Sb01g004050
Sb01g004110
Sb01g004120
Sb01g004150
Sb01g004190
Sb01g004200
Sb01g004210
Sb01g004220
Sb01g004230
Sb01g004240
Sb01g004250
Sb01g004260
Sb01g004270
Sb01g004330
Sb01g004350
Sb01g004380
Sb01g004400
Sb01g004420
Sb01g004480
Sb01g004490
Sb01g004510
Sb01g004520
Sb01g004530
Sb01g004540
Sb01g004590
Sb01g004630
Sb01g004640
Sb01g004700
Sb01g004740
Sb01g004770
Sb01g004790
Sb01g004800
Sb01g004830
Sb01g004840
Sb01g004850
Sb01g004855
Sb01g004860
Sb01g004870
Sb01g004875
Sb01g004880
Sb01g004910
Sb01g004970
Sb01g005000
Sb01g005010
Sb01g005090
Sb01g005120
Sb01g005140
Sb01g005160
Sb01g005170
Sb01g005190
Sb01g005250
Sb01g005260
Sb01g005270
Sb01g005280
Sb01g005310
Sb01g005320
Sb01g005350
Sb01g005380
Sb01g005430
Sb01g005440
Sb01g005460
Sb01g005470
Sb01g005480
Sb01g005570
Sb01g005580
Sb01g005590
Sb01g005600
Sb01g005640
Sb01g005650
Sb01g005670
Sb01g005680
Sb01g005720
Sb01g005770
Sb01g005780
Sb01g005800
Sb01g005840
Sb01g005860
Sb01g005870
Sb01g005900
Sb01g005930
Sb01g005960
Sb01g005970
Sb01g005990
Sb01g006000
Sb01g006030
Sb01g006060
Sb01g006100
Sb01g006120
Sb01g006150
Sb01g006220
Sb01g006300
Sb01g006310
Sb01g006330
Sb01g006350
Sb01g006360
Sb01g006390
Sb01g006410
Sb01g006430
Sb01g006440
Sb01g006480
Sb01g006540
Sb01g006550
Sb01g006560
Sb01g006565
Sb01g006570
Sb01g006580
Sb01g006600
Sb01g006620
Sb01g006670
Sb01g006680
Sb01g006700
Sb01g006730
Sb01g006740
Sb01g006750
Sb01g006780
Sb01g006810
Sb01g006820
Sb01g006880
Sb01g006890
Sb01g006900
Sb01g006910
Sb01g006930
Sb01g006950
Sb01g006970
Sb01g006980
Sb01g006990
Sb01g007000
Sb01g007030
Sb01g007050
Sb01g007060
Sb01g007080
Sb01g007110
Sb01g007120
Sb01g007130
Sb01g007170
Sb01g007190
Sb01g007200
Sb01g007230
Sb01g007270
Sb01g007310
Sb01g007320
Sb01g007370
Sb01g007380
Sb01g007390
Sb01g007400
Sb01g007410
Sb01g007420
Sb01g007460
Sb01g007480
Sb01g007500
Sb01g007520
Sb01g007530
Sb01g007580
Sb01g007600
Sb01g007640
Sb01g007650
Sb01g007660
Sb01g007670
Sb01g007680
Sb01g007690
Sb01g007700
Sb01g007710
Sb01g007720
Sb01g007730
Sb01g007740
Sb01g007750
Sb01g007760
Sb01g007780
Sb01g007790
Sb01g007800
Sb01g007840
Sb01g007870
Sb01g007880
Sb01g007900
Sb01g007950
Sb01g007960
Sb01g008010
Sb01g008020
Sb01g008030
Sb01g008040
Sb01g008050
Sb01g008070
Sb01g008090
Sb01g008100
Sb01g008120
Sb01g008130
Sb01g008150
Sb01g008160
Sb01g008170
Sb01g008220
Sb01g008230
Sb01g008250
Sb01g008260
Sb01g008280
Sb01g008290
Sb01g008300
Sb01g008350
Sb01g008370
Sb01g008380
Sb01g008390
Sb01g008420
Sb01g008440
Sb01g008450
Sb01g008460
Sb01g008470
Sb01g008480
Sb01g008490
Sb01g008510
Sb01g008530
Sb01g008550
Sb01g008560
Sb01g008590
Sb01g008600
Sb01g008610
Sb01g008620
Sb01g008660
Sb01g008680
Sb01g008690
Sb01g008710
Sb01g008730
Sb01g008740
Sb01g008750
Sb01g008760
Sb01g008777
Sb01g008820
Sb01g008850
Sb01g008860
Sb01g008920
Sb01g008960
Sb01g008980
Sb01g008990
Sb01g009025
Sb01g009080
Sb01g009130
Sb01g009150
Sb01g009180
Sb01g009230
Sb01g009250
Sb01g009260
Sb01g009280
Sb01g009290
Sb01g009340
Sb01g009390
Sb01g009400
Sb01g009433
Sb01g009440
Sb01g009470
Sb01g009520
Sb01g009530
Sb01g009550
Sb01g009560
Sb01g009570
Sb01g009600
Sb01g009650
Sb01g009710
Sb01g009730
Sb01g009740
Sb01g009835
Sb01g009840
Sb01g009850
Sb01g009860
Sb01g009880
Sb01g009890
Sb01g009900
Sb01g009950
Sb01g009960
Sb01g009990
Sb01g010030
Sb01g010050
Sb01g010060
Sb01g010080
Sb01g010090
Sb01g010130
Sb01g010150
Sb01g010165
Sb01g010170
Sb01g010210
Sb01g010270
Sb01g010280
Sb01g010290
Sb01g010300
Sb01g010310
Sb01g010320
Sb01g010330
Sb01g010350
Sb01g010390
Sb01g010420
Sb01g010430
Sb01g010440
Sb01g010450
Sb01g010490
Sb01g010500
Sb01g010510
Sb01g010530
Sb01g010540
Sb01g010550
Sb01g010560
Sb01g010590
Sb01g010600
Sb01g010610
Sb01g010630
Sb01g010640
Sb01g010650
Sb01g010690
Sb01g010700
Sb01g010710
Sb01g010750
Sb01g010770
Sb01g010800
Sb01g010825
Sb01g010860
Sb01g010900
Sb01g010920
Sb01g010930
Sb01g010960
Sb01g010990
Sb01g011030
Sb01g011040
Sb01g011050
Sb01g011070
Sb01g011120
Sb01g011140
Sb01g011150
Sb01g011160
Sb01g011170
Sb01g011220
Sb01g011240
Sb01g011260
Sb01g011270
Sb01g011280
Sb01g011360
Sb01g011370
Sb01g011400
Sb01g011440
Sb01g011460
Sb01g011510
Sb01g011520
Sb01g011530
Sb01g011570
Sb01g011620
Sb01g011630
Sb01g011640
Sb01g011700
Sb01g011720
Sb01g011740
Sb01g011770
Sb01g011790
Sb01g011810
Sb01g011830
Sb01g011840
Sb01g011850
Sb01g011910
Sb01g011960
Sb01g011970
Sb01g011980
Sb01g012030
Sb01g012040
Sb01g012050
Sb01g012070
Sb01g012110
Sb01g012150
Sb01g012170
Sb01g012230
Sb01g012240
Sb01g012275
Sb01g012290
Sb01g012330
Sb01g012360
Sb01g012390
Sb01g012480
Sb01g012500
Sb01g012530
Sb01g012540
Sb01g012545
Sb01g012570
Sb01g012580
Sb01g012610
Sb01g012620
Sb01g012650
Sb01g012680
Sb01g012700
Sb01g012710
Sb01g012720
Sb01g012730
Sb01g012760
Sb01g012830
Sb01g012850
Sb01g012890
Sb01g012900
Sb01g012910
Sb01g012920
Sb01g012930
Sb01g013020
Sb01g013070
Sb01g013085
Sb01g013100
Sb01g013110
Sb01g013130
Sb01g013160
Sb01g013190
Sb01g013200
Sb01g013210
Sb01g013215
Sb01g013230
Sb01g013270
Sb01g013310
Sb01g013330
Sb01g013360
Sb01g013380
Sb01g013390
Sb01g013400
Sb01g013410
Sb01g013420
Sb01g013430
Sb01g013620
Sb01g013710
Sb01g013720
Sb01g013740
Sb01g013760
Sb01g013770
Sb01g013790
Sb01g013800
Sb01g013820
Sb01g013870
Sb01g013880
Sb01g013930
Sb01g013940
Sb01g013970
Sb01g013993
Sb01g014030
Sb01g014055
Sb01g014090
Sb01g014100
Sb01g014140
Sb01g014150
Sb01g014170
Sb01g014180
Sb01g014190
Sb01g014200
Sb01g014220
Sb01g014290
Sb01g014470
Sb01g014540
Sb01g014550
Sb01g014560
Sb01g014570
Sb01g014680
Sb01g014710
Sb01g014720
Sb01g014760
Sb01g014780
Sb01g014790
Sb01g014825
Sb01g014840
Sb01g014850
Sb01g014890
Sb01g014910
Sb01g014930
Sb01g014970
Sb01g015010
Sb01g015150
Sb01g015160
Sb01g015190
Sb01g015230
Sb01g015270
Sb01g015300
Sb01g015320
Sb01g015390
Sb01g015400
Sb01g015410
Sb01g015430
Sb01g015440
Sb01g015490
Sb01g015510
Sb01g015520
Sb01g015530
Sb01g015540
Sb01g015570
Sb01g015580
Sb01g015620
Sb01g015660
Sb01g015680
Sb01g015710
Sb01g015740
Sb01g015770
Sb01g015780
Sb01g015910
Sb01g015920
Sb01g015960
Sb01g016010
Sb01g016035
Sb01g016050
Sb01g016100
Sb01g016170
Sb01g016190
Sb01g016400
Sb01g016450
Sb01g016470
Sb01g016520
Sb01g016530
Sb01g016570
Sb01g016580
Sb01g016650
Sb01g016720
Sb01g016730
Sb01g016745
Sb01g016780
Sb01g016810
Sb01g016830
Sb01g016840
Sb01g016940
Sb01g016950
Sb01g016960
Sb01g016970
Sb01g016990
Sb01g017030
Sb01g017040
Sb01g017050
Sb01g017060
Sb01g017070
Sb01g017080
Sb01g017090
Sb01g017100
Sb01g017110
Sb01g017130
Sb01g017160
Sb01g017170
Sb01g017180
Sb01g017226
Sb01g017250
Sb01g017260
Sb01g017270
Sb01g017320
Sb01g017330
Sb01g017340
Sb01g017350
Sb01g017380
Sb01g017390
Sb01g017430
Sb01g017460
Sb01g017500
Sb01g017510
Sb01g017520
Sb01g017530
Sb01g017695
Sb01g017720
Sb01g017760
Sb01g017770
Sb01g017780
Sb01g017790
Sb01g017860
Sb01g017890
Sb01g017900
Sb01g017905
Sb01g017910
Sb01g017940
Sb01g017960
Sb01g017970
Sb01g018030
Sb01g018080
Sb01g018110
Sb01g018130
Sb01g018150
Sb01g018155
Sb01g018170
Sb01g018220
Sb01g018240
Sb01g018290
Sb01g018300
Sb01g018360
Sb01g018370
Sb01g018380
Sb01g018430
Sb01g018460
Sb01g018470
Sb01g018516
Sb01g018530
Sb01g018600
Sb01g018630
Sb01g018740
Sb01g018750
Sb01g018835
Sb01g018850
Sb01g018900
Sb01g018950
Sb01g018970
Sb01g019050
Sb01g019070
Sb01g019100
Sb01g019150
Sb01g019190
Sb01g019220
Sb01g019245
Sb01g019320
Sb01g019420
Sb01g019440
Sb01g019490
Sb01g019540
Sb01g019610
Sb01g019630
Sb01g019640
Sb01g019650
Sb01g019680
Sb01g019720
Sb01g019730
Sb01g019750
Sb01g019770
Sb01g019820
Sb01g019840
Sb01g019850
Sb01g019930
Sb01g019940
Sb01g019960
Sb01g019970
Sb01g019990
Sb01g020010
Sb01g020080
Sb01g020150
Sb01g020160
Sb01g020180
Sb01g020190
Sb01g020210
Sb01g020220
Sb01g020230
Sb01g020270
Sb01g020300
Sb01g020310
Sb01g020450
Sb01g020470
Sb01g020490
Sb01g020500
Sb01g020520
Sb01g020570
Sb01g020590
Sb01g020810
Sb01g020820
Sb01g020830
Sb01g020940
Sb01g020950
Sb01g020960
Sb01g020970
Sb01g021120
Sb01g021140
Sb01g021150
Sb01g021180
Sb01g021216
Sb01g021240
Sb01g021260
Sb01g021270
Sb01g021297
Sb01g021300
Sb01g021360
Sb01g021450
Sb01g021470
Sb01g021480
Sb01g021490
Sb01g021610
Sb01g021700
Sb01g021740
Sb01g021760
Sb01g021830
Sb01g021870
Sb01g021890
Sb01g021910
Sb01g021970
Sb01g022010
Sb01g022030
Sb01g022060
Sb01g022090
Sb01g022110
Sb01g022150
Sb01g022170
Sb01g022180
Sb01g022210
Sb01g022220
Sb01g022240
Sb01g022290
Sb01g022350
Sb01g022360
Sb01g022370
Sb01g022400
Sb01g022485
Sb01g022556
Sb01g022770
Sb01g023100
Sb01g023140
Sb01g023210
Sb01g023260
Sb01g023270
Sb01g023310
Sb01g023320
Sb01g023530
Sb01g023750
Sb01g024160
Sb01g024390
Sb01g024706
Sb01g024739
Sb01g024773
Sb01g024850
Sb01g025090
Sb01g025310
Sb01g025350
Sb01g025570
Sb01g025580
Sb01g025600
Sb01g025840
Sb01g025850
Sb01g025880
Sb01g025920
Sb01g025970
Sb01g026170
Sb01g026180
Sb01g026190
Sb01g026210
Sb01g026220
Sb01g026225
Sb01g026230
Sb01g026240
Sb01g026245
Sb01g026300
Sb01g026325
Sb01g026390
Sb01g026405
Sb01g026410
Sb01g026420
Sb01g026530
Sb01g026560
Sb01g026590
Sb01g026670
Sb01g026677
Sb01g026680
Sb01g026730
Sb01g026750
Sb01g026760
Sb01g026960
Sb01g026980
Sb01g026990
Sb01g027000
Sb01g027010
Sb01g027030
Sb01g027250
Sb01g027280
Sb01g027330
Sb01g027340
Sb01g027375
Sb01g027410
Sb01g027413
Sb01g027420
Sb01g027460
Sb01g027490
Sb01g027540
Sb01g027580
Sb01g027590
Sb01g027620
Sb01g027670
Sb01g027680
Sb01g027690
Sb01g027730
Sb01g027740
Sb01g027760
Sb01g027800
Sb01g027810
Sb01g027830
Sb01g027840
Sb01g027850
Sb01g027860
Sb01g027900
Sb01g027910
Sb01g027920
Sb01g027930
Sb01g027940
Sb01g027960
Sb01g027980
Sb01g027990
Sb01g028020
Sb01g028030
Sb01g028050
Sb01g028080
Sb01g028090
Sb01g028160
Sb01g028180
Sb01g028190
Sb01g028220
Sb01g028260
Sb01g028280
Sb01g028310
Sb01g028330
Sb01g028360
Sb01g028370
Sb01g028460
Sb01g028470
Sb01g028480
Sb01g028485
Sb01g028510
Sb01g028520
Sb01g028560
Sb01g028570
Sb01g028580
Sb01g028600
Sb01g028650
Sb01g028740
Sb01g028760
Sb01g028780
Sb01g028790
Sb01g028795
Sb01g028810
Sb01g028830
Sb01g028840
Sb01g028860
Sb01g028870
Sb01g028920
Sb01g028940
Sb01g028950
Sb01g028960
Sb01g028970
Sb01g028980
Sb01g028990
Sb01g029000
Sb01g029030
Sb01g029060
Sb01g029070
Sb01g029080
Sb01g029085
Sb01g029090
Sb01g029100
Sb01g029110
Sb01g029120
Sb01g029150
Sb01g029210
Sb01g029220
Sb01g029230
Sb01g029250
Sb01g029260
Sb01g029270
Sb01g029273
Sb01g029280
Sb01g029310
Sb01g029360
Sb01g029370
Sb01g029390
Sb01g029400
Sb01g029450
Sb01g029590
Sb01g029600
Sb01g029610
Sb01g029620
Sb01g029640
Sb01g029660
Sb01g029740
Sb01g029750
Sb01g029800
Sb01g029810
Sb01g029830
Sb01g029840
Sb01g029910
Sb01g029920
Sb01g029930
Sb01g029990
Sb01g030000
Sb01g030050
Sb01g030060
Sb01g030070
Sb01g030120
Sb01g030160
Sb01g030180
Sb01g030190
Sb01g030250
Sb01g030280
Sb01g030324
Sb01g030330
Sb01g030340
Sb01g030345
Sb01g030400
Sb01g030410
Sb01g030450
Sb01g030470
Sb01g030480
Sb01g030490
Sb01g030510
Sb01g030530
Sb01g030550
Sb01g030570
Sb01g030580
Sb01g030650
Sb01g030690
Sb01g030700
Sb01g030710
Sb01g030740
Sb01g030780
Sb01g030830
Sb01g030840
Sb01g030860
Sb01g030870
Sb01g030880
Sb01g030890
Sb01g030930
Sb01g030940
Sb01g030950
Sb01g030970
Sb01g030980
Sb01g030990
Sb01g031000
Sb01g031010
Sb01g031020
Sb01g031030
Sb01g031060
Sb01g031080
Sb01g031090
Sb01g031100
Sb01g031110
Sb01g031120
Sb01g031130
Sb01g031145
Sb01g031160
Sb01g031170
Sb01g031230
Sb01g031240
Sb01g031280
Sb01g031340
Sb01g031365
Sb01g031370
Sb01g031410
Sb01g031470
Sb01g031480
Sb01g031500
Sb01g031520
Sb01g031540
Sb01g031560
Sb01g031570
Sb01g031590
Sb01g031610
Sb01g031695
Sb01g031720
Sb01g031740
Sb01g031790
Sb01g031800
Sb01g031820
Sb01g031830
Sb01g031850
Sb01g031860
Sb01g031870
Sb01g031890
Sb01g031900
Sb01g031920
Sb01g031950
Sb01g032070
Sb01g032090
Sb01g032100
Sb01g032190
Sb01g032200
Sb01g032210
Sb01g032220
Sb01g032240
Sb01g032280
Sb01g032300
Sb01g032330
Sb01g032340
Sb01g032360
Sb01g032370
Sb01g032380
Sb01g032400
Sb01g032420
Sb01g032430
Sb01g032450
Sb01g032460
Sb01g032480
Sb01g032490
Sb01g032500
Sb01g032550
Sb01g032570
Sb01g032575
Sb01g032630
Sb01g032640
Sb01g032660
Sb01g032680
Sb01g032690
Sb01g032700
Sb01g032710
Sb01g032720
Sb01g032730
Sb01g032750
Sb01g032760
Sb01g032865
Sb01g032870
Sb01g032890
Sb01g032910
Sb01g032920
Sb01g032930
Sb01g032950
Sb01g032960
Sb01g032970
Sb01g032980
Sb01g032990
Sb01g033060
Sb01g033080
Sb01g033090
Sb01g033130
Sb01g033140
Sb01g033210
Sb01g033250
Sb01g033290
Sb01g033310
Sb01g033330
Sb01g033340
Sb01g033350
Sb01g033360
Sb01g033380
Sb01g033450
Sb01g033520
Sb01g033540
Sb01g033550
Sb01g033570
Sb01g033610
Sb01g033690
Sb01g033700
Sb01g033710
Sb01g033750
Sb01g033790
Sb01g033800
Sb01g033830
Sb01g033850
Sb01g033870
Sb01g033920
Sb01g033940
Sb01g033970
Sb01g033990
Sb01g034020
Sb01g034030
Sb01g034060
Sb01g034070
Sb01g034120
Sb01g034130
Sb01g034170
Sb01g034180
Sb01g034190
Sb01g034200
Sb01g034220
Sb01g034225
Sb01g034230
Sb01g034260
Sb01g034280
Sb01g034360
Sb01g034390
Sb01g034400
Sb01g034430
Sb01g034440
Sb01g034480
Sb01g034520
Sb01g034575
Sb01g034580
Sb01g034610
Sb01g034640
Sb01g034650
Sb01g034680
Sb01g034690
Sb01g034750
Sb01g034760
Sb01g034870
Sb01g034875
Sb01g034930
Sb01g035030
Sb01g035070
Sb01g035090
Sb01g035130
Sb01g035180
Sb01g035250
Sb01g035260
Sb01g035280
Sb01g035290
Sb01g035310
Sb01g035350
Sb01g035370
Sb01g035380
Sb01g035390
Sb01g035400
Sb01g035410
Sb01g035430
Sb01g035480
Sb01g035490
Sb01g035570
Sb01g035590
Sb01g035620
Sb01g035650
Sb01g035670
Sb01g035700
Sb01g035720
Sb01g035740
Sb01g035750
Sb01g035830
Sb01g035840
Sb01g035860
Sb01g035865
Sb01g035880
Sb01g035890
Sb01g035960
Sb01g036010
Sb01g036020
Sb01g036100
Sb01g036110
Sb01g036150
Sb01g036160
Sb01g036170
Sb01g036190
Sb01g036200
Sb01g036240
Sb01g036250
Sb01g036260
Sb01g036280
Sb01g036290
Sb01g036300
Sb01g036340
Sb01g036380
Sb01g036390
Sb01g036430
Sb01g036440
Sb01g036450
Sb01g036480
Sb01g036490
Sb01g036540
Sb01g036560
Sb01g036580
Sb01g036590
Sb01g036600
Sb01g036610
Sb01g036630
Sb01g036670
Sb01g036700
Sb01g036710
Sb01g036720
Sb01g036750
Sb01g036800
Sb01g036806
Sb01g036830
Sb01g036840
Sb01g036850
Sb01g036860
Sb01g036900
Sb01g036910
Sb01g036920
Sb01g036980
Sb01g037000
Sb01g037010
Sb01g037030
Sb01g037050
Sb01g037060
Sb01g037080
Sb01g037090
Sb01g037100
Sb01g037110
Sb01g037120
Sb01g037182
Sb01g037185
Sb01g037190
Sb01g037225
Sb01g037230
Sb01g037235
Sb01g037240
Sb01g037260
Sb01g037310
Sb01g037330
Sb01g037350
Sb01g037380
Sb01g037440
Sb01g037450
Sb01g037480
Sb01g037490
Sb01g037510
Sb01g037530
Sb01g037540
Sb01g037550
Sb01g037570
Sb01g037600
Sb01g037620
Sb01g037630
Sb01g037700
Sb01g037705
Sb01g037730
Sb01g037740
Sb01g037760
Sb01g037770
Sb01g037780
Sb01g037860
Sb01g037870
Sb01g037890
Sb01g037900
Sb01g037920
Sb01g037940
Sb01g037950
Sb01g037960
Sb01g037970
Sb01g037980
Sb01g037990
Sb01g038010
Sb01g038020
Sb01g038030
Sb01g038035
Sb01g038050
Sb01g038060
Sb01g038080
Sb01g038100
Sb01g038150
Sb01g038160
Sb01g038180
Sb01g038190
Sb01g038230
Sb01g038240
Sb01g038245
Sb01g038260
Sb01g038280
Sb01g038290
Sb01g038300
Sb01g038310
Sb01g038360
Sb01g038375
Sb01g038390
Sb01g038410
Sb01g038420
Sb01g038450
Sb01g038470
Sb01g038480
Sb01g038490
Sb01g038520
Sb01g038550
Sb01g038560
Sb01g038570
Sb01g038580
Sb01g038590
Sb01g038610
Sb01g038640
Sb01g038670
Sb01g038690
Sb01g038710
Sb01g038730
Sb01g038740
Sb01g038750
Sb01g038760
Sb01g038765
Sb01g038770
Sb01g038790
Sb01g038800
Sb01g038810
Sb01g038833
Sb01g038850
Sb01g038880
Sb01g038930
Sb01g038970
Sb01g038990
Sb01g039000
Sb01g039010
Sb01g039030
Sb01g039050
Sb01g039060
Sb01g039110
Sb01g039130
Sb01g039150
Sb01g039220
Sb01g039230
Sb01g039260
Sb01g039270
Sb01g039290
Sb01g039320
Sb01g039340
Sb01g039360
Sb01g039380
Sb01g039420
Sb01g039520
Sb01g039570
Sb01g039580
Sb01g039590
Sb01g039615
Sb01g039620
Sb01g039630
Sb01g039660
Sb01g039670
Sb01g039680
Sb01g039730
Sb01g039740
Sb01g039750
Sb01g039760
Sb01g039770
Sb01g039790
Sb01g039800
Sb01g039840
Sb01g039850
Sb01g039870
Sb01g039880
Sb01g039890
Sb01g039900
Sb01g039910
Sb01g039915
Sb01g039920
Sb01g039960
Sb01g039980
Sb01g039990
Sb01g040000
Sb01g040010
Sb01g040020
Sb01g040030
Sb01g040050
Sb01g040070
Sb01g040110
Sb01g040120
Sb01g040130
Sb01g040150
Sb01g040160
Sb01g040170
Sb01g040180
Sb01g040200
Sb01g040210
Sb01g040220
Sb01g040230
Sb01g040240
Sb01g040250
Sb01g040310
Sb01g040320
Sb01g040380
Sb01g040390
Sb01g040410
Sb01g040420
Sb01g040470
Sb01g040480
Sb01g040530
Sb01g040540
Sb01g040550
Sb01g040570
Sb01g040580
Sb01g040640
Sb01g040650
Sb01g040670
Sb01g040720
Sb01g040730
Sb01g040750
Sb01g040760
Sb01g040770
Sb01g040810
Sb01g040850
Sb01g040860
Sb01g040870
Sb01g040880
Sb01g040920
Sb01g040930
Sb01g040940
Sb01g040950
Sb01g041010
Sb01g041040
Sb01g041060
Sb01g041080
Sb01g041090
Sb01g041110
Sb01g041140
Sb01g041150
Sb01g041160
Sb01g041180
Sb01g041190
Sb01g041200
Sb01g041220
Sb01g041230
Sb01g041240
Sb01g041260
Sb01g041270
Sb01g041290
Sb01g041320
Sb01g041340
Sb01g041360
Sb01g041410
Sb01g041420
Sb01g041425
Sb01g041430
Sb01g041440
Sb01g041450
Sb01g041460
Sb01g041470
Sb01g041480
Sb01g041490
Sb01g041500
Sb01g041510
Sb01g041520
Sb01g041540
Sb01g041550
Sb01g041570
Sb01g041580
Sb01g041610
Sb01g041640
Sb01g041650
Sb01g041710
Sb01g041750
Sb01g041760
Sb01g041770
Sb01g041780
Sb01g041800
Sb01g041810
Sb01g041830
Sb01g041840
Sb01g041870
Sb01g041890
Sb01g041910
Sb01g041930
Sb01g041940
Sb01g041950
Sb01g042000
Sb01g042010
Sb01g042040
Sb01g042050
Sb01g042110
Sb01g042120
Sb01g042160
Sb01g042180
Sb01g042195
Sb01g042200
Sb01g042210
Sb01g042250
Sb01g042260
Sb01g042270
Sb01g042300
Sb01g042310
Sb01g042330
Sb01g042350
Sb01g042370
Sb01g042400
Sb01g042410
Sb01g042440
Sb01g042450
Sb01g042460
Sb01g042470
Sb01g042510
Sb01g042530
Sb01g042550
Sb01g042560
Sb01g042570
Sb01g042600
Sb01g042640
Sb01g042650
Sb01g042670
Sb01g042680
Sb01g042720
Sb01g042750
Sb01g042770
Sb01g042780
Sb01g042800
Sb01g042815
Sb01g042820
Sb01g042830
Sb01g042840
Sb01g042860
Sb01g042870
Sb01g042880
Sb01g042890
Sb01g042900
Sb01g042910
Sb01g042940
Sb01g042960
Sb01g042970
Sb01g042990
Sb01g043010
Sb01g043020
Sb01g043025
Sb01g043030
Sb01g043060
Sb01g043090
Sb01g043110
Sb01g043130
Sb01g043160
Sb01g043210
Sb01g043220
Sb01g043230
Sb01g043290
Sb01g043300
Sb01g043330
Sb01g043340
Sb01g043360
Sb01g043390
Sb01g043400
Sb01g043410
Sb01g043440
Sb01g043460
Sb01g043520
Sb01g043530
Sb01g043540
Sb01g043590
Sb01g043610
Sb01g043630
Sb01g043650
Sb01g043660
Sb01g043670
Sb01g043690
Sb01g043700
Sb01g043730
Sb01g043740
Sb01g043800
Sb01g043820
Sb01g043830
Sb01g043850
Sb01g043860
Sb01g043880
Sb01g043910
Sb01g043920
Sb01g043930
Sb01g043940
Sb01g043950
Sb01g043970
Sb01g044010
Sb01g044030
Sb01g044050
Sb01g044060
Sb01g044090
Sb01g044110
Sb01g044120
Sb01g044140
Sb01g044150
Sb01g044160
Sb01g044210
Sb01g044220
Sb01g044240
Sb01g044280
Sb01g044330
Sb01g044340
Sb01g044350
Sb01g044370
Sb01g044380
Sb01g044390
Sb01g044400
Sb01g044410
Sb01g044450
Sb01g044460
Sb01g044470
Sb01g044510
Sb01g044520
Sb01g044530
Sb01g044560
Sb01g044610
Sb01g044620
Sb01g044650
Sb01g044700
Sb01g044710
Sb01g044730
Sb01g044760
Sb01g044790
Sb01g044800
Sb01g044820
Sb01g044830
Sb01g044840
Sb01g044910
Sb01g044920
Sb01g044930
Sb01g044970
Sb01g045010
Sb01g045040
Sb01g045090
Sb01g045100
Sb01g045130
Sb01g045150
Sb01g045160
Sb01g045180
Sb01g045190
Sb01g045200
Sb01g045210
Sb01g045220
Sb01g045250
Sb01g045290
Sb01g045300
Sb01g045310
Sb01g045330
Sb01g045360
Sb01g045450
Sb01g045470
Sb01g045480
Sb01g045490
Sb01g045500
Sb01g045510
Sb01g045520
Sb01g045530
Sb01g045560
Sb01g045570
Sb01g045650
Sb01g045670
Sb01g045680
Sb01g045700
Sb01g045720
Sb01g045772
Sb01g045810
Sb01g045820
Sb01g045830
Sb01g045880
Sb01g045900
Sb01g045920
Sb01g045930
Sb01g045980
Sb01g045990
Sb01g046000
Sb01g046010
Sb01g046030
Sb01g046040
Sb01g046060
Sb01g046080
Sb01g046090
Sb01g046110
Sb01g046130
Sb01g046170
Sb01g046230
Sb01g046245
Sb01g046260
Sb01g046270
Sb01g046300
Sb01g046310
Sb01g046360
Sb01g046410
Sb01g046430
Sb01g046440
Sb01g046450
Sb01g046460
Sb01g046480
Sb01g046490
Sb01g046500
Sb01g046520
Sb01g046550
Sb01g046580
Sb01g046585
Sb01g046595
Sb01g046620
Sb01g046630
Sb01g046660
Sb01g046710
Sb01g046720
Sb01g046730
Sb01g046780
Sb01g046800
Sb01g046810
Sb01g046820
Sb01g046830
Sb01g046840
Sb01g046850
Sb01g046860
Sb01g046910
Sb01g046930
Sb01g046980
Sb01g047010
Sb01g047020
Sb01g047080
Sb01g047110
Sb01g047130
Sb01g047150
Sb01g047170
Sb01g047200
Sb01g047210
Sb01g047220
Sb01g047230
Sb01g047270
Sb01g047350
Sb01g047360
Sb01g047420
Sb01g047430
Sb01g047500
Sb01g047510
Sb01g047540
Sb01g047550
Sb01g047560
Sb01g047615
Sb01g047630
Sb01g047650
Sb01g047670
Sb01g047690
Sb01g047710
Sb01g047720
Sb01g047790
Sb01g047800
Sb01g047810
Sb01g047820
Sb01g047830
Sb01g047840
Sb01g047850
Sb01g047860
Sb01g047880
Sb01g047900
Sb01g047910
Sb01g047920
Sb01g047930
Sb01g047960
Sb01g047970
Sb01g048000
Sb01g048010
Sb01g048070
Sb01g048090
Sb01g048095
Sb01g048100
Sb01g048120
Sb01g048130
Sb01g048160
Sb01g048190
Sb01g048240
Sb01g048260
Sb01g048270
Sb01g048280
Sb01g048310
Sb01g048340
Sb01g048360
Sb01g048370
Sb01g048380
Sb01g048390
Sb01g048410
Sb01g048430
Sb01g048450
Sb01g048470
Sb01g048500
Sb01g048510
Sb01g048520
Sb01g048540
Sb01g048570
Sb01g048590
Sb01g048600
Sb01g048610
Sb01g048660
Sb01g048690
Sb01g048720
Sb01g048760
Sb01g048790
Sb01g048795
Sb01g048800
Sb01g048830
Sb01g048840
Sb01g048870
Sb01g048880
Sb01g048900
Sb01g048920
Sb01g048950
Sb01g048960
Sb01g048990
Sb01g049010
Sb01g049030
Sb01g049070
Sb01g049100
Sb01g049120
Sb01g049140
Sb01g049150
Sb01g049160
Sb01g049175
Sb01g049180
Sb01g049190
Sb01g049200
Sb01g049220
Sb01g049240
Sb01g049250
Sb01g049290
Sb01g049300
Sb01g049305
Sb01g049320
Sb01g049330
Sb01g049340
Sb01g049350
Sb01g049360
Sb01g049390
Sb01g049410
Sb01g049420
Sb01g049430
Sb01g049450
Sb01g049480
Sb01g049490
Sb01g049500
Sb01g049510
Sb01g049550
Sb01g049560
Sb01g049570
Sb01g049610
Sb01g049620
Sb01g049630
Sb01g049650
[truncated: 8,235 more rows]

## Sheet: Trait ontology (TO)
AS6 Table. Sorghum drought responsive genes identified based on trait ontology
Trait ontology (TO)
Response to water deprivation(GO:0009414)	Leaf senescence (GO:00101550)	Chlorophyll content (TO:0000495)	Biochemical trait (TO:0000277)	Stay green	Combined non-redundant trait associated genes
Sb01g001660	Sb0012s010230	Sb0605s002010	Sb01g044870	Sb02g030830	Sb0012s010230
Sb01g003290	Sb0176s002010	Sb05g020160	Sb01g004040	Sb03g001100	Sb0176s002010
Sb01g003880	Sb01g000420	Sb05g020210			Sb01g000420
Sb01g007120	Sb01g002860	Sb05g020180			Sb01g001660
Sb01g007560	Sb01g002870	Sb05g020190			Sb01g002860
Sb01g008480	Sb01g002890	Sb05g020220			Sb01g002870
Sb01g010070	Sb01g006410	Sb05g020200			Sb01g002890
Sb01g011230	Sb01g007820	Sb05g020230			Sb01g003290
Sb01g014130	Sb01g011020	Sb05g020170			Sb01g003880
Sb01g014720	Sb01g011025	Sb05g020150			Sb01g004040
Sb01g016860	Sb01g017320	Sb01g037480			Sb01g006410
Sb01g019850	Sb01g023950	Sb03g046090			Sb01g007120
Sb01g028750	Sb01g026350				Sb01g007560
Sb01g029470	Sb01g030570				Sb01g007820
Sb01g031520	Sb01g035490				Sb01g008480
Sb01g031870	Sb01g036180				Sb01g010070
Sb01g037090	Sb01g039890				Sb01g011020
Sb01g039690	Sb01g041330				Sb01g011025
Sb01g039740	Sb01g044130				Sb01g011230
Sb01g039890	Sb01g046660				Sb01g014130
Sb01g040310	Sb01g049020				Sb01g014720
Sb01g046460	Sb02g002620				Sb01g016860
Sb01g047500	Sb02g006860				Sb01g017320
Sb01g047540	Sb02g007080				Sb01g019850
Sb01g048440	Sb02g007090				Sb01g023950
Sb01g050410	Sb02g007100				Sb01g026350
Sb02g002790	Sb02g007110				Sb01g028750
Sb02g003030	Sb02g007140				Sb01g029470
Sb02g008820	Sb02g007150				Sb01g030570
Sb02g010780	Sb02g007260				Sb01g031520
Sb02g010790	Sb02g008920				Sb01g031870
Sb02g010800	Sb02g008930				Sb01g035490
Sb02g010810	Sb02g022280				Sb01g036180
Sb02g010830	Sb02g022290				Sb01g037090
Sb02g022090	Sb02g028170				Sb01g037480
Sb02g024780	Sb02g029430				Sb01g039690
Sb02g025080	Sb02g030260				Sb01g039740
Sb02g025790	Sb02g031380				Sb01g039890
Sb02g026270	Sb02g032190				Sb01g040310
Sb02g028020	Sb02g032200				Sb01g041330
Sb02g028050	Sb02g032870				Sb01g044130
Sb02g028770	Sb02g043030				Sb01g044870
Sb02g029780	Sb03g001440				Sb01g046460
Sb02g035010	Sb03g009290				Sb01g046660
Sb02g035020	Sb03g010380				Sb01g047500
Sb02g043450	Sb03g027820				Sb01g047540
Sb03g000490	Sb03g027840				Sb01g048440
Sb03g001170	Sb03g029920				Sb01g049020
Sb03g004540	Sb03g030800				Sb01g050410
Sb03g006060	Sb03g034880				Sb02g002620
Sb03g008890	Sb03g035220				Sb02g002790
Sb03g026070	Sb03g037830				Sb02g003030
Sb03g026940	Sb03g038210				Sb02g006860
Sb03g028090	Sb03g040790				Sb02g007080
Sb03g028100	Sb03g042840				Sb02g007090
Sb03g028420	Sb03g042850				Sb02g007100
Sb03g034000	Sb03g043650				Sb02g007110
Sb03g034680	Sb03g043880				Sb02g007140
Sb03g039000	Sb03g044230				Sb02g007150
Sb03g039520	Sb03g044630				Sb02g007260
Sb03g039530	Sb03g044990				Sb02g008820
Sb03g039570	Sb04g000500				Sb02g008920
Sb03g039630	Sb04g001330				Sb02g008930
Sb03g039820	Sb04g005580				Sb02g010780
Sb03g040060	Sb04g009800				Sb02g010790
Sb03g044230	Sb04g020460				Sb02g010800
Sb03g046720	Sb04g021000				Sb02g010810
Sb04g002150	Sb04g022830				Sb02g010830
Sb04g004250	Sb04g023990				Sb02g022090
Sb04g006970	Sb04g028690				Sb02g022280
Sb04g009840	Sb04g030040				Sb02g022290
Sb04g011330	Sb04g034430				Sb02g024780
Sb04g017830	Sb04g035840				Sb02g025080
Sb04g023680	Sb04g036930				Sb02g025790
Sb04g026650	Sb04g037720				Sb02g026270
Sb04g027950	Sb04g038540				Sb02g028020
Sb04g028550	Sb05g005530				Sb02g028050
Sb04g030540	Sb05g005970				Sb02g028170
Sb04g031950	Sb05g013160				Sb02g028770
Sb04g032400	Sb05g013840				Sb02g029430
Sb04g032430	Sb05g018110				Sb02g029780
Sb04g036040	Sb05g019540				Sb02g030260
Sb04g036240	Sb05g026090				Sb02g030830
Sb04g037800	Sb05g027870				Sb02g031380
Sb05g001340	Sb05g027880				Sb02g032190
Sb05g005470	Sb06g002110				Sb02g032200
Sb05g017940	Sb06g002130				Sb02g032870
Sb05g017950	Sb06g002140				Sb02g035010
Sb05g021820	Sb06g002150				Sb02g035020
Sb06g000660	Sb06g002160				Sb02g043030
Sb06g002080	Sb06g002170				Sb02g043450
Sb06g010850	Sb06g005410				Sb03g000490
Sb06g018220	Sb06g013835				Sb03g001100
Sb06g018510	Sb06g017490				Sb03g001170
Sb06g022280	Sb06g017700				Sb03g001440
Sb06g022840	Sb06g019010				Sb03g004540
Sb06g025150	Sb06g030020				Sb03g006060
Sb06g025900	Sb06g033570				Sb03g008890
Sb06g031240	Sb07g000360				Sb03g009290
Sb07g001060	Sb07g019400				Sb03g010380
Sb07g003690	Sb07g021820				Sb03g026070
Sb07g007610	Sb07g023900				Sb03g026940
Sb07g021660	Sb07g025690				Sb03g027820
Sb07g022730	Sb07g026040				Sb03g027840
Sb07g022990	Sb08g003690				Sb03g028090
Sb07g023470	Sb08g003705				Sb03g028100
Sb07g024160	Sb08g003710				Sb03g028420
Sb07g028270	Sb08g005080				Sb03g029920
Sb07g028940	Sb08g010420				Sb03g030800
Sb08g001800	Sb08g013620				Sb03g034000
Sb08g002660	Sb08g013840				Sb03g034680
Sb08g004840	Sb08g014040				Sb03g034880
Sb08g005190	Sb08g014060				Sb03g035220
Sb08g005200	Sb08g014320				Sb03g037830
Sb08g017750	Sb08g021725				Sb03g038210
Sb08g019690	Sb08g022560				Sb03g039000
Sb08g019700	Sb09g021940				Sb03g039520
Sb08g020580	Sb09g025800				Sb03g039530
Sb08g020710	Sb09g026490				Sb03g039570
Sb08g021180	Sb09g028320				Sb03g039630
Sb09g002320	Sb09g029050				Sb03g039820
Sb09g003050	Sb10g004000				Sb03g040060
Sb09g003060	Sb10g008810				Sb03g040790
Sb09g003430	Sb10g009700				Sb03g042840
Sb09g017821	Sb10g009830				Sb03g042850
Sb09g019200	Sb10g009840				Sb03g043650
Sb09g022290	Sb10g009850				Sb03g043880
Sb09g022410	Sb10g010030				Sb03g044230
Sb09g022460	Sb10g012980				Sb03g044630
Sb09g022510	Sb10g024540				Sb03g044990
Sb09g022810	Sb10g028810				Sb03g046090
Sb09g023690	Sb10g030040				Sb03g046720
Sb09g026230					Sb04g000500
Sb09g026650					Sb04g001330
Sb09g029860					Sb04g002150
Sb09g030600					Sb04g004250
Sb10g000210					Sb04g005580
Sb10g003310					Sb04g006970
Sb10g003790					Sb04g009800
Sb10g005500					Sb04g009840
Sb10g007610					Sb04g011330
Sb10g008020					Sb04g017830
Sb10g008960					Sb04g020460
Sb10g013750					Sb04g021000
Sb10g023010					Sb04g022830
Sb10g023600					Sb04g023680
Sb10g025470					Sb04g023990
Sb10g027490					Sb04g026650
Sb10g030240					Sb04g027950
Sb10g030260					Sb04g028550
					Sb04g028690
					Sb04g030040
					Sb04g030540
					Sb04g031950
					Sb04g032400
					Sb04g032430
					Sb04g034430
					Sb04g035840
					Sb04g036040
					Sb04g036240
					Sb04g036930
					Sb04g037720
					Sb04g037800
					Sb04g038540
					Sb05g001340
					Sb05g005470
					Sb05g005530
					Sb05g005970
					Sb05g013160
					Sb05g013840
					Sb05g017940
					Sb05g017950
					Sb05g018110
					Sb05g019540
					Sb05g020150
					Sb05g020160
					Sb05g020170
					Sb05g020180
					Sb05g020190
					Sb05g020200
					Sb05g020210
					Sb05g020220
					Sb05g020230
					Sb05g021820
					Sb05g026090
					Sb05g027870
					Sb05g027880
					Sb0605s002010
					Sb06g000660
					Sb06g002080
					Sb06g002110
					Sb06g002130
					Sb06g002140
					Sb06g002150
					Sb06g002160
					Sb06g002170
					Sb06g005410
					Sb06g010850
					Sb06g013835
					Sb06g017490
					Sb06g017700
					Sb06g018220
					Sb06g018510
					Sb06g019010
					Sb06g022280
					Sb06g022840
					Sb06g025150
					Sb06g025900
					Sb06g030020
					Sb06g031240
					Sb06g033570
					Sb07g000360
					Sb07g001060
					Sb07g003690
					Sb07g007610
					Sb07g019400
					Sb07g021660
					Sb07g021820
					Sb07g022730
					Sb07g022990
					Sb07g023470
					Sb07g023900
					Sb07g024160
					Sb07g025690
					Sb07g026040
					Sb07g028270
					Sb07g028940
					Sb08g001800
					Sb08g002660
					Sb08g003690
					Sb08g003705
					Sb08g003710
					Sb08g004840
					Sb08g005080
					Sb08g005190
					Sb08g005200
					Sb08g010420
					Sb08g013620
					Sb08g013840
					Sb08g014040
					Sb08g014060
					Sb08g014320
					Sb08g017750
					Sb08g019690
					Sb08g019700
					Sb08g020580
					Sb08g020710
					Sb08g021180
					Sb08g021725
					Sb08g022560
					Sb09g002320
					Sb09g003050
					Sb09g003060
					Sb09g003430
					Sb09g017821
					Sb09g019200
					Sb09g021940
					Sb09g022290
					Sb09g022410
					Sb09g022460
					Sb09g022510
					Sb09g022810
					Sb09g023690
					Sb09g025800
					Sb09g026230
					Sb09g026490
					Sb09g026650
					Sb09g028320
					Sb09g029050
					Sb09g029860
					Sb09g030600
					Sb10g000210
					Sb10g003310
					Sb10g003790
					Sb10g004000
					Sb10g005500
					Sb10g007610
					Sb10g008020
					Sb10g008810
					Sb10g008960
					Sb10g009700
					Sb10g009830
					Sb10g009840
					Sb10g009850
					Sb10g010030
					Sb10g012980
					Sb10g013750
					Sb10g023010
					Sb10g023600
					Sb10g024540
					Sb10g025470
					Sb10g027490
					Sb10g028810
					Sb10g030040
					Sb10g030240
					Sb10g030260

## Sheet: Combined unique enriched genes
S6 Table. The combined description of enriched genes for sorghum drought response as identified based on the five plant ontology categories
EO	GO	GRO	PO	TO	Combined non-redundant	Enriched unique representative loci	*Final enriched unique single genes
Sb0012s002110	Sb01g001660	Sb0013s009050	Sb0176s002010	Sb0012s010230	Sb0012s002110	Sb0012s002110.1	Sb0012s002110
Sb0013s009050	Sb01g003290	Sb0013s009080	Sb01g001660	Sb0176s002010	Sb0012s010230	Sb0012s010230.1	Sb0012s010230
Sb0013s009080	Sb01g003880	Sb0013s009090	Sb01g003290	Sb01g000420	Sb0013s009050	Sb0013s009050.1	Sb0013s009050
Sb0013s009090	Sb01g005590	Sb0015s004030	Sb01g003880	Sb01g001660	Sb0013s009080	Sb0013s009080.1	Sb0013s009080
Sb0019s004510	Sb01g005990	Sb0199s002010	Sb01g005990	Sb01g002860	Sb0013s009090	Sb0013s009090.1	Sb0013s009090
Sb0199s002010	Sb01g006000	Sb01g000380	Sb01g006000	Sb01g002870	Sb0015s004030	Sb0019s004510.1	Sb0019s004510
Sb01g000470	Sb01g006960	Sb01g000460	Sb01g007120	Sb01g002890	Sb0019s004510	Sb0176s002010.1	Sb0176s002010
Sb01g000590	Sb01g007120	Sb01g000600	Sb01g008480	Sb01g003290	Sb0176s002010	Sb0199s002010.1	Sb0199s002010
Sb01g000600	Sb01g007560	Sb01g000850	Sb01g014720	Sb01g003880	Sb0199s002010	Sb01g000380.1	Sb01g000380
Sb01g000610	Sb01g008480	Sb01g000960	Sb01g017320	Sb01g004040	Sb01g000380	Sb01g000460.1	Sb01g000460
Sb01g000990	Sb01g010070	Sb01g001080	Sb01g019850	Sb01g006410	Sb01g000420	Sb01g000470.1	Sb01g000470
Sb01g001060	Sb01g013590	Sb01g002150	Sb01g031520	Sb01g007120	Sb01g000460	Sb01g000590.1	Sb01g000590
Sb01g001230	Sb01g014130	Sb01g002210	Sb01g031870	Sb01g007560	Sb01g000470	Sb01g000600.1	Sb01g000600
Sb01g001350	Sb01g014720	Sb01g002280	Sb01g037090	Sb01g007820	Sb01g000590	Sb01g000610.1	Sb01g000610
Sb01g001360	Sb01g019850	Sb01g002480	Sb01g039740	Sb01g008480	Sb01g000600	Sb01g000850.1	Sb01g000850
Sb01g001390	Sb01g028750	Sb01g003330	Sb01g039890	Sb01g010070	Sb01g000610	Sb01g000990.1	Sb01g000990
Sb01g001660	Sb01g029470	Sb01g003660	Sb01g040310	Sb01g011020	Sb01g000850	Sb01g001060.1	Sb01g001060
Sb01g002180	Sb01g031520	Sb01g003700	Sb01g046460	Sb01g011025	Sb01g000960	Sb01g001080.1	Sb01g001080
Sb01g002190	Sb01g031870	Sb01g003740	Sb01g047500	Sb01g011230	Sb01g000990	Sb01g001350.1	Sb01g001350
Sb01g002220	Sb01g039690	Sb01g003880	Sb01g047540	Sb01g014130	Sb01g001060	Sb01g001360.1	Sb01g001360
Sb01g002230	Sb01g039740	Sb01g004700	Sb02g003030	Sb01g014720	Sb01g001080	Sb01g001390.1	Sb01g001390
Sb01g002610	Sb01g039890	Sb01g004875	Sb02g006860	Sb01g016860	Sb01g001230	Sb01g001390.2	Sb01g001660
Sb01g002880	Sb01g040310	Sb01g004880	Sb02g010780	Sb01g017320	Sb01g001350	Sb01g001390.3	Sb01g002150
Sb01g003100	Sb01g046460	Sb01g004910	Sb02g010790	Sb01g019850	Sb01g001360	Sb01g001660.1	Sb01g002180
Sb01g003140	Sb01g047500	Sb01g005010	Sb02g010800	Sb01g023950	Sb01g001390	Sb01g001660.2	Sb01g002190
Sb01g003270	Sb01g047540	Sb01g005570	Sb02g010810	Sb01g026350	Sb01g001660	Sb01g001660.3	Sb01g002210
Sb01g003310	Sb01g048440	Sb01g005860	Sb02g010830	Sb01g028750	Sb01g002150	Sb01g002150.1	Sb01g002230
Sb01g003500	Sb01g050410	Sb01g006330	Sb02g022090	Sb01g029470	Sb01g002180	Sb01g002150.2	Sb01g002280
Sb01g003560	Sb02g002790	Sb01g006480	Sb02g022210	Sb01g030570	Sb01g002190	Sb01g002180.1	Sb01g002480
Sb01g003600	Sb02g003030	Sb01g006900	Sb02g025080	Sb01g031520	Sb01g002210	Sb01g002190.1	Sb01g002610
Sb01g003670	Sb02g003090	Sb01g007500	Sb02g025790	Sb01g031870	Sb01g002220	Sb01g002190.2	Sb01g003270
Sb01g003700	Sb02g010780	Sb01g007580	Sb02g028770	Sb01g035490	Sb01g002230	Sb01g002190.3	Sb01g003290
Sb01g003710	Sb02g010790	Sb01g007690	Sb02g029780	Sb01g036180	Sb01g002280	Sb01g002210.1	Sb01g003310
Sb01g003720	Sb02g010800	Sb01g007790	Sb02g030040	Sb01g037090	Sb01g002480	Sb01g002230.1	Sb01g003330
Sb01g003780	Sb02g010810	Sb01g008230	Sb02g038130	Sb01g037480	Sb01g002610	Sb01g002280.1	Sb01g003600
Sb01g003820	Sb02g010830	Sb01g008390	Sb02g041470	Sb01g039690	Sb01g002860	Sb01g002480.1	Sb01g003660
Sb01g004200	Sb02g022090	Sb01g008420	Sb02g043450	Sb01g039740	Sb01g002870	Sb01g002610.1	Sb01g003670
Sb01g004480	Sb02g022210	Sb01g008730	Sb03g009290	Sb01g039890	Sb01g002880	Sb01g003270.1	Sb01g003700
Sb01g004510	Sb02g025080	Sb01g008850	Sb03g027840	Sb01g040310	Sb01g002890	Sb01g003290.1	Sb01g003710
Sb01g004520	Sb02g025790	Sb01g008920	Sb03g034000	Sb01g041330	Sb01g003100	Sb01g003290.2	Sb01g003740
Sb01g004630	Sb02g028020	Sb01g009560	Sb03g039000	Sb01g044130	Sb01g003140	Sb01g003310.1	Sb01g003780
Sb01g004700	Sb02g028050	Sb01g009570	Sb03g039530	Sb01g044870	Sb01g003270	Sb01g003330.1	Sb01g003820
Sb01g004840	Sb02g028770	Sb01g009890	Sb03g039630	Sb01g046460	Sb01g003290	Sb01g003600.1	Sb01g003880
Sb01g004875	Sb02g029780	Sb01g009900	Sb03g039820	Sb01g046660	Sb01g003310	Sb01g003660.1	Sb01g004040
Sb01g004880	Sb10g027490	Sb01g010060	Sb03g040060	Sb01g047500	Sb01g003330	Sb01g003670.1	Sb01g004480
Sb01g004910	Sb02g038130	Sb01g010280	Sb03g044630	Sb01g047540	Sb01g003500	Sb01g003700.1	Sb01g004510
Sb01g004970	Sb02g041470	Sb01g010710	Sb03g044990	Sb01g048440	Sb01g003560	Sb01g003710.1	Sb01g004520
Sb01g005000	Sb03g000490	Sb01g010930	Sb04g004250	Sb01g049020	Sb01g003600	Sb01g003740.1	Sb01g004630
Sb01g005010	Sb03g004540	Sb01g011220	Sb04g006970	Sb01g050410	Sb01g003660	Sb01g003740.2	Sb01g004700
Sb01g005280	Sb03g006060	Sb01g012680	Sb04g009800	Sb02g002620	Sb01g003670	Sb01g003780.1	Sb01g004840
Sb01g005320	Sb03g026070	Sb01g014825	Sb04g017830	Sb02g002790	Sb01g003700	Sb01g003820.1	Sb01g004970
Sb01g005460	Sb03g026940	Sb01g015400	Sb04g021000	Sb02g003030	Sb01g003710	Sb01g003880.1	Sb01g005000
Sb01g005570	Sb03g034000	Sb01g015770	Sb04g026650	Sb02g006860	Sb01g003720	Sb01g004040.1	Sb01g005010
Sb01g005650	Sb03g034680	Sb01g016810	Sb04g031950	Sb02g007080	Sb01g003740	Sb01g004480.1	Sb01g005280
Sb01g005670	Sb03g037370	Sb01g017050	Sb04g032430	Sb02g007090	Sb01g003780	Sb01g004510.1	Sb01g005570
Sb01g005680	Sb03g039000	Sb01g017460	Sb04g036040	Sb02g007100	Sb01g003820	Sb01g004520.1	Sb01g005590
Sb01g005960	Sb03g039520	Sb01g017790	Sb04g037800	Sb02g007110	Sb01g003880	Sb01g004520.2	Sb01g005650
Sb01g006220	Sb03g039530	Sb01g017905	Sb05g001340	Sb02g007140	Sb01g004040	Sb01g004630.1	Sb01g005670
Sb01g006310	Sb03g039570	Sb01g019320	Sb05g005470	Sb02g007150	Sb01g004200	Sb01g004700.1	Sb01g005680
Sb01g006330	Sb03g039630	Sb01g019490	Sb05g017940	Sb02g007260	Sb01g004480	Sb01g004840.1	Sb01g005860
Sb01g006480	Sb03g039820	Sb01g019770	Sb05g017950	Sb02g008820	Sb01g004510	Sb01g004970.1	Sb01g005960
Sb01g006680	Sb03g040060	Sb01g019840	Sb05g019540	Sb02g008920	Sb01g004520	Sb01g005000.1	Sb01g005990
Sb01g006750	Sb03g044230	Sb01g019930	Sb06g018510	Sb02g008930	Sb01g004630	Sb01g005010.1	Sb01g006000
Sb01g007080	Sb03g046720	Sb01g020010	Sb06g022280	Sb02g010780	Sb01g004700	Sb01g005280.1	Sb01g006220
Sb01g007120	Sb04g004250	Sb01g021490	Sb06g022750	Sb02g010790	Sb01g004840	Sb01g005570.1	Sb01g006310
Sb01g007500	Sb04g006970	Sb01g023750	Sb06g022840	Sb02g010800	Sb01g004875	Sb01g005570.2	Sb01g006330
Sb01g007580	Sb04g011330	Sb01g028470	Sb06g025150	Sb02g010810	Sb01g004880	Sb01g005590.1	Sb01g006410
Sb01g007690	Sb04g017830	Sb01g028560	Sb06g031240	Sb02g010830	Sb01g004910	Sb01g005650.1	Sb01g006480
Sb01g007710	Sb04g026650	Sb01g028740	Sb06g033570	Sb02g022090	Sb01g004970	Sb01g005670.1	Sb01g006680
Sb01g007880	Sb04g028550	Sb01g028870	Sb07g022990	Sb02g022280	Sb01g005000	Sb01g005680.1	Sb01g006750
Sb01g007900	Sb04g030540	Sb01g028940	Sb07g023470	Sb02g022290	Sb01g005010	Sb01g005860.1	Sb01g006960
Sb01g008040	Sb04g032430	Sb01g029060	Sb07g023900	Sb02g024780	Sb01g005280	Sb01g005860.2	Sb01g007080
Sb01g008280	Sb04g036040	Sb01g029230	Sb07g028270	Sb02g025080	Sb01g005320	Sb01g005960.1	Sb01g007120
Sb01g008290	Sb04g036240	Sb01g030120	Sb07g028940	Sb02g025790	Sb01g005460	Sb01g005990.1	Sb01g007500
Sb01g008450	Sb04g037800	Sb01g030180	Sb08g002660	Sb02g026270	Sb01g005570	Sb01g006000.1	Sb01g007560
Sb01g008480	Sb05g005470	Sb01g030340	Sb08g005080	Sb02g028020	Sb01g005590	Sb01g006220.1	Sb01g007580
Sb01g008560	Sb05g021820	Sb01g032280	Sb08g010420	Sb02g028050	Sb01g005650	Sb01g006310.1	Sb01g007690
Sb01g008690	Sb06g000660	Sb01g032430	Sb08g014060	Sb02g028170	Sb01g005670	Sb01g006330.1	Sb01g007710
Sb01g008730	Sb06g002080	Sb01g033060	Sb08g019690	Sb02g028770	Sb01g005680	Sb01g006410.1	Sb01g007790
Sb01g008860	Sb06g018220	Sb01g033340	Sb08g019700	Sb02g029430	Sb01g005860	Sb01g006480.1	Sb01g007820
Sb01g008920	Sb06g018510	Sb01g035130	Sb09g002320	Sb02g029780	Sb01g005960	Sb01g006480.2	Sb01g007880
Sb01g008970	Sb06g022280	Sb01g035250	Sb09g017821	Sb02g030260	Sb01g005990	Sb01g006680.1	Sb01g007900
Sb01g009520	Sb06g022840	Sb01g035740	Sb09g019200	Sb02g030830	Sb01g006000	Sb01g006680.2	Sb01g008040
Sb01g009560	Sb06g025150	Sb01g036580	Sb09g021940	Sb02g031380	Sb01g006220	Sb01g006680.3	Sb01g008280
Sb01g009570	Sb06g025900	Sb01g036630	Sb09g022290	Sb02g032190	Sb01g006310	Sb01g006750.1	Sb01g008390
Sb01g010050	Sb06g031240	Sb01g036830	Sb09g022810	Sb02g032200	Sb01g006330	Sb01g006960.1	Sb01g008450
Sb01g010060	Sb07g001060	Sb01g037000	Sb09g029860	Sb02g032870	Sb01g006410	Sb01g007080.1	Sb01g008480
Sb01g010220	Sb07g003690	Sb01g037570	Sb09g030600	Sb02g035010	Sb01g006480	Sb01g007120.1	Sb01g008560
Sb01g010280	Sb07g007610	Sb01g038080	Sb10g003310	Sb02g035020	Sb01g006680	Sb01g007500.1	Sb01g008690
Sb01g010330	Sb07g023470	Sb01g038260	Sb10g005500	Sb02g043030	Sb01g006750	Sb01g007500.2	Sb01g008730
Sb01g010390	Sb07g024160	Sb01g038560	Sb10g007610	Sb02g043450	Sb01g006900	Sb01g007560.1	Sb01g008860
Sb01g010540	Sb07g028270	Sb01g039570	Sb10g008020	Sb03g000490	Sb01g006960	Sb01g007560.2	Sb01g008920
Sb01g010550	Sb07g028940	Sb01g039660	Sb10g008810	Sb03g001100	Sb01g007080	Sb01g007580.1	Sb01g008970
Sb01g010560	Sb08g001800	Sb01g039910	Sb10g009170	Sb03g001170	Sb01g007120	Sb01g007580.2	Sb01g009560
Sb01g010630	Sb08g002660	Sb01g039915	Sb10g025470	Sb03g001440	Sb01g007500	Sb01g007580.3	Sb01g009570
Sb01g010800	Sb08g004840	Sb01g040220	Sb10g027490	Sb03g004540	Sb01g007560	Sb01g007580.4	Sb01g009890
Sb01g011260	Sb08g005190	Sb01g040570	Sb10g030240	Sb03g006060	Sb01g007580	Sb01g007580.5	Sb01g009900
Sb01g011280	Sb08g005200	Sb01g040750	Sb10g030260	Sb03g008890	Sb01g007690	Sb01g007690.1	Sb01g010060
Sb01g011370	Sb08g017750	Sb01g041140		Sb03g009290	Sb01g007710	Sb01g007710.1	Sb01g010070
Sb01g011640	Sb08g019700	Sb01g041320		Sb03g010380	Sb01g007790	Sb01g007790.1	Sb01g010280
Sb01g011720	Sb08g020580	Sb01g041360		Sb03g026070	Sb01g007820	Sb01g007820.1	Sb01g010330
Sb01g011740	Sb08g020710	Sb01g041460		Sb03g026940	Sb01g007880	Sb01g007880.1	Sb01g010390
Sb01g011960	Sb08g021180	Sb01g041500		Sb03g027820	Sb01g007900	Sb01g007900.1	Sb01g010540
Sb01g012700	Sb09g003050	Sb01g042400		Sb03g027840	Sb01g008040	Sb01g008040.1	Sb01g010550
Sb01g012710	Sb09g003060	Sb01g042750		Sb03g028090	Sb01g008230	Sb01g008040.2	Sb01g010560
Sb01g012890	Sb09g003430	Sb01g043020		Sb03g028100	Sb01g008280	Sb01g008040.3	Sb01g010630
Sb01g013380	Sb09g017821	Sb01g043060		Sb03g028420	Sb01g008290	Sb01g008280.1	Sb01g010710
Sb01g013390	Sb09g019200	Sb01g043220		Sb03g029920	Sb01g008390	Sb01g008390.1	Sb01g010800
Sb01g014470	Sb09g022290	Sb01g043660		Sb03g030800	Sb01g008420	Sb01g008450.1	Sb01g010930
Sb01g015010	Sb09g022410	Sb01g044010		Sb03g034000	Sb01g008450	Sb01g008480.1	Sb01g011020
Sb01g015400	Sb09g022460	Sb01g044350		Sb03g034680	Sb01g008480	Sb01g008560.1	Sb01g011025
Sb01g015410	Sb09g022510	Sb01g045200		Sb03g034880	Sb01g008560	Sb01g008690.1	Sb01g011220
Sb01g015580	Sb09g022810	Sb01g045210		Sb03g035220	Sb01g008690	Sb01g008690.2	Sb01g011260
Sb01g015660	Sb09g026650	Sb01g045700		Sb03g037830	Sb01g008730	Sb01g008730.1	Sb01g011370
Sb01g015780	Sb09g030600	Sb01g045920		Sb03g038210	Sb01g008850	Sb01g008730.2	Sb01g011720
Sb01g016760	Sb10g000210	Sb01g046300		Sb03g039000	Sb01g008860	Sb01g008730.3	Sb01g011960
Sb01g016780	Sb10g003790	Sb01g046450		Sb03g039520	Sb01g008920	Sb01g008860.1	Sb01g012680
Sb01g016810	Sb10g005500	Sb01g046840		Sb03g039530	Sb01g008970	Sb01g008920.1	Sb01g012710
Sb01g016830	Sb10g007610	Sb01g046910		Sb03g039570	Sb01g009520	Sb01g008970.1	Sb01g012890
Sb01g017030	Sb10g008960	Sb01g047510		Sb03g039630	Sb01g009560	Sb01g009560.1	Sb01g013380
Sb01g017460	Sb10g013750	Sb01g047560		Sb03g039820	Sb01g009570	Sb01g009560.2	Sb01g013390
Sb01g017790	Sb10g023010	Sb01g047850		Sb03g040060	Sb01g009890	Sb01g009560.3	Sb01g013590
Sb01g018150	Sb10g023600	Sb01g048270		Sb03g040790	Sb01g009900	Sb01g009570.1	Sb01g014130
Sb01g018155	Sb10g025470	Sb01g050330		Sb03g042840	Sb01g010050	Sb01g009890.1	Sb01g014470
Sb01g018200	Sb10g030240	Sb01g050360		Sb03g042850	Sb01g010060	Sb01g009900.1	Sb01g014720
Sb01g018220	Sb10g030260	Sb02g001450		Sb03g043650	Sb01g010070	Sb01g010060.1	Sb01g015010
Sb01g018300		Sb02g002390		Sb03g043880	Sb01g010220	Sb01g010070.1	Sb01g015400
Sb01g019320		Sb02g002690		Sb03g044230	Sb01g010280	Sb01g010280.1	Sb01g015410
Sb01g019580		Sb02g002970		Sb03g044630	Sb01g010330	Sb01g010330.1	Sb01g015580
Sb01g019610		Sb02g003360		Sb03g044990	Sb01g010390	Sb01g010390.1	Sb01g015660
Sb01g019770		Sb02g003690		Sb03g046090	Sb01g010540	Sb01g010540.1	Sb01g015770
Sb01g019840		Sb02g003890		Sb03g046720	Sb01g010550	Sb01g010550.1	Sb01g016780
Sb01g019850		Sb02g004020		Sb04g000500	Sb01g010560	Sb01g010560.1	Sb01g016830
Sb01g020010		Sb02g004250		Sb04g001330	Sb01g010630	Sb01g010630.1	Sb01g017030
Sb01g020270		Sb02g004300		Sb04g002150	Sb01g010710	Sb01g010710.1	Sb01g017050
Sb01g021300		Sb02g004310		Sb04g004250	Sb01g010800	Sb01g010800.1	Sb01g017320
Sb01g021920		Sb02g004510		Sb04g005580	Sb01g010930	Sb01g010930.1	Sb01g017790
Sb01g022100		Sb02g004730		Sb04g006970	Sb01g011020	Sb01g011020.1	Sb01g017905
Sb01g022150		Sb02g004850		Sb04g009800	Sb01g011025	Sb01g011025.1	Sb01g018200
Sb01g023100		Sb02g004860		Sb04g009840	Sb01g011220	Sb01g011220.1	Sb01g018300
Sb01g023750		Sb02g004870		Sb04g011330	Sb01g011230	Sb01g011220.2	Sb01g019320
Sb01g025350		Sb02g005080		Sb04g017830	Sb01g011260	Sb01g011220.3	Sb01g019490
Sb01g025600		Sb02g006100		Sb04g020460	Sb01g011280	Sb01g011260.1	Sb01g019580
Sb01g025840		Sb02g006170		Sb04g021000	Sb01g011370	Sb01g011370.1	Sb01g019610
Sb01g025970		Sb02g006330		Sb04g022830	Sb01g011640	Sb01g011720.1	Sb01g019770
Sb01g026190		Sb02g007030		Sb04g023680	Sb01g011720	Sb01g011960.1	Sb01g019840
Sb01g026960		Sb02g007480		Sb04g023990	Sb01g011740	Sb01g012680.1	Sb01g019850
Sb01g026980		Sb02g008640		Sb04g026650	Sb01g011960	Sb01g012710.1	Sb01g019930
Sb01g027000		Sb02g009610		Sb04g027950	Sb01g012680	Sb01g012890.1	Sb01g020010
Sb01g027010		Sb02g009810		Sb04g028550	Sb01g012700	Sb01g013380.1	Sb01g021300
Sb01g027760		Sb02g010520		Sb04g028690	Sb01g012710	Sb01g013390.1	Sb01g021490
Sb01g027840		Sb02g013040		Sb04g030040	Sb01g012890	Sb01g013590.1	Sb01g021920
Sb01g027850		Sb02g013180		Sb04g030540	Sb01g013380	Sb01g014130.1	Sb01g022100
Sb01g027860		Sb02g015110		Sb04g031950	Sb01g013390	Sb01g014470.1	Sb01g022150
Sb01g028050		Sb02g017910		Sb04g032400	Sb01g013590	Sb01g014720.1	Sb01g023750
Sb01g028080		Sb02g018560		Sb04g032430	Sb01g014130	Sb01g015010.1	Sb01g023950
Sb01g028260		Sb02g018570		Sb04g034430	Sb01g014470	Sb01g015400.1	Sb01g025350
Sb01g028480		Sb02g020260		Sb04g035840	Sb01g014720	Sb01g015410.1	Sb01g025840
Sb01g028560		Sb02g020360		Sb04g036040	Sb01g014825	Sb01g015580.1	Sb01g026350
Sb01g028610		Sb02g020850		Sb04g036240	Sb01g015010	Sb01g015660.1	Sb01g026960
Sb01g028640		Sb02g022570		Sb04g036930	Sb01g015400	Sb01g015770.1	Sb01g026980
Sb01g028740		Sb02g022580		Sb04g037720	Sb01g015410	Sb01g016780.1	Sb01g027000
Sb01g028780		Sb02g022770		Sb04g037800	Sb01g015580	Sb01g016830.1	Sb01g027010
Sb01g028795		Sb02g025180		Sb04g038540	Sb01g015660	Sb01g017030.1	Sb01g027760
Sb01g028810		Sb02g025790		Sb05g001340	Sb01g015770	Sb01g017050.1	Sb01g027840
Sb01g028830		Sb02g025960		Sb05g005470	Sb01g015780	Sb01g017320.1	Sb01g027860
Sb01g028980		Sb02g028500		Sb05g005530	Sb01g016760	Sb01g017790.1	Sb01g028470
Sb01g029210		Sb02g028540		Sb05g005970	Sb01g016780	Sb01g017905.1	Sb01g028560
Sb01g029220		Sb02g029260		Sb05g013160	Sb01g016810	Sb01g018200.1	Sb01g028610
Sb01g029250		Sb02g029380		Sb05g013840	Sb01g016830	Sb01g018300.1	Sb01g028640
Sb01g029260		Sb02g029400		Sb05g017940	Sb01g016860	Sb01g019320.1	Sb01g028740
Sb01g029270		Sb02g029480		Sb05g017950	Sb01g017030	Sb01g019490.1	Sb01g028750
Sb01g029273		Sb02g029840		Sb05g018110	Sb01g017050	Sb01g019580.1	Sb01g028780
Sb01g029310		Sb02g029900		Sb05g019540	Sb01g017320	Sb01g019610.1	Sb01g028795
Sb01g029410		Sb02g030450		Sb05g020150	Sb01g017460	Sb01g019610.2	Sb01g028810
Sb01g029610		Sb02g030870		Sb05g020160	Sb01g017790	Sb01g019770.1	Sb01g028830
Sb01g029620		Sb02g031020		Sb05g020170	Sb01g017905	Sb01g019840.1	Sb01g028870
Sb01g029630		Sb02g031050		Sb05g020180	Sb01g018150	Sb01g019850.1	Sb01g028940
Sb01g029640		Sb02g031140		Sb05g020190	Sb01g018155	Sb01g019930.1	Sb01g028980
Sb01g029750		Sb02g031600		Sb05g020200	Sb01g018200	Sb01g020010.1	Sb01g029060
Sb01g029790		Sb02g031930		Sb05g020210	Sb01g018220	Sb01g021300.1	Sb01g029220
Sb01g029930		Sb02g032040		Sb05g020220	Sb01g018300	Sb01g021490.1	Sb01g029230
Sb01g030070		Sb02g032090		Sb05g020230	Sb01g019320	Sb01g021920.1	Sb01g029250
Sb01g030340		Sb02g032800		Sb05g021820	Sb01g019490	Sb01g022100.1	Sb01g029260
Sb01g030580		Sb02g032810		Sb05g026090	Sb01g019580	Sb01g022150.1	Sb01g029270
Sb01g030870		Sb02g033400		Sb05g027870	Sb01g019610	Sb01g023750.1	Sb01g029273
Sb01g030880		Sb02g033530		Sb05g027880	Sb01g019770	Sb01g023750.2	Sb01g029310
Sb01g030890		Sb02g033630		Sb0605s002010	Sb01g019840	Sb01g023750.3	Sb01g029470
Sb01g030940		Sb02g033710		Sb06g000660	Sb01g019850	Sb01g023750.4	Sb01g029610
Sb01g030950		Sb02g033920		Sb06g002080	Sb01g019930	Sb01g023750.5	Sb01g029620
Sb01g030970		Sb02g033960		Sb06g002110	Sb01g020010	Sb01g023950.1	Sb01g029630
Sb01g031120		Sb02g034000		Sb06g002130	Sb01g020270	Sb01g023950.2	Sb01g029750
Sb01g031430		Sb02g034490		Sb06g002140	Sb01g021300	Sb01g025350.1	Sb01g029790
Sb01g031790		Sb02g034520		Sb06g002150	Sb01g021490	Sb01g025840.1	Sb01g030120
Sb01g032210		Sb02g036260		Sb06g002160	Sb01g021920	Sb01g026350.1	Sb01g030180
Sb01g032280		Sb02g037260		Sb06g002170	Sb01g022100	Sb01g026960.1	Sb01g030340
Sb01g032420		Sb02g037410		Sb06g005410	Sb01g022150	Sb01g026980.1	Sb01g030570
Sb01g032430		Sb02g037720		Sb06g010850	Sb01g023100	Sb01g027000.1	Sb01g030580
Sb01g032660		Sb02g037950		Sb06g013835	Sb01g023750	Sb01g027010.1	Sb01g030870
Sb01g032950		Sb02g038010		Sb06g017490	Sb01g023950	Sb01g027760.1	Sb01g030880
Sb01g032960		Sb02g038280		Sb06g017700	Sb01g025350	Sb01g027840.1	Sb01g031120
Sb01g032970		Sb02g038365		Sb06g018220	Sb01g025600	Sb01g027860.1	Sb01g031520
Sb01g032980		Sb02g038370		Sb06g018510	Sb01g025840	Sb01g027860.2	Sb01g031870
Sb01g032990		Sb02g038380		Sb06g019010	Sb01g025970	Sb01g028470.1	Sb01g032210
Sb01g033060		Sb02g038600		Sb06g022280	Sb01g026190	Sb01g028560.1	Sb01g032280
Sb01g033340		Sb02g038750		Sb06g022840	Sb01g026350	Sb01g028610.1	Sb01g032420
Sb01g033520		Sb02g039166		Sb06g025150	Sb01g026960	Sb01g028640.1	Sb01g032950
Sb01g033750		Sb02g039260		Sb06g025900	Sb01g026980	Sb01g028740.1	Sb01g032960
Sb01g033870		Sb02g039270		Sb06g030020	Sb01g027000	Sb01g028740.2	Sb01g032970
Sb01g034060		Sb02g039390		Sb06g031240	Sb01g027010	Sb01g028750.1	Sb01g032980
Sb01g034230		Sb02g039650		Sb06g033570	Sb01g027760	Sb01g028780.1	Sb01g032990
Sb01g034480		Sb02g040060		Sb07g000360	Sb01g027840	Sb01g028795.1	Sb01g033060
Sb01g034870		Sb02g040470		Sb07g001060	Sb01g027850	Sb01g028810.1	Sb01g033340
Sb01g034890		Sb02g040970		Sb07g003690	Sb01g027860	Sb01g028830.1	Sb01g033520
Sb01g034900		Sb02g040990		Sb07g007610	Sb01g028050	Sb01g028870.1	Sb01g033750
Sb01g035090		Sb02g041180		Sb07g019400	Sb01g028080	Sb01g028940.1	Sb01g033870
Sb01g035250		Sb02g042710		Sb07g021660	Sb01g028260	Sb01g028980.1	Sb01g034060
Sb01g035290		Sb02g043810		Sb07g021820	Sb01g028470	Sb01g029060.1	Sb01g034480
Sb01g035380		Sb02g043940		Sb07g022730	Sb01g028480	Sb01g029220.1	Sb01g034870
Sb01g035400		Sb02g044060		Sb07g022990	Sb01g028560	Sb01g029230.1	Sb01g034890
Sb01g035740		Sb03g000280		Sb07g023470	Sb01g028610	Sb01g029250.1	Sb01g034900
Sb01g035750		Sb03g000910		Sb07g023900	Sb01g028640	Sb01g029260.1	Sb01g035090
Sb01g035890		Sb03g002080		Sb07g024160	Sb01g028740	Sb01g029270.1	Sb01g035130
Sb01g036190		Sb03g002620		Sb07g025690	Sb01g028750	Sb01g029273.1	Sb01g035290
Sb01g036250		Sb03g002730		Sb07g026040	Sb01g028780	Sb01g029310.1	Sb01g035380
Sb01g036340		Sb03g003250		Sb07g028270	Sb01g028795	Sb01g029470.1	Sb01g035400
Sb01g036580		Sb03g003510		Sb07g028940	Sb01g028810	Sb01g029610.1	Sb01g035490
Sb01g036590		Sb03g003825		Sb08g001800	Sb01g028830	Sb01g029620.1	Sb01g035740
Sb01g036800		Sb03g004580		Sb08g002660	Sb01g028870	Sb01g029630.1	Sb01g035750
Sb01g036830		Sb03g004750		Sb08g003690	Sb01g028940	Sb01g029750.1	Sb01g035890
Sb01g037000		Sb03g006130		Sb08g003705	Sb01g028980	Sb01g029750.2	Sb01g036180
Sb01g037010		Sb03g006420		Sb08g003710	Sb01g029060	Sb01g029750.3	Sb01g036190
Sb01g037310		Sb03g006450		Sb08g004840	Sb01g029210	Sb01g029790.1	Sb01g036250
Sb01g037350		Sb03g007080		Sb08g005080	Sb01g029220	Sb01g030120.1	Sb01g036340
Sb01g037380		Sb03g007200		Sb08g005190	Sb01g029230	Sb01g030180.1	Sb01g036590
Sb01g037440		Sb03g007840		Sb08g005200	Sb01g029250	Sb01g030340.1	Sb01g036800
Sb01g037480		Sb03g007850		Sb08g010420	Sb01g029260	Sb01g030570.1	Sb01g036830
Sb01g037500		Sb03g008870		Sb08g013620	Sb01g029270	Sb01g030570.2	Sb01g037000
Sb01g037570		Sb03g009210		Sb08g013840	Sb01g029273	Sb01g030580.1	Sb01g037010
Sb01g037920		Sb03g009260		Sb08g014040	Sb01g029310	Sb01g030870.1	Sb01g037090
Sb01g037940		Sb03g009290		Sb08g014060	Sb01g029410	Sb01g030880.1	Sb01g037310
Sb01g037950		Sb03g009580		Sb08g014320	Sb01g029470	Sb01g031120.1	Sb01g037380
Sb01g037960		Sb03g009770		Sb08g017750	Sb01g029610	Sb01g031520.1	Sb01g037440
Sb01g037970		Sb03g010550		Sb08g019690	Sb01g029620	Sb01g031520.2	Sb01g037480
Sb01g038030		Sb03g011050		Sb08g019700	Sb01g029630	Sb01g031870.1	Sb01g037570
Sb01g038035		Sb03g013260		Sb08g020580	Sb01g029640	Sb01g032210.1	Sb01g037920
Sb01g038080		Sb03g013290		Sb08g020710	Sb01g029750	Sb01g032280.1	Sb01g037940
Sb01g038260		Sb03g013790		Sb08g021180	Sb01g029790	Sb01g032280.2	Sb01g037950
Sb01g038670		Sb03g014380		Sb08g021725	Sb01g029930	Sb01g032420.1	Sb01g037960
Sb01g038730		Sb03g014430		Sb08g022560	Sb01g030070	Sb01g032950.1	Sb01g037970
Sb01g038760		Sb03g022140		Sb09g002320	Sb01g030120	Sb01g032960.1	Sb01g038080
Sb01g038990		Sb03g025200		Sb09g003050	Sb01g030180	Sb01g032970.1	Sb01g038560
Sb01g039000		Sb03g025350		Sb09g003060	Sb01g030340	Sb01g032980.1	Sb01g038670
Sb01g039660		Sb03g025500		Sb09g003430	Sb01g030570	Sb01g032990.1	Sb01g038730
Sb01g039850		Sb03g025520		Sb09g017821	Sb01g030580	Sb01g033060.1	Sb01g038760
Sb01g040010		Sb03g025580		Sb09g019200	Sb01g030870	Sb01g033340.1	Sb01g038990
Sb01g040030		Sb03g026040		Sb09g021940	Sb01g030880	Sb01g033520.1	Sb01g039000
Sb01g040050		Sb03g026350		Sb09g022290	Sb01g030890	Sb01g033750.1	Sb01g039570
Sb01g040110		Sb03g026990		Sb09g022410	Sb01g030940	Sb01g033870.1	Sb01g039660
Sb01g040180		Sb03g027030		Sb09g022460	Sb01g030950	Sb01g034060.1	Sb01g039690
Sb01g040230		Sb03g027040		Sb09g022510	Sb01g030970	Sb01g034480.1	Sb01g039740
Sb01g041190		Sb03g027730		Sb09g022810	Sb01g031120	Sb01g034870.1	Sb01g039890
Sb01g041240		Sb03g028020		Sb09g023690	Sb01g031430	Sb01g034870.2	Sb01g039910
Sb01g041410		Sb03g028060		Sb09g025800	Sb01g031520	Sb01g034890.1	Sb01g039915
Sb01g041460		Sb03g029420		Sb09g026230	Sb01g031790	Sb01g034900.1	Sb01g040010
Sb01g041750		Sb03g029840		Sb09g026490	Sb01g031870	Sb01g035090.1	Sb01g040050
Sb01g041800		Sb03g030370		Sb09g026650	Sb01g032210	Sb01g035130.1	Sb01g040110
Sb01g041830		Sb03g030500		Sb09g028320	Sb01g032280	Sb01g035290.1	Sb01g040180
Sb01g042200		Sb03g030660		Sb09g029050	Sb01g032420	Sb01g035380.1	Sb01g040220
Sb01g042260		Sb03g030740		Sb09g029860	Sb01g032430	Sb01g035400.1	Sb01g040570
Sb01g042360		Sb03g030840		Sb09g030600	Sb01g032660	Sb01g035490.1	Sb01g040750
Sb01g042750		Sb03g030910		Sb10g000210	Sb01g032950	Sb01g035740.1	Sb01g041140
Sb01g043020		Sb03g031290		Sb10g003310	Sb01g032960	Sb01g035750.1	Sb01g041190
Sb01g043060		Sb03g032290		Sb10g003790	Sb01g032970	Sb01g035890.1	Sb01g041240
Sb01g043220		Sb03g032530		Sb10g004000	Sb01g032980	Sb01g036180.1	Sb01g041320
Sb01g043330		Sb03g032660		Sb10g005500	Sb01g032990	Sb01g036190.1	Sb01g041330
Sb01g043700		Sb03g033110		Sb10g007610	Sb01g033060	Sb01g036250.1	Sb01g041460
Sb01g044010		Sb03g033920		Sb10g008020	Sb01g033340	Sb01g036340.1	Sb01g041750
Sb01g044510		Sb03g034330		Sb10g008810	Sb01g033520	Sb01g036590.1	Sb01g041800
Sb01g044530		Sb03g034340		Sb10g008960	Sb01g033750	Sb01g036800.1	Sb01g042200
Sb01g045090		Sb03g034970		Sb10g009700	Sb01g033870	Sb01g036800.2	Sb01g042260
Sb01g045210		Sb03g035280		Sb10g009830	Sb01g034060	Sb01g036830.1	Sb01g042360
Sb01g045330		Sb03g036030		Sb10g009840	Sb01g034230	Sb01g037000.1	Sb01g042400
Sb01g045900		Sb03g036840		Sb10g009850	Sb01g034480	Sb01g037010.1	Sb01g042750
Sb01g045920		Sb03g037640		Sb10g010030	Sb01g034870	Sb01g037090.1	Sb01g043020
Sb01g046360		Sb03g037645		Sb10g012980	Sb01g034890	Sb01g037310.1	Sb01g043060
Sb01g046430		Sb03g038020		Sb10g013750	Sb01g034900	Sb01g037380.1	Sb01g043220
Sb01g046490		Sb03g038960		Sb10g023010	Sb01g035090	Sb01g037440.1	Sb01g043330
Sb01g046510		Sb03g040500		Sb10g023600	Sb01g035130	Sb01g037440.2	Sb01g043660
Sb01g046630		Sb03g042604		Sb10g024540	Sb01g035250	Sb01g037480.1	Sb01g043700
Sb01g046830		Sb03g042820		Sb10g025470	Sb01g035290	Sb01g037480.2	Sb01g044010
Sb01g046840		Sb03g043170		Sb10g027490	Sb01g035380	Sb01g037570.1	Sb01g044130
Sb01g046910		Sb03g044280		Sb10g028810	Sb01g035400	Sb01g037920.1	Sb01g044350
Sb01g046980		Sb03g044290		Sb10g030040	Sb01g035490	Sb01g037920.2	Sb01g044530
Sb01g047080		Sb03g044480		Sb10g030240	Sb01g035740	Sb01g037940.1	Sb01g044870
Sb01g047430		Sb03g044630		Sb10g030260	Sb01g035750	Sb01g037950.1	Sb01g045090
Sb01g047510		Sb03g045205			Sb01g035890	Sb01g037960.1	Sb01g045200
Sb01g047830		Sb03g045240			Sb01g036180	Sb01g037970.1	Sb01g045210
Sb01g047850		Sb03g045750			Sb01g036190	Sb01g038080.1	Sb01g045330
Sb01g047930		Sb03g047250			Sb01g036250	Sb01g038080.2	Sb01g045700
Sb01g047970		Sb04g000910			Sb01g036340	Sb01g038080.3	Sb01g045920
Sb01g048000		Sb04g001130			Sb01g036580	Sb01g038560.1	Sb01g046360
Sb01g048070		Sb04g001140			Sb01g036590	Sb01g038560.2	Sb01g046430
Sb01g048190		Sb04g001740			Sb01g036630	Sb01g038560.3	Sb01g046460
Sb01g048270		Sb04g003390			Sb01g036800	Sb01g038670.1	Sb01g046510
Sb01g048360		Sb04g003410			Sb01g036830	Sb01g038730.1	Sb01g046630
Sb01g048410		Sb04g003450			Sb01g037000	Sb01g038760.1	Sb01g046830
Sb01g048450		Sb04g003480			Sb01g037010	Sb01g038990.1	Sb01g046840
Sb01g048570		Sb04g003550			Sb01g037090	Sb01g039000.1	Sb01g046910
Sb01g048960		Sb04g004690			Sb01g037310	Sb01g039570.1	Sb01g046980
Sb01g049120		Sb04g005000			Sb01g037350	Sb01g039660.1	Sb01g047080
Sb01g049250		Sb04g005070			Sb01g037380	Sb01g039690.1	Sb01g047430
Sb01g049520		Sb04g005240			Sb01g037440	Sb01g039740.1	Sb01g047500
Sb01g049690		Sb04g005580			Sb01g037480	Sb01g039890.1	Sb01g047510
Sb01g050330		Sb04g006620			Sb01g037500	Sb01g039910.1	Sb01g047540
Sb01g050430		Sb04g006830			Sb01g037570	Sb01g039915.1	Sb01g047560
Sb01g050560		Sb04g006850			Sb01g037920	Sb01g040010.1	Sb01g047850
Sb01g050600		Sb04g007110			Sb01g037940	Sb01g040050.1	Sb01g047930
Sb0246s002010		Sb04g007170			Sb01g037950	Sb01g040110.1	Sb01g047970
Sb02g000280		Sb04g007760			Sb01g037960	Sb01g040180.1	Sb01g048000
Sb02g000680		Sb04g007940			Sb01g037970	Sb01g040180.2	Sb01g048070
Sb02g000830		Sb04g008500			Sb01g038030	Sb01g040220.1	Sb01g048190
Sb02g000840		Sb04g008740			Sb01g038035	Sb01g040570.1	Sb01g048270
Sb02g001100		Sb04g009828			Sb01g038080	Sb01g040750.1	Sb01g048360
Sb02g001600		Sb04g012230			Sb01g038260	Sb01g041140.1	Sb01g048410
Sb02g001610		Sb04g017430			Sb01g038560	Sb01g041190.1	Sb01g048440
Sb02g001613		Sb04g017500			Sb01g038670	Sb01g041240.1	Sb01g048450
Sb02g001710		Sb04g017830			Sb01g038730	Sb01g041320.1	Sb01g048570
Sb02g002130		Sb04g019250			Sb01g038760	Sb01g041330.1	Sb01g049020
Sb02g002150		Sb04g020670			Sb01g038990	Sb01g041460.1	Sb01g049250
Sb02g002660		Sb04g021130			Sb01g039000	Sb01g041460.2	Sb01g049520
Sb02g002690		Sb04g021280			Sb01g039570	Sb01g041460.3	Sb01g049690
Sb02g002950		Sb04g021380			Sb01g039660	Sb01g041750.1	Sb01g050330
Sb02g002960		Sb04g021990			Sb01g039690	Sb01g041800.1	Sb01g050360
Sb02g002970		Sb04g022350			Sb01g039740	Sb01g042200.1	Sb01g050410
Sb02g003110		Sb04g024150			Sb01g039850	Sb01g042260.1	Sb01g050430
Sb02g003120		Sb04g024180			Sb01g039890	Sb01g042260.2	Sb01g050560
Sb02g003310		Sb04g024320			Sb01g039910	Sb01g042260.3	Sb01g050600
Sb02g003320		Sb04g024500			Sb01g039915	Sb01g042360.1	Sb0246s002010
Sb02g003360		Sb04g025120			Sb01g040010	Sb01g042400.1	Sb02g000280
Sb02g003410		Sb04g025540			Sb01g040030	Sb01g042750.1	Sb02g000830
Sb02g003450		Sb04g025630			Sb01g040050	Sb01g043020.1	Sb02g000840
Sb02g003490		Sb04g025890			Sb01g040110	Sb01g043020.2	Sb02g001450
Sb02g003700		Sb04g026360			Sb01g040180	Sb01g043020.3	Sb02g001600
Sb02g003870		Sb04g026420			Sb01g040220	Sb01g043060.1	Sb02g001610
Sb02g003915		Sb04g026880			Sb01g040230	Sb01g043220.1	Sb02g001613
Sb02g004020		Sb04g026900			Sb01g040310	Sb01g043330.1	Sb02g001710
Sb02g004030		Sb04g027660			Sb01g040570	Sb01g043660.1	Sb02g002390
Sb02g004110		Sb04g028050			Sb01g040750	Sb01g043660.2	Sb02g002620
Sb02g004200		Sb04g028530			Sb01g041140	Sb01g043660.3	Sb02g002660
Sb02g004210		Sb04g028900			Sb01g041190	Sb01g043700.1	Sb02g002690
Sb02g004250		Sb04g029040			Sb01g041240	Sb01g044010.1	Sb02g002790
Sb02g004290		Sb04g029080			Sb01g041320	Sb01g044130.1	Sb02g002950
Sb02g004300		Sb04g029300			Sb01g041330	Sb01g044350.1	Sb02g002960
Sb02g004310		Sb04g029560			Sb01g041360	Sb01g044530.1	Sb02g002970
Sb02g004360		Sb04g029750			Sb01g041410	Sb01g044870.1	Sb02g003030
Sb02g004380		Sb04g029850			Sb01g041460	Sb01g045090.1	Sb02g003090
Sb02g004510		Sb04g029900			Sb01g041500	Sb01g045200.1	Sb02g003120
Sb02g004730		Sb04g029920			Sb01g041750	Sb01g045210.1	Sb02g003310
Sb02g004850		Sb04g029970			Sb01g041800	Sb01g045330.1	Sb02g003320
Sb02g004860		Sb04g030590			Sb01g041830	Sb01g045700.1	Sb02g003360
Sb02g004870		Sb04g030610			Sb01g042200	Sb01g045700.2	Sb02g003490
Sb02g005080		Sb04g032430			Sb01g042260	Sb01g045700.3	Sb02g003700
Sb02g005200		Sb04g032850			Sb01g042360	Sb01g045920.1	Sb02g003870
Sb02g005710		Sb04g032970			Sb01g042400	Sb01g045920.2	Sb02g004020
Sb02g005946		Sb04g033080			Sb01g042750	Sb01g045920.3	Sb02g004110
Sb02g006330		Sb04g034260			Sb01g043020	Sb01g046360.1	Sb02g004200
Sb02g006656		Sb04g034520			Sb01g043060	Sb01g046430.1	Sb02g004210
Sb02g007030		Sb04g034640			Sb01g043220	Sb01g046460.1	Sb02g004300
Sb02g007210		Sb04g034770			Sb01g043330	Sb01g046510.1	Sb02g004310
Sb02g007280		Sb04g035160			Sb01g043660	Sb01g046630.1	Sb02g004360
Sb02g007430		Sb04g035610			Sb01g043700	Sb01g046830.1	Sb02g004510
Sb02g007610		Sb04g035670			Sb01g044010	Sb01g046840.1	Sb02g004730
Sb02g008640		Sb04g036010			Sb01g044130	Sb01g046910.1	Sb02g004850
Sb02g009020		Sb04g036070			Sb01g044350	Sb01g046980.1	Sb02g004860
Sb02g009610		Sb04g036190			Sb01g044510	Sb01g047080.1	Sb02g004870
Sb02g009660		Sb04g036490			Sb01g044530	Sb01g047080.2	Sb02g005080
Sb02g009810		Sb04g036510			Sb01g044870	Sb01g047080.3	Sb02g005200
Sb02g010760		Sb04g037050			Sb01g045090	Sb01g047080.4	Sb02g005946
Sb02g011110		Sb04g037290			Sb01g045200	Sb01g047080.5	Sb02g006100
Sb02g011160		Sb04g037300			Sb01g045210	Sb01g047080.6	Sb02g006170
Sb02g011330		Sb04g037660			Sb01g045330	Sb01g047080.7	Sb02g006330
Sb02g012040		Sb04g037680			Sb01g045700	Sb01g047430.1	Sb02g006656
Sb02g013180		Sb04g037810			Sb01g045900	Sb01g047500.1	Sb02g006860
Sb02g018640		Sb04g038330			Sb01g045920	Sb01g047510.1	Sb02g007030
Sb02g019110		Sb04g038550			Sb01g046300	Sb01g047540.1	Sb02g007090
Sb02g019450		Sb0525s002010			Sb01g046360	Sb01g047560.1	Sb02g007100
Sb02g019490		Sb0598s002020			Sb01g046430	Sb01g047850.1	Sb02g007140
Sb02g021030		Sb05g000270			Sb01g046450	Sb01g047930.1	Sb02g007150
Sb02g021130		Sb05g001600			Sb01g046460	Sb01g047970.1	Sb02g007210
Sb02g022640		Sb05g001680			Sb01g046490	Sb01g048000.1	Sb02g007260
Sb02g022910		Sb05g002540			Sb01g046510	Sb01g048070.1	Sb02g007480
Sb02g023230		Sb05g002860			Sb01g046630	Sb01g048190.1	Sb02g008640
Sb02g023580		Sb05g002900			Sb01g046660	Sb01g048270.1	Sb02g008820
Sb02g024140		Sb05g003480			Sb01g046830	Sb01g048360.1	Sb02g008920
Sb02g024290		Sb05g003880			Sb01g046840	Sb01g048410.1	Sb02g008930
Sb02g024560		Sb05g004100			Sb01g046910	Sb01g048440.1	Sb02g009020
Sb02g024730		Sb05g005270			Sb01g046980	Sb01g048450.1	Sb02g009810
Sb02g024760		Sb05g005735			Sb01g047080	Sb01g048450.2	Sb02g010520
Sb02g024870		Sb05g006150			Sb01g047430	Sb01g048450.3	Sb02g010760
Sb02g024880		Sb05g006860			Sb01g047500	Sb01g048570.1	Sb02g010780
Sb02g025060		Sb05g007070			Sb01g047510	Sb01g049020.1	Sb02g010790
Sb02g025110		Sb05g008650			Sb01g047540	Sb01g049250.1	Sb02g010800
Sb02g025180		Sb05g009360			Sb01g047560	Sb01g049520.1	Sb02g010810
Sb02g025220		Sb05g014470			Sb01g047830	Sb01g049690.1	Sb02g010830
Sb02g025230		Sb05g015800			Sb01g047850	Sb01g049690.2	Sb02g011160
Sb02g025360		Sb05g018870			Sb01g047930	Sb01g050330.1	Sb02g011330
Sb02g025440		Sb05g018880			Sb01g047970	Sb01g050360.1	Sb02g012040
Sb02g025530		Sb05g019540			Sb01g048000	Sb01g050410.1	Sb02g013040
Sb02g025720		Sb05g019600			Sb01g048070	Sb01g050430.1	Sb02g013180
Sb02g025790		Sb05g019828			Sb01g048190	Sb01g050560.1	Sb02g017910
Sb02g025840		Sb05g020280			Sb01g048270	Sb01g050600.1	Sb02g018640
Sb02g025850		Sb05g022230			Sb01g048360	Sb0246s002010.1	Sb02g019110
Sb02g025920		Sb05g022470			Sb01g048410	Sb02g000280.1	Sb02g019450
Sb02g026140		Sb05g024560			Sb01g048440	Sb02g000830.1	Sb02g019490
Sb02g026280		Sb05g025180			Sb01g048450	Sb02g000830.2	Sb02g020260
Sb02g026490		Sb05g027730			Sb01g048570	Sb02g000840.1	Sb02g020360
Sb02g026560		Sb06g000390			Sb01g048960	Sb02g001450.1	Sb02g020850
Sb02g026570		Sb06g000410			Sb01g049020	Sb02g001600.1	Sb02g021030
Sb02g026680		Sb06g001120			Sb01g049120	Sb02g001610.1	Sb02g021130
Sb02g026790		Sb06g001240			Sb01g049250	Sb02g001613.1	Sb02g022090
Sb02g027080		Sb06g001320			Sb01g049520	Sb02g001710.1	Sb02g022210
Sb02g027360		Sb06g001820			Sb01g049690	Sb02g002390.1	Sb02g022280
Sb02g027860		Sb06g001960			Sb01g050330	Sb02g002390.2	Sb02g022290
Sb02g027900		Sb06g002000			Sb01g050360	Sb02g002620.1	Sb02g022580
Sb02g028000		Sb06g002010			Sb01g050410	Sb02g002660.1	Sb02g022640
Sb02g028130		Sb06g002020			Sb01g050430	Sb02g002690.1	Sb02g022770
Sb02g028190		Sb06g010020			Sb01g050560	Sb02g002790.1	Sb02g022910
Sb02g028210		Sb06g011601			Sb01g050600	Sb02g002950.1	Sb02g023230
Sb02g028630		Sb06g011641			Sb0246s002010	Sb02g002960.1	Sb02g023580
Sb02g028720		Sb06g012520			Sb02g000280	Sb02g002970.1	Sb02g024140
Sb02g029080		Sb06g013930			Sb02g000680	Sb02g003030.1	Sb02g024290
Sb02g029250		Sb06g013940			Sb02g000830	Sb02g003090.1	Sb02g024730
Sb02g029260		Sb06g014570			Sb02g000840	Sb02g003120.1	Sb02g024760
Sb02g029380		Sb06g014670			Sb02g001100	Sb02g003120.2	Sb02g024780
Sb02g029400		Sb06g015020			Sb02g001450	Sb02g003120.3	Sb02g024870
Sb02g029470		Sb06g016060			Sb02g001600	Sb02g003310.1	Sb02g024880
Sb02g029620		Sb06g016800			Sb02g001610	Sb02g003320.1	Sb02g025060
Sb02g029640		Sb06g016990			Sb02g001613	Sb02g003360.1	Sb02g025080
Sb02g029680		Sb06g017320			Sb02g001710	Sb02g003490.1	Sb02g025110
Sb02g029900		Sb06g017480			Sb02g002130	Sb02g003700.1	Sb02g025180
Sb02g030090		Sb06g018280			Sb02g002150	Sb02g003870.1	Sb02g025220
Sb02g030300		Sb06g018880			Sb02g002390	Sb02g004020.1	Sb02g025360
Sb02g030450		Sb06g019800			Sb02g002620	Sb02g004110.1	Sb02g025440
Sb02g030690		Sb06g020480			Sb02g002660	Sb02g004200.1	Sb02g025530
Sb02g030820		Sb06g020500			Sb02g002690	Sb02g004210.1	Sb02g025790
Sb02g030990		Sb06g020890			Sb02g002790	Sb02g004300.1	Sb02g025840
Sb02g031140		Sb06g021170			Sb02g002950	Sb02g004300.2	Sb02g025850
Sb02g031420		Sb06g021540			Sb02g002960	Sb02g004310.1	Sb02g025920
Sb02g031530		Sb06g021560			Sb02g002970	Sb02g004360.1	Sb02g025960
Sb02g031670		Sb06g021640			Sb02g003030	Sb02g004510.1	Sb02g026140
Sb02g031930		Sb06g021780			Sb02g003090	Sb02g004510.2	Sb02g026270
Sb02g032040		Sb06g021850			Sb02g003110	Sb02g004730.1	Sb02g026280
Sb02g032090		Sb06g023630			Sb02g003120	Sb02g004850.1	Sb02g026570
Sb02g032250		Sb06g023880			Sb02g003310	Sb02g004860.1	Sb02g026680
Sb02g032580		Sb06g024520			Sb02g003320	Sb02g004870.1	Sb02g026790
Sb02g032600		Sb06g025070			Sb02g003360	Sb02g005080.1	Sb02g027900
Sb02g032810		Sb06g025150			Sb02g003410	Sb02g005200.1	Sb02g028000
Sb02g032960		Sb06g025440			Sb02g003450	Sb02g005946.1	Sb02g028020
Sb02g033040		Sb06g026070			Sb02g003490	Sb02g006100.1	Sb02g028050
Sb02g033090		Sb06g027000			Sb02g003690	Sb02g006170.1	Sb02g028130
Sb02g033120		Sb06g027400			Sb02g003700	Sb02g006330.1	Sb02g028170
Sb02g033160		Sb06g027500			Sb02g003870	Sb02g006656.1	Sb02g028210
Sb02g033190		Sb06g027770			Sb02g003890	Sb02g006860.1	Sb02g028500
Sb02g033370		Sb06g027810			Sb02g003915	Sb02g007030.1	Sb02g028540
Sb02g033420		Sb06g028360			Sb02g004020	Sb02g007030.2	Sb02g028630
Sb02g033430		Sb06g028960			Sb02g004030	Sb02g007090.1	Sb02g028720
Sb02g033530		Sb06g028970			Sb02g004110	Sb02g007100.1	Sb02g028770
Sb02g033590		Sb06g029180			Sb02g004200	Sb02g007140.1	Sb02g029080
Sb02g033710		Sb06g030050			Sb02g004210	Sb02g007150.1	Sb02g029250
Sb02g033960		Sb06g030400			Sb02g004250	Sb02g007210.1	Sb02g029260
Sb02g034260		Sb06g030490			Sb02g004290	Sb02g007260.1	Sb02g029380
Sb02g034490		Sb06g030550			Sb02g004300	Sb02g007480.1	Sb02g029400
Sb02g034670		Sb06g030920			Sb02g004310	Sb02g007480.2	Sb02g029430
Sb02g034690		Sb06g031240			Sb02g004360	Sb02g007480.3	Sb02g029470
Sb02g034910		Sb06g031570			Sb02g004380	Sb02g008640.1	Sb02g029620
Sb02g034980		Sb06g031590			Sb02g004510	Sb02g008820.1	Sb02g029640
Sb02g035000		Sb06g032040			Sb02g004730	Sb02g008920.1	Sb02g029680
Sb02g035220		Sb06g032120			Sb02g004850	Sb02g008930.1	Sb02g029780
Sb02g035460		Sb06g032160			Sb02g004860	Sb02g009020.1	Sb02g029840
Sb02g035480		Sb06g032320			Sb02g004870	Sb02g009810.1	Sb02g029900
Sb02g035490		Sb06g032440			Sb02g005080	Sb02g010520.1	Sb02g030090
Sb02g035520		Sb06g032940			Sb02g005200	Sb02g010520.2	Sb02g030300
Sb02g035610		Sb06g033030			Sb02g005710	Sb02g010760.1	Sb02g030450
Sb02g035620		Sb06g033080			Sb02g005946	Sb02g010780.1	Sb02g030690
Sb02g035640		Sb06g033200			Sb02g006100	Sb02g010790.1	Sb02g030820
Sb02g035980		Sb06g033620			Sb02g006170	Sb02g010800.1	Sb02g030830
Sb02g036050		Sb06g033900			Sb02g006330	Sb02g010810.1	Sb02g030870
Sb02g036240		Sb06g034090			Sb02g006656	Sb02g010830.1	Sb02g030990
Sb02g036260		Sb07g000600			Sb02g006860	Sb02g011160.1	Sb02g031020
Sb02g036270		Sb07g000610			Sb02g007030	Sb02g011160.2	Sb02g031050
Sb02g036280		Sb07g000620			Sb02g007080	Sb02g011330.1	Sb02g031420
Sb02g036300		Sb07g001320			Sb02g007090	Sb02g012040.1	Sb02g031670
Sb02g036440		Sb07g001570			Sb02g007100	Sb02g013040.1	Sb02g031930
Sb02g036460		Sb07g001620			Sb02g007110	Sb02g013180.1	Sb02g032040
Sb02g036590		Sb07g001670			Sb02g007140	Sb02g017910.1	Sb02g032090
Sb02g037160		Sb07g002220			Sb02g007150	Sb02g017910.2	Sb02g032190
Sb02g037260		Sb07g002560			Sb02g007210	Sb02g018640.1	Sb02g032200
Sb02g037410		Sb07g002810			Sb02g007260	Sb02g019110.1	Sb02g032250
Sb02g037690		Sb07g002820			Sb02g007280	Sb02g019450.1	Sb02g032580
Sb02g037700		Sb07g002960			Sb02g007430	Sb02g019490.1	Sb02g032600
Sb02g037720		Sb07g003556			Sb02g007480	Sb02g020260.1	Sb02g032800
Sb02g037840		Sb07g004180			Sb02g007610	Sb02g020360.1	Sb02g032810
Sb02g037900		Sb07g004290			Sb02g008640	Sb02g020850.1	Sb02g032870
Sb02g038010		Sb07g004310			Sb02g008820	Sb02g021030.1	Sb02g032960
Sb02g038020		Sb07g005440			Sb02g008920	Sb02g021130.1	Sb02g033040
Sb02g038365		Sb07g005460			Sb02g008930	Sb02g022090.1	Sb02g033120
Sb02g038370		Sb07g006040			Sb02g009020	Sb02g022210.1	Sb02g033370
Sb02g038380		Sb07g006310			Sb02g009610	Sb02g022280.1	Sb02g033400
Sb02g038600		Sb07g006320			Sb02g009660	Sb02g022290.1	Sb02g033420
Sb02g038790		Sb07g006925			Sb02g009810	Sb02g022580.1	Sb02g033430
Sb02g039010		Sb07g006933			Sb02g010520	Sb02g022640.1	Sb02g033530
Sb02g039090		Sb07g006936			Sb02g010760	Sb02g022770.1	Sb02g033590
Sb02g039190		Sb07g006945			Sb02g010780	Sb02g022910.1	Sb02g033710
Sb02g039240		Sb07g012720			Sb02g010790	Sb02g023230.1	Sb02g033920
Sb02g039250		Sb07g014940			Sb02g010800	Sb02g023580.1	Sb02g033960
Sb02g039430		Sb07g014960			Sb02g010810	Sb02g024140.1	Sb02g034000
Sb02g039433		Sb07g020090			Sb02g010830	Sb02g024290.1	Sb02g034260
Sb02g039500		Sb07g020960			Sb02g011110	Sb02g024730.1	Sb02g034490
Sb02g039550		Sb07g021260			Sb02g011160	Sb02g024760.1	Sb02g034520
Sb02g039640		Sb07g023450			Sb02g011330	Sb02g024780.1	Sb02g034670
Sb02g039760		Sb07g023900			Sb02g012040	Sb02g024870.1	Sb02g034910
Sb02g040060		Sb07g024200			Sb02g013040	Sb02g024880.1	Sb02g034980
Sb02g040540		Sb07g024210			Sb02g013180	Sb02g025060.1	Sb02g035000
Sb02g040810		Sb07g024320			Sb02g015110	Sb02g025080.1	Sb02g035460
Sb02g041030		Sb07g024880			Sb02g017910	Sb02g025110.1	Sb02g035480
Sb02g041500		Sb07g025000			Sb02g018560	Sb02g025180.1	Sb02g035490
Sb02g041800		Sb07g025030			Sb02g018570	Sb02g025220.1	Sb02g035520
Sb02g041980		Sb07g025100			Sb02g018640	Sb02g025360.1	Sb02g035610
Sb02g042020		Sb07g025350			Sb02g019110	Sb02g025440.1	Sb02g035620
Sb02g042050		Sb07g026085			Sb02g019450	Sb02g025530.1	Sb02g035640
Sb02g042100		Sb07g026087			Sb02g019490	Sb02g025530.2	Sb02g035980
Sb02g042230		Sb07g026560			Sb02g020260	Sb02g025790.1	Sb02g036050
Sb02g042430		Sb07g028080			Sb02g020360	Sb02g025840.1	Sb02g036240
Sb02g042560		Sb07g028270			Sb02g020850	Sb02g025850.1	Sb02g036260
Sb02g042710		Sb07g028360			Sb02g021030	Sb02g025920.1	Sb02g036270
Sb02g043000		Sb07g028520			Sb02g021130	Sb02g025960.1	Sb02g036280
Sb02g043180		Sb07g028530			Sb02g022090	Sb02g026140.1	Sb02g036460
Sb02g043230		Sb07g029220			Sb02g022210	Sb02g026270.1	Sb02g036590
Sb02g043260		Sb0877s002010			Sb02g022280	Sb02g026280.1	Sb02g037160
Sb02g043270		Sb08g000280			Sb02g022290	Sb02g026570.1	Sb02g037260
Sb02g043350		Sb08g000450			Sb02g022570	Sb02g026680.1	Sb02g037410
Sb02g043730		Sb08g001160			Sb02g022580	Sb02g026790.1	Sb02g037690
Sb02g043810		Sb08g001646			Sb02g022640	Sb02g026790.2	Sb02g037700
Sb02g043840		Sb08g001870			Sb02g022770	Sb02g027900.1	Sb02g037720
Sb02g043940		Sb08g002660			Sb02g022910	Sb02g028000.1	Sb02g037840
Sb02g043950		Sb08g002670			Sb02g023230	Sb02g028020.1	Sb02g037950
Sb02g044010		Sb08g002680			Sb02g023580	Sb02g028050.1	Sb02g038130
Sb02g044060		Sb08g002690			Sb02g024140	Sb02g028130.1	Sb02g038365
Sb03g000280		Sb08g002850			Sb02g024290	Sb02g028170.1	Sb02g038370
Sb03g000480		Sb08g002890			Sb02g024560	Sb02g028210.1	Sb02g038380
Sb03g001200		Sb08g003330			Sb02g024730	Sb02g028500.1	Sb02g038600
Sb03g001240		Sb08g004270			Sb02g024760	Sb02g028540.1	Sb02g038750
Sb03g001320		Sb08g005260			Sb02g024780	Sb02g028540.2	Sb02g039010
Sb03g001570		Sb08g008200			Sb02g024870	Sb02g028630.1	Sb02g039090
Sb03g001870		Sb08g008320			Sb02g024880	Sb02g028720.1	Sb02g039166
Sb03g001875		Sb08g014280			Sb02g025060	Sb02g028770.1	Sb02g039240
Sb03g001920		Sb08g015010			Sb02g025080	Sb02g029080.1	Sb02g039250
Sb03g001930		Sb08g016560			Sb02g025110	Sb02g029250.1	Sb02g039260
Sb03g002450		Sb08g018240			Sb02g025180	Sb02g029260.1	Sb02g039270
Sb03g002620		Sb08g018630			Sb02g025220	Sb02g029380.1	Sb02g039390
Sb03g002730		Sb08g018650			Sb02g025230	Sb02g029400.1	Sb02g039430
Sb03g002780		Sb08g019090			Sb02g025360	Sb02g029430.1	Sb02g039433
Sb03g003150		Sb08g019580			Sb02g025440	Sb02g029470.1	Sb02g039500
Sb03g003650		Sb08g019600			Sb02g025530	Sb02g029620.1	Sb02g039550
Sb03g003760		Sb08g021610			Sb02g025720	Sb02g029640.1	Sb02g039640
Sb03g003810		Sb08g021920			Sb02g025790	Sb02g029640.2	Sb02g039650
Sb03g004000		Sb08g022210			Sb02g025840	Sb02g029640.3	Sb02g039760
Sb03g004340		Sb08g022740			Sb02g025850	Sb02g029640.4	Sb02g040060
Sb03g004560		Sb09g000350			Sb02g025920	Sb02g029680.1	Sb02g040540
Sb03g004730		Sb09g000810			Sb02g025960	Sb02g029780.1	Sb02g040810
Sb03g004750		Sb09g000970			Sb02g026140	Sb02g029840.1	Sb02g040970
Sb03g005360		Sb09g001110			Sb02g026270	Sb02g029900.1	Sb02g040990
Sb03g005370		Sb09g001500			Sb02g026280	Sb02g030090.1	Sb02g041030
Sb03g006070		Sb09g001600			Sb02g026490	Sb02g030300.1	Sb02g041180
Sb03g006090		Sb09g001660			Sb02g026560	Sb02g030450.1	Sb02g041470
Sb03g006120		Sb09g001680			Sb02g026570	Sb02g030690.1	Sb02g041800
Sb03g006130		Sb09g001930			Sb02g026680	Sb02g030820.1	Sb02g042050
Sb03g006220		Sb09g002225			Sb02g026790	Sb02g030830.1	Sb02g042100
Sb03g006330		Sb09g002260			Sb02g027080	Sb02g030870.1	Sb02g042430
Sb03g006370		Sb09g002640			Sb02g027360	Sb02g030990.1	Sb02g042560
Sb03g006540		Sb09g002960			Sb02g027860	Sb02g031020.1	Sb02g042710
Sb03g006610		Sb09g003740			Sb02g027900	Sb02g031050.1	Sb02g043000
Sb03g006910		Sb09g003820			Sb02g028000	Sb02g031420.1	Sb02g043030
Sb03g007080		Sb09g004020			Sb02g028020	Sb02g031670.1	Sb02g043180
Sb03g007170		Sb09g004290			Sb02g028050	Sb02g031930.1	Sb02g043270
Sb03g007700		Sb09g004370			Sb02g028130	Sb02g032040.1	Sb02g043350
Sb03g007760		Sb09g005460			Sb02g028170	Sb02g032090.1	Sb02g043450
Sb03g007770		Sb09g005960			Sb02g028190	Sb02g032190.1	Sb02g043730
Sb03g007920		Sb09g006380			Sb02g028210	Sb02g032200.1	Sb02g043810
Sb03g008050		Sb09g006420			Sb02g028500	Sb02g032250.1	Sb02g043840
Sb03g008810		Sb09g006480			Sb02g028540	Sb02g032580.1	Sb02g043940
Sb03g008870		Sb09g007240			Sb02g028630	Sb02g032600.1	Sb02g043950
Sb03g008950		Sb09g016170			Sb02g028720	Sb02g032600.2	Sb02g044010
Sb03g009080		Sb09g016610			Sb02g028770	Sb02g032800.1	Sb02g044060
Sb03g009170		Sb09g018060			Sb02g029080	Sb02g032810.1	Sb03g000480
Sb03g009210		Sb09g018810			Sb02g029250	Sb02g032870.1	Sb03g000910
Sb03g009260		Sb09g019487			Sb02g029260	Sb02g032960.1	Sb03g001100
Sb03g009290		Sb09g020620			Sb02g029380	Sb02g033040.1	Sb03g001170
Sb03g009570		Sb09g020680			Sb02g029400	Sb02g033120.1	Sb03g001200
Sb03g009700		Sb09g020880			Sb02g029430	Sb02g033370.1	Sb03g001240
Sb03g009780		Sb09g021270			Sb02g029470	Sb02g033400.1	Sb03g001440
Sb03g009870		Sb09g021370			Sb02g029480	Sb02g033420.1	Sb03g001570
Sb03g009940		Sb09g021560			Sb02g029620	Sb02g033430.1	Sb03g001870
Sb03g010200		Sb09g021650			Sb02g029640	Sb02g033530.1	Sb03g002450
Sb03g010440		Sb09g022130			Sb02g029680	Sb02g033590.1	Sb03g002780
Sb03g010550		Sb09g022300			Sb02g029780	Sb02g033710.1	Sb03g003150
Sb03g010680		Sb09g023590			Sb02g029840	Sb02g033920.1	Sb03g003250
Sb03g010810		Sb09g023880			Sb02g029900	Sb02g033960.1	Sb03g003510
Sb03g010990		Sb09g024840			Sb02g030040	Sb02g033960.2	Sb03g003810
Sb03g011050		Sb09g024910			Sb02g030090	Sb02g034000.1	Sb03g004000
Sb03g011740		Sb09g025000			Sb02g030260	Sb02g034260.1	Sb03g004540
Sb03g011745		Sb09g025430			Sb02g030300	Sb02g034490.1	Sb03g004560
Sb03g011750		Sb09g025620			Sb02g030450	Sb02g034490.2	Sb03g004580
Sb03g011770		Sb09g026080			Sb02g030690	Sb02g034490.3	Sb03g004730
Sb03g013160		Sb09g026340			Sb02g030820	Sb02g034520.1	Sb03g005360
Sb03g013260		Sb09g026730			Sb02g030830	Sb02g034670.1	Sb03g005370
Sb03g013810		Sb09g026910			Sb02g030870	Sb02g034910.1	Sb03g006060
Sb03g013820		Sb09g027080			Sb02g030990	Sb02g034980.1	Sb03g006070
Sb03g014380		Sb09g027290			Sb02g031020	Sb02g035000.1	Sb03g006090
Sb03g016080		Sb09g028010			Sb02g031050	Sb02g035000.2	Sb03g006120
Sb03g021116		Sb09g028070			Sb02g031140	Sb02g035460.1	Sb03g006130
Sb03g022880		Sb09g028230			Sb02g031380	Sb02g035460.2	Sb03g006220
Sb03g024860		Sb09g028540			Sb02g031420	Sb02g035460.3	Sb03g006370
Sb03g025200		Sb09g028550			Sb02g031530	Sb02g035460.4	Sb03g006420
Sb03g025350		Sb09g028740			Sb02g031600	Sb02g035480.1	Sb03g006450
Sb03g025520		Sb09g028860			Sb02g031670	Sb02g035490.1	Sb03g006610
Sb03g025580		Sb09g028960			Sb02g031930	Sb02g035520.1	Sb03g007080
Sb03g025700		Sb09g029240			Sb02g032040	Sb02g035610.1	Sb03g007200
Sb03g025730		Sb09g030340			Sb02g032090	Sb02g035620.1	Sb03g007700
Sb03g026430		Sb09g030690			Sb02g032190	Sb02g035640.1	Sb03g007760
Sb03g026510		Sb09g030910			Sb02g032200	Sb02g035980.1	Sb03g007840
Sb03g026990		Sb09g030950			Sb02g032250	Sb02g036050.1	Sb03g008050
Sb03g027010		Sb10g001310			Sb02g032580	Sb02g036240.1	Sb03g008810
Sb03g027030		Sb10g001560			Sb02g032600	Sb02g036240.2	Sb03g008890
Sb03g027040		Sb10g001610			Sb02g032800	Sb02g036260.1	Sb03g009170
Sb03g027060		Sb10g001950			Sb02g032810	Sb02g036270.1	Sb03g009210
Sb03g027110		Sb10g002030			Sb02g032870	Sb02g036280.1	Sb03g009260
Sb03g027120		Sb10g002110			Sb02g032960	Sb02g036460.1	Sb03g009290
Sb03g027910		Sb10g002700			Sb02g033040	Sb02g036590.1	Sb03g009580
Sb03g028010		Sb10g002820			Sb02g033090	Sb02g037160.1	Sb03g009700
Sb03g028290		Sb10g002830			Sb02g033120	Sb02g037260.1	Sb03g009770
Sb03g028370		Sb10g002850			Sb02g033160	Sb02g037260.2	Sb03g009870
Sb03g028600		Sb10g002860			Sb02g033190	Sb02g037410.1	Sb03g009940
Sb03g028610		Sb10g002880			Sb02g033370	Sb02g037410.2	Sb03g010200
Sb03g028670		Sb10g002890			Sb02g033400	Sb02g037410.3	Sb03g010380
Sb03g028840		Sb10g002900			Sb02g033420	Sb02g037690.1	Sb03g010440
Sb03g028860		Sb10g002990			Sb02g033430	Sb02g037700.1	Sb03g010550
Sb03g029120		Sb10g003670			Sb02g033530	Sb02g037720.1	Sb03g010990
Sb03g029570		Sb10g003770			Sb02g033590	Sb02g037840.1	Sb03g011050
Sb03g029690		Sb10g003870			Sb02g033630	Sb02g037950.1	Sb03g013160
Sb03g029840		Sb10g004680			Sb02g033710	Sb02g038130.1	Sb03g013260
Sb03g030010		Sb10g004682			Sb02g033920	Sb02g038365.1	Sb03g013290
Sb03g030220		Sb10g004685			Sb02g033960	Sb02g038370.1	Sb03g013790
Sb03g030840		Sb10g004687			Sb02g034000	Sb02g038380.1	Sb03g013820
Sb03g030950		Sb10g005250			Sb02g034260	Sb02g038600.1	Sb03g014380
Sb03g030990		Sb10g005630			Sb02g034490	Sb02g038750.1	Sb03g014430
Sb03g031380		Sb10g005640			Sb02g034520	Sb02g039010.1	Sb03g016080
Sb03g032550		Sb10g006020			Sb02g034670	Sb02g039090.1	Sb03g021116
Sb03g033110		Sb10g006260			Sb02g034690	Sb02g039166.1	Sb03g022880
Sb03g033480		Sb10g006330			Sb02g034910	Sb02g039240.1	Sb03g025200
Sb03g034080		Sb10g006500			Sb02g034980	Sb02g039250.1	Sb03g025350
Sb03g034330		Sb10g006895			Sb02g035000	Sb02g039260.1	Sb03g025500
Sb03g034340		Sb10g007610			Sb02g035010	Sb02g039260.2	Sb03g025520
Sb03g034430		Sb10g008260			Sb02g035020	Sb02g039270.1	Sb03g025580
Sb03g034500		Sb10g008870			Sb02g035220	Sb02g039390.1	Sb03g025700
Sb03g034800		Sb10g009560			Sb02g035460	Sb02g039430.1	Sb03g025730
Sb03g034850		Sb10g009590			Sb02g035480	Sb02g039433.1	Sb03g026040
Sb03g035240		Sb10g009790			Sb02g035490	Sb02g039500.1	Sb03g026070
Sb03g035420		Sb10g009880			Sb02g035520	Sb02g039550.1	Sb03g026350
Sb03g035700		Sb10g010450			Sb02g035610	Sb02g039640.1	Sb03g026430
Sb03g035842		Sb10g013500			Sb02g035620	Sb02g039650.1	Sb03g026510
Sb03g036090		Sb10g013720			Sb02g035640	Sb02g039650.2	Sb03g026940
Sb03g036260		Sb10g013950			Sb02g035980	Sb02g039760.1	Sb03g026990
Sb03g036410		Sb10g014041			Sb02g036050	Sb02g040060.1	Sb03g027030
Sb03g036470		Sb10g015260			Sb02g036240	Sb02g040540.1	Sb03g027040
Sb03g036560		Sb10g016920			Sb02g036260	Sb02g040810.1	Sb03g027110
Sb03g036750		Sb10g022220			Sb02g036270	Sb02g040970.1	Sb03g027120
Sb03g037040		Sb10g022260			Sb02g036280	Sb02g040990.1	Sb03g027820
Sb03g037060		Sb10g022500			Sb02g036300	Sb02g041030.1	Sb03g027840
Sb03g037490		Sb10g023300			Sb02g036440	Sb02g041180.1	Sb03g027910
Sb03g037580		Sb10g023330			Sb02g036460	Sb02g041180.2	Sb03g028010
Sb03g037600		Sb10g023340			Sb02g036590	Sb02g041180.3	Sb03g028090
Sb03g037630		Sb10g023350			Sb02g037160	Sb02g041470.1	Sb03g028100
Sb03g037780		Sb10g023360			Sb02g037260	Sb02g041800.1	Sb03g028370
Sb03g037870		Sb10g023610			Sb02g037410	Sb02g042050.1	Sb03g028420
Sb03g038020		Sb10g023860			Sb02g037690	Sb02g042100.1	Sb03g028600
Sb03g038120		Sb10g023905			Sb02g037700	Sb02g042430.1	Sb03g028610
Sb03g038220		Sb10g024060			Sb02g037720	Sb02g042560.1	Sb03g028670
Sb03g038570		Sb10g024680			Sb02g037840	Sb02g042710.1	Sb03g028840
Sb03g039210		Sb10g024790			Sb02g037900	Sb02g043000.1	Sb03g028860
Sb03g039230		Sb10g024840			Sb02g037950	Sb02g043030.1	Sb03g029120
Sb03g039445		Sb10g025200			Sb02g038010	Sb02g043180.1	Sb03g029420
Sb03g039480		Sb10g025250			Sb02g038020	Sb02g043270.1	Sb03g029570
Sb03g039630		Sb10g025270			Sb02g038130	Sb02g043350.1	Sb03g029840
Sb03g039720		Sb10g025440			Sb02g038280	Sb02g043450.1	Sb03g029920
Sb03g040060		Sb10g026130			Sb02g038365	Sb02g043730.1	Sb03g030010
Sb03g040100		Sb10g026710			Sb02g038370	Sb02g043810.1	Sb03g030220
Sb03g040400		Sb10g027960			Sb02g038380	Sb02g043840.1	Sb03g030500
Sb03g040410		Sb10g029125			Sb02g038600	Sb02g043940.1	Sb03g030660
Sb03g040510		Sb10g029380			Sb02g038750	Sb02g043950.1	Sb03g030740
Sb03g040940		Sb10g029400			Sb02g038790	Sb02g044010.1	Sb03g030800
Sb03g041010		Sb10g029480			Sb02g039010	Sb02g044060.1	Sb03g030840
Sb03g041100		Sb10g029630			Sb02g039090	Sb03g000480.1	Sb03g030950
Sb03g041150		Sb10g029650			Sb02g039166	Sb03g000910.1	Sb03g030990
Sb03g041190		Sb10g029860			Sb02g039190	Sb03g001100.1	Sb03g031380
Sb03g041450		Sb10g029870			Sb02g039240	Sb03g001170.1	Sb03g032290
Sb03g041510		Sb10g030240			Sb02g039250	Sb03g001200.1	Sb03g032530
Sb03g042010		Sb10g030320			Sb02g039260	Sb03g001240.1	Sb03g032550
Sb03g042500		Sb10g030910			Sb02g039270	Sb03g001240.2	Sb03g033110
Sb03g042604		Sb1599s002010			Sb02g039390	Sb03g001240.3	Sb03g034000
Sb03g043140		Sb3133s002010			Sb02g039430	Sb03g001440.1	Sb03g034080
Sb03g043280					Sb02g039433	Sb03g001570.1	Sb03g034340
Sb03g043430					Sb02g039500	Sb03g001870.1	Sb03g034500
Sb03g043440					Sb02g039550	Sb03g002450.1	Sb03g034680
Sb03g043450					Sb02g039640	Sb03g002780.1	Sb03g034850
Sb03g043500					Sb02g039650	Sb03g003150.1	Sb03g034880
Sb03g043610					Sb02g039760	Sb03g003250.1	Sb03g035220
Sb03g043710					Sb02g040060	Sb03g003510.1	Sb03g035280
Sb03g043750					Sb02g040470	Sb03g003810.1	Sb03g035700
Sb03g043780					Sb02g040540	Sb03g004000.1	Sb03g035842
Sb03g043990					Sb02g040810	Sb03g004000.2	Sb03g036030
Sb03g043995					Sb02g040970	Sb03g004540.1	Sb03g036090
Sb03g044130					Sb02g040990	Sb03g004560.1	Sb03g036410
Sb03g044290					Sb02g041030	Sb03g004580.1	Sb03g036470
Sb03g044680					Sb02g041180	Sb03g004730.1	Sb03g036560
Sb03g044700					Sb02g041470	Sb03g005360.1	Sb03g036750
Sb03g045630					Sb02g041500	Sb03g005370.1	Sb03g036840
Sb03g045860					Sb02g041800	Sb03g006060.1	Sb03g037040
Sb03g045880					Sb02g041980	Sb03g006070.1	Sb03g037370
Sb03g046140					Sb02g042020	Sb03g006090.1	Sb03g037490
Sb03g046390					Sb02g042050	Sb03g006120.1	Sb03g037580
Sb03g046480					Sb02g042100	Sb03g006130.1	Sb03g037600
Sb03g046710					Sb02g042230	Sb03g006220.1	Sb03g037630
Sb03g046960					Sb02g042430	Sb03g006220.2	Sb03g037640
Sb03g046980					Sb02g042560	Sb03g006220.3	Sb03g037645
Sb03g047000					Sb02g042710	Sb03g006220.4	Sb03g037780
Sb03g047200					Sb02g043000	Sb03g006370.1	Sb03g037830
Sb03g047250					Sb02g043030	Sb03g006420.1	Sb03g037870
Sb03g047270					Sb02g043180	Sb03g006420.2	Sb03g038020
Sb03g047450					Sb02g043230	Sb03g006450.1	Sb03g038120
Sb03g047500					Sb02g043260	Sb03g006610.1	Sb03g038210
Sb04g000320					Sb02g043270	Sb03g007080.1	Sb03g038220
Sb04g000330					Sb02g043350	Sb03g007080.2	Sb03g038570
Sb04g000680					Sb02g043450	Sb03g007080.3	Sb03g038960
Sb04g000780					Sb02g043730	Sb03g007080.4	Sb03g039000
Sb04g000840					Sb02g043810	Sb03g007200.1	Sb03g039230
Sb04g000910					Sb02g043840	Sb03g007700.1	Sb03g039480
Sb04g001130					Sb02g043940	Sb03g007760.1	Sb03g039520
Sb04g001550					Sb02g043950	Sb03g007840.1	Sb03g039530
Sb04g001740					Sb02g044010	Sb03g008050.1	Sb03g039570
Sb04g001930					Sb02g044060	Sb03g008810.1	Sb03g039630
Sb04g002120					Sb03g000280	Sb03g008890.1	Sb03g039720
Sb04g002500					Sb03g000480	Sb03g008890.2	Sb03g039820
Sb04g002620					Sb03g000490	Sb03g009170.1	Sb03g040060
Sb04g002700					Sb03g000910	Sb03g009210.1	Sb03g040100
Sb04g002800					Sb03g001100	Sb03g009210.2	Sb03g040410
Sb04g002870					Sb03g001170	Sb03g009260.1	Sb03g040510
Sb04g003130					Sb03g001200	Sb03g009290.1	Sb03g040940
Sb04g003470					Sb03g001240	Sb03g009580.1	Sb03g041100
Sb04g003550					Sb03g001320	Sb03g009700.1	Sb03g041190
Sb04g004220					Sb03g001440	Sb03g009700.2	Sb03g041450
Sb04g004280					Sb03g001570	Sb03g009770.1	Sb03g042500
Sb04g004630					Sb03g001870	Sb03g009770.2	Sb03g042604
Sb04g004640					Sb03g001875	Sb03g009770.3	Sb03g042840
Sb04g004650					Sb03g001920	Sb03g009870.1	Sb03g042850
Sb04g004680					Sb03g001930	Sb03g009940.1	Sb03g043140
Sb04g004690					Sb03g002080	Sb03g010200.1	Sb03g043170
Sb04g004720					Sb03g002450	Sb03g010200.2	Sb03g043280
Sb04g004770					Sb03g002620	Sb03g010380.1	Sb03g043440
Sb04g005070					Sb03g002730	Sb03g010440.1	Sb03g043450
Sb04g005160					Sb03g002780	Sb03g010550.1	Sb03g043500
Sb04g005390					Sb03g003150	Sb03g010990.1	Sb03g043710
Sb04g005460					Sb03g003250	Sb03g011050.1	Sb03g043750
Sb04g005880					Sb03g003510	Sb03g013160.1	Sb03g043995
Sb04g005990					Sb03g003650	Sb03g013260.1	Sb03g044130
Sb04g006450					Sb03g003760	Sb03g013290.1	Sb03g044230
Sb04g006620					Sb03g003810	Sb03g013790.1	Sb03g044280
Sb04g007110					Sb03g003825	Sb03g013790.2	Sb03g044290
Sb04g007160					Sb03g004000	Sb03g013790.3	Sb03g044480
Sb04g007170					Sb03g004340	Sb03g013820.1	Sb03g044630
Sb04g007760					Sb03g004540	Sb03g014380.1	Sb03g044680
Sb04g008010					Sb03g004560	Sb03g014430.1	Sb03g044700
Sb04g008270					Sb03g004580	Sb03g016080.1	Sb03g044990
Sb04g008580					Sb03g004730	Sb03g021116.1	Sb03g045240
Sb04g009660					Sb03g004750	Sb03g022880.1	Sb03g045630
Sb04g009820					Sb03g005360	Sb03g025200.1	Sb03g045750
Sb04g010100					Sb03g005370	Sb03g025200.2	Sb03g045860
Sb04g010370					Sb03g006060	Sb03g025350.1	Sb03g046090
Sb04g011270					Sb03g006070	Sb03g025500.1	Sb03g046140
Sb04g012910					Sb03g006090	Sb03g025520.1	Sb03g046390
Sb04g014190					Sb03g006120	Sb03g025580.1	Sb03g046480
Sb04g014390					Sb03g006130	Sb03g025700.1	Sb03g046710
Sb04g015420					Sb03g006220	Sb03g025730.1	Sb03g046720
Sb04g017103					Sb03g006330	Sb03g026040.1	Sb03g046980
Sb04g017400					Sb03g006370	Sb03g026070.1	Sb03g047200
Sb04g017430					Sb03g006420	Sb03g026350.1	Sb03g047450
Sb04g017830					Sb03g006450	Sb03g026430.1	Sb04g000320
Sb04g019020					Sb03g006540	Sb03g026510.1	Sb04g000330
Sb04g020140					Sb03g006610	Sb03g026940.1	Sb04g000500
Sb04g020373					Sb03g006910	Sb03g026940.2	Sb04g000780
Sb04g020510					Sb03g007080	Sb03g026990.1	Sb04g000840
Sb04g020600					Sb03g007170	Sb03g027030.1	Sb04g000910
Sb04g020630					Sb03g007200	Sb03g027040.1	Sb04g001130
Sb04g020670					Sb03g007700	Sb03g027110.1	Sb04g001330
Sb04g021000					Sb03g007760	Sb03g027120.1	Sb04g001550
Sb04g021130					Sb03g007770	Sb03g027820.1	Sb04g001740
Sb04g021280					Sb03g007840	Sb03g027840.1	Sb04g001930
Sb04g021370					Sb03g007850	Sb03g027910.1	Sb04g002120
Sb04g021380					Sb03g007920	Sb03g027910.2	Sb04g002150
Sb04g021780					Sb03g008050	Sb03g028010.1	Sb04g002500
Sb04g021790					Sb03g008810	Sb03g028010.2	Sb04g002620
Sb04g021820					Sb03g008870	Sb03g028010.3	Sb04g002700
Sb04g021830					Sb03g008890	Sb03g028090.1	Sb04g003130
Sb04g022350					Sb03g008950	Sb03g028100.1	Sb04g003390
Sb04g022410					Sb03g009080	Sb03g028370.1	Sb04g003410
Sb04g022520					Sb03g009170	Sb03g028420.1	Sb04g003450
Sb04g022820					Sb03g009210	Sb03g028600.1	Sb04g003470
Sb04g022900					Sb03g009260	Sb03g028610.1	Sb04g003480
Sb04g023180					Sb03g009290	Sb03g028670.1	Sb04g003550
Sb04g023240					Sb03g009570	Sb03g028840.1	Sb04g004250
Sb04g023260					Sb03g009580	Sb03g028860.1	Sb04g004280
Sb04g023410					Sb03g009700	Sb03g029120.1	Sb04g004630
Sb04g023760					Sb03g009770	Sb03g029420.1	Sb04g004640
Sb04g023770					Sb03g009780	Sb03g029570.1	Sb04g004650
Sb04g023820					Sb03g009870	Sb03g029840.1	Sb04g004680
Sb04g023980					Sb03g009940	Sb03g029840.2	Sb04g004690
Sb04g024130					Sb03g010200	Sb03g029920.1	Sb04g004720
Sb04g024270					Sb03g010380	Sb03g030010.1	Sb04g004770
Sb04g024320					Sb03g010440	Sb03g030010.2	Sb04g005070
Sb04g024500					Sb03g010550	Sb03g030220.1	Sb04g005460
Sb04g024510					Sb03g010680	Sb03g030500.1	Sb04g005580
Sb04g024513					Sb03g010810	Sb03g030660.1	Sb04g006450
Sb04g024570					Sb03g010990	Sb03g030740.1	Sb04g006620
Sb04g024790					Sb03g011050	Sb03g030800.1	Sb04g006830
Sb04g024890					Sb03g011740	Sb03g030840.1	Sb04g006850
Sb04g025120					Sb03g011745	Sb03g030950.1	Sb04g006970
Sb04g025160					Sb03g011750	Sb03g030990.1	Sb04g007110
Sb04g025380					Sb03g011770	Sb03g031380.1	Sb04g007170
Sb04g025625					Sb03g013160	Sb03g032290.1	Sb04g007760
Sb04g025650					Sb03g013260	Sb03g032530.1	Sb04g007940
Sb04g025860					Sb03g013290	Sb03g032550.1	Sb04g008010
Sb04g025890					Sb03g013790	Sb03g033110.1	Sb04g008500
Sb04g025950					Sb03g013810	Sb03g034000.1	Sb04g008580
Sb04g026090					Sb03g013820	Sb03g034080.1	Sb04g008740
Sb04g026160					Sb03g014380	Sb03g034340.1	Sb04g009660
Sb04g026200					Sb03g014430	Sb03g034500.1	Sb04g009800
Sb04g026360					Sb03g016080	Sb03g034680.1	Sb04g009820
Sb04g026490					Sb03g021116	Sb03g034850.1	Sb04g010370
Sb04g026650					Sb03g022140	Sb03g034850.2	Sb04g011270
Sb04g026730					Sb03g022880	Sb03g034880.1	Sb04g011330
Sb04g026880					Sb03g024860	Sb03g035220.1	Sb04g012910
Sb04g026920					Sb03g025200	Sb03g035220.2	Sb04g014390
Sb04g027330					Sb03g025350	Sb03g035280.1	Sb04g015420
Sb04g027510					Sb03g025500	Sb03g035700.1	Sb04g017400
Sb04g027590					Sb03g025520	Sb03g035842.1	Sb04g017830
Sb04g027630					Sb03g025580	Sb03g036030.1	Sb04g019020
Sb04g027660					Sb03g025700	Sb03g036090.1	Sb04g020140
Sb04g028220					Sb03g025730	Sb03g036410.1	Sb04g020460
Sb04g028280					Sb03g026040	Sb03g036470.1	Sb04g020510
Sb04g028350					Sb03g026070	Sb03g036560.1	Sb04g020630
Sb04g028530					Sb03g026350	Sb03g036750.1	Sb04g021000
Sb04g028680					Sb03g026430	Sb03g036840.1	Sb04g021130
Sb04g028750					Sb03g026510	Sb03g037040.1	Sb04g021280
Sb04g028940					Sb03g026940	Sb03g037370.1	Sb04g021370
Sb04g028990					Sb03g026990	Sb03g037370.2	Sb04g021380
Sb04g029070					Sb03g027010	Sb03g037490.1	Sb04g021780
Sb04g029450					Sb03g027030	Sb03g037580.1	Sb04g021790
Sb04g029510					Sb03g027040	Sb03g037600.1	Sb04g021820
Sb04g029530					Sb03g027060	Sb03g037630.1	Sb04g021830
Sb04g029590					Sb03g027110	Sb03g037640.1	Sb04g021990
Sb04g029630					Sb03g027120	Sb03g037645.1	Sb04g022350
Sb04g029750					Sb03g027730	Sb03g037780.1	Sb04g022410
Sb04g029840					Sb03g027820	Sb03g037830.1	Sb04g022820
Sb04g029850					Sb03g027840	Sb03g037870.1	Sb04g022830
Sb04g029900					Sb03g027910	Sb03g038020.1	Sb04g022900
Sb04g029920					Sb03g028010	Sb03g038020.2	Sb04g023180
Sb04g030150					Sb03g028020	Sb03g038120.1	Sb04g023240
Sb04g030160					Sb03g028060	Sb03g038210.1	Sb04g023410
Sb04g030250					Sb03g028090	Sb03g038220.1	Sb04g023680
Sb04g030760					Sb03g028100	Sb03g038570.1	Sb04g023980
Sb04g030870					Sb03g028290	Sb03g038960.1	Sb04g023990
Sb04g030940					Sb03g028370	Sb03g038960.2	Sb04g024150
Sb04g030950					Sb03g028420	Sb03g038960.3	Sb04g024320
Sb04g031020					Sb03g028600	Sb03g039000.1	Sb04g024500
Sb04g031050					Sb03g028610	Sb03g039230.1	Sb04g024570
Sb04g031290					Sb03g028670	Sb03g039230.2	Sb04g024790
Sb04g032250					Sb03g028840	Sb03g039480.1	Sb04g024890
Sb04g032430					Sb03g028860	Sb03g039480.2	Sb04g025120
Sb04g032470					Sb03g029120	Sb03g039520.1	Sb04g025540
Sb04g032510					Sb03g029420	Sb03g039530.1	Sb04g025630
Sb04g032625					Sb03g029570	Sb03g039570.1	Sb04g025650
Sb04g032640					Sb03g029690	Sb03g039630.1	Sb04g025860
Sb04g032650					Sb03g029840	Sb03g039720.1	Sb04g026090
Sb04g032660					Sb03g029920	Sb03g039820.1	Sb04g026160
Sb04g032670					Sb03g030010	Sb03g039820.2	Sb04g026200
Sb04g032680					Sb03g030220	Sb03g040060.1	Sb04g026360
Sb04g032920					Sb03g030370	Sb03g040100.1	Sb04g026420
Sb04g032980					Sb03g030500	Sb03g040410.1	Sb04g026650
Sb04g033160					Sb03g030660	Sb03g040510.1	Sb04g026880
Sb04g033350					Sb03g030740	Sb03g040940.1	Sb04g026900
Sb04g033470					Sb03g030800	Sb03g041100.1	Sb04g026920
Sb04g033560					Sb03g030840	Sb03g041190.1	Sb04g027510
Sb04g033900					Sb03g030910	Sb03g041450.1	Sb04g027590
Sb04g034040					Sb03g030950	Sb03g042500.1	Sb04g027630
Sb04g034260					Sb03g030990	Sb03g042604.1	Sb04g027660
Sb04g034340					Sb03g031290	Sb03g042840.1	Sb04g027950
Sb04g034740					Sb03g031380	Sb03g042850.1	Sb04g028050
Sb04g035110					Sb03g032290	Sb03g043140.1	Sb04g028280
Sb04g035160					Sb03g032530	Sb03g043170.1	Sb04g028530
Sb04g035393					Sb03g032550	Sb03g043280.1	Sb04g028550
Sb04g035610					Sb03g032660	Sb03g043440.1	Sb04g028680
Sb04g035670					Sb03g033110	Sb03g043450.1	Sb04g028690
Sb04g035710					Sb03g033480	Sb03g043500.1	Sb04g028750
Sb04g036010					Sb03g033920	Sb03g043710.1	Sb04g028900
Sb04g036030					Sb03g034000	Sb03g043750.1	Sb04g028940
Sb04g036370					Sb03g034080	Sb03g043995.1	Sb04g028990
Sb04g036970					Sb03g034330	Sb03g044130.1	Sb04g029040
Sb04g037280					Sb03g034340	Sb03g044230.1	Sb04g029070
Sb04g037290					Sb03g034430	Sb03g044230.2	Sb04g029080
Sb04g037380					Sb03g034500	Sb03g044280.1	Sb04g029300
Sb04g037610					Sb03g034680	Sb03g044290.1	Sb04g029510
Sb04g037800					Sb03g034800	Sb03g044480.1	Sb04g029530
Sb04g038330					Sb03g034850	Sb03g044630.1	Sb04g029560
Sb04g038500					Sb03g034880	Sb03g044680.1	Sb04g029590
Sb0507s002020					Sb03g034970	Sb03g044680.2	Sb04g029630
Sb0525s002010					Sb03g035220	Sb03g044700.1	Sb04g029900
Sb0541s002010					Sb03g035240	Sb03g044990.1	Sb04g029920
Sb0578s002010					Sb03g035280	Sb03g045240.1	Sb04g029970
Sb05g000530					Sb03g035420	Sb03g045630.1	Sb04g030250
Sb05g000870					Sb03g035700	Sb03g045750.1	Sb04g030540
Sb05g000940					Sb03g035842	Sb03g045860.1	Sb04g030590
Sb05g001000					Sb03g036030	Sb03g046090.1	Sb04g030760
Sb05g001010					Sb03g036090	Sb03g046090.2	Sb04g030940
Sb05g001035					Sb03g036260	Sb03g046140.1	Sb04g030950
Sb05g001050					Sb03g036410	Sb03g046390.1	Sb04g031020
Sb05g001240					Sb03g036470	Sb03g046480.1	Sb04g031050
Sb05g001600					Sb03g036560	Sb03g046710.1	Sb04g031290
Sb05g001610					Sb03g036750	Sb03g046720.1	Sb04g031950
Sb05g001680					Sb03g036840	Sb03g046980.1	Sb04g032430
Sb05g001760					Sb03g037040	Sb03g047200.1	Sb04g032470
Sb05g001900					Sb03g037060	Sb03g047450.1	Sb04g032510
Sb05g002290					Sb03g037370	Sb04g000320.1	Sb04g032640
Sb05g002410					Sb03g037490	Sb04g000320.2	Sb04g032650
Sb05g002540					Sb03g037580	Sb04g000320.3	Sb04g032660
Sb05g002580					Sb03g037600	Sb04g000330.1	Sb04g032670
Sb05g002590					Sb03g037630	Sb04g000500.1	Sb04g032680
Sb05g002770					Sb03g037640	Sb04g000780.1	Sb04g032970
Sb05g002860					Sb03g037645	Sb04g000840.1	Sb04g032980
Sb05g003480					Sb03g037780	Sb04g000910.1	Sb04g033080
Sb05g003860					Sb03g037830	Sb04g001130.1	Sb04g033160
Sb05g003880					Sb03g037870	Sb04g001330.1	Sb04g033350
Sb05g004100					Sb03g038020	Sb04g001550.1	Sb04g033900
Sb05g004140					Sb03g038120	Sb04g001740.1	Sb04g034040
Sb05g004590					Sb03g038210	Sb04g001930.1	Sb04g034260
Sb05g004610					Sb03g038220	Sb04g002120.1	Sb04g034340
Sb05g004663					Sb03g038570	Sb04g002150.1	Sb04g034520
Sb05g004666					Sb03g038960	Sb04g002500.1	Sb04g034640
Sb05g004670					Sb03g039000	Sb04g002620.1	Sb04g034740
Sb05g005150					Sb03g039210	Sb04g002700.1	Sb04g034770
Sb05g005400					Sb03g039230	Sb04g003130.1	Sb04g035110
Sb05g005450					Sb03g039445	Sb04g003390.1	Sb04g035160
Sb05g006880					Sb03g039480	Sb04g003410.1	Sb04g035393
Sb05g007010					Sb03g039520	Sb04g003450.1	Sb04g035610
Sb05g007070					Sb03g039530	Sb04g003470.1	Sb04g035670
Sb05g007100					Sb03g039570	Sb04g003480.1	Sb04g035710
Sb05g007540					Sb03g039630	Sb04g003550.1	Sb04g035840
Sb05g008570					Sb03g039720	Sb04g004250.1	Sb04g036030
Sb05g009360					Sb03g039820	Sb04g004280.1	Sb04g036040
Sb05g009990					Sb03g040060	Sb04g004630.1	Sb04g036240
Sb05g010340					Sb03g040100	Sb04g004640.1	Sb04g036370
Sb05g013400					Sb03g040400	Sb04g004650.1	Sb04g036490
Sb05g014470					Sb03g040410	Sb04g004680.1	Sb04g036930
Sb05g014880					Sb03g040500	Sb04g004690.1	Sb04g036970
Sb05g016740					Sb03g040510	Sb04g004690.2	Sb04g037050
Sb05g017960					Sb03g040790	Sb04g004720.1	Sb04g037280
Sb05g018080					Sb03g040940	Sb04g004770.1	Sb04g037290
Sb05g018870					Sb03g041010	Sb04g005070.1	Sb04g037300
Sb05g018880					Sb03g041100	Sb04g005460.1	Sb04g037380
Sb05g019540					Sb03g041150	Sb04g005580.1	Sb04g037610
Sb05g019800					Sb03g041190	Sb04g006450.1	Sb04g037680
Sb05g019828					Sb03g041450	Sb04g006620.1	Sb04g037720
Sb05g020370					Sb03g041510	Sb04g006620.2	Sb04g037800
Sb05g020400					Sb03g042010	Sb04g006830.1	Sb04g037810
Sb05g020850					Sb03g042500	Sb04g006850.1	Sb04g038330
Sb05g021030					Sb03g042604	Sb04g006970.1	Sb04g038540
Sb05g022180					Sb03g042820	Sb04g007110.1	Sb04g038550
Sb05g022230					Sb03g042840	Sb04g007110.2	Sb0525s002010
Sb05g023460					Sb03g042850	Sb04g007110.3	Sb0541s002010
Sb05g023690					Sb03g043140	Sb04g007170.1	Sb0598s002020
Sb05g023700					Sb03g043170	Sb04g007760.1	Sb05g000270
Sb05g023710					Sb03g043280	Sb04g007940.1	Sb05g000530
Sb05g023740					Sb03g043430	Sb04g007940.2	Sb05g000870
Sb05g024560					Sb03g043440	Sb04g008010.1	Sb05g001000
Sb05g024740					Sb03g043450	Sb04g008500.1	Sb05g001010
Sb05g026610					Sb03g043500	Sb04g008580.1	Sb05g001050
Sb05g027390					Sb03g043610	Sb04g008740.1	Sb05g001600
Sb05g027400					Sb03g043650	Sb04g008740.2	Sb05g001610
Sb05g027410					Sb03g043710	Sb04g009660.1	Sb05g001680
Sb05g027415					Sb03g043750	Sb04g009800.1	Sb05g001760
Sb05g027670					Sb03g043780	Sb04g009820.1	Sb05g001900
Sb05g027910					Sb03g043880	Sb04g010370.1	Sb05g002290
Sb06g000390					Sb03g043990	Sb04g011270.1	Sb05g002410
Sb06g000440					Sb03g043995	Sb04g011330.1	Sb05g002540
Sb06g000800					Sb03g044130	Sb04g012910.1	Sb05g002580
Sb06g000910					Sb03g044230	Sb04g014390.1	Sb05g002590
Sb06g001130					Sb03g044280	Sb04g015420.1	Sb05g002770
Sb06g001550					Sb03g044290	Sb04g017400.1	Sb05g002860
Sb06g001690					Sb03g044480	Sb04g017830.1	Sb05g002900
Sb06g001950					Sb03g044630	Sb04g019020.1	Sb05g003480
Sb06g001960					Sb03g044680	Sb04g020140.1	Sb05g003860
Sb06g002120					Sb03g044700	Sb04g020460.1	Sb05g003880
Sb06g003160					Sb03g044990	Sb04g020510.1	Sb05g004140
Sb06g003250					Sb03g045205	Sb04g020630.1	Sb05g004590
Sb06g003280					Sb03g045240	Sb04g021000.1	Sb05g004610
Sb06g004040					Sb03g045630	Sb04g021130.1	Sb05g004663
Sb06g008585					Sb03g045750	Sb04g021280.1	Sb05g004666
Sb06g011300					Sb03g045860	Sb04g021370.1	Sb05g004670
Sb06g011830					Sb03g045880	Sb04g021380.1	Sb05g005150
Sb06g012285					Sb03g046090	Sb04g021780.1	Sb05g005270
Sb06g012290					Sb03g046140	Sb04g021790.1	Sb05g005400
Sb06g013750					Sb03g046390	Sb04g021820.1	Sb05g005450
Sb06g013860					Sb03g046480	Sb04g021830.1	Sb05g005470
Sb06g013920					Sb03g046710	Sb04g021990.1	Sb05g005530
Sb06g014420					Sb03g046720	Sb04g021990.2	Sb05g005735
Sb06g014440					Sb03g046960	Sb04g022350.1	Sb05g005970
Sb06g014570					Sb03g046980	Sb04g022410.1	Sb05g006150
Sb06g014650					Sb03g047000	Sb04g022820.1	Sb05g006860
Sb06g014720					Sb03g047200	Sb04g022830.1	Sb05g006880
Sb06g014730					Sb03g047250	Sb04g022900.1	Sb05g007010
Sb06g015020					Sb03g047270	Sb04g023180.1	Sb05g007070
Sb06g015440					Sb03g047450	Sb04g023240.1	Sb05g007100
Sb06g015480					Sb03g047500	Sb04g023410.1	Sb05g007540
Sb06g016060					Sb04g000320	Sb04g023680.1	Sb05g008570
Sb06g016160					Sb04g000330	Sb04g023680.2	Sb05g008650
Sb06g016170					Sb04g000500	Sb04g023980.1	Sb05g009360
Sb06g016285					Sb04g000680	Sb04g023990.1	Sb05g009990
Sb06g016510					Sb04g000780	Sb04g024150.1	Sb05g010340
Sb06g016660					Sb04g000840	Sb04g024320.1	Sb05g013160
Sb06g016800					Sb04g000910	Sb04g024500.1	Sb05g013400
Sb06g017370					Sb04g001130	Sb04g024570.1	Sb05g013840
Sb06g017480					Sb04g001140	Sb04g024790.1	Sb05g014470
Sb06g017970					Sb04g001330	Sb04g024890.1	Sb05g014880
Sb06g018190					Sb04g001550	Sb04g025120.1	Sb05g015800
Sb06g018330					Sb04g001740	Sb04g025540.1	Sb05g016740
Sb06g018700					Sb04g001930	Sb04g025630.1	Sb05g017940
Sb06g018880					Sb04g002120	Sb04g025650.1	Sb05g017950
Sb06g019320					Sb04g002150	Sb04g025860.1	Sb05g017960
Sb06g020020					Sb04g002500	Sb04g026090.1	Sb05g018080
Sb06g020750					Sb04g002620	Sb04g026160.1	Sb05g018110
Sb06g021170					Sb04g002700	Sb04g026200.1	Sb05g018870
Sb06g021490					Sb04g002800	Sb04g026360.1	Sb05g018880
Sb06g021510					Sb04g002870	Sb04g026420.1	Sb05g019540
Sb06g021540					Sb04g003130	Sb04g026650.1	Sb05g019600
Sb06g021640					Sb04g003390	Sb04g026880.1	Sb05g020150
Sb06g021660					Sb04g003410	Sb04g026900.1	Sb05g020160
Sb06g021850					Sb04g003450	Sb04g026920.1	Sb05g020170
Sb06g021980					Sb04g003470	Sb04g027510.1	Sb05g020180
Sb06g022020					Sb04g003480	Sb04g027590.1	Sb05g020190
Sb06g022060					Sb04g003550	Sb04g027630.1	Sb05g020200
Sb06g022180					Sb04g004220	Sb04g027660.1	Sb05g020210
Sb06g022190					Sb04g004250	Sb04g027950.1	Sb05g020220
Sb06g022200					Sb04g004280	Sb04g028050.1	Sb05g020230
Sb06g022820					Sb04g004630	Sb04g028280.1	Sb05g020280
Sb06g023190					Sb04g004640	Sb04g028530.1	Sb05g020370
Sb06g023260					Sb04g004650	Sb04g028550.1	Sb05g020400
Sb06g023430					Sb04g004680	Sb04g028680.1	Sb05g021030
Sb06g023480					Sb04g004690	Sb04g028690.1	Sb05g021820
Sb06g023630					Sb04g004720	Sb04g028690.2	Sb05g022180
Sb06g023730					Sb04g004770	Sb04g028690.3	Sb05g022230
Sb06g023870					Sb04g005000	Sb04g028690.4	Sb05g022470
Sb06g024150					Sb04g005070	Sb04g028750.1	Sb05g023460
Sb06g024260					Sb04g005160	Sb04g028900.1	Sb05g023690
Sb06g024355					Sb04g005240	Sb04g028940.1	Sb05g023700
Sb06g024520					Sb04g005390	Sb04g028990.1	Sb05g023710
Sb06g024920					Sb04g005460	Sb04g029040.1	Sb05g024560
Sb06g025130					Sb04g005580	Sb04g029040.2	Sb05g024740
Sb06g025150					Sb04g005880	Sb04g029070.1	Sb05g025180
Sb06g025230					Sb04g005990	Sb04g029080.1	Sb05g026090
Sb06g025350					Sb04g006450	Sb04g029080.2	Sb05g026610
Sb06g025570					Sb04g006620	Sb04g029300.1	Sb05g027730
Sb06g025580					Sb04g006830	Sb04g029510.1	Sb05g027870
Sb06g025710					Sb04g006850	Sb04g029530.1	Sb05g027880
Sb06g025730					Sb04g006970	Sb04g029560.1	Sb05g027910
Sb06g025790					Sb04g007110	Sb04g029560.2	Sb0605s002010
Sb06g026190					Sb04g007160	Sb04g029590.1	Sb06g000390
Sb06g026220					Sb04g007170	Sb04g029630.1	Sb06g000410
Sb06g027200					Sb04g007760	Sb04g029900.1	Sb06g000660
Sb06g027400					Sb04g007940	Sb04g029920.1	Sb06g000910
Sb06g027520					Sb04g008010	Sb04g029920.2	Sb06g001120
Sb06g027710					Sb04g008270	Sb04g029970.1	Sb06g001240
Sb06g027740					Sb04g008500	Sb04g030250.1	Sb06g001690
Sb06g027780					Sb04g008580	Sb04g030540.1	Sb06g001950
Sb06g027810					Sb04g008740	Sb04g030540.2	Sb06g001960
Sb06g028040					Sb04g009660	Sb04g030590.1	Sb06g002000
Sb06g028100					Sb04g009800	Sb04g030590.2	Sb06g002010
Sb06g028160					Sb04g009820	Sb04g030760.1	Sb06g002020
Sb06g028170					Sb04g009828	Sb04g030940.1	Sb06g002080
Sb06g028230					Sb04g009840	Sb04g030950.1	Sb06g002110
Sb06g028670					Sb04g010100	Sb04g030950.2	Sb06g002120
Sb06g029010					Sb04g010370	Sb04g031020.1	Sb06g002130
Sb06g029070					Sb04g011270	Sb04g031020.2	Sb06g002140
Sb06g029080					Sb04g011330	Sb04g031020.3	Sb06g002150
Sb06g029200					Sb04g012230	Sb04g031020.4	Sb06g002160
Sb06g029476					Sb04g012910	Sb04g031050.1	Sb06g002170
Sb06g029530					Sb04g014190	Sb04g031290.1	Sb06g003160
Sb06g029540					Sb04g014390	Sb04g031950.1	Sb06g003250
Sb06g029550					Sb04g015420	Sb04g032430.1	Sb06g003280
Sb06g029560					Sb04g017103	Sb04g032470.1	Sb06g004040
Sb06g029570					Sb04g017400	Sb04g032510.1	Sb06g005410
Sb06g029580					Sb04g017430	Sb04g032640.1	Sb06g008585
Sb06g029590					Sb04g017500	Sb04g032650.1	Sb06g010020
Sb06g029600					Sb04g017830	Sb04g032660.1	Sb06g010850
Sb06g029610					Sb04g019020	Sb04g032670.1	Sb06g011300
Sb06g029620					Sb04g019250	Sb04g032680.1	Sb06g011641
Sb06g029630					Sb04g020140	Sb04g032970.1	Sb06g011830
Sb06g029650					Sb04g020373	Sb04g032980.1	Sb06g012520
Sb06g029700					Sb04g020460	Sb04g033080.1	Sb06g013835
Sb06g029710					Sb04g020510	Sb04g033160.1	Sb06g013930
Sb06g029950					Sb04g020600	Sb04g033350.1	Sb06g013940
Sb06g029980					Sb04g020630	Sb04g033900.1	Sb06g014420
Sb06g030250					Sb04g020670	Sb04g034040.1	Sb06g014650
Sb06g030550					Sb04g021000	Sb04g034260.1	Sb06g014670
Sb06g030660					Sb04g021130	Sb04g034340.1	Sb06g014720
Sb06g030790					Sb04g021280	Sb04g034520.1	Sb06g015020
Sb06g030800					Sb04g021370	Sb04g034640.1	Sb06g015440
Sb06g030910					Sb04g021380	Sb04g034740.1	Sb06g016160
Sb06g030920					Sb04g021780	Sb04g034770.1	Sb06g016170
Sb06g030980					Sb04g021790	Sb04g034770.2	Sb06g016285
Sb06g031240					Sb04g021820	Sb04g035110.1	Sb06g016510
Sb06g031360					Sb04g021830	Sb04g035160.1	Sb06g016660
Sb06g031460					Sb04g021990	Sb04g035393.1	Sb06g016800
Sb06g031805					Sb04g022350	Sb04g035610.1	Sb06g016990
Sb06g031960					Sb04g022410	Sb04g035670.1	Sb06g017320
Sb06g031970					Sb04g022520	Sb04g035710.1	Sb06g017480
Sb06g032040					Sb04g022820	Sb04g035840.1	Sb06g017490
Sb06g032120					Sb04g022830	Sb04g036030.1	Sb06g017700
Sb06g032160					Sb04g022900	Sb04g036040.1	Sb06g018190
Sb06g032170					Sb04g023180	Sb04g036240.1	Sb06g018220
Sb06g032320					Sb04g023240	Sb04g036370.1	Sb06g018280
Sb06g032330					Sb04g023260	Sb04g036490.1	Sb06g018330
Sb06g032450					Sb04g023410	Sb04g036930.1	Sb06g018510
Sb06g032460					Sb04g023680	Sb04g036970.1	Sb06g018700
Sb06g032800					Sb04g023760	Sb04g037050.1	Sb06g018880
Sb06g032940					Sb04g023770	Sb04g037280.1	Sb06g019010
Sb06g033080					Sb04g023820	Sb04g037280.2	Sb06g019320
Sb06g033140					Sb04g023980	Sb04g037290.1	Sb06g019800
Sb06g033270					Sb04g023990	Sb04g037300.1	Sb06g020020
Sb06g033410					Sb04g024130	Sb04g037380.1	Sb06g020500
Sb06g033570					Sb04g024150	Sb04g037610.1	Sb06g020750
Sb06g033620					Sb04g024180	Sb04g037680.1	Sb06g020890
Sb06g033760					Sb04g024270	Sb04g037680.2	Sb06g021170
Sb06g033780					Sb04g024320	Sb04g037720.1	Sb06g021540
Sb06g033940					Sb04g024500	Sb04g037800.1	Sb06g021560
Sb06g033990					Sb04g024510	Sb04g037810.1	Sb06g021640
Sb06g034090					Sb04g024513	Sb04g038330.1	Sb06g021660
Sb0737s002010					Sb04g024570	Sb04g038540.1	Sb06g021850
Sb07g000480					Sb04g024790	Sb04g038550.1	Sb06g021980
Sb07g000565					Sb04g024890	Sb0525s002010.1	Sb06g022060
Sb07g000600					Sb04g025120	Sb0541s002010.1	Sb06g022180
Sb07g000610					Sb04g025160	Sb0598s002020.1	Sb06g022190
Sb07g000620					Sb04g025380	Sb05g000270.1	Sb06g022200
Sb07g001050					Sb04g025540	Sb05g000530.1	Sb06g022280
Sb07g001060					Sb04g025625	Sb05g000530.2	Sb06g022750
Sb07g001190					Sb04g025630	Sb05g000870.1	Sb06g022840
Sb07g001260					Sb04g025650	Sb05g001000.1	Sb06g023260
Sb07g001280					Sb04g025860	Sb05g001010.1	Sb06g023430
Sb07g001320					Sb04g025890	Sb05g001050.1	Sb06g023480
Sb07g001570					Sb04g025950	Sb05g001600.1	Sb06g023630
Sb07g001590					Sb04g026090	Sb05g001610.1	Sb06g023730
Sb07g001610					Sb04g026160	Sb05g001680.1	Sb06g023880
Sb07g001620					Sb04g026200	Sb05g001760.1	Sb06g024150
Sb07g001670					Sb04g026360	Sb05g001900.1	Sb06g024260
Sb07g001980					Sb04g026420	Sb05g001900.2	Sb06g024355
Sb07g002060					Sb04g026490	Sb05g002290.1	Sb06g024520
Sb07g002220					Sb04g026650	Sb05g002410.1	Sb06g024920
Sb07g002560					Sb04g026730	Sb05g002540.1	Sb06g025070
Sb07g002970					Sb04g026880	Sb05g002580.1	Sb06g025150
Sb07g003010					Sb04g026900	Sb05g002590.1	Sb06g025570
Sb07g003040					Sb04g026920	Sb05g002590.2	Sb06g025580
Sb07g003860					Sb04g027330	Sb05g002770.1	Sb06g025710
Sb07g003870					Sb04g027510	Sb05g002860.1	Sb06g025730
Sb07g003890					Sb04g027590	Sb05g002900.1	Sb06g025790
Sb07g004030					Sb04g027630	Sb05g003480.1	Sb06g025900
Sb07g004050					Sb04g027660	Sb05g003860.1	Sb06g026070
Sb07g004130					Sb04g027950	Sb05g003880.1	Sb06g026190
Sb07g004240					Sb04g028050	Sb05g004140.1	Sb06g026220
Sb07g004260					Sb04g028220	Sb05g004590.1	Sb06g027200
Sb07g004290					Sb04g028280	Sb05g004610.1	Sb06g027400
Sb07g004310					Sb04g028350	Sb05g004663.1	Sb06g027500
Sb07g004890					Sb04g028530	Sb05g004666.1	Sb06g027520
Sb07g005250					Sb04g028550	Sb05g004670.1	Sb06g027710
Sb07g005260					Sb04g028680	Sb05g005150.1	Sb06g027740
Sb07g005270					Sb04g028690	Sb05g005270.1	Sb06g027770
Sb07g005280					Sb04g028750	Sb05g005400.1	Sb06g027780
Sb07g005290					Sb04g028900	Sb05g005450.1	Sb06g027810
Sb07g005300					Sb04g028940	Sb05g005470.1	Sb06g028040
Sb07g005310					Sb04g028990	Sb05g005530.1	Sb06g028100
Sb07g005320					Sb04g029040	Sb05g005735.1	Sb06g028160
Sb07g005330					Sb04g029070	Sb05g005970.1	Sb06g028230
Sb07g005340					Sb04g029080	Sb05g006150.1	Sb06g028360
Sb07g005350					Sb04g029300	Sb05g006150.2	Sb06g028670
Sb07g005460					Sb04g029450	Sb05g006860.1	Sb06g028970
Sb07g005660					Sb04g029510	Sb05g006880.1	Sb06g029010
Sb07g006040					Sb04g029530	Sb05g007010.1	Sb06g029070
Sb07g006150					Sb04g029560	Sb05g007070.1	Sb06g029180
Sb07g006200					Sb04g029590	Sb05g007100.1	Sb06g029200
Sb07g006290					Sb04g029630	Sb05g007540.1	Sb06g029476
Sb07g006310					Sb04g029750	Sb05g008570.1	Sb06g029530
Sb07g006320					Sb04g029840	Sb05g008650.1	Sb06g029540
Sb07g006330					Sb04g029850	Sb05g008650.2	Sb06g029550
Sb07g006900					Sb04g029900	Sb05g009360.1	Sb06g029560
Sb07g006970					Sb04g029920	Sb05g009990.1	Sb06g029570
Sb07g007000					Sb04g029970	Sb05g009990.2	Sb06g029580
Sb07g007640					Sb04g030040	Sb05g009990.3	Sb06g029590
Sb07g007690					Sb04g030150	Sb05g010340.1	Sb06g029600
Sb07g008560					Sb04g030160	Sb05g013160.1	Sb06g029610
Sb07g009410					Sb04g030250	Sb05g013400.1	Sb06g029620
Sb07g014940					Sb04g030540	Sb05g013840.1	Sb06g029630
Sb07g014960					Sb04g030590	Sb05g014470.1	Sb06g029650
Sb07g018430					Sb04g030610	Sb05g014470.2	Sb06g029710
Sb07g019123					Sb04g030760	Sb05g014880.1	Sb06g029950
Sb07g019320					Sb04g030870	Sb05g015800.1	Sb06g029980
Sb07g019330					Sb04g030940	Sb05g016740.1	Sb06g030020
Sb07g019760					Sb04g030950	Sb05g017940.1	Sb06g030050
Sb07g020090					Sb04g031020	Sb05g017950.1	Sb06g030250
Sb07g020270					Sb04g031050	Sb05g017960.1	Sb06g030400
Sb07g020770					Sb04g031290	Sb05g018080.1	Sb06g030490
Sb07g020870					Sb04g031950	Sb05g018110.1	Sb06g030660
Sb07g020960					Sb04g032250	Sb05g018870.1	Sb06g030800
Sb07g021070					Sb04g032400	Sb05g018880.1	Sb06g030910
Sb07g021260					Sb04g032430	Sb05g019540.1	Sb06g030920
Sb07g021330					Sb04g032470	Sb05g019540.2	Sb06g030980
Sb07g021630					Sb04g032510	Sb05g019600.1	Sb06g031240
Sb07g021790					Sb04g032625	Sb05g020150.1	Sb06g031360
Sb07g021830					Sb04g032640	Sb05g020160.1	Sb06g031460
Sb07g022370					Sb04g032650	Sb05g020170.1	Sb06g031570
Sb07g022480					Sb04g032660	Sb05g020180.1	Sb06g031590
Sb07g022580					Sb04g032670	Sb05g020190.1	Sb06g031805
Sb07g022630					Sb04g032680	Sb05g020200.1	Sb06g031960
Sb07g023240					Sb04g032850	Sb05g020210.1	Sb06g031970
Sb07g023320					Sb04g032920	Sb05g020220.1	Sb06g032040
Sb07g023450					Sb04g032970	Sb05g020230.1	Sb06g032120
Sb07g023460					Sb04g032980	Sb05g020280.1	Sb06g032160
Sb07g023470					Sb04g033080	Sb05g020370.1	Sb06g032320
Sb07g023490					Sb04g033160	Sb05g020400.1	Sb06g032330
Sb07g023520					Sb04g033350	Sb05g021030.1	Sb06g032450
Sb07g023746					Sb04g033470	Sb05g021820.1	Sb06g032460
Sb07g023900					Sb04g033560	Sb05g022180.1	Sb06g032800
Sb07g023910					Sb04g033900	Sb05g022230.1	Sb06g032940
Sb07g023920					Sb04g034040	Sb05g022230.2	Sb06g033030
Sb07g023930					Sb04g034260	Sb05g022230.3	Sb06g033140
Sb07g024020					Sb04g034340	Sb05g022470.1	Sb06g033200
Sb07g024170					Sb04g034430	Sb05g023460.1	Sb06g033270
Sb07g024200					Sb04g034520	Sb05g023690.1	Sb06g033410
Sb07g024210					Sb04g034640	Sb05g023700.1	Sb06g033620
Sb07g024310					Sb04g034740	Sb05g023710.1	Sb06g033780
Sb07g024370					Sb04g034770	Sb05g024560.1	Sb06g033940
Sb07g024430					Sb04g035110	Sb05g024740.1	Sb06g033990
Sb07g024460					Sb04g035160	Sb05g025180.1	Sb06g034090
Sb07g024860					Sb04g035393	Sb05g026090.1	Sb0737s002010
Sb07g024900					Sb04g035610	Sb05g026090.2	Sb07g000565
Sb07g024960					Sb04g035670	Sb05g026610.1	Sb07g000600
Sb07g025000					Sb04g035710	Sb05g027730.1	Sb07g000610
Sb07g025150					Sb04g035840	Sb05g027870.1	Sb07g000620
Sb07g025460					Sb04g036010	Sb05g027880.1	Sb07g001060
Sb07g025840					Sb04g036030	Sb05g027910.1	Sb07g001190
Sb07g026080					Sb04g036040	Sb0605s002010.1	Sb07g001280
Sb07g026110					Sb04g036070	Sb06g000390.1	Sb07g001320
Sb07g026170					Sb04g036190	Sb06g000410.1	Sb07g001570
Sb07g026305					Sb04g036240	Sb06g000660.1	Sb07g001590
Sb07g026820					Sb04g036370	Sb06g000910.1	Sb07g001610
Sb07g026895					Sb04g036490	Sb06g001120.1	Sb07g001620
Sb07g026900					Sb04g036510	Sb06g001240.1	Sb07g001670
Sb07g026930					Sb04g036930	Sb06g001690.1	Sb07g001980
Sb07g027060					Sb04g036970	Sb06g001950.1	Sb07g002060
Sb07g027370					Sb04g037050	Sb06g001960.1	Sb07g002220
Sb07g027680					Sb04g037280	Sb06g002000.1	Sb07g002560
Sb07g027980					Sb04g037290	Sb06g002010.1	Sb07g002810
Sb07g028080					Sb04g037300	Sb06g002020.1	Sb07g002820
Sb07g028360					Sb04g037380	Sb06g002080.1	Sb07g002960
Sb07g028520					Sb04g037610	Sb06g002110.1	Sb07g002970
Sb07g028530					Sb04g037660	Sb06g002120.1	Sb07g003010
Sb07g028700					Sb04g037680	Sb06g002130.1	Sb07g003040
Sb07g028890					Sb04g037720	Sb06g002140.1	Sb07g003690
Sb07g029070					Sb04g037800	Sb06g002150.1	Sb07g003860
Sb07g029150					Sb04g037810	Sb06g002160.1	Sb07g003870
Sb07g029230					Sb04g038330	Sb06g002170.1	Sb07g004030
Sb08g000550					Sb04g038500	Sb06g003160.1	Sb07g004050
Sb08g000990					Sb04g038540	Sb06g003250.1	Sb07g004130
Sb08g001010					Sb04g038550	Sb06g003280.1	Sb07g004180
Sb08g001120					Sb0507s002020	Sb06g004040.1	Sb07g004240
Sb08g001130					Sb0525s002010	Sb06g005410.1	Sb07g004260
Sb08g001140					Sb0541s002010	Sb06g008585.1	Sb07g004290
Sb08g001160					Sb0578s002010	Sb06g010020.1	Sb07g004310
Sb08g001340					Sb0598s002020	Sb06g010850.1	Sb07g004890
Sb08g001530					Sb05g000270	Sb06g011300.1	Sb07g005250
Sb08g001540					Sb05g000530	Sb06g011641.1	Sb07g005260
Sb08g001550					Sb05g000870	Sb06g011830.1	Sb07g005270
Sb08g001600					Sb05g000940	Sb06g012520.1	Sb07g005280
Sb08g001646					Sb05g001000	Sb06g013835.1	Sb07g005290
Sb08g001710					Sb05g001010	Sb06g013930.1	Sb07g005300
Sb08g001720					Sb05g001035	Sb06g013940.1	Sb07g005310
Sb08g001870					Sb05g001050	Sb06g014420.1	Sb07g005320
Sb08g001880					Sb05g001240	Sb06g014650.1	Sb07g005330
Sb08g001890					Sb05g001340	Sb06g014670.1	Sb07g005340
Sb08g001930					Sb05g001600	Sb06g014720.1	Sb07g005350
Sb08g001960					Sb05g001610	Sb06g015020.1	Sb07g005440
Sb08g002270					Sb05g001680	Sb06g015020.2	Sb07g005660
Sb08g002660					Sb05g001760	Sb06g015020.3	Sb07g006040
Sb08g002670					Sb05g001900	Sb06g015020.4	Sb07g006150
Sb08g002680					Sb05g002290	Sb06g015440.1	Sb07g006200
Sb08g002690					Sb05g002410	Sb06g016160.1	Sb07g006290
Sb08g002700					Sb05g002540	Sb06g016170.1	Sb07g006310
Sb08g002740					Sb05g002580	Sb06g016285.1	Sb07g006320
Sb08g002850					Sb05g002590	Sb06g016510.1	Sb07g006925
Sb08g002950					Sb05g002770	Sb06g016660.1	Sb07g006936
Sb08g003300					Sb05g002860	Sb06g016800.1	Sb07g006945
Sb08g003330					Sb05g002900	Sb06g016990.1	Sb07g006970
Sb08g003370					Sb05g003480	Sb06g017320.1	Sb07g007000
Sb08g003440					Sb05g003860	Sb06g017480.1	Sb07g007610
Sb08g003670					Sb05g003880	Sb06g017490.1	Sb07g007640
Sb08g003930					Sb05g004100	Sb06g017700.1	Sb07g007690
Sb08g004050					Sb05g004140	Sb06g018190.1	Sb07g008560
Sb08g004100					Sb05g004590	Sb06g018220.1	Sb07g009410
Sb08g004120					Sb05g004610	Sb06g018220.2	Sb07g012720
Sb08g005210					Sb05g004663	Sb06g018280.1	Sb07g014940
Sb08g005260					Sb05g004666	Sb06g018330.1	Sb07g014960
Sb08g005300					Sb05g004670	Sb06g018510.1	Sb07g018430
Sb08g005410					Sb05g005150	Sb06g018510.2	Sb07g019320
Sb08g005420					Sb05g005270	Sb06g018700.1	Sb07g019330
Sb08g005500					Sb05g005400	Sb06g018880.1	Sb07g019400
Sb08g006410					Sb05g005450	Sb06g018880.2	Sb07g019760
Sb08g007170					Sb05g005470	Sb06g018880.3	Sb07g020090
Sb08g007180					Sb05g005530	Sb06g018880.4	Sb07g020270
Sb08g007190					Sb05g005735	Sb06g018880.5	Sb07g020870
Sb08g007610					Sb05g005970	Sb06g018880.6	Sb07g020960
Sb08g007750					Sb05g006150	Sb06g019010.1	Sb07g021070
Sb08g008200					Sb05g006860	Sb06g019320.1	Sb07g021260
Sb08g008360					Sb05g006880	Sb06g019800.1	Sb07g021330
Sb08g008400					Sb05g007010	Sb06g020020.1	Sb07g021630
Sb08g012360					Sb05g007070	Sb06g020500.1	Sb07g021660
Sb08g013390					Sb05g007100	Sb06g020750.1	Sb07g021820
Sb08g014060					Sb05g007540	Sb06g020890.1	Sb07g021830
Sb08g014280					Sb05g008570	Sb06g020890.2	Sb07g022370
Sb08g014630					Sb05g008650	Sb06g021170.1	Sb07g022580
Sb08g015010					Sb05g009360	Sb06g021540.1	Sb07g022630
Sb08g015560					Sb05g009990	Sb06g021560.1	Sb07g022730
Sb08g015600					Sb05g010340	Sb06g021640.1	Sb07g022990
Sb08g016065					Sb05g013160	Sb06g021660.1	Sb07g023320
Sb08g016160					Sb05g013400	Sb06g021660.2	Sb07g023460
Sb08g016170					Sb05g013840	Sb06g021850.1	Sb07g023470
Sb08g016310					Sb05g014470	Sb06g021980.1	Sb07g023490
Sb08g016780					Sb05g014880	Sb06g021980.2	Sb07g023746
Sb08g016820					Sb05g015800	Sb06g022060.1	Sb07g023900
Sb08g017220					Sb05g016740	Sb06g022180.1	Sb07g023910
Sb08g017600					Sb05g017940	Sb06g022190.1	Sb07g023920
Sb08g017820					Sb05g017950	Sb06g022190.2	Sb07g023930
Sb08g018350					Sb05g017960	Sb06g022200.1	Sb07g024170
Sb08g018540					Sb05g018080	Sb06g022280.1	Sb07g024200
Sb08g018550					Sb05g018110	Sb06g022750.1	Sb07g024210
Sb08g018640					Sb05g018870	Sb06g022840.1	Sb07g024310
Sb08g018650					Sb05g018880	Sb06g023260.1	Sb07g024320
Sb08g018660					Sb05g019540	Sb06g023430.1	Sb07g024370
Sb08g018820					Sb05g019600	Sb06g023480.1	Sb07g024430
Sb08g019150					Sb05g019800	Sb06g023630.1	Sb07g024460
Sb08g019600					Sb05g019828	Sb06g023730.1	Sb07g024860
Sb08g019690					Sb05g020150	Sb06g023880.1	Sb07g024880
Sb08g019730					Sb05g020160	Sb06g024150.1	Sb07g024900
Sb08g020650					Sb05g020170	Sb06g024260.1	Sb07g024960
Sb08g020810					Sb05g020180	Sb06g024355.1	Sb07g025000
Sb08g020830					Sb05g020190	Sb06g024520.1	Sb07g025030
Sb08g021920					Sb05g020200	Sb06g024920.1	Sb07g025100
Sb08g022100					Sb05g020210	Sb06g025070.1	Sb07g025150
Sb08g022260					Sb05g020220	Sb06g025070.2	Sb07g025350
Sb08g022740					Sb05g020230	Sb06g025150.1	Sb07g025460
Sb08g023220					Sb05g020280	Sb06g025570.1	Sb07g025690
Sb09g000270					Sb05g020370	Sb06g025580.1	Sb07g025840
Sb09g000330					Sb05g020400	Sb06g025710.1	Sb07g026040
Sb09g000350					Sb05g020850	Sb06g025730.2	Sb07g026085
Sb09g000370					Sb05g021030	Sb06g025790.1	Sb07g026110
Sb09g000490					Sb05g021820	Sb06g025900.1	Sb07g026170
Sb09g000810					Sb05g022180	Sb06g026070.1	Sb07g026305
Sb09g000890					Sb05g022230	Sb06g026190.1	Sb07g026560
Sb09g000970					Sb05g022470	Sb06g026220.1	Sb07g026820
Sb09g001050					Sb05g023460	Sb06g027200.1	Sb07g026895
Sb09g001120					Sb05g023690	Sb06g027400.1	Sb07g026900
Sb09g001210					Sb05g023700	Sb06g027500.1	Sb07g027060
Sb09g001310					Sb05g023710	Sb06g027520.1	Sb07g027370
Sb09g001600					Sb05g023740	Sb06g027520.2	Sb07g027680
Sb09g001680					Sb05g024560	Sb06g027710.1	Sb07g027980
Sb09g001930					Sb05g024740	Sb06g027740.1	Sb07g028080
Sb09g001970					Sb05g025180	Sb06g027770.1	Sb07g028270
Sb09g002086					Sb05g026090	Sb06g027780.1	Sb07g028360
Sb09g002460					Sb05g026610	Sb06g027810.1	Sb07g028520
Sb09g002510					Sb05g027390	Sb06g028040.1	Sb07g028530
Sb09g002710					Sb05g027400	Sb06g028100.1	Sb07g028700
Sb09g002960					Sb05g027410	Sb06g028160.1	Sb07g028890
Sb09g003050					Sb05g027415	Sb06g028230.1	Sb07g028940
Sb09g003060					Sb05g027670	Sb06g028360.1	Sb07g029070
Sb09g003450					Sb05g027730	Sb06g028670.1	Sb07g029150
Sb09g003510					Sb05g027870	Sb06g028970.1	Sb07g029220
Sb09g003830					Sb05g027880	Sb06g029010.1	Sb0877s002010
Sb09g003850					Sb05g027910	Sb06g029070.1	Sb08g000280
Sb09g004020					Sb0605s002010	Sb06g029180.1	Sb08g000550
Sb09g004190					Sb06g000390	Sb06g029200.1	Sb08g000990
Sb09g004290					Sb06g000410	Sb06g029200.2	Sb08g001010
Sb09g004310					Sb06g000440	Sb06g029476.1	Sb08g001130
Sb09g004320					Sb06g000660	Sb06g029530.1	Sb08g001140
Sb09g004420					Sb06g000800	Sb06g029540.1	Sb08g001160
Sb09g004550					Sb06g000910	Sb06g029540.2	Sb08g001340
Sb09g004730					Sb06g001120	Sb06g029540.3	Sb08g001530
Sb09g004800					Sb06g001130	Sb06g029550.1	Sb08g001540
Sb09g004970					Sb06g001240	Sb06g029560.1	Sb08g001710
Sb09g004990					Sb06g001320	Sb06g029570.1	Sb08g001720
Sb09g005200					Sb06g001550	Sb06g029580.1	Sb08g001800
Sb09g005230					Sb06g001690	Sb06g029590.1	Sb08g001870
Sb09g005460					Sb06g001820	Sb06g029600.1	Sb08g001880
Sb09g005910					Sb06g001950	Sb06g029610.1	Sb08g001890
Sb09g005960					Sb06g001960	Sb06g029620.1	Sb08g001930
Sb09g006420					Sb06g002000	Sb06g029630.1	Sb08g001960
Sb09g006460					Sb06g002010	Sb06g029650.1	Sb08g002660
Sb09g006480					Sb06g002020	Sb06g029710.1	Sb08g002670
Sb09g007440					Sb06g002080	Sb06g029950.1	Sb08g002680
Sb09g007880					Sb06g002110	Sb06g029980.1	Sb08g002690
Sb09g007940					Sb06g002120	Sb06g030020.1	Sb08g002700
Sb09g008006					Sb06g002130	Sb06g030050.1	Sb08g002740
Sb09g008430					Sb06g002140	Sb06g030250.1	Sb08g002890
Sb09g011450					Sb06g002150	Sb06g030400.1	Sb08g003300
Sb09g014430					Sb06g002160	Sb06g030490.1	Sb08g003330
Sb09g014531					Sb06g002170	Sb06g030660.1	Sb08g003370
Sb09g015910					Sb06g003160	Sb06g030800.1	Sb08g003440
Sb09g016140					Sb06g003250	Sb06g030800.2	Sb08g003670
Sb09g016170					Sb06g003280	Sb06g030800.3	Sb08g003930
Sb09g016600					Sb06g004040	Sb06g030910.1	Sb08g004050
Sb09g017140					Sb06g005410	Sb06g030920.1	Sb08g004100
Sb09g017150					Sb06g008585	Sb06g030980.1	Sb08g004120
Sb09g017280					Sb06g010020	Sb06g031240.1	Sb08g004270
Sb09g018730					Sb06g010850	Sb06g031360.1	Sb08g004840
Sb09g018800					Sb06g011300	Sb06g031460.1	Sb08g005080
Sb09g018990					Sb06g011601	Sb06g031460.2	Sb08g005190
Sb09g019100					Sb06g011641	Sb06g031570.1	Sb08g005200
Sb09g019430					Sb06g011830	Sb06g031590.1	Sb08g005210
Sb09g019487					Sb06g012285	Sb06g031805.1	Sb08g005260
Sb09g019620					Sb06g012290	Sb06g031960.1	Sb08g005300
Sb09g019780					Sb06g012520	Sb06g031970.1	Sb08g005410
Sb09g019820					Sb06g013750	Sb06g032040.1	Sb08g005420
Sb09g020340					Sb06g013835	Sb06g032120.1	Sb08g005500
Sb09g020360					Sb06g013860	Sb06g032160.1	Sb08g007180
Sb09g020540					Sb06g013920	Sb06g032320.1	Sb08g007190
Sb09g020610					Sb06g013930	Sb06g032330.1	Sb08g007610
Sb09g020820					Sb06g013940	Sb06g032450.1	Sb08g007750
Sb09g020880					Sb06g014420	Sb06g032460.1	Sb08g008320
Sb09g021270					Sb06g014440	Sb06g032800.1	Sb08g008360
Sb09g021370					Sb06g014570	Sb06g032940.1	Sb08g008400
Sb09g021400					Sb06g014650	Sb06g033030.1	Sb08g010420
Sb09g021620					Sb06g014670	Sb06g033140.1	Sb08g012360
Sb09g021650					Sb06g014720	Sb06g033200.1	Sb08g013390
Sb09g021660					Sb06g014730	Sb06g033200.2	Sb08g013620
Sb09g022040					Sb06g015020	Sb06g033200.3	Sb08g013840
Sb09g022060					Sb06g015440	Sb06g033270.1	Sb08g014040
Sb09g022230					Sb06g015480	Sb06g033410.1	Sb08g014060
Sb09g022395					Sb06g016060	Sb06g033620.1	Sb08g014280
Sb09g022570					Sb06g016160	Sb06g033780.1	Sb08g014320
Sb09g022690					Sb06g016170	Sb06g033780.2	Sb08g014630
Sb09g022970					Sb06g016285	Sb06g033940.1	Sb08g015010
Sb09g023400					Sb06g016510	Sb06g033990.1	Sb08g016310
Sb09g023560					Sb06g016660	Sb06g034090.1	Sb08g016560
Sb09g023860					Sb06g016800	Sb0737s002010.1	Sb08g016820
Sb09g023880					Sb06g016990	Sb07g000565.1	Sb08g017220
Sb09g024010					Sb06g017320	Sb07g000600.1	Sb08g017600
Sb09g024210					Sb06g017370	Sb07g000610.1	Sb08g017750
Sb09g024250					Sb06g017480	Sb07g000620.1	Sb08g018240
Sb09g024400					Sb06g017490	Sb07g001060.1	Sb08g018630
Sb09g024580					Sb06g017700	Sb07g001190.1	Sb08g018640
Sb09g024840					Sb06g017970	Sb07g001280.1	Sb08g018650
Sb09g024890					Sb06g018190	Sb07g001320.1	Sb08g018820
Sb09g025000					Sb06g018220	Sb07g001320.2	Sb08g019090
Sb09g025040					Sb06g018280	Sb07g001570.1	Sb08g019580
Sb09g025235					Sb06g018330	Sb07g001590.1	Sb08g019600
Sb09g025420					Sb06g018510	Sb07g001610.1	Sb08g019690
Sb09g025430					Sb06g018700	Sb07g001620.1	Sb08g019700
Sb09g025620					Sb06g018880	Sb07g001670.1	Sb08g019730
Sb09g026540					Sb06g019010	Sb07g001980.1	Sb08g020580
Sb09g026570					Sb06g019320	Sb07g002060.1	Sb08g020710
Sb09g026580					Sb06g019800	Sb07g002220.1	Sb08g020810
Sb09g026710					Sb06g020020	Sb07g002220.2	Sb08g020830
Sb09g026860					Sb06g020480	Sb07g002220.3	Sb08g021180
Sb09g026910					Sb06g020500	Sb07g002220.4	Sb08g021610
Sb09g027070					Sb06g020750	Sb07g002560.1	Sb08g022100
Sb09g027080					Sb06g020890	Sb07g002810.1	Sb08g022210
Sb09g027110					Sb06g021170	Sb07g002820.1	Sb08g022260
Sb09g027176					Sb06g021490	Sb07g002960.1	Sb08g022560
Sb09g027430					Sb06g021510	Sb07g002970.1	Sb08g022740
Sb09g027590					Sb06g021540	Sb07g003010.1	Sb09g000270
Sb09g027640					Sb06g021560	Sb07g003040.1	Sb09g000330
Sb09g027940					Sb06g021640	Sb07g003690.1	Sb09g000350
Sb09g027945					Sb06g021660	Sb07g003860.1	Sb09g000490
Sb09g027950					Sb06g021780	Sb07g003870.1	Sb09g000810
Sb09g027960					Sb06g021850	Sb07g004030.1	Sb09g000890
Sb09g027990					Sb06g021980	Sb07g004050.1	Sb09g000970
Sb09g028230					Sb06g022020	Sb07g004130.1	Sb09g001050
Sb09g028400					Sb06g022060	Sb07g004180.1	Sb09g001110
Sb09g028470					Sb06g022180	Sb07g004240.1	Sb09g001120
Sb09g028560					Sb06g022190	Sb07g004260.1	Sb09g001210
Sb09g028630					Sb06g022200	Sb07g004290.1	Sb09g001310
Sb09g028740					Sb06g022280	Sb07g004310.1	Sb09g001500
Sb09g028960					Sb06g022750	Sb07g004890.1	Sb09g001600
Sb09g029126					Sb06g022820	Sb07g004890.2	Sb09g001660
Sb09g029130					Sb06g022840	Sb07g005250.1	Sb09g001930
Sb09g029170					Sb06g023190	Sb07g005260.1	Sb09g002086
Sb09g029240					Sb06g023260	Sb07g005270.1	Sb09g002225
Sb09g029390					Sb06g023430	Sb07g005280.1	Sb09g002260
Sb09g029670					Sb06g023480	Sb07g005290.1	Sb09g002320
Sb09g029950					Sb06g023630	Sb07g005300.1	Sb09g002460
Sb09g030000					Sb06g023730	Sb07g005310.1	Sb09g002510
Sb09g030530					Sb06g023870	Sb07g005320.1	Sb09g002640
Sb09g030550					Sb06g023880	Sb07g005330.1	Sb09g002710
Sb09g030620					Sb06g024150	Sb07g005340.1	Sb09g002960
Sb09g030680					Sb06g024260	Sb07g005350.1	Sb09g003050
Sb09g030690					Sb06g024355	Sb07g005440.1	Sb09g003060
Sb09g030730					Sb06g024520	Sb07g005660.1	Sb09g003430
Sb09g030740					Sb06g024920	Sb07g006040.1	Sb09g003450
Sb10g000230					Sb06g025070	Sb07g006150.1	Sb09g003510
Sb10g000470					Sb06g025130	Sb07g006200.1	Sb09g003820
Sb10g000650					Sb06g025150	Sb07g006290.1	Sb09g003830
Sb10g000660					Sb06g025230	Sb07g006310.1	Sb09g003850
Sb10g000700					Sb06g025350	Sb07g006320.1	Sb09g004020
Sb10g000900					Sb06g025440	Sb07g006925.1	Sb09g004190
Sb10g001000					Sb06g025570	Sb07g006936.1	Sb09g004290
Sb10g001220					Sb06g025580	Sb07g006945.1	Sb09g004310
Sb10g001270					Sb06g025710	Sb07g006970.1	Sb09g004320
Sb10g001530					Sb06g025730	Sb07g006970.2	Sb09g004370
Sb10g001610					Sb06g025790	Sb07g007000.1	Sb09g004420
Sb10g001620					Sb06g025900	Sb07g007610.1	Sb09g004550
Sb10g001820					Sb06g026070	Sb07g007640.1	Sb09g004730
Sb10g001850					Sb06g026190	Sb07g007690.1	Sb09g004970
Sb10g001873					Sb06g026220	Sb07g008560.1	Sb09g005200
Sb10g001890					Sb06g027000	Sb07g009410.1	Sb09g005230
Sb10g001900					Sb06g027200	Sb07g012720.1	Sb09g005460
Sb10g002070					Sb06g027400	Sb07g014940.1	Sb09g005960
Sb10g002170					Sb06g027500	Sb07g014960.1	Sb09g006380
Sb10g002190					Sb06g027520	Sb07g018430.1	Sb09g006420
Sb10g002220					Sb06g027710	Sb07g019320.1	Sb09g006460
Sb10g002240					Sb06g027740	Sb07g019330.1	Sb09g006480
Sb10g002250					Sb06g027770	Sb07g019400.1	Sb09g007240
Sb10g002540					Sb06g027780	Sb07g019760.1	Sb09g007440
Sb10g002820					Sb06g027810	Sb07g019760.2	Sb09g007880
Sb10g002830					Sb06g028040	Sb07g019760.3	Sb09g007940
Sb10g002850					Sb06g028100	Sb07g019760.4	Sb09g008430
Sb10g002860					Sb06g028160	Sb07g020090.1	Sb09g011450
Sb10g002880					Sb06g028170	Sb07g020270.1	Sb09g014430
Sb10g002890					Sb06g028230	Sb07g020870.1	Sb09g016140
Sb10g002900					Sb06g028360	Sb07g020960.1	Sb09g016170
Sb10g003120					Sb06g028670	Sb07g021070.1	Sb09g016600
Sb10g003670					Sb06g028960	Sb07g021260.1	Sb09g016610
Sb10g003930					Sb06g028970	Sb07g021260.2	Sb09g017140
Sb10g004020					Sb06g029010	Sb07g021260.3	Sb09g017150
Sb10g004130					Sb06g029070	Sb07g021330.1	Sb09g017280
Sb10g004540					Sb06g029080	Sb07g021630.1	Sb09g017821
Sb10g004680					Sb06g029180	Sb07g021660.1	Sb09g018730
Sb10g004682					Sb06g029200	Sb07g021820.1	Sb09g018800
Sb10g004685					Sb06g029476	Sb07g021830.1	Sb09g018810
Sb10g004687					Sb06g029530	Sb07g022370.1	Sb09g018990
Sb10g004730					Sb06g029540	Sb07g022580.1	Sb09g019100
Sb10g004740					Sb06g029550	Sb07g022630.1	Sb09g019200
Sb10g004870					Sb06g029560	Sb07g022730.1	Sb09g019430
Sb10g005090					Sb06g029570	Sb07g022990.1	Sb09g019487
Sb10g005110					Sb06g029580	Sb07g023320.1	Sb09g019620
Sb10g005200					Sb06g029590	Sb07g023460.1	Sb09g019780
Sb10g005250					Sb06g029600	Sb07g023460.2	Sb09g019820
Sb10g005260					Sb06g029610	Sb07g023470.1	Sb09g020340
Sb10g005680					Sb06g029620	Sb07g023490.1	Sb09g020360
Sb10g006190					Sb06g029630	Sb07g023746.1	Sb09g020540
Sb10g006330					Sb06g029650	Sb07g023900.1	Sb09g020610
Sb10g006380					Sb06g029700	Sb07g023910.1	Sb09g020820
Sb10g006390					Sb06g029710	Sb07g023910.2	Sb09g020880
Sb10g006400					Sb06g029950	Sb07g023920.1	Sb09g021270
Sb10g006430					Sb06g029980	Sb07g023930.1	Sb09g021400
Sb10g006640					Sb06g030020	Sb07g024170.1	Sb09g021560
Sb10g006850					Sb06g030050	Sb07g024200.1	Sb09g021620
Sb10g006895					Sb06g030250	Sb07g024210.1	Sb09g021650
Sb10g007180					Sb06g030400	Sb07g024310.1	Sb09g021660
Sb10g007520					Sb06g030490	Sb07g024320.1	Sb09g021940
Sb10g007540					Sb06g030550	Sb07g024370.1	Sb09g022040
Sb10g007610					Sb06g030660	Sb07g024370.2	Sb09g022060
Sb10g008260					Sb06g030790	Sb07g024430.1	Sb09g022130
Sb10g008350					Sb06g030800	Sb07g024460.1	Sb09g022290
Sb10g008570					Sb06g030910	Sb07g024860.1	Sb09g022410
Sb10g008620					Sb06g030920	Sb07g024880.1	Sb09g022460
Sb10g008640					Sb06g030980	Sb07g024900.1	Sb09g022510
Sb10g008720					Sb06g031240	Sb07g024960.1	Sb09g022570
Sb10g008740					Sb06g031360	Sb07g025000.1	Sb09g022690
Sb10g008810					Sb06g031460	Sb07g025030.1	Sb09g022810
Sb10g008820					Sb06g031570	Sb07g025100.1	Sb09g022970
Sb10g008850					Sb06g031590	Sb07g025150.1	Sb09g023400
Sb10g008870					Sb06g031805	Sb07g025150.2	Sb09g023560
Sb10g008950					Sb06g031960	Sb07g025350.1	Sb09g023590
Sb10g008980					Sb06g031970	Sb07g025460.1	Sb09g023860
Sb10g009020					Sb06g032040	Sb07g025690.1	Sb09g023880
Sb10g009170					Sb06g032120	Sb07g025840.1	Sb09g024010
Sb10g009220					Sb06g032160	Sb07g026040.1	Sb09g024210
Sb10g009360					Sb06g032170	Sb07g026085.1	Sb09g024400
Sb10g009520					Sb06g032320	Sb07g026110.1	Sb09g024580
Sb10g009880					Sb06g032330	Sb07g026170.1	Sb09g024840
Sb10g010290					Sb06g032440	Sb07g026305.1	Sb09g024890
Sb10g012170					Sb06g032450	Sb07g026560.1	Sb09g024910
Sb10g012210					Sb06g032460	Sb07g026560.2	Sb09g025000
Sb10g013950					Sb06g032800	Sb07g026560.3	Sb09g025235
Sb10g016920					Sb06g032940	Sb07g026820.1	Sb09g025420
Sb10g018300					Sb06g033030	Sb07g026895.1	Sb09g025430
Sb10g021046					Sb06g033080	Sb07g026900.1	Sb09g025620
Sb10g021650					Sb06g033140	Sb07g027060.1	Sb09g026080
Sb10g021710					Sb06g033200	Sb07g027370.1	Sb09g026570
Sb10g021810					Sb06g033270	Sb07g027680.1	Sb09g026580
Sb10g021970					Sb06g033410	Sb07g027980.1	Sb09g026650
Sb10g021980					Sb06g033570	Sb07g027980.2	Sb09g026710
Sb10g022060					Sb06g033620	Sb07g028080.1	Sb09g026730
Sb10g022110					Sb06g033760	Sb07g028270.1	Sb09g026860
Sb10g022160					Sb06g033780	Sb07g028360.1	Sb09g026910
Sb10g022260					Sb06g033900	Sb07g028520.1	Sb09g027070
Sb10g022500					Sb06g033940	Sb07g028530.1	Sb09g027430
Sb10g022710					Sb06g033990	Sb07g028700.1	Sb09g027590
Sb10g023130					Sb06g034090	Sb07g028890.1	Sb09g027945
Sb10g023330					Sb0737s002010	Sb07g028940.1	Sb09g027960
Sb10g023340					Sb07g000360	Sb07g029070.1	Sb09g027990
Sb10g023350					Sb07g000480	Sb07g029150.1	Sb09g028070
Sb10g023360					Sb07g000565	Sb07g029220.1	Sb09g028230
Sb10g023460					Sb07g000600	Sb0877s002010.1	Sb09g028470
Sb10g023590					Sb07g000610	Sb08g000280.1	Sb09g028550
Sb10g023860					Sb07g000620	Sb08g000280.2	Sb09g028560
Sb10g024060					Sb07g001050	Sb08g000550.1	Sb09g028630
Sb10g024400					Sb07g001060	Sb08g000990.1	Sb09g028740
Sb10g024790					Sb07g001190	Sb08g001010.1	Sb09g028860
Sb10g025190					Sb07g001260	Sb08g001130.1	Sb09g028960
Sb10g025200					Sb07g001280	Sb08g001140.1	Sb09g029050
Sb10g025260					Sb07g001320	Sb08g001160.1	Sb09g029126
Sb10g025410					Sb07g001570	Sb08g001340.1	Sb09g029130
Sb10g025440					Sb07g001590	Sb08g001530.1	Sb09g029170
Sb10g025640					Sb07g001610	Sb08g001540.1	Sb09g029240
Sb10g025800					Sb07g001620	Sb08g001710.1	Sb09g029390
Sb10g025950					Sb07g001670	Sb08g001720.1	Sb09g029860
Sb10g025970					Sb07g001980	Sb08g001800.1	Sb09g029950
Sb10g025980					Sb07g002060	Sb08g001870.1	Sb09g030000
Sb10g026130					Sb07g002220	Sb08g001880.1	Sb09g030530
Sb10g026320					Sb07g002560	Sb08g001890.1	Sb09g030550
Sb10g026530					Sb07g002810	Sb08g001930.1	Sb09g030600
Sb10g026560					Sb07g002820	Sb08g001960.1	Sb09g030620
Sb10g026670					Sb07g002960	Sb08g002660.1	Sb09g030680
Sb10g026710					Sb07g002970	Sb08g002670.1	Sb09g030690
Sb10g026870					Sb07g003010	Sb08g002680.1	Sb09g030730
Sb10g027150					Sb07g003040	Sb08g002690.1	Sb09g030910
Sb10g027330					Sb07g003556	Sb08g002700.1	Sb09g030950
Sb10g027540					Sb07g003690	Sb08g002740.1	Sb10g000210
Sb10g027610					Sb07g003860	Sb08g002890.1	Sb10g000230
Sb10g028030					Sb07g003870	Sb08g002890.2	Sb10g000470
Sb10g028040					Sb07g003890	Sb08g003300.1	Sb10g000650
Sb10g029270					Sb07g004030	Sb08g003330.1	Sb10g000660
Sb10g029300					Sb07g004050	Sb08g003370.1	Sb10g000700
Sb10g029400					Sb07g004130	Sb08g003440.1	Sb10g000900
Sb10g029480					Sb07g004180	Sb08g003670.1	Sb10g001000
Sb10g029590					Sb07g004240	Sb08g003930.1	Sb10g001270
Sb10g029610					Sb07g004260	Sb08g004050.1	Sb10g001310
Sb10g029620					Sb07g004290	Sb08g004050.2	Sb10g001530
Sb10g029630					Sb07g004310	Sb08g004100.1	Sb10g001610
Sb10g029650					Sb07g004890	Sb08g004120.1	Sb10g001620
Sb10g029730					Sb07g005250	Sb08g004270.1	Sb10g001820
Sb10g029780					Sb07g005260	Sb08g004840.1	Sb10g001873
Sb10g029860					Sb07g005270	Sb08g005080.1	Sb10g001890
Sb10g029870					Sb07g005280	Sb08g005190.1	Sb10g001900
Sb10g030060					Sb07g005290	Sb08g005200.1	Sb10g001950
Sb10g030160					Sb07g005300	Sb08g005210.1	Sb10g002030
Sb10g030250					Sb07g005310	Sb08g005260.1	Sb10g002070
Sb10g030430					Sb07g005320	Sb08g005300.1	Sb10g002110
Sb10g030840					Sb07g005330	Sb08g005300.2	Sb10g002190
Sb10g030910					Sb07g005340	Sb08g005410.1	Sb10g002220
Sb10g031075					Sb07g005350	Sb08g005420.1	Sb10g002240
Sb1599s002010					Sb07g005440	Sb08g005500.1	Sb10g002250
Sb2276s002020					Sb07g005460	Sb08g007180.1	Sb10g002540
Sb2540s002010					Sb07g005660	Sb08g007190.1	Sb10g002700
Sb3219s002010					Sb07g006040	Sb08g007610.1	Sb10g002990
					Sb07g006150	Sb08g007750.1	Sb10g003120
					Sb07g006200	Sb08g007750.2	Sb10g003310
					Sb07g006290	Sb08g008320.1	Sb10g003670
					Sb07g006310	Sb08g008360.1	Sb10g003770
					Sb07g006320	Sb08g008400.1	Sb10g003790
					Sb07g006330	Sb08g010420.1	Sb10g003870
					Sb07g006900	Sb08g012360.1	Sb10g004000
					Sb07g006925	Sb08g013390.1	Sb10g004540
					Sb07g006933	Sb08g013620.1	Sb10g004680
					Sb07g006936	Sb08g013840.1	Sb10g004682
					Sb07g006945	Sb08g014040.1	Sb10g004685
					Sb07g006970	Sb08g014060.1	Sb10g004687
					Sb07g007000	Sb08g014280.1	Sb10g004730
					Sb07g007610	Sb08g014320.1	Sb10g004740
					Sb07g007640	Sb08g014630.1	Sb10g004870
					Sb07g007690	Sb08g015010.1	Sb10g005090
					Sb07g008560	Sb08g016310.1	Sb10g005110
					Sb07g009410	Sb08g016560.1	Sb10g005200
					Sb07g012720	Sb08g016820.1	Sb10g005250
					Sb07g014940	Sb08g017220.1	Sb10g005260
					Sb07g014960	Sb08g017600.1	Sb10g005500
					Sb07g018430	Sb08g017750.1	Sb10g005630
					Sb07g019123	Sb08g018240.1	Sb10g005640
					Sb07g019320	Sb08g018630.1	Sb10g005680
					Sb07g019330	Sb08g018640.1	Sb10g006020
					Sb07g019400	Sb08g018640.2	Sb10g006260
					Sb07g019760	Sb08g018650.1	Sb10g006330
					Sb07g020090	Sb08g018650.2	Sb10g006380
					Sb07g020270	Sb08g018820.1	Sb10g006400
					Sb07g020770	Sb08g019090.1	Sb10g006430
					Sb07g020870	Sb08g019580.1	Sb10g006640
					Sb07g020960	Sb08g019580.2	Sb10g006850
					Sb07g021070	Sb08g019600.1	Sb10g007180
					Sb07g021260	Sb08g019690.1	Sb10g007520
					Sb07g021330	Sb08g019700.1	Sb10g007540
					Sb07g021630	Sb08g019730.1	Sb10g007610
					Sb07g021660	Sb08g020580.1	Sb10g008020
					Sb07g021790	Sb08g020710.1	Sb10g008620
					Sb07g021820	Sb08g020810.1	Sb10g008640
					Sb07g021830	Sb08g020830.1	Sb10g008720
					Sb07g022370	Sb08g021180.1	Sb10g008810
					Sb07g022480	Sb08g021610.1	Sb10g008820
					Sb07g022580	Sb08g022100.1	Sb10g008850
					Sb07g022630	Sb08g022100.2	Sb10g008870
					Sb07g022730	Sb08g022210.1	Sb10g008960
					Sb07g022990	Sb08g022210.2	Sb10g009020
					Sb07g023240	Sb08g022260.1	Sb10g009170
					Sb07g023320	Sb08g022560.1	Sb10g009220
					Sb07g023450	Sb08g022740.1	Sb10g009360
					Sb07g023460	Sb09g000270.1	Sb10g009520
					Sb07g023470	Sb09g000330.1	Sb10g009590
					Sb07g023490	Sb09g000350.1	Sb10g009700
					Sb07g023520	Sb09g000490.1	Sb10g009790
					Sb07g023746	Sb09g000810.1	Sb10g009830
					Sb07g023900	Sb09g000890.1	Sb10g009840
					Sb07g023910	Sb09g000890.2	Sb10g009850
					Sb07g023920	Sb09g000970.1	Sb10g009880
					Sb07g023930	Sb09g001050.1	Sb10g010030
					Sb07g024020	Sb09g001110.1	Sb10g010290
					Sb07g024160	Sb09g001120.1	Sb10g010450
					Sb07g024170	Sb09g001210.1	Sb10g012170
					Sb07g024200	Sb09g001310.1	Sb10g012210
					Sb07g024210	Sb09g001500.1	Sb10g013720
					Sb07g024310	Sb09g001600.1	Sb10g013750
					Sb07g024320	Sb09g001660.1	Sb10g013950
					Sb07g024370	Sb09g001930.1	Sb10g014041
					Sb07g024430	Sb09g002086.1	Sb10g016920
					Sb07g024460	Sb09g002225.1	Sb10g021650
					Sb07g024860	Sb09g002260.1	Sb10g021710
					Sb07g024880	Sb09g002320.1	Sb10g021970
					Sb07g024900	Sb09g002460.1	Sb10g021980
					Sb07g024960	Sb09g002460.2	Sb10g022060
					Sb07g025000	Sb09g002510.1	Sb10g022110
					Sb07g025030	Sb09g002640.1	Sb10g022160
					Sb07g025100	Sb09g002640.2	Sb10g022220
					Sb07g025150	Sb09g002710.1	Sb10g022260
					Sb07g025350	Sb09g002960.1	Sb10g022500
					Sb07g025460	Sb09g002960.2	Sb10g022710
					Sb07g025690	Sb09g002960.3	Sb10g023010
					Sb07g025840	Sb09g002960.4	Sb10g023130
					Sb07g026040	Sb09g002960.5	Sb10g023300
					Sb07g026080	Sb09g003050.1	Sb10g023330
					Sb07g026085	Sb09g003060.1	Sb10g023340
					Sb07g026087	Sb09g003430.1	Sb10g023350
					Sb07g026110	Sb09g003450.1	Sb10g023360
					Sb07g026170	Sb09g003510.1	Sb10g023600
					Sb07g026305	Sb09g003820.1	Sb10g023610
					Sb07g026560	Sb09g003830.1	Sb10g023860
					Sb07g026820	Sb09g003850.1	Sb10g024400
					Sb07g026895	Sb09g004020.1	Sb10g024680
					Sb07g026900	Sb09g004190.1	Sb10g024790
					Sb07g026930	Sb09g004290.1	Sb10g024840
					Sb07g027060	Sb09g004310.1	Sb10g025190
					Sb07g027370	Sb09g004320.1	Sb10g025200
					Sb07g027680	Sb09g004370.1	Sb10g025250
					Sb07g027980	Sb09g004420.1	Sb10g025260
					Sb07g028080	Sb09g004550.1	Sb10g025270
					Sb07g028270	Sb09g004730.1	Sb10g025440
					Sb07g028360	Sb09g004730.2	Sb10g025470
					Sb07g028520	Sb09g004970.1	Sb10g025800
					Sb07g028530	Sb09g005200.1	Sb10g025950
					Sb07g028700	Sb09g005230.1	Sb10g025970
					Sb07g028890	Sb09g005460.1	Sb10g026130
					Sb07g028940	Sb09g005960.1	Sb10g026320
					Sb07g029070	Sb09g006380.1	Sb10g026530
					Sb07g029150	Sb09g006420.1	Sb10g026560
					Sb07g029220	Sb09g006460.1	Sb10g026710
					Sb07g029230	Sb09g006480.1	Sb10g026870
					Sb0877s002010	Sb09g007240.1	Sb10g027330
					Sb08g000280	Sb09g007440.1	Sb10g027490
					Sb08g000450	Sb09g007880.1	Sb10g027540
[truncated: 534 more rows]

## Sheet: nucleotide sequences of the fin
S6 Table. The nucleotide sequences of the final enriched 1831 genes for sorghum drought response as identified based on the five plant ontology categories.
[truncated: 115,952 more rows]
