# Supplementary material for: Cross-species multiple environmental stress responses: An integrated approach to identify candidate genes for multiple stress tolerance in sorghum (Sorghum bicolor (L.) Moench) and related model species
Source: PLoS One. 2018 Mar 28;13(3):e0192678. doi: 10.1371/journal.pone.0192678 (PMC5873934; doi:10.1371/journal.pone.0192678)
Supplement: S9 Table — This table shows the description of the total number of conserved orthologs across species out of which a selected number of conserved genes were used for reconstructing phylogenetic tree. The unique conserved genes shown in the list for the purpose of phylogenetic tree corresponds with the gene list whose protein sequences were used for MSA as indicated in S7 Table. List of genes which are exclusively specific to sorghum are also provided. (XLSX) [file pone.0192678.s012.xlsx]

## Sheet: Drought responsive genes from a
S9 Table. Cross species distribution of sorghum orthologs initially selected for phylogenetic analysis
Gene stable ID	Description	codes
Sb01g030460	common elements in Sorghum_Maize and Sorghum_Rice	SOMR
Sb01g049250	common elements in Sorghum_Maize and Sorghum_Rice	SOMR
Sb02g013010	common elements in Sorghum_Maize and Sorghum_Rice	SOMR
Sb02g025440	common elements in Sorghum_Maize and Sorghum_Rice	SOMR
Sb02g029512	common elements in Sorghum_Maize and Sorghum_Rice	SOMR
Sb02g029515	common elements in Sorghum_Maize and Sorghum_Rice	SOMR
Sb02g032240	common elements in Sorghum_Maize and Sorghum_Rice	SOMR
Sb03g004840	common elements in Sorghum_Maize and Sorghum_Rice	SOMR
Sb03g039090	common elements in Sorghum_Maize and Sorghum_Rice	SOMR
Sb04g031620	common elements in Sorghum_Maize and Sorghum_Rice	SOMR
Sb06g026490	common elements in Sorghum_Maize and Sorghum_Rice	SOMR
Sb09g022920	common elements in Sorghum_Maize and Sorghum_Rice	SOMR
Sb01g001660	common elements in Sorghum_Maize and Sorghum	SOM
Sb01g005990	common elements in Sorghum_Maize and Sorghum	SOM
Sb01g006000	common elements in Sorghum_Maize and Sorghum	SOM
Sb01g031870	common elements in Sorghum_Maize and Sorghum	SOM
Sb02g008820	common elements in Sorghum_Maize and Sorghum	SOM
Sb02g022210	common elements in Sorghum_Maize and Sorghum	SOM
Sb02g025790	common elements in Sorghum_Maize and Sorghum	SOM
Sb02g038130	common elements in Sorghum_Maize and Sorghum	SOM
Sb03g008890	common elements in Sorghum_Maize and Sorghum	SOM
Sb03g030100	common elements in Sorghum_Maize and Sorghum	SOM
Sb04g004250	common elements in Sorghum_Maize and Sorghum	SOM
Sb04g036240	common elements in Sorghum_Maize and Sorghum	SOM
Sb06g000660	common elements in Sorghum_Maize and Sorghum	SOM
Sb09g003050	common elements in Sorghum_Maize and Sorghum	SOM
Sb09g003060	common elements in Sorghum_Maize and Sorghum	SOM
Sb10g022780	common elements in Sorghum_Maize and Sorghum	SOM
Sb10g027490	common elements in Sorghum_Maize and Sorghum	SOM
Sb01g011230	elements included exclusively in Sorghum	Sorghum
Sb01g013590	elements included exclusively in Sorghum	Sorghum
Sb01g016860	elements included exclusively in Sorghum	Sorghum
Sb01g040310	elements included exclusively in Sorghum	Sorghum
Sb01g048440	elements included exclusively in Sorghum	Sorghum
Sb02g035010	elements included exclusively in Sorghum	Sorghum
Sb02g035020	elements included exclusively in Sorghum	Sorghum
Sb03g046720	elements included exclusively in Sorghum	Sorghum
Sb04g009840	elements included exclusively in Sorghum	Sorghum
Sb04g032400	elements included exclusively in Sorghum	Sorghum
Sb05g001340	elements included exclusively in Sorghum	Sorghum
Sb07g001060	elements included exclusively in Sorghum	Sorghum
Sb07g022990	elements included exclusively in Sorghum	Sorghum
Sb08g002660	elements included exclusively in Sorghum	Sorghum
Sb09g022410	elements included exclusively in Sorghum	Sorghum
Sb09g023690	elements included exclusively in Sorghum	Sorghum
Sb09g026230	elements included exclusively in Sorghum	Sorghum
Sb02g010800	common elements in Sorghum_Maize, Sorghum and Sorghum_Rice	Sorghum_SOMR
Sb02g022090	common elements in Sorghum_Maize, Sorghum and Sorghum_Rice	Sorghum_SOMR
Sb03g026070	common elements in Sorghum_Maize, Sorghum and Sorghum_Rice	Sorghum_SOMR
Sb03g026940	common elements in Sorghum_Maize, Sorghum and Sorghum_Rice	Sorghum_SOMR
Sb03g039520	common elements in Sorghum_Maize, Sorghum and Sorghum_Rice	Sorghum_SOMR
Sb03g039530	common elements in Sorghum_Maize, Sorghum and Sorghum_Rice	Sorghum_SOMR
Sb03g039630	common elements in Sorghum_Maize, Sorghum and Sorghum_Rice	Sorghum_SOMR
Sb03g039820	common elements in Sorghum_Maize, Sorghum and Sorghum_Rice	Sorghum_SOMR
Sb04g011330	common elements in Sorghum_Maize, Sorghum and Sorghum_Rice	Sorghum_SOMR
Sb04g036040	common elements in Sorghum_Maize, Sorghum and Sorghum_Rice	Sorghum_SOMR
Sb04g037800	common elements in Sorghum_Maize, Sorghum and Sorghum_Rice	Sorghum_SOMR
Sb06g022840	common elements in Sorghum_Maize, Sorghum and Sorghum_Rice	Sorghum_SOMR
Sb06g031240	common elements in Sorghum_Maize, Sorghum and Sorghum_Rice	Sorghum_SOMR
Sb08g001800	common elements in Sorghum_Maize, Sorghum and Sorghum_Rice	Sorghum_SOMR
Sb08g020710	common elements in Sorghum_Maize, Sorghum and Sorghum_Rice	Sorghum_SOMR
Sb09g002320	common elements in Sorghum_Maize, Sorghum and Sorghum_Rice	Sorghum_SOMR
Sb09g026650	common elements in Sorghum_Maize, Sorghum and Sorghum_Rice	Sorghum_SOMR
Sb09g030600	common elements in Sorghum_Maize, Sorghum and Sorghum_Rice	Sorghum_SOMR
Sb01g002400	elements included exclusively in Sorghum_Rice	SOR
Sb01g008760	elements included exclusively in Sorghum_Rice	SOR
Sb01g013520	elements included exclusively in Sorghum_Rice	SOR
Sb01g013600	elements included exclusively in Sorghum_Rice	SOR
Sb01g016160	elements included exclusively in Sorghum_Rice	SOR
Sb01g020200	elements included exclusively in Sorghum_Rice	SOR
Sb01g035310	elements included exclusively in Sorghum_Rice	SOR
Sb01g047970	elements included exclusively in Sorghum_Rice	SOR
Sb02g010760	elements included exclusively in Sorghum_Rice	SOR
Sb02g028010	elements included exclusively in Sorghum_Rice	SOR
Sb03g011700	elements included exclusively in Sorghum_Rice	SOR
Sb03g045213	elements included exclusively in Sorghum_Rice	SOR
Sb03g045216	elements included exclusively in Sorghum_Rice	SOR
Sb05g016740	elements included exclusively in Sorghum_Rice	SOR
Sb05g026530	elements included exclusively in Sorghum_Rice	SOR
Sb08g001390	elements included exclusively in Sorghum_Rice	SOR
Sb08g005155	elements included exclusively in Sorghum_Rice	SOR
Sb09g013446	elements included exclusively in Sorghum_Rice	SOR
Sb09g013590	elements included exclusively in Sorghum_Rice	SOR
Sb10g001050	elements included exclusively in Sorghum_Rice	SOR
Sb10g025050	elements included exclusively in Sorghum_Rice	SOR
Sb01g005590	common elements in Sorghum_Maize, Sorghum and Sorghum_Arabidop	Sorghum_SOMA
Sb01g006960	common elements in Sorghum_Maize, Sorghum and Sorghum_Arabidop	Sorghum_SOMA
Sb02g003880	common elements in Sorghum_Maize, Sorghum and Sorghum_Arabidop	Sorghum_SOMA
Sb02g030040	common elements in Sorghum_Maize, Sorghum and Sorghum_Arabidop	Sorghum_SOMA
Sb02g041470	common elements in Sorghum_Maize, Sorghum and Sorghum_Arabidop	Sorghum_SOMA
Sb03g001170	common elements in Sorghum_Maize, Sorghum and Sorghum_Arabidop	Sorghum_SOMA
Sb03g028420	common elements in Sorghum_Maize, Sorghum and Sorghum_Arabidop	Sorghum_SOMA
Sb03g037370	common elements in Sorghum_Maize, Sorghum and Sorghum_Arabidop	Sorghum_SOMA
Sb03g039570	common elements in Sorghum_Maize, Sorghum and Sorghum_Arabidop	Sorghum_SOMA
Sb03g040600	common elements in Sorghum_Maize, Sorghum and Sorghum_Arabidop	Sorghum_SOMA
Sb04g017830	common elements in Sorghum_Maize, Sorghum and Sorghum_Arabidop	Sorghum_SOMA
Sb04g026650	common elements in Sorghum_Maize, Sorghum and Sorghum_Arabidop	Sorghum_SOMA
Sb04g028550	common elements in Sorghum_Maize, Sorghum and Sorghum_Arabidop	Sorghum_SOMA
Sb04g030540	common elements in Sorghum_Maize, Sorghum and Sorghum_Arabidop	Sorghum_SOMA
Sb05g021820	common elements in Sorghum_Maize, Sorghum and Sorghum_Arabidop	Sorghum_SOMA
Sb06g022280	common elements in Sorghum_Maize, Sorghum and Sorghum_Arabidop	Sorghum_SOMA
Sb07g021660	common elements in Sorghum_Maize, Sorghum and Sorghum_Arabidop	Sorghum_SOMA
Sb07g024160	common elements in Sorghum_Maize, Sorghum and Sorghum_Arabidop	Sorghum_SOMA
Sb08g005190	common elements in Sorghum_Maize, Sorghum and Sorghum_Arabidop	Sorghum_SOMA
Sb09g028710	common elements in Sorghum_Maize, Sorghum and Sorghum_Arabidop	Sorghum_SOMA
Sb09g029860	common elements in Sorghum_Maize, Sorghum and Sorghum_Arabidop	Sorghum_SOMA
Sb10g000210	common elements in Sorghum_Maize, Sorghum and Sorghum_Arabidop	Sorghum_SOMA
Sb01g029470	common elements in Sorghum, Sorghum_Rice and Sorghum_Arabidop	Sorghum_SORA
Sb01g031520	common elements in Sorghum, Sorghum_Rice and Sorghum_Arabidop	Sorghum_SORA
Sb01g039890	common elements in Sorghum, Sorghum_Rice and Sorghum_Arabidop	Sorghum_SORA
Sb01g046460	common elements in Sorghum, Sorghum_Rice and Sorghum_Arabidop	Sorghum_SORA
Sb01g050410	common elements in Sorghum, Sorghum_Rice and Sorghum_Arabidop	Sorghum_SORA
Sb02g002790	common elements in Sorghum, Sorghum_Rice and Sorghum_Arabidop	Sorghum_SORA
Sb02g010780	common elements in Sorghum, Sorghum_Rice and Sorghum_Arabidop	Sorghum_SORA
Sb02g010790	common elements in Sorghum, Sorghum_Rice and Sorghum_Arabidop	Sorghum_SORA
Sb02g010810	common elements in Sorghum, Sorghum_Rice and Sorghum_Arabidop	Sorghum_SORA
Sb02g026270	common elements in Sorghum, Sorghum_Rice and Sorghum_Arabidop	Sorghum_SORA
Sb03g000490	common elements in Sorghum, Sorghum_Rice and Sorghum_Arabidop	Sorghum_SORA
Sb03g006060	common elements in Sorghum, Sorghum_Rice and Sorghum_Arabidop	Sorghum_SORA
Sb03g028090	common elements in Sorghum, Sorghum_Rice and Sorghum_Arabidop	Sorghum_SORA
Sb04g031950	common elements in Sorghum, Sorghum_Rice and Sorghum_Arabidop	Sorghum_SORA
Sb05g017950	common elements in Sorghum, Sorghum_Rice and Sorghum_Arabidop	Sorghum_SORA
Sb06g002080	common elements in Sorghum, Sorghum_Rice and Sorghum_Arabidop	Sorghum_SORA
Sb07g007610	common elements in Sorghum, Sorghum_Rice and Sorghum_Arabidop	Sorghum_SORA
Sb07g022730	common elements in Sorghum, Sorghum_Rice and Sorghum_Arabidop	Sorghum_SORA
Sb08g019690	common elements in Sorghum, Sorghum_Rice and Sorghum_Arabidop	Sorghum_SORA
Sb08g019700	common elements in Sorghum, Sorghum_Rice and Sorghum_Arabidop	Sorghum_SORA
Sb09g017821	common elements in Sorghum, Sorghum_Rice and Sorghum_Arabidop	Sorghum_SORA
Sb10g023600	common elements in Sorghum, Sorghum_Rice and Sorghum_Arabidop	Sorghum_SORA
Sb05g001730	common elements in Sorghum_Maize and Sorghum_Arabidop	SOMA
Sb06g006310	common elements in Sorghum_Maize and Sorghum_Arabidop	SOMA
Sb09g024230	common elements in Sorghum_Maize and Sorghum_Arabidop	SOMA
Sb01g000560	elements included exclusively in Sorghum_Arabidop	SOA
Sb01g000700	elements included exclusively in Sorghum_Arabidop	SOA
Sb01g001200	elements included exclusively in Sorghum_Arabidop	SOA
Sb01g002760	elements included exclusively in Sorghum_Arabidop	SOA
Sb01g003710	elements included exclusively in Sorghum_Arabidop	SOA
Sb01g004150	elements included exclusively in Sorghum_Arabidop	SOA
Sb01g005900	elements included exclusively in Sorghum_Arabidop	SOA
Sb01g007170	elements included exclusively in Sorghum_Arabidop	SOA
Sb01g008000	elements included exclusively in Sorghum_Arabidop	SOA
Sb01g009950	elements included exclusively in Sorghum_Arabidop	SOA
Sb01g009960	elements included exclusively in Sorghum_Arabidop	SOA
Sb01g011630	elements included exclusively in Sorghum_Arabidop	SOA
Sb01g012340	elements included exclusively in Sorghum_Arabidop	SOA
Sb01g013225	elements included exclusively in Sorghum_Arabidop	SOA
Sb01g013920	elements included exclusively in Sorghum_Arabidop	SOA
Sb01g015400	elements included exclusively in Sorghum_Arabidop	SOA
Sb01g017060	elements included exclusively in Sorghum_Arabidop	SOA
Sb01g017120	elements included exclusively in Sorghum_Arabidop	SOA
Sb01g018970	elements included exclusively in Sorghum_Arabidop	SOA
Sb01g019270	elements included exclusively in Sorghum_Arabidop	SOA
Sb01g020555	elements included exclusively in Sorghum_Arabidop	SOA
Sb01g022070	elements included exclusively in Sorghum_Arabidop	SOA
Sb01g022080	elements included exclusively in Sorghum_Arabidop	SOA
Sb01g022460	elements included exclusively in Sorghum_Arabidop	SOA
Sb01g023180	elements included exclusively in Sorghum_Arabidop	SOA
Sb01g023280	elements included exclusively in Sorghum_Arabidop	SOA
Sb01g026330	elements included exclusively in Sorghum_Arabidop	SOA
Sb01g027670	elements included exclusively in Sorghum_Arabidop	SOA
Sb01g027920	elements included exclusively in Sorghum_Arabidop	SOA
Sb01g028930	elements included exclusively in Sorghum_Arabidop	SOA
Sb01g029085	elements included exclusively in Sorghum_Arabidop	SOA
Sb01g030780	elements included exclusively in Sorghum_Arabidop	SOA
Sb01g030790	elements included exclusively in Sorghum_Arabidop	SOA
Sb01g030800	elements included exclusively in Sorghum_Arabidop	SOA
Sb01g030810	elements included exclusively in Sorghum_Arabidop	SOA
Sb01g031030	elements included exclusively in Sorghum_Arabidop	SOA
Sb01g031040	elements included exclusively in Sorghum_Arabidop	SOA
Sb01g031050	elements included exclusively in Sorghum_Arabidop	SOA
Sb01g031540	elements included exclusively in Sorghum_Arabidop	SOA
Sb01g031560	elements included exclusively in Sorghum_Arabidop	SOA
Sb01g031890	elements included exclusively in Sorghum_Arabidop	SOA
Sb01g031900	elements included exclusively in Sorghum_Arabidop	SOA
Sb01g031920	elements included exclusively in Sorghum_Arabidop	SOA
Sb01g032370	elements included exclusively in Sorghum_Arabidop	SOA
Sb01g032820	elements included exclusively in Sorghum_Arabidop	SOA
Sb01g033020	elements included exclusively in Sorghum_Arabidop	SOA
Sb01g033060	elements included exclusively in Sorghum_Arabidop	SOA
Sb01g033510	elements included exclusively in Sorghum_Arabidop	SOA
Sb01g035040	elements included exclusively in Sorghum_Arabidop	SOA
Sb01g035050	elements included exclusively in Sorghum_Arabidop	SOA
Sb01g035250	elements included exclusively in Sorghum_Arabidop	SOA
Sb01g036800	elements included exclusively in Sorghum_Arabidop	SOA
Sb01g037110	elements included exclusively in Sorghum_Arabidop	SOA
Sb01g037440	elements included exclusively in Sorghum_Arabidop	SOA
Sb01g039220	elements included exclusively in Sorghum_Arabidop	SOA
Sb01g039650	elements included exclusively in Sorghum_Arabidop	SOA
Sb01g039910	elements included exclusively in Sorghum_Arabidop	SOA
Sb01g040180	elements included exclusively in Sorghum_Arabidop	SOA
Sb01g042870	elements included exclusively in Sorghum_Arabidop	SOA
Sb01g042880	elements included exclusively in Sorghum_Arabidop	SOA
Sb01g044020	elements included exclusively in Sorghum_Arabidop	SOA
Sb01g044410	elements included exclusively in Sorghum_Arabidop	SOA
Sb01g044620	elements included exclusively in Sorghum_Arabidop	SOA
Sb01g044650	elements included exclusively in Sorghum_Arabidop	SOA
Sb01g045260	elements included exclusively in Sorghum_Arabidop	SOA
Sb01g045700	elements included exclusively in Sorghum_Arabidop	SOA
Sb01g047720	elements included exclusively in Sorghum_Arabidop	SOA
Sb01g047980	elements included exclusively in Sorghum_Arabidop	SOA
Sb01g048000	elements included exclusively in Sorghum_Arabidop	SOA
Sb01g050530	elements included exclusively in Sorghum_Arabidop	SOA
Sb02g000960	elements included exclusively in Sorghum_Arabidop	SOA
Sb02g001070	elements included exclusively in Sorghum_Arabidop	SOA
Sb02g003230	elements included exclusively in Sorghum_Arabidop	SOA
Sb02g004663	elements included exclusively in Sorghum_Arabidop	SOA
Sb02g004666	elements included exclusively in Sorghum_Arabidop	SOA
Sb02g004930	elements included exclusively in Sorghum_Arabidop	SOA
Sb02g005160	elements included exclusively in Sorghum_Arabidop	SOA
Sb02g006680	elements included exclusively in Sorghum_Arabidop	SOA
Sb02g009360	elements included exclusively in Sorghum_Arabidop	SOA
Sb02g009370	elements included exclusively in Sorghum_Arabidop	SOA
Sb02g009380	elements included exclusively in Sorghum_Arabidop	SOA
Sb02g009390	elements included exclusively in Sorghum_Arabidop	SOA
Sb02g009740	elements included exclusively in Sorghum_Arabidop	SOA
Sb02g010470	elements included exclusively in Sorghum_Arabidop	SOA
Sb02g014000	elements included exclusively in Sorghum_Arabidop	SOA
Sb02g019490	elements included exclusively in Sorghum_Arabidop	SOA
Sb02g022270	elements included exclusively in Sorghum_Arabidop	SOA
Sb02g023230	elements included exclusively in Sorghum_Arabidop	SOA
Sb02g024090	elements included exclusively in Sorghum_Arabidop	SOA
Sb02g024840	elements included exclusively in Sorghum_Arabidop	SOA
Sb02g025630	elements included exclusively in Sorghum_Arabidop	SOA
Sb02g025720	elements included exclusively in Sorghum_Arabidop	SOA
Sb02g025910	elements included exclusively in Sorghum_Arabidop	SOA
Sb02g025940	elements included exclusively in Sorghum_Arabidop	SOA
Sb02g027200	elements included exclusively in Sorghum_Arabidop	SOA
Sb02g027490	elements included exclusively in Sorghum_Arabidop	SOA
Sb02g028320	elements included exclusively in Sorghum_Arabidop	SOA
Sb02g028390	elements included exclusively in Sorghum_Arabidop	SOA
Sb02g028580	elements included exclusively in Sorghum_Arabidop	SOA
Sb02g028590	elements included exclusively in Sorghum_Arabidop	SOA
Sb02g028600	elements included exclusively in Sorghum_Arabidop	SOA
Sb02g028750	elements included exclusively in Sorghum_Arabidop	SOA
Sb02g029550	elements included exclusively in Sorghum_Arabidop	SOA
Sb02g030020	elements included exclusively in Sorghum_Arabidop	SOA
Sb02g030030	elements included exclusively in Sorghum_Arabidop	SOA
Sb02g030060	elements included exclusively in Sorghum_Arabidop	SOA
Sb02g030300	elements included exclusively in Sorghum_Arabidop	SOA
Sb02g030310	elements included exclusively in Sorghum_Arabidop	SOA
Sb02g030320	elements included exclusively in Sorghum_Arabidop	SOA
Sb02g030330	elements included exclusively in Sorghum_Arabidop	SOA
Sb02g030340	elements included exclusively in Sorghum_Arabidop	SOA
Sb02g030660	elements included exclusively in Sorghum_Arabidop	SOA
Sb02g030760	elements included exclusively in Sorghum_Arabidop	SOA
Sb02g035420	elements included exclusively in Sorghum_Arabidop	SOA
Sb02g035440	elements included exclusively in Sorghum_Arabidop	SOA
Sb02g035450	elements included exclusively in Sorghum_Arabidop	SOA
Sb02g035465	elements included exclusively in Sorghum_Arabidop	SOA
Sb02g035470	elements included exclusively in Sorghum_Arabidop	SOA
Sb02g035500	elements included exclusively in Sorghum_Arabidop	SOA
Sb02g035510	elements included exclusively in Sorghum_Arabidop	SOA
Sb02g035530	elements included exclusively in Sorghum_Arabidop	SOA
Sb02g035540	elements included exclusively in Sorghum_Arabidop	SOA
Sb02g035550	elements included exclusively in Sorghum_Arabidop	SOA
Sb02g035560	elements included exclusively in Sorghum_Arabidop	SOA
Sb02g036250	elements included exclusively in Sorghum_Arabidop	SOA
Sb02g036440	elements included exclusively in Sorghum_Arabidop	SOA
Sb02g036730	elements included exclusively in Sorghum_Arabidop	SOA
Sb02g036920	elements included exclusively in Sorghum_Arabidop	SOA
Sb02g038000	elements included exclusively in Sorghum_Arabidop	SOA
Sb02g038070	elements included exclusively in Sorghum_Arabidop	SOA
Sb02g038600	elements included exclusively in Sorghum_Arabidop	SOA
Sb02g038620	elements included exclusively in Sorghum_Arabidop	SOA
Sb02g038960	elements included exclusively in Sorghum_Arabidop	SOA
Sb02g039110	elements included exclusively in Sorghum_Arabidop	SOA
Sb02g039190	elements included exclusively in Sorghum_Arabidop	SOA
Sb02g041850	elements included exclusively in Sorghum_Arabidop	SOA
Sb02g041980	elements included exclusively in Sorghum_Arabidop	SOA
Sb02g043420	elements included exclusively in Sorghum_Arabidop	SOA
Sb03g000570	elements included exclusively in Sorghum_Arabidop	SOA
Sb03g000700	elements included exclusively in Sorghum_Arabidop	SOA
Sb03g001390	elements included exclusively in Sorghum_Arabidop	SOA
Sb03g002060	elements included exclusively in Sorghum_Arabidop	SOA
Sb03g002390	elements included exclusively in Sorghum_Arabidop	SOA
Sb03g002400	elements included exclusively in Sorghum_Arabidop	SOA
Sb03g003410	elements included exclusively in Sorghum_Arabidop	SOA
Sb03g003620	elements included exclusively in Sorghum_Arabidop	SOA
Sb03g004330	elements included exclusively in Sorghum_Arabidop	SOA
Sb03g004390	elements included exclusively in Sorghum_Arabidop	SOA
Sb03g004600	elements included exclusively in Sorghum_Arabidop	SOA
Sb03g008780	elements included exclusively in Sorghum_Arabidop	SOA
Sb03g008790	elements included exclusively in Sorghum_Arabidop	SOA
Sb03g008800	elements included exclusively in Sorghum_Arabidop	SOA
Sb03g009310	elements included exclusively in Sorghum_Arabidop	SOA
Sb03g009340	elements included exclusively in Sorghum_Arabidop	SOA
Sb03g009750	elements included exclusively in Sorghum_Arabidop	SOA
Sb03g010730	elements included exclusively in Sorghum_Arabidop	SOA
Sb03g011200	elements included exclusively in Sorghum_Arabidop	SOA
Sb03g011370	elements included exclusively in Sorghum_Arabidop	SOA
Sb03g011860	elements included exclusively in Sorghum_Arabidop	SOA
Sb03g011910	elements included exclusively in Sorghum_Arabidop	SOA
Sb03g012720	elements included exclusively in Sorghum_Arabidop	SOA
Sb03g013140	elements included exclusively in Sorghum_Arabidop	SOA
Sb03g025220	elements included exclusively in Sorghum_Arabidop	SOA
Sb03g026310	elements included exclusively in Sorghum_Arabidop	SOA
Sb03g027430	elements included exclusively in Sorghum_Arabidop	SOA
Sb03g027440	elements included exclusively in Sorghum_Arabidop	SOA
Sb03g027460	elements included exclusively in Sorghum_Arabidop	SOA
Sb03g027480	elements included exclusively in Sorghum_Arabidop	SOA
Sb03g027490	elements included exclusively in Sorghum_Arabidop	SOA
Sb03g027500	elements included exclusively in Sorghum_Arabidop	SOA
Sb03g027510	elements included exclusively in Sorghum_Arabidop	SOA
Sb03g027520	elements included exclusively in Sorghum_Arabidop	SOA
Sb03g027730	elements included exclusively in Sorghum_Arabidop	SOA
Sb03g027840	elements included exclusively in Sorghum_Arabidop	SOA
Sb03g030050	elements included exclusively in Sorghum_Arabidop	SOA
Sb03g030410	elements included exclusively in Sorghum_Arabidop	SOA
Sb03g030420	elements included exclusively in Sorghum_Arabidop	SOA
Sb03g030680	elements included exclusively in Sorghum_Arabidop	SOA
Sb03g031780	elements included exclusively in Sorghum_Arabidop	SOA
Sb03g031790	elements included exclusively in Sorghum_Arabidop	SOA
Sb03g031800	elements included exclusively in Sorghum_Arabidop	SOA
Sb03g032255	elements included exclusively in Sorghum_Arabidop	SOA
Sb03g032420	elements included exclusively in Sorghum_Arabidop	SOA
Sb03g032740	elements included exclusively in Sorghum_Arabidop	SOA
Sb03g033460	elements included exclusively in Sorghum_Arabidop	SOA
Sb03g033800	elements included exclusively in Sorghum_Arabidop	SOA
Sb03g034560	elements included exclusively in Sorghum_Arabidop	SOA
Sb03g034570	elements included exclusively in Sorghum_Arabidop	SOA
Sb03g035980	elements included exclusively in Sorghum_Arabidop	SOA
Sb03g036190	elements included exclusively in Sorghum_Arabidop	SOA
Sb03g036610	elements included exclusively in Sorghum_Arabidop	SOA
Sb03g036750	elements included exclusively in Sorghum_Arabidop	SOA
Sb03g037340	elements included exclusively in Sorghum_Arabidop	SOA
Sb03g037940	elements included exclusively in Sorghum_Arabidop	SOA
Sb03g038280	elements included exclusively in Sorghum_Arabidop	SOA
Sb03g039270	elements included exclusively in Sorghum_Arabidop	SOA
Sb03g039760	elements included exclusively in Sorghum_Arabidop	SOA
Sb03g039770	elements included exclusively in Sorghum_Arabidop	SOA
Sb03g040440	elements included exclusively in Sorghum_Arabidop	SOA
Sb03g040560	elements included exclusively in Sorghum_Arabidop	SOA
Sb03g040570	elements included exclusively in Sorghum_Arabidop	SOA
Sb03g040580	elements included exclusively in Sorghum_Arabidop	SOA
Sb03g040590	elements included exclusively in Sorghum_Arabidop	SOA
Sb03g041920	elements included exclusively in Sorghum_Arabidop	SOA
Sb03g041930	elements included exclusively in Sorghum_Arabidop	SOA
Sb03g043335	elements included exclusively in Sorghum_Arabidop	SOA
Sb03g043350	elements included exclusively in Sorghum_Arabidop	SOA
Sb03g043650	elements included exclusively in Sorghum_Arabidop	SOA
Sb03g046090	elements included exclusively in Sorghum_Arabidop	SOA
Sb03g046400	elements included exclusively in Sorghum_Arabidop	SOA
Sb03g046770	elements included exclusively in Sorghum_Arabidop	SOA
Sb04g000320	elements included exclusively in Sorghum_Arabidop	SOA
Sb04g002940	elements included exclusively in Sorghum_Arabidop	SOA
Sb04g005450	elements included exclusively in Sorghum_Arabidop	SOA
Sb04g005940	elements included exclusively in Sorghum_Arabidop	SOA
Sb04g006480	elements included exclusively in Sorghum_Arabidop	SOA
Sb04g007260	elements included exclusively in Sorghum_Arabidop	SOA
Sb04g007270	elements included exclusively in Sorghum_Arabidop	SOA
Sb04g008380	elements included exclusively in Sorghum_Arabidop	SOA
Sb04g008400	elements included exclusively in Sorghum_Arabidop	SOA
Sb04g008680	elements included exclusively in Sorghum_Arabidop	SOA
Sb04g011100	elements included exclusively in Sorghum_Arabidop	SOA
Sb04g011290	elements included exclusively in Sorghum_Arabidop	SOA
Sb04g021380	elements included exclusively in Sorghum_Arabidop	SOA
Sb04g021870	elements included exclusively in Sorghum_Arabidop	SOA
Sb04g022070	elements included exclusively in Sorghum_Arabidop	SOA
Sb04g022080	elements included exclusively in Sorghum_Arabidop	SOA
Sb04g023430	elements included exclusively in Sorghum_Arabidop	SOA
Sb04g023600	elements included exclusively in Sorghum_Arabidop	SOA
Sb04g023620	elements included exclusively in Sorghum_Arabidop	SOA
Sb04g023990	elements included exclusively in Sorghum_Arabidop	SOA
Sb04g024000	elements included exclusively in Sorghum_Arabidop	SOA
Sb04g027660	elements included exclusively in Sorghum_Arabidop	SOA
Sb04g027910	elements included exclusively in Sorghum_Arabidop	SOA
Sb04g029310	elements included exclusively in Sorghum_Arabidop	SOA
Sb04g030480	elements included exclusively in Sorghum_Arabidop	SOA
Sb04g031570	elements included exclusively in Sorghum_Arabidop	SOA
Sb04g031790	elements included exclusively in Sorghum_Arabidop	SOA
Sb04g031990	elements included exclusively in Sorghum_Arabidop	SOA
Sb04g032250	elements included exclusively in Sorghum_Arabidop	SOA
Sb04g033105	elements included exclusively in Sorghum_Arabidop	SOA
Sb04g033380	elements included exclusively in Sorghum_Arabidop	SOA
Sb04g033420	elements included exclusively in Sorghum_Arabidop	SOA
Sb04g033820	elements included exclusively in Sorghum_Arabidop	SOA
Sb04g034190	elements included exclusively in Sorghum_Arabidop	SOA
Sb04g034840	elements included exclusively in Sorghum_Arabidop	SOA
Sb04g035880	elements included exclusively in Sorghum_Arabidop	SOA
Sb04g035900	elements included exclusively in Sorghum_Arabidop	SOA
Sb04g035920	elements included exclusively in Sorghum_Arabidop	SOA
Sb04g037660	elements included exclusively in Sorghum_Arabidop	SOA
Sb05g000355	elements included exclusively in Sorghum_Arabidop	SOA
Sb05g000360	elements included exclusively in Sorghum_Arabidop	SOA
Sb05g001070	elements included exclusively in Sorghum_Arabidop	SOA
Sb05g001780	elements included exclusively in Sorghum_Arabidop	SOA
Sb05g003100	elements included exclusively in Sorghum_Arabidop	SOA
Sb05g003430	elements included exclusively in Sorghum_Arabidop	SOA
Sb05g005450	elements included exclusively in Sorghum_Arabidop	SOA
Sb05g006275	elements included exclusively in Sorghum_Arabidop	SOA
Sb05g017130	elements included exclusively in Sorghum_Arabidop	SOA
Sb05g020500	elements included exclusively in Sorghum_Arabidop	SOA
Sb05g023496	elements included exclusively in Sorghum_Arabidop	SOA
Sb05g023510	elements included exclusively in Sorghum_Arabidop	SOA
Sb05g023520	elements included exclusively in Sorghum_Arabidop	SOA
Sb05g023740	elements included exclusively in Sorghum_Arabidop	SOA
Sb05g023750	elements included exclusively in Sorghum_Arabidop	SOA
Sb05g024240	elements included exclusively in Sorghum_Arabidop	SOA
Sb05g026350	elements included exclusively in Sorghum_Arabidop	SOA
Sb05g026560	elements included exclusively in Sorghum_Arabidop	SOA
Sb06g001210	elements included exclusively in Sorghum_Arabidop	SOA
Sb06g002070	elements included exclusively in Sorghum_Arabidop	SOA
Sb06g002180	elements included exclusively in Sorghum_Arabidop	SOA
Sb06g002900	elements included exclusively in Sorghum_Arabidop	SOA
Sb06g002920	elements included exclusively in Sorghum_Arabidop	SOA
Sb06g002930	elements included exclusively in Sorghum_Arabidop	SOA
Sb06g002990	elements included exclusively in Sorghum_Arabidop	SOA
Sb06g015130	elements included exclusively in Sorghum_Arabidop	SOA
Sb06g016080	elements included exclusively in Sorghum_Arabidop	SOA
Sb06g016280	elements included exclusively in Sorghum_Arabidop	SOA
Sb06g018146	elements included exclusively in Sorghum_Arabidop	SOA
Sb06g018370	elements included exclusively in Sorghum_Arabidop	SOA
Sb06g019010	elements included exclusively in Sorghum_Arabidop	SOA
Sb06g019200	elements included exclusively in Sorghum_Arabidop	SOA
Sb06g019970	elements included exclusively in Sorghum_Arabidop	SOA
Sb06g020210	elements included exclusively in Sorghum_Arabidop	SOA
Sb06g020220	elements included exclusively in Sorghum_Arabidop	SOA
Sb06g020240	elements included exclusively in Sorghum_Arabidop	SOA
Sb06g020243	elements included exclusively in Sorghum_Arabidop	SOA
Sb06g020253	elements included exclusively in Sorghum_Arabidop	SOA
Sb06g020430	elements included exclusively in Sorghum_Arabidop	SOA
Sb06g020690	elements included exclusively in Sorghum_Arabidop	SOA
Sb06g021130	elements included exclusively in Sorghum_Arabidop	SOA
Sb06g022320	elements included exclusively in Sorghum_Arabidop	SOA
Sb06g023083	elements included exclusively in Sorghum_Arabidop	SOA
Sb06g023090	elements included exclusively in Sorghum_Arabidop	SOA
Sb06g023160	elements included exclusively in Sorghum_Arabidop	SOA
Sb06g023975	elements included exclusively in Sorghum_Arabidop	SOA
Sb06g024000	elements included exclusively in Sorghum_Arabidop	SOA
Sb06g024355	elements included exclusively in Sorghum_Arabidop	SOA
Sb06g024360	elements included exclusively in Sorghum_Arabidop	SOA
Sb06g024380	elements included exclusively in Sorghum_Arabidop	SOA
Sb06g024390	elements included exclusively in Sorghum_Arabidop	SOA
Sb06g026070	elements included exclusively in Sorghum_Arabidop	SOA
Sb06g026220	elements included exclusively in Sorghum_Arabidop	SOA
Sb06g026410	elements included exclusively in Sorghum_Arabidop	SOA
Sb06g026530	elements included exclusively in Sorghum_Arabidop	SOA
Sb06g028220	elements included exclusively in Sorghum_Arabidop	SOA
Sb06g028970	elements included exclusively in Sorghum_Arabidop	SOA
Sb06g029640	elements included exclusively in Sorghum_Arabidop	SOA
Sb06g029650	elements included exclusively in Sorghum_Arabidop	SOA
Sb06g030660	elements included exclusively in Sorghum_Arabidop	SOA
Sb06g030800	elements included exclusively in Sorghum_Arabidop	SOA
Sb06g031230	elements included exclusively in Sorghum_Arabidop	SOA
Sb06g032320	elements included exclusively in Sorghum_Arabidop	SOA
Sb06g032360	elements included exclusively in Sorghum_Arabidop	SOA
Sb06g033630	elements included exclusively in Sorghum_Arabidop	SOA
Sb06g034195	elements included exclusively in Sorghum_Arabidop	SOA
Sb07g001110	elements included exclusively in Sorghum_Arabidop	SOA
Sb07g001340	elements included exclusively in Sorghum_Arabidop	SOA
Sb07g001950	elements included exclusively in Sorghum_Arabidop	SOA
Sb07g003810	elements included exclusively in Sorghum_Arabidop	SOA
Sb07g003900	elements included exclusively in Sorghum_Arabidop	SOA
Sb07g005070	elements included exclusively in Sorghum_Arabidop	SOA
Sb07g006210	elements included exclusively in Sorghum_Arabidop	SOA
Sb07g007770	elements included exclusively in Sorghum_Arabidop	SOA
Sb07g009450	elements included exclusively in Sorghum_Arabidop	SOA
Sb07g022400	elements included exclusively in Sorghum_Arabidop	SOA
Sb07g022410	elements included exclusively in Sorghum_Arabidop	SOA
Sb07g022430	elements included exclusively in Sorghum_Arabidop	SOA
Sb07g022965	elements included exclusively in Sorghum_Arabidop	SOA
Sb07g023640	elements included exclusively in Sorghum_Arabidop	SOA
Sb07g024320	elements included exclusively in Sorghum_Arabidop	SOA
Sb07g025210	elements included exclusively in Sorghum_Arabidop	SOA
Sb07g027790	elements included exclusively in Sorghum_Arabidop	SOA
Sb07g027940	elements included exclusively in Sorghum_Arabidop	SOA
Sb07g027990	elements included exclusively in Sorghum_Arabidop	SOA
Sb07g029150	elements included exclusively in Sorghum_Arabidop	SOA
Sb08g000380	elements included exclusively in Sorghum_Arabidop	SOA
Sb08g002680	elements included exclusively in Sorghum_Arabidop	SOA
Sb08g003110	elements included exclusively in Sorghum_Arabidop	SOA
Sb08g003520	elements included exclusively in Sorghum_Arabidop	SOA
Sb08g003760	elements included exclusively in Sorghum_Arabidop	SOA
Sb08g003790	elements included exclusively in Sorghum_Arabidop	SOA
Sb08g004260	elements included exclusively in Sorghum_Arabidop	SOA
Sb08g005410	elements included exclusively in Sorghum_Arabidop	SOA
Sb08g005500	elements included exclusively in Sorghum_Arabidop	SOA
Sb08g017760	elements included exclusively in Sorghum_Arabidop	SOA
Sb08g019490	elements included exclusively in Sorghum_Arabidop	SOA
Sb08g019970	elements included exclusively in Sorghum_Arabidop	SOA
Sb08g020500	elements included exclusively in Sorghum_Arabidop	SOA
Sb09g000290	elements included exclusively in Sorghum_Arabidop	SOA
Sb09g000470	elements included exclusively in Sorghum_Arabidop	SOA
Sb09g001100	elements included exclusively in Sorghum_Arabidop	SOA
Sb09g002225	elements included exclusively in Sorghum_Arabidop	SOA
Sb09g002850	elements included exclusively in Sorghum_Arabidop	SOA
Sb09g002940	elements included exclusively in Sorghum_Arabidop	SOA
Sb09g004600	elements included exclusively in Sorghum_Arabidop	SOA
Sb09g005270	elements included exclusively in Sorghum_Arabidop	SOA
Sb09g007190	elements included exclusively in Sorghum_Arabidop	SOA
Sb09g007200	elements included exclusively in Sorghum_Arabidop	SOA
Sb09g008120	elements included exclusively in Sorghum_Arabidop	SOA
Sb09g016150	elements included exclusively in Sorghum_Arabidop	SOA
Sb09g017540	elements included exclusively in Sorghum_Arabidop	SOA
Sb09g017830	elements included exclusively in Sorghum_Arabidop	SOA
Sb09g017850	elements included exclusively in Sorghum_Arabidop	SOA
Sb09g018240	elements included exclusively in Sorghum_Arabidop	SOA
Sb09g019276	elements included exclusively in Sorghum_Arabidop	SOA
Sb09g019430	elements included exclusively in Sorghum_Arabidop	SOA
Sb09g019820	elements included exclusively in Sorghum_Arabidop	SOA
Sb09g019970	elements included exclusively in Sorghum_Arabidop	SOA
Sb09g020080	elements included exclusively in Sorghum_Arabidop	SOA
Sb09g020170	elements included exclusively in Sorghum_Arabidop	SOA
Sb09g020750	elements included exclusively in Sorghum_Arabidop	SOA
Sb09g021890	elements included exclusively in Sorghum_Arabidop	SOA
Sb09g022350	elements included exclusively in Sorghum_Arabidop	SOA
Sb09g022355	elements included exclusively in Sorghum_Arabidop	SOA
Sb09g022360	elements included exclusively in Sorghum_Arabidop	SOA
Sb09g022370	elements included exclusively in Sorghum_Arabidop	SOA
Sb09g024140	elements included exclusively in Sorghum_Arabidop	SOA
Sb09g024240	elements included exclusively in Sorghum_Arabidop	SOA
Sb09g025780	elements included exclusively in Sorghum_Arabidop	SOA
Sb09g026320	elements included exclusively in Sorghum_Arabidop	SOA
Sb09g026370	elements included exclusively in Sorghum_Arabidop	SOA
Sb09g026440	elements included exclusively in Sorghum_Arabidop	SOA
Sb09g026590	elements included exclusively in Sorghum_Arabidop	SOA
Sb09g026730	elements included exclusively in Sorghum_Arabidop	SOA
Sb09g028500	elements included exclusively in Sorghum_Arabidop	SOA
Sb09g028990	elements included exclusively in Sorghum_Arabidop	SOA
Sb09g029140	elements included exclusively in Sorghum_Arabidop	SOA
Sb09g029550	elements included exclusively in Sorghum_Arabidop	SOA
Sb09g030425	elements included exclusively in Sorghum_Arabidop	SOA
Sb09g030950	elements included exclusively in Sorghum_Arabidop	SOA
Sb10g000101	elements included exclusively in Sorghum_Arabidop	SOA
Sb10g002030	elements included exclusively in Sorghum_Arabidop	SOA
Sb10g002070	elements included exclusively in Sorghum_Arabidop	SOA
Sb10g004170	elements included exclusively in Sorghum_Arabidop	SOA
Sb10g005730	elements included exclusively in Sorghum_Arabidop	SOA
Sb10g006630	elements included exclusively in Sorghum_Arabidop	SOA
Sb10g007090	elements included exclusively in Sorghum_Arabidop	SOA
Sb10g007490	elements included exclusively in Sorghum_Arabidop	SOA
Sb10g007780	elements included exclusively in Sorghum_Arabidop	SOA
Sb10g008965	elements included exclusively in Sorghum_Arabidop	SOA
Sb10g008970	elements included exclusively in Sorghum_Arabidop	SOA
Sb10g010480	elements included exclusively in Sorghum_Arabidop	SOA
Sb10g012735	elements included exclusively in Sorghum_Arabidop	SOA
Sb10g019340	elements included exclusively in Sorghum_Arabidop	SOA
Sb10g020525	elements included exclusively in Sorghum_Arabidop	SOA
Sb10g022470	elements included exclusively in Sorghum_Arabidop	SOA
Sb10g024470	elements included exclusively in Sorghum_Arabidop	SOA
Sb10g024480	elements included exclusively in Sorghum_Arabidop	SOA
Sb10g024490	elements included exclusively in Sorghum_Arabidop	SOA
Sb10g024500	elements included exclusively in Sorghum_Arabidop	SOA
Sb10g024510	elements included exclusively in Sorghum_Arabidop	SOA
Sb10g024520	elements included exclusively in Sorghum_Arabidop	SOA
Sb10g024610	elements included exclusively in Sorghum_Arabidop	SOA
Sb10g024850	elements included exclusively in Sorghum_Arabidop	SOA
Sb10g025280	elements included exclusively in Sorghum_Arabidop	SOA
Sb10g025800	elements included exclusively in Sorghum_Arabidop	SOA
Sb10g026060	elements included exclusively in Sorghum_Arabidop	SOA
Sb10g027050	elements included exclusively in Sorghum_Arabidop	SOA
Sb10g027610	elements included exclusively in Sorghum_Arabidop	SOA
Sb10g027913	elements included exclusively in Sorghum_Arabidop	SOA
Sb10g027980	elements included exclusively in Sorghum_Arabidop	SOA
Sb10g028000	elements included exclusively in Sorghum_Arabidop	SOA
Sb10g028010	elements included exclusively in Sorghum_Arabidop	SOA
Sb10g028110	elements included exclusively in Sorghum_Arabidop	SOA
Sb10g028805	elements included exclusively in Sorghum_Arabidop	SOA
Sb01g008460	common elements in Sorghum_Maize, Sorghum_Rice and Sorghum_Arabidop	SOMRA
Sb03g004890	common elements in Sorghum_Maize, Sorghum_Rice and Sorghum_Arabidop	SOMRA
Sb04g027590	common elements in Sorghum_Maize, Sorghum_Rice and Sorghum_Arabidop	SOMRA
Sb09g026860	common elements in Sorghum_Maize, Sorghum_Rice and Sorghum_Arabidop	SOMRA
Sb03g004870	elements included exclusively in Sorghum_Maize	SOM
Sb05g019080	elements included exclusively in Sorghum_Maize	SOM
Sb07g022120	elements included exclusively in Sorghum_Maize	SOM
Sb1824s002010	elements included exclusively in Sorghum_Maize	SOM
Sb01g003290	common elements in Sorghum_Maize, Sorghum, Sorghum_Rice and Sorghum_Arabidop	Sorghum_SOMRA
Sb01g003880	common elements in Sorghum_Maize, Sorghum, Sorghum_Rice and Sorghum_Arabidop	Sorghum_SOMRA
Sb01g007120	common elements in Sorghum_Maize, Sorghum, Sorghum_Rice and Sorghum_Arabidop	Sorghum_SOMRA
Sb01g007560	common elements in Sorghum_Maize, Sorghum, Sorghum_Rice and Sorghum_Arabidop	Sorghum_SOMRA
Sb01g008480	common elements in Sorghum_Maize, Sorghum, Sorghum_Rice and Sorghum_Arabidop	Sorghum_SOMRA
Sb01g010070	common elements in Sorghum_Maize, Sorghum, Sorghum_Rice and Sorghum_Arabidop	Sorghum_SOMRA
Sb01g014720	common elements in Sorghum_Maize, Sorghum, Sorghum_Rice and Sorghum_Arabidop	Sorghum_SOMRA
Sb01g019850	common elements in Sorghum_Maize, Sorghum, Sorghum_Rice and Sorghum_Arabidop	Sorghum_SOMRA
Sb01g028750	common elements in Sorghum_Maize, Sorghum, Sorghum_Rice and Sorghum_Arabidop	Sorghum_SOMRA
Sb01g037090	common elements in Sorghum_Maize, Sorghum, Sorghum_Rice and Sorghum_Arabidop	Sorghum_SOMRA
Sb01g039690	common elements in Sorghum_Maize, Sorghum, Sorghum_Rice and Sorghum_Arabidop	Sorghum_SOMRA
Sb01g039740	common elements in Sorghum_Maize, Sorghum, Sorghum_Rice and Sorghum_Arabidop	Sorghum_SOMRA
Sb01g047500	common elements in Sorghum_Maize, Sorghum, Sorghum_Rice and Sorghum_Arabidop	Sorghum_SOMRA
Sb01g047540	common elements in Sorghum_Maize, Sorghum, Sorghum_Rice and Sorghum_Arabidop	Sorghum_SOMRA
Sb02g003030	common elements in Sorghum_Maize, Sorghum, Sorghum_Rice and Sorghum_Arabidop	Sorghum_SOMRA
Sb02g010830	common elements in Sorghum_Maize, Sorghum, Sorghum_Rice and Sorghum_Arabidop	Sorghum_SOMRA
Sb02g024780	common elements in Sorghum_Maize, Sorghum, Sorghum_Rice and Sorghum_Arabidop	Sorghum_SOMRA
Sb02g028770	common elements in Sorghum_Maize, Sorghum, Sorghum_Rice and Sorghum_Arabidop	Sorghum_SOMRA
Sb02g029780	common elements in Sorghum_Maize, Sorghum, Sorghum_Rice and Sorghum_Arabidop	Sorghum_SOMRA
Sb03g004540	common elements in Sorghum_Maize, Sorghum, Sorghum_Rice and Sorghum_Arabidop	Sorghum_SOMRA
Sb03g028100	common elements in Sorghum_Maize, Sorghum, Sorghum_Rice and Sorghum_Arabidop	Sorghum_SOMRA
Sb03g034000	common elements in Sorghum_Maize, Sorghum, Sorghum_Rice and Sorghum_Arabidop	Sorghum_SOMRA
Sb03g034680	common elements in Sorghum_Maize, Sorghum, Sorghum_Rice and Sorghum_Arabidop	Sorghum_SOMRA
Sb03g039000	common elements in Sorghum_Maize, Sorghum, Sorghum_Rice and Sorghum_Arabidop	Sorghum_SOMRA
Sb03g040060	common elements in Sorghum_Maize, Sorghum, Sorghum_Rice and Sorghum_Arabidop	Sorghum_SOMRA
Sb03g044230	common elements in Sorghum_Maize, Sorghum, Sorghum_Rice and Sorghum_Arabidop	Sorghum_SOMRA
Sb04g002150	common elements in Sorghum_Maize, Sorghum, Sorghum_Rice and Sorghum_Arabidop	Sorghum_SOMRA
Sb04g006970	common elements in Sorghum_Maize, Sorghum, Sorghum_Rice and Sorghum_Arabidop	Sorghum_SOMRA
Sb04g023680	common elements in Sorghum_Maize, Sorghum, Sorghum_Rice and Sorghum_Arabidop	Sorghum_SOMRA
Sb04g027950	common elements in Sorghum_Maize, Sorghum, Sorghum_Rice and Sorghum_Arabidop	Sorghum_SOMRA
Sb04g032430	common elements in Sorghum_Maize, Sorghum, Sorghum_Rice and Sorghum_Arabidop	Sorghum_SOMRA
Sb05g005470	common elements in Sorghum_Maize, Sorghum, Sorghum_Rice and Sorghum_Arabidop	Sorghum_SOMRA
Sb05g017940	common elements in Sorghum_Maize, Sorghum, Sorghum_Rice and Sorghum_Arabidop	Sorghum_SOMRA
Sb06g018510	common elements in Sorghum_Maize, Sorghum, Sorghum_Rice and Sorghum_Arabidop	Sorghum_SOMRA
Sb06g025150	common elements in Sorghum_Maize, Sorghum, Sorghum_Rice and Sorghum_Arabidop	Sorghum_SOMRA
Sb06g025900	common elements in Sorghum_Maize, Sorghum, Sorghum_Rice and Sorghum_Arabidop	Sorghum_SOMRA
Sb07g003690	common elements in Sorghum_Maize, Sorghum, Sorghum_Rice and Sorghum_Arabidop	Sorghum_SOMRA
Sb07g023470	common elements in Sorghum_Maize, Sorghum, Sorghum_Rice and Sorghum_Arabidop	Sorghum_SOMRA
Sb07g028270	common elements in Sorghum_Maize, Sorghum, Sorghum_Rice and Sorghum_Arabidop	Sorghum_SOMRA
Sb07g028940	common elements in Sorghum_Maize, Sorghum, Sorghum_Rice and Sorghum_Arabidop	Sorghum_SOMRA
Sb08g004840	common elements in Sorghum_Maize, Sorghum, Sorghum_Rice and Sorghum_Arabidop	Sorghum_SOMRA
Sb08g005200	common elements in Sorghum_Maize, Sorghum, Sorghum_Rice and Sorghum_Arabidop	Sorghum_SOMRA
Sb08g017750	common elements in Sorghum_Maize, Sorghum, Sorghum_Rice and Sorghum_Arabidop	Sorghum_SOMRA
Sb08g020580	common elements in Sorghum_Maize, Sorghum, Sorghum_Rice and Sorghum_Arabidop	Sorghum_SOMRA
Sb08g021180	common elements in Sorghum_Maize, Sorghum, Sorghum_Rice and Sorghum_Arabidop	Sorghum_SOMRA
Sb09g003430	common elements in Sorghum_Maize, Sorghum, Sorghum_Rice and Sorghum_Arabidop	Sorghum_SOMRA
Sb09g019200	common elements in Sorghum_Maize, Sorghum, Sorghum_Rice and Sorghum_Arabidop	Sorghum_SOMRA
Sb09g022460	common elements in Sorghum_Maize, Sorghum, Sorghum_Rice and Sorghum_Arabidop	Sorghum_SOMRA
Sb09g022810	common elements in Sorghum_Maize, Sorghum, Sorghum_Rice and Sorghum_Arabidop	Sorghum_SOMRA
Sb10g003310	common elements in Sorghum_Maize, Sorghum, Sorghum_Rice and Sorghum_Arabidop	Sorghum_SOMRA
Sb10g003790	common elements in Sorghum_Maize, Sorghum, Sorghum_Rice and Sorghum_Arabidop	Sorghum_SOMRA
Sb10g007610	common elements in Sorghum_Maize, Sorghum, Sorghum_Rice and Sorghum_Arabidop	Sorghum_SOMRA
Sb10g008020	common elements in Sorghum_Maize, Sorghum, Sorghum_Rice and Sorghum_Arabidop	Sorghum_SOMRA
Sb10g008960	common elements in Sorghum_Maize, Sorghum, Sorghum_Rice and Sorghum_Arabidop	Sorghum_SOMRA
Sb10g013750	common elements in Sorghum_Maize, Sorghum, Sorghum_Rice and Sorghum_Arabidop	Sorghum_SOMRA
Sb10g023010	common elements in Sorghum_Maize, Sorghum, Sorghum_Rice and Sorghum_Arabidop	Sorghum_SOMRA
Sb10g030240	common elements in Sorghum_Maize, Sorghum, Sorghum_Rice and Sorghum_Arabidop	Sorghum_SOMRA
Sb10g030260	common elements in Sorghum_Maize, Sorghum, Sorghum_Rice and Sorghum_Arabidop	Sorghum_SOMRA
Sb01g001560	common elements in Sorghum_Rice and Sorghum_Arabidop	SORA
Sb01g007570	common elements in Sorghum_Rice and Sorghum_Arabidop	SORA
Sb01g007680	common elements in Sorghum_Rice and Sorghum_Arabidop	SORA
Sb01g014160	common elements in Sorghum_Rice and Sorghum_Arabidop	SORA
Sb01g029660	common elements in Sorghum_Rice and Sorghum_Arabidop	SORA
Sb01g033480	common elements in Sorghum_Rice and Sorghum_Arabidop	SORA
Sb01g035890	common elements in Sorghum_Rice and Sorghum_Arabidop	SORA
Sb01g038700	common elements in Sorghum_Rice and Sorghum_Arabidop	SORA
Sb01g039760	common elements in Sorghum_Rice and Sorghum_Arabidop	SORA
Sb01g040960	common elements in Sorghum_Rice and Sorghum_Arabidop	SORA
Sb01g042050	common elements in Sorghum_Rice and Sorghum_Arabidop	SORA
Sb01g042690	common elements in Sorghum_Rice and Sorghum_Arabidop	SORA
Sb01g045772	common elements in Sorghum_Rice and Sorghum_Arabidop	SORA
Sb01g046620	common elements in Sorghum_Rice and Sorghum_Arabidop	SORA
Sb01g046720	common elements in Sorghum_Rice and Sorghum_Arabidop	SORA
Sb02g010250	common elements in Sorghum_Rice and Sorghum_Arabidop	SORA
Sb02g010351	common elements in Sorghum_Rice and Sorghum_Arabidop	SORA
Sb02g010450	common elements in Sorghum_Rice and Sorghum_Arabidop	SORA
Sb02g011890	common elements in Sorghum_Rice and Sorghum_Arabidop	SORA
Sb02g023300	common elements in Sorghum_Rice and Sorghum_Arabidop	SORA
Sb02g023910	common elements in Sorghum_Rice and Sorghum_Arabidop	SORA
Sb02g026570	common elements in Sorghum_Rice and Sorghum_Arabidop	SORA
Sb02g026590	common elements in Sorghum_Rice and Sorghum_Arabidop	SORA
Sb02g027300	common elements in Sorghum_Rice and Sorghum_Arabidop	SORA
Sb02g028240	common elements in Sorghum_Rice and Sorghum_Arabidop	SORA
Sb02g028400	common elements in Sorghum_Rice and Sorghum_Arabidop	SORA
Sb02g033120	common elements in Sorghum_Rice and Sorghum_Arabidop	SORA
Sb02g040300	common elements in Sorghum_Rice and Sorghum_Arabidop	SORA
Sb03g004990	common elements in Sorghum_Rice and Sorghum_Arabidop	SORA
Sb03g006630	common elements in Sorghum_Rice and Sorghum_Arabidop	SORA
Sb03g014130	common elements in Sorghum_Rice and Sorghum_Arabidop	SORA
Sb03g029520	common elements in Sorghum_Rice and Sorghum_Arabidop	SORA
Sb03g037100	common elements in Sorghum_Rice and Sorghum_Arabidop	SORA
Sb03g039780	common elements in Sorghum_Rice and Sorghum_Arabidop	SORA
Sb03g040510	common elements in Sorghum_Rice and Sorghum_Arabidop	SORA
Sb03g040850	common elements in Sorghum_Rice and Sorghum_Arabidop	SORA
Sb03g043760	common elements in Sorghum_Rice and Sorghum_Arabidop	SORA
Sb03g044990	common elements in Sorghum_Rice and Sorghum_Arabidop	SORA
Sb04g001720	common elements in Sorghum_Rice and Sorghum_Arabidop	SORA
Sb04g005710	common elements in Sorghum_Rice and Sorghum_Arabidop	SORA
Sb04g006080	common elements in Sorghum_Rice and Sorghum_Arabidop	SORA
Sb04g018530	common elements in Sorghum_Rice and Sorghum_Arabidop	SORA
Sb04g030660	common elements in Sorghum_Rice and Sorghum_Arabidop	SORA
Sb06g014460	common elements in Sorghum_Rice and Sorghum_Arabidop	SORA
Sb06g017520	common elements in Sorghum_Rice and Sorghum_Arabidop	SORA
Sb07g002520	common elements in Sorghum_Rice and Sorghum_Arabidop	SORA
Sb07g020090	common elements in Sorghum_Rice and Sorghum_Arabidop	SORA
Sb07g020650	common elements in Sorghum_Rice and Sorghum_Arabidop	SORA
Sb07g020690	common elements in Sorghum_Rice and Sorghum_Arabidop	SORA
Sb07g020760	common elements in Sorghum_Rice and Sorghum_Arabidop	SORA
Sb07g021800	common elements in Sorghum_Rice and Sorghum_Arabidop	SORA
Sb07g022500	common elements in Sorghum_Rice and Sorghum_Arabidop	SORA
Sb07g027310	common elements in Sorghum_Rice and Sorghum_Arabidop	SORA
Sb08g022740	common elements in Sorghum_Rice and Sorghum_Arabidop	SORA
Sb09g015900	common elements in Sorghum_Rice and Sorghum_Arabidop	SORA
Sb09g016550	common elements in Sorghum_Rice and Sorghum_Arabidop	SORA
Sb09g018970	common elements in Sorghum_Rice and Sorghum_Arabidop	SORA
Sb09g018980	common elements in Sorghum_Rice and Sorghum_Arabidop	SORA
Sb09g019220	common elements in Sorghum_Rice and Sorghum_Arabidop	SORA
Sb09g022310	common elements in Sorghum_Rice and Sorghum_Arabidop	SORA
Sb09g024255	common elements in Sorghum_Rice and Sorghum_Arabidop	SORA
Sb09g026380	common elements in Sorghum_Rice and Sorghum_Arabidop	SORA
Sb10g001620	common elements in Sorghum_Rice and Sorghum_Arabidop	SORA
Sb10g004580	common elements in Sorghum_Rice and Sorghum_Arabidop	SORA
Sb10g005420	common elements in Sorghum_Rice and Sorghum_Arabidop	SORA
Sb10g006330	common elements in Sorghum_Rice and Sorghum_Arabidop	SORA
Sb10g007760	common elements in Sorghum_Rice and Sorghum_Arabidop	SORA
Sb10g023400	common elements in Sorghum_Rice and Sorghum_Arabidop	SORA
Sb10g024950	common elements in Sorghum_Rice and Sorghum_Arabidop	SORA
Sb10g026910	common elements in Sorghum_Rice and Sorghum_Arabidop	SORA
Sb10g031140	common elements in Sorghum_Rice and Sorghum_Arabidop	SORA
Sb0010s007790	common elements in Sorghum and Sorghum_Arabidop	Sorghum_SOA
Sb01g014130	common elements in Sorghum and Sorghum_Arabidop	Sorghum_SOA
Sb01g021110	common elements in Sorghum and Sorghum_Arabidop	Sorghum_SOA
Sb02g003090	common elements in Sorghum and Sorghum_Arabidop	Sorghum_SOA
Sb02g030050	common elements in Sorghum and Sorghum_Arabidop	Sorghum_SOA
Sb06g010850	common elements in Sorghum and Sorghum_Arabidop	Sorghum_SOA
Sb06g018220	common elements in Sorghum and Sorghum_Arabidop	Sorghum_SOA
Sb02g025080	common elements in Sorghum and Sorghum_Rice	Sorghum_SOR
Sb02g028020	common elements in Sorghum and Sorghum_Rice	Sorghum_SOR
Sb02g028050	common elements in Sorghum and Sorghum_Rice	Sorghum_SOR
Sb02g043450	common elements in Sorghum and Sorghum_Rice	Sorghum_SOR
Sb09g022290	common elements in Sorghum and Sorghum_Rice	Sorghum_SOR
Sb09g022510	common elements in Sorghum and Sorghum_Rice	Sorghum_SOR
Sb10g005500	common elements in Sorghum and Sorghum_Rice	Sorghum_SOR
Sb10g025470	common elements in Sorghum and Sorghum_Rice	Sorghum_SOR

## Sheet: Orthologs selected for circular
S9 Table. Selected sorghum orthologs used for generating circular phylogenetic tree
Gene stable ID	Transcript stable ID
Sb01g031520	Sb01g031520.1
Sb01g031520	Sb01g031520.2
Sb01g031520	Sb01g031520.1
Sb01g031520	Sb01g031520.2
Sb01g031520	Sb01g031520.1
Sb01g031520	Sb01g031520.2
Sb01g031520	Sb01g031520.1
Sb01g031520	Sb01g031520.2
Sb01g031520	Sb01g031520.1
Sb01g031520	Sb01g031520.2
Sb01g007680	Sb01g007680.1
Sb02g001070	Sb02g001070.1
Sb02g038600	Sb02g038600.1
Sb02g035500	Sb02g035500.1
Sb02g035500	Sb02g035500.2
Sb02g035440	Sb02g035440.1
Sb02g035450	Sb02g035450.1
Sb02g035540	Sb02g035540.1
Sb02g035510	Sb02g035510.1
Sb02g035420	Sb02g035420.1
Sb05g023520	Sb05g023520.1
Sb02g035550	Sb02g035550.1
Sb02g035560	Sb02g035560.1
Sb01g012340	Sb01g012340.1
Sb02g035470	Sb02g035470.1
Sb02g035470	Sb02g035470.2
Sb02g035465	Sb02g035465.1
Sb02g035530	Sb02g035530.1
Sb03g036190	Sb03g036190.1
Sb01g031520	Sb01g031520.1
Sb01g031520	Sb01g031520.2
Sb01g007680	Sb01g007680.1
Sb02g001070	Sb02g001070.1
Sb02g038600	Sb02g038600.1
Sb02g035500	Sb02g035500.1
Sb02g035500	Sb02g035500.2
Sb02g035440	Sb02g035440.1
Sb02g035450	Sb02g035450.1
Sb02g035540	Sb02g035540.1
Sb02g035510	Sb02g035510.1
Sb02g035420	Sb02g035420.1
Sb05g023520	Sb05g023520.1
Sb02g035550	Sb02g035550.1
Sb02g035560	Sb02g035560.1
Sb01g012340	Sb01g012340.1
Sb02g035470	Sb02g035470.1
Sb02g035470	Sb02g035470.2
Sb02g035465	Sb02g035465.1
Sb02g035530	Sb02g035530.1
Sb03g036190	Sb03g036190.1
Sb02g040300	Sb02g040300.1
Sb03g034570	Sb03g034570.1
Sb01g031520	Sb01g031520.1
Sb01g031520	Sb01g031520.2
Sb01g007680	Sb01g007680.1
Sb02g001070	Sb02g001070.1
Sb02g038600	Sb02g038600.1
Sb02g035500	Sb02g035500.1
Sb02g035500	Sb02g035500.2
Sb02g035440	Sb02g035440.1
Sb02g035450	Sb02g035450.1
Sb02g035540	Sb02g035540.1
Sb02g035510	Sb02g035510.1
Sb02g035420	Sb02g035420.1
Sb05g023520	Sb05g023520.1
Sb02g035550	Sb02g035550.1
Sb02g035560	Sb02g035560.1
Sb01g012340	Sb01g012340.1
Sb02g035470	Sb02g035470.1
Sb02g035470	Sb02g035470.2
Sb02g035465	Sb02g035465.1
Sb02g035530	Sb02g035530.1
Sb03g036190	Sb03g036190.1
Sb02g040300	Sb02g040300.1
Sb03g034570	Sb03g034570.1
Sb01g031520	Sb01g031520.1
Sb01g031520	Sb01g031520.2
Sb01g007680	Sb01g007680.1
Sb02g001070	Sb02g001070.1
Sb02g038600	Sb02g038600.1
Sb02g035500	Sb02g035500.1
Sb02g035500	Sb02g035500.2
Sb02g035440	Sb02g035440.1
Sb02g035450	Sb02g035450.1
Sb02g035540	Sb02g035540.1
Sb02g035510	Sb02g035510.1
Sb02g035420	Sb02g035420.1
Sb05g023520	Sb05g023520.1
Sb02g035550	Sb02g035550.1
Sb02g035560	Sb02g035560.1
Sb01g012340	Sb01g012340.1
Sb02g035470	Sb02g035470.1
Sb02g035470	Sb02g035470.2
Sb02g035465	Sb02g035465.1
Sb02g035530	Sb02g035530.1
Sb03g036190	Sb03g036190.1
Sb02g040300	Sb02g040300.1
Sb03g034570	Sb03g034570.1
Sb01g031520	Sb01g031520.1
Sb01g031520	Sb01g031520.2
Sb03g027460	Sb03g027460.1
Sb03g027440	Sb03g027440.1
Sb03g027430	Sb03g027430.1
Sb03g027510	Sb03g027510.1
Sb03g027490	Sb03g027490.1
Sb03g027480	Sb03g027480.1
Sb02g024840	Sb02g024840.1
Sb03g027520	Sb03g027520.1
Sb02g022270	Sb02g022270.1
Sb04g007270	Sb04g007270.1
Sb04g007260	Sb04g007260.1
Sb05g024240	Sb05g024240.1
Sb04g029310	Sb04g029310.1
Sb01g007680	Sb01g007680.1
Sb02g001070	Sb02g001070.1
Sb02g038600	Sb02g038600.1
Sb02g035500	Sb02g035500.1
Sb02g035500	Sb02g035500.2
Sb02g035440	Sb02g035440.1
Sb02g035450	Sb02g035450.1
Sb02g035540	Sb02g035540.1
Sb02g035510	Sb02g035510.1
Sb02g035420	Sb02g035420.1
Sb05g023520	Sb05g023520.1
Sb02g035550	Sb02g035550.1
Sb02g035560	Sb02g035560.1
Sb01g012340	Sb01g012340.1
Sb02g035470	Sb02g035470.1
Sb02g035470	Sb02g035470.2
Sb02g035465	Sb02g035465.1
Sb02g035530	Sb02g035530.1
Sb03g036190	Sb03g036190.1
Sb03g000490	Sb03g000490.1
Sb04g002940	Sb04g002940.1
Sb01g033480	Sb01g033480.1
Sb01g033480	Sb01g033480.2
Sb03g004390	Sb03g004390.2
Sb03g004390	Sb03g004390.1
Sb01g031520	Sb01g031520.1
Sb01g031520	Sb01g031520.2
Sb04g006480	Sb04g006480.1
Sb03g012720	Sb03g012720.1
Sb03g027840	Sb03g027840.1
Sb03g027460	Sb03g027460.1
Sb03g027440	Sb03g027440.1
Sb03g027430	Sb03g027430.1
Sb03g027510	Sb03g027510.1
Sb03g027490	Sb03g027490.1
Sb03g027480	Sb03g027480.1
Sb02g024840	Sb02g024840.1
Sb03g027520	Sb03g027520.1
Sb02g022270	Sb02g022270.1
Sb04g007270	Sb04g007270.1
Sb04g007260	Sb04g007260.1
Sb05g024240	Sb05g024240.1
Sb04g029310	Sb04g029310.1
Sb01g007680	Sb01g007680.1
Sb02g001070	Sb02g001070.1
Sb02g038600	Sb02g038600.1
Sb02g035500	Sb02g035500.1
Sb02g035500	Sb02g035500.2
Sb02g035440	Sb02g035440.1
Sb02g035450	Sb02g035450.1
Sb02g035540	Sb02g035540.1
Sb02g035510	Sb02g035510.1
Sb02g035420	Sb02g035420.1
Sb05g023520	Sb05g023520.1
Sb02g035550	Sb02g035550.1
Sb02g035560	Sb02g035560.1
Sb01g012340	Sb01g012340.1
Sb02g035470	Sb02g035470.1
Sb02g035470	Sb02g035470.2
Sb02g035465	Sb02g035465.1
Sb02g035530	Sb02g035530.1
Sb03g036190	Sb03g036190.1
Sb01g045260	Sb01g045260.1
Sb04g034840	Sb04g034840.1
Sb02g025910	Sb02g025910.1
Sb01g032820	Sb01g032820.1
Sb02g039110	Sb02g039110.1
Sb03g011910	Sb03g011910.1
Sb03g011910	Sb03g011910.2
Sb03g013140	Sb03g013140.1
Sb02g040300	Sb02g040300.1
Sb03g034570	Sb03g034570.1
Sb03g000490	Sb03g000490.1
Sb04g002940	Sb04g002940.1
Sb01g033480	Sb01g033480.1
Sb01g033480	Sb01g033480.2
Sb03g004390	Sb03g004390.2
Sb03g004390	Sb03g004390.1
Sb01g031520	Sb01g031520.1
Sb01g031520	Sb01g031520.2
Sb04g006480	Sb04g006480.1
Sb01g007560	Sb01g007560.2
Sb01g007560	Sb01g007560.1
Sb03g040060	Sb03g040060.1
Sb01g046460	Sb01g046460.1
Sb03g011860	Sb03g011860.1
Sb03g012720	Sb03g012720.1
Sb03g027840	Sb03g027840.1
Sb03g027460	Sb03g027460.1
Sb03g027440	Sb03g027440.1
Sb03g027430	Sb03g027430.1
Sb03g027510	Sb03g027510.1
Sb03g027490	Sb03g027490.1
Sb03g027480	Sb03g027480.1
Sb02g024840	Sb02g024840.1
Sb03g027520	Sb03g027520.1
Sb02g022270	Sb02g022270.1
Sb04g007270	Sb04g007270.1
Sb04g007260	Sb04g007260.1
Sb05g024240	Sb05g024240.1
Sb04g029310	Sb04g029310.1
Sb01g007680	Sb01g007680.1
Sb02g001070	Sb02g001070.1
Sb02g038600	Sb02g038600.1
Sb02g035500	Sb02g035500.1
Sb02g035500	Sb02g035500.2
Sb02g035440	Sb02g035440.1
Sb02g035450	Sb02g035450.1
Sb02g035540	Sb02g035540.1
Sb02g035510	Sb02g035510.1
Sb02g035420	Sb02g035420.1
Sb05g023520	Sb05g023520.1
Sb02g035550	Sb02g035550.1
Sb02g035560	Sb02g035560.1
Sb01g012340	Sb01g012340.1
Sb02g035470	Sb02g035470.1
Sb02g035470	Sb02g035470.2
Sb02g035465	Sb02g035465.1
Sb02g035530	Sb02g035530.1
Sb03g036190	Sb03g036190.1
Sb01g045260	Sb01g045260.1
Sb04g034840	Sb04g034840.1
Sb02g025910	Sb02g025910.1
Sb01g032820	Sb01g032820.1
Sb02g039110	Sb02g039110.1
Sb03g011910	Sb03g011910.1
Sb03g011910	Sb03g011910.2
Sb03g013140	Sb03g013140.1
Sb02g040300	Sb02g040300.1
Sb03g034570	Sb03g034570.1
Sb03g000490	Sb03g000490.1
Sb04g002940	Sb04g002940.1
Sb01g033480	Sb01g033480.1
Sb01g033480	Sb01g033480.2
Sb03g004390	Sb03g004390.2
Sb03g004390	Sb03g004390.1
Sb01g031520	Sb01g031520.1
Sb01g031520	Sb01g031520.2
Sb04g006480	Sb04g006480.1
Sb01g007560	Sb01g007560.2
Sb01g007560	Sb01g007560.1
Sb03g040060	Sb03g040060.1
Sb01g046460	Sb01g046460.1
Sb03g011860	Sb03g011860.1
Sb03g012720	Sb03g012720.1
Sb03g027840	Sb03g027840.1
Sb03g029520	Sb03g029520.1
Sb03g027460	Sb03g027460.1
Sb03g027440	Sb03g027440.1
Sb03g027430	Sb03g027430.1
Sb03g027510	Sb03g027510.1
Sb03g027490	Sb03g027490.1
Sb03g027480	Sb03g027480.1
Sb02g024840	Sb02g024840.1
Sb03g027520	Sb03g027520.1
Sb02g022270	Sb02g022270.1
Sb04g007270	Sb04g007270.1
Sb04g007260	Sb04g007260.1
Sb05g024240	Sb05g024240.1
Sb04g029310	Sb04g029310.1
Sb03g039820	Sb03g039820.1
Sb03g039820	Sb03g039820.2
Sb01g007680	Sb01g007680.1
Sb02g038600	Sb02g038600.1
Sb03g000490	Sb03g000490.1
Sb04g002940	Sb04g002940.1
Sb01g033480	Sb01g033480.1
Sb01g033480	Sb01g033480.2
Sb03g004390	Sb03g004390.2
Sb03g004390	Sb03g004390.1
Sb01g031520	Sb01g031520.1
Sb01g031520	Sb01g031520.2
Sb04g006480	Sb04g006480.2
Sb04g006480	Sb04g006480.1
Sb01g007560	Sb01g007560.2
Sb01g007560	Sb01g007560.1
Sb03g040060	Sb03g040060.1
Sb01g046460	Sb01g046460.1
Sb02g030760	Sb02g030760.1
Sb03g011860	Sb03g011860.1
Sb03g012720	Sb03g012720.1
Sb01g017120	Sb01g017120.1
Sb04g005710	Sb04g005710.1
Sb03g027840	Sb03g027840.1
Sb03g029520	Sb03g029520.1
Sb03g034680	Sb03g034680.1
Sb01g048440	Sb01g048440.1
Sb04g036040	Sb04g036040.1
Sb03g027460	Sb03g027460.1
Sb03g027440	Sb03g027440.1
Sb03g027430	Sb03g027430.1
Sb03g027510	Sb03g027510.1
Sb03g027490	Sb03g027490.1
Sb03g027480	Sb03g027480.1
Sb02g024840	Sb02g024840.1
Sb03g027520	Sb03g027520.1
Sb02g022270	Sb02g022270.1
Sb04g007270	Sb04g007270.1
Sb04g007260	Sb04g007260.1
Sb05g024240	Sb05g024240.1
Sb04g029310	Sb04g029310.1
Sb03g039820	Sb03g039820.1
Sb03g039820	Sb03g039820.2
Sb01g007680	Sb01g007680.1
Sb02g038600	Sb02g038600.1
Sb02g028020	Sb02g028020.1
Sb02g028050	Sb02g028050.1
Sb06g000660	Sb06g000660.1
Sb01g027920	Sb01g027920.2
Sb01g027920	Sb01g027920.1
Sb01g000700	Sb01g000700.1
Sb03g000490	Sb03g000490.1
Sb04g002940	Sb04g002940.1
Sb04g035900	Sb04g035900.1
Sb04g035880	Sb04g035880.1
Sb04g035920	Sb04g035920.1
Sb01g001200	Sb01g001200.1
Sb03g040440	Sb03g040440.1
Sb05g003100	Sb05g003100.1
Sb03g044230	Sb03g044230.2
Sb03g044230	Sb03g044230.1
Sb01g019850	Sb01g019850.1
Sb01g047500	Sb01g047500.1
Sb05g016740	Sb05g016740.1
Sb01g033480	Sb01g033480.1
Sb01g033480	Sb01g033480.2
Sb03g004390	Sb03g004390.2
Sb03g004390	Sb03g004390.1
Sb01g031520	Sb01g031520.1
Sb01g031520	Sb01g031520.2
Sb01g050410	Sb01g050410.1
Sb04g006480	Sb04g006480.2
Sb04g006480	Sb04g006480.1
Sb01g007560	Sb01g007560.2
Sb01g007560	Sb01g007560.1
Sb03g040060	Sb03g040060.1
Sb02g028750	Sb02g028750.1
Sb01g046460	Sb01g046460.1
Sb02g030760	Sb02g030760.1
Sb01g046620	Sb01g046620.1
Sb03g011860	Sb03g011860.1
Sb02g025940	Sb02g025940.1
Sb03g041930	Sb03g041930.1
Sb01g039220	Sb01g039220.1
Sb03g012720	Sb03g012720.1
Sb01g017120	Sb01g017120.1
Sb01g039650	Sb01g039650.1
Sb03g036750	Sb03g036750.1
Sb03g004540	Sb03g004540.1
Sb03g009750	Sb03g009750.1
Sb04g005710	Sb04g005710.1
Sb05g001070	Sb05g001070.1
Sb03g027840	Sb03g027840.1
Sb03g029520	Sb03g029520.1
Sb03g034680	Sb03g034680.1
Sb03g033800	Sb03g033800.1
Sb01g048440	Sb01g048440.1
Sb04g036040	Sb04g036040.1
Sb03g027460	Sb03g027460.1
Sb03g027440	Sb03g027440.1
Sb03g027430	Sb03g027430.1
Sb03g027510	Sb03g027510.1
Sb03g027490	Sb03g027490.1
Sb03g027480	Sb03g027480.1
Sb02g024840	Sb02g024840.1
Sb03g027520	Sb03g027520.1
Sb02g022270	Sb02g022270.1
Sb04g007270	Sb04g007270.1
Sb04g007260	Sb04g007260.1
Sb05g024240	Sb05g024240.1
Sb04g029310	Sb04g029310.1
Sb01g002760	Sb01g002760.1
Sb01g040180	Sb01g040180.1
Sb03g039820	Sb03g039820.1
Sb03g039820	Sb03g039820.2
Sb01g007680	Sb01g007680.1
Sb02g038600	Sb02g038600.1
Sb02g028020	Sb02g028020.1
Sb02g028050	Sb02g028050.1
Sb06g000660	Sb06g000660.1
Sb03g028090	Sb03g028090.1
Sb03g028100	Sb03g028100.1
Sb03g000570	Sb03g000570.1
Sb01g027920	Sb01g027920.2
Sb01g027920	Sb01g027920.1
Sb01g000700	Sb01g000700.1
Sb02g038620	Sb02g038620.1
Sb01g042880	Sb01g042880.1
Sb03g000700	Sb03g000700.1
Sb02g026570	Sb02g026570.1
Sb04g034190	Sb04g034190.1
Sb03g040510	Sb03g040510.1
Sb03g030050	Sb03g030050.1
Sb02g027200	Sb02g027200.1
Sb04g033820	Sb04g033820.1
Sb04g023600	Sb04g023600.1
Sb03g000490	Sb03g000490.1
Sb04g002940	Sb04g002940.1
Sb04g035900	Sb04g035900.1
Sb04g035880	Sb04g035880.1
Sb04g035920	Sb04g035920.1
Sb01g001200	Sb01g001200.1
Sb03g040440	Sb03g040440.1
Sb05g003100	Sb05g003100.1
Sb06g001210	Sb06g001210.1
Sb01g037090	Sb01g037090.1
Sb02g043450	Sb02g043450.1
Sb04g023680	Sb04g023680.2
Sb04g023680	Sb04g023680.1
Sb01g010070	Sb01g010070.1
Sb04g028550	Sb04g028550.1
Sb03g044230	Sb03g044230.2
Sb03g044230	Sb03g044230.1
Sb01g019850	Sb01g019850.1
Sb01g047500	Sb01g047500.1
Sb05g016740	Sb05g016740.1
Sb01g033480	Sb01g033480.1
Sb01g033480	Sb01g033480.2
Sb03g004390	Sb03g004390.2
Sb03g004390	Sb03g004390.1
Sb01g031520	Sb01g031520.1
Sb01g031520	Sb01g031520.2
Sb01g029470	Sb01g029470.1
Sb01g050410	Sb01g050410.1
Sb04g006480	Sb04g006480.2
Sb04g006480	Sb04g006480.1
Sb01g007560	Sb01g007560.2
Sb01g007560	Sb01g007560.1
Sb03g040060	Sb03g040060.1
Sb01g033060	Sb01g033060.1
Sb02g028750	Sb02g028750.1
Sb01g046460	Sb01g046460.1
Sb05g026530	Sb05g026530.1
Sb02g030760	Sb02g030760.1
Sb01g046620	Sb01g046620.1
Sb02g002790	Sb02g002790.1
Sb03g011860	Sb03g011860.1
Sb02g025940	Sb02g025940.1
Sb03g041930	Sb03g041930.1
Sb01g020200	Sb01g020200.1
Sb01g039220	Sb01g039220.1
Sb03g012720	Sb03g012720.1
Sb03g003620	Sb03g003620.1
Sb05g026350	Sb05g026350.1
Sb01g017120	Sb01g017120.1
Sb01g039650	Sb01g039650.1
Sb03g036750	Sb03g036750.1
Sb03g004540	Sb03g004540.1
Sb01g009960	Sb01g009960.1
Sb03g009750	Sb03g009750.1
Sb02g028390	Sb02g028390.1
Sb04g005710	Sb04g005710.1
Sb05g001070	Sb05g001070.1
Sb03g026310	Sb03g026310.1
Sb02g019490	Sb02g019490.1
Sb03g027840	Sb03g027840.1
Sb03g029520	Sb03g029520.1
Sb03g034680	Sb03g034680.1
Sb03g033800	Sb03g033800.1
Sb02g010790	Sb02g010790.1
Sb02g010780	Sb02g010780.1
Sb02g010830	Sb02g010830.1
Sb02g010800	Sb02g010800.1
Sb02g010760	Sb02g010760.1
Sb04g026650	Sb04g026650.1
Sb04g032430	Sb04g032430.1
Sb04g037800	Sb04g037800.1
Sb01g048440	Sb01g048440.1
Sb03g046720	Sb03g046720.1
Sb04g036040	Sb04g036040.1
Sb02g011890	Sb02g011890.1
Sb02g011890	Sb02g011890.3
Sb02g011890	Sb02g011890.2
Sb03g027460	Sb03g027460.1
Sb03g027440	Sb03g027440.1
Sb03g027430	Sb03g027430.1
Sb03g027510	Sb03g027510.1
Sb03g027490	Sb03g027490.1
Sb03g027480	Sb03g027480.1
Sb02g024840	Sb02g024840.1
Sb03g027520	Sb03g027520.1
Sb02g022270	Sb02g022270.1
Sb04g007270	Sb04g007270.1
Sb04g007260	Sb04g007260.1
Sb05g024240	Sb05g024240.1
Sb04g029310	Sb04g029310.1
Sb03g014130	Sb03g014130.1
Sb01g002760	Sb01g002760.1
Sb01g040180	Sb01g040180.1
Sb01g042870	Sb01g042870.2
Sb01g042870	Sb01g042870.1
Sb01g039910	Sb01g039910.1
Sb03g039820	Sb03g039820.1
Sb03g039820	Sb03g039820.2
Sb01g007680	Sb01g007680.1
Sb02g038600	Sb02g038600.1
Sb02g028020	Sb02g028020.1
Sb02g028050	Sb02g028050.1
Sb06g000660	Sb06g000660.1
Sb03g008890	Sb03g008890.2
Sb03g008890	Sb03g008890.1
Sb03g028090	Sb03g028090.1
Sb03g028100	Sb03g028100.1
Sb03g000570	Sb03g000570.1
Sb03g032420	Sb03g032420.1
Sb03g003410	Sb03g003410.1
Sb03g046400	Sb03g046400.1
Sb02g023230	Sb02g023230.1
Sb04g027660	Sb04g027660.1
Sb01g044410	Sb01g044410.1
Sb01g027920	Sb01g027920.2
Sb01g027920	Sb01g027920.1
Sb01g000700	Sb01g000700.1
Sb02g038620	Sb02g038620.1
Sb01g042880	Sb01g042880.1
Sb03g000700	Sb03g000700.1
Sb02g026570	Sb02g026570.1
Sb04g034190	Sb04g034190.1
Sb03g040510	Sb03g040510.1
Sb03g030050	Sb03g030050.1
Sb03g030050	Sb03g030050.2
Sb02g027200	Sb02g027200.1
Sb04g033820	Sb04g033820.1
Sb04g023600	Sb04g023600.1
Sb03g000490	Sb03g000490.1
Sb04g002940	Sb04g002940.1
Sb04g035900	Sb04g035900.1
Sb04g035880	Sb04g035880.1
Sb04g035920	Sb04g035920.1
Sb03g027730	Sb03g027730.1
Sb01g001200	Sb01g001200.1
Sb03g040440	Sb03g040440.1
Sb05g003100	Sb05g003100.1
Sb06g001210	Sb06g001210.1
Sb01g037090	Sb01g037090.1
Sb02g043450	Sb02g043450.1
Sb04g023680	Sb04g023680.2
Sb04g023680	Sb04g023680.1
Sb01g010070	Sb01g010070.1
Sb04g028550	Sb04g028550.1
Sb03g044230	Sb03g044230.2
Sb03g044230	Sb03g044230.1
Sb05g003430	Sb05g003430.1
Sb04g021870	Sb04g021870.1
Sb01g019850	Sb01g019850.1
Sb01g047500	Sb01g047500.1
Sb05g016740	Sb05g016740.1
Sb01g033480	Sb01g033480.1
Sb01g033480	Sb01g033480.2
Sb03g004390	Sb03g004390.2
Sb03g004390	Sb03g004390.1
Sb01g031520	Sb01g031520.1
Sb01g031520	Sb01g031520.2
Sb03g039520	Sb03g039520.1
Sb03g039530	Sb03g039530.1
Sb01g039690	Sb01g039690.1
Sb03g039570	Sb03g039570.1
Sb04g033420	Sb04g033420.1
Sb05g005470	Sb05g005470.1
Sb04g000320	Sb04g000320.1
Sb04g000320	Sb04g000320.2
Sb04g000320	Sb04g000320.3
Sb03g043650	Sb03g043650.1
Sb03g043650	Sb03g043650.2
Sb01g029470	Sb01g029470.1
Sb01g050410	Sb01g050410.1
Sb03g008800	Sb03g008800.1
Sb04g006480	Sb04g006480.2
Sb04g006480	Sb04g006480.1
Sb01g007560	Sb01g007560.2
Sb01g007560	Sb01g007560.1
Sb03g040060	Sb03g040060.1
Sb03g039760	Sb03g039760.1
Sb03g039770	Sb03g039770.1
Sb03g039780	Sb03g039780.1
Sb01g044020	Sb01g044020.1
Sb01g044020	Sb01g044020.2
Sb02g003230	Sb02g003230.1
Sb01g013520	Sb01g013520.1
Sb01g047540	Sb01g047540.1
Sb01g035890	Sb01g035890.1
Sb01g033060	Sb01g033060.1
Sb02g025790	Sb02g025790.1
Sb02g028750	Sb02g028750.1
Sb01g046460	Sb01g046460.1
Sb05g026530	Sb05g026530.1
Sb02g030760	Sb02g030760.1
Sb01g046620	Sb01g046620.1
Sb02g002790	Sb02g002790.1
Sb03g011860	Sb03g011860.1
Sb02g025940	Sb02g025940.1
Sb03g041930	Sb03g041930.1
Sb01g020200	Sb01g020200.1
Sb01g039220	Sb01g039220.1
Sb03g012720	Sb03g012720.1
Sb03g003620	Sb03g003620.1
Sb05g026350	Sb05g026350.1
Sb01g017120	Sb01g017120.1
Sb01g039650	Sb01g039650.1
Sb03g036750	Sb03g036750.1
Sb03g004540	Sb03g004540.1
Sb01g009960	Sb01g009960.1
Sb01g001560	Sb01g001560.1
Sb01g042050	Sb01g042050.1
Sb01g017060	Sb01g017060.1
Sb03g009750	Sb03g009750.1
Sb03g002060	Sb03g002060.1
Sb04g030660	Sb04g030660.1
Sb02g028390	Sb02g028390.1
Sb04g005710	Sb04g005710.1
Sb01g013600	Sb01g013600.1
Sb04g031990	Sb04g031990.1
Sb05g001070	Sb05g001070.1
Sb04g030480	Sb04g030480.1
Sb03g011370	Sb03g011370.1
Sb03g026310	Sb03g026310.1
Sb02g019490	Sb02g019490.1
Sb03g006630	Sb03g006630.1
Sb03g027840	Sb03g027840.1
Sb03g029520	Sb03g029520.1
Sb03g034680	Sb03g034680.1
Sb03g033800	Sb03g033800.1
Sb03g037100	Sb03g037100.1
Sb05g000360	Sb05g000360.1
Sb02g028400	Sb02g028400.1
Sb03g034000	Sb03g034000.1
Sb04g036240	Sb04g036240.1
Sb04g011290	Sb04g011290.1
Sb01g005990	Sb01g005990.1
Sb02g038130	Sb02g038130.1
Sb01g006000	Sb01g006000.1
Sb02g022210	Sb02g022210.1
Sb01g013590	Sb01g013590.1
Sb02g003090	Sb02g003090.1
Sb01g031050	Sb01g031050.1
Sb01g031040	Sb01g031040.1
Sb01g031030	Sb01g031030.1
Sb03g025220	Sb03g025220.1
Sb01g030800	Sb01g030800.1
Sb01g030790	Sb01g030790.1
Sb01g030780	Sb01g030780.1
Sb01g030810	Sb01g030810.1
Sb03g031800	Sb03g031800.1
Sb03g031790	Sb03g031790.1
Sb03g031780	Sb03g031780.1
Sb01g022080	Sb01g022080.1
Sb01g047980	Sb01g047980.1
Sb01g048000	Sb01g048000.1
Sb01g047970	Sb01g047970.1
Sb02g028600	Sb02g028600.1
Sb02g028590	Sb02g028590.1
Sb01g046720	Sb01g046720.1
Sb02g028580	Sb02g028580.1
Sb05g020500	Sb05g020500.1
Sb03g026940	Sb03g026940.2
Sb03g026940	Sb03g026940.1
Sb04g011330	Sb04g011330.1
Sb01g028750	Sb01g028750.1
Sb02g010790	Sb02g010790.1
Sb02g010780	Sb02g010780.1
Sb02g010830	Sb02g010830.1
Sb02g010800	Sb02g010800.1
Sb02g010760	Sb02g010760.1
Sb04g026650	Sb04g026650.1
Sb04g032430	Sb04g032430.1
Sb04g037800	Sb04g037800.1
Sb01g048440	Sb01g048440.1
Sb03g046720	Sb03g046720.1
Sb04g036040	Sb04g036040.1
Sb02g011890	Sb02g011890.1
Sb02g011890	Sb02g011890.3
Sb02g011890	Sb02g011890.2
Sb03g027460	Sb03g027460.1
Sb03g027440	Sb03g027440.1
Sb03g027430	Sb03g027430.1
Sb03g027510	Sb03g027510.1
Sb03g027490	Sb03g027490.1
Sb03g027480	Sb03g027480.1
Sb02g024840	Sb02g024840.1
Sb03g027520	Sb03g027520.1
Sb02g022270	Sb02g022270.1
Sb04g007270	Sb04g007270.1
Sb04g007260	Sb04g007260.1
Sb05g024240	Sb05g024240.1
Sb04g029310	Sb04g029310.1
Sb01g013920	Sb01g013920.1
Sb02g036920	Sb02g036920.1
Sb03g009340	Sb03g009340.1
Sb03g009310	Sb03g009310.1
Sb03g014130	Sb03g014130.1
Sb01g002760	Sb01g002760.1
Sb01g040180	Sb01g040180.1
Sb04g022080	Sb04g022080.1
Sb04g022070	Sb04g022070.1
Sb03g040850	Sb03g040850.1
Sb01g003710	Sb01g003710.1
Sb02g006680	Sb02g006680.1
Sb03g037940	Sb03g037940.1
Sb03g041920	Sb03g041920.1
Sb05g005450	Sb05g005450.1
Sb04g023990	Sb04g023990.1
Sb04g030540	Sb04g030540.1
Sb04g030540	Sb04g030540.2
Sb01g042870	Sb01g042870.2
Sb01g042870	Sb01g042870.1
Sb01g039910	Sb01g039910.1
Sb01g044620	Sb01g044620.1
Sb02g027300	Sb02g027300.1
Sb02g030660	Sb02g030660.1
Sb04g033380	Sb04g033380.1
Sb03g039820	Sb03g039820.1
Sb03g039820	Sb03g039820.2
Sb01g007680	Sb01g007680.1
Sb02g001070	Sb02g001070.1
Sb02g038600	Sb02g038600.1
Sb02g035500	Sb02g035500.1
Sb02g035500	Sb02g035500.2
Sb02g035440	Sb02g035440.1
Sb02g035450	Sb02g035450.1
Sb02g035540	Sb02g035540.1
Sb02g035510	Sb02g035510.1
Sb02g035420	Sb02g035420.1
Sb05g023520	Sb05g023520.1
Sb02g035550	Sb02g035550.1
Sb02g035560	Sb02g035560.1
Sb01g012340	Sb01g012340.1
Sb02g035470	Sb02g035470.1
Sb02g035470	Sb02g035470.2
Sb02g035465	Sb02g035465.1
Sb02g035530	Sb02g035530.1
Sb03g036190	Sb03g036190.1
Sb01g045260	Sb01g045260.1
Sb04g034840	Sb04g034840.1
Sb02g025910	Sb02g025910.1
Sb01g032820	Sb01g032820.1
Sb02g039110	Sb02g039110.1
Sb03g011910	Sb03g011910.1
Sb03g011910	Sb03g011910.2
Sb03g013140	Sb03g013140.1
Sb02g040300	Sb02g040300.1
Sb03g034570	Sb03g034570.1
Sb01g004150	Sb01g004150.1
Sb02g036730	Sb02g036730.1
Sb01g011630	Sb01g011630.1
Sb01g003290	Sb01g003290.1
Sb01g003290	Sb01g003290.2
Sb02g041850	Sb02g041850.1
Sb01g035050	Sb01g035050.1
Sb04g027590	Sb04g027590.1
Sb03g004990	Sb03g004990.1
Sb02g024090	Sb02g024090.1
Sb02g028020	Sb02g028020.1
Sb02g028050	Sb02g028050.1
Sb06g000660	Sb06g000660.1
Sb03g008890	Sb03g008890.2
Sb03g008890	Sb03g008890.1
Sb03g028090	Sb03g028090.1
Sb03g028100	Sb03g028100.1
Sb03g000570	Sb03g000570.1
Sb03g032420	Sb03g032420.1
Sb01g045700	Sb01g045700.2
Sb01g045700	Sb01g045700.3
Sb01g045700	Sb01g045700.1
Sb01g022460	Sb01g022460.1
Sb04g027910	Sb04g027910.2
Sb04g027910	Sb04g027910.1
Sb04g027910	Sb04g027910.3
Sb05g023750	Sb05g023750.1
Sb01g007570	Sb01g007570.1
Sb02g000960	Sb02g000960.1
Sb03g046090	Sb03g046090.2
Sb03g046090	Sb03g046090.1
Sb02g003880	Sb02g003880.2
Sb02g003880	Sb02g003880.1
Sb01g005590	Sb01g005590.1
Sb02g041470	Sb02g041470.1
Sb04g008400	Sb04g008400.1
Sb04g008380	Sb04g008380.1
Sb03g003410	Sb03g003410.1
Sb03g046400	Sb03g046400.1
Sb02g029550	Sb02g029550.1
Sb01g028930	Sb01g028930.1
Sb04g033105	Sb04g033105.1
Sb02g023230	Sb02g023230.1
Sb04g027660	Sb04g027660.1
Sb01g044410	Sb01g044410.1
Sb01g027920	Sb01g027920.2
Sb01g027920	Sb01g027920.1
Sb01g000700	Sb01g000700.1
Sb02g038620	Sb02g038620.1
Sb01g042880	Sb01g042880.1
Sb03g000700	Sb03g000700.1
Sb03g000700	Sb03g000700.2
Sb04g011100	Sb04g011100.1
Sb02g026570	Sb02g026570.1
Sb04g034190	Sb04g034190.1
Sb03g040510	Sb03g040510.1
Sb03g030050	Sb03g030050.1
Sb03g030050	Sb03g030050.2
Sb02g027200	Sb02g027200.1
Sb04g033820	Sb04g033820.1
Sb04g023600	Sb04g023600.1
Sb03g000490	Sb03g000490.1
Sb04g002940	Sb04g002940.1
Sb04g035900	Sb04g035900.1
Sb04g035880	Sb04g035880.1
Sb04g035920	Sb04g035920.1
Sb03g027730	Sb03g027730.1
Sb01g001200	Sb01g001200.1
Sb01g016160	Sb01g016160.1
Sb03g040440	Sb03g040440.1
Sb05g003100	Sb05g003100.1
Sb06g001210	Sb06g001210.1
Sb01g037090	Sb01g037090.1
Sb02g043450	Sb02g043450.1
Sb04g023680	Sb04g023680.2
Sb04g023680	Sb04g023680.1
Sb01g010070	Sb01g010070.1
Sb04g028550	Sb04g028550.1
Sb03g044230	Sb03g044230.2
Sb03g044230	Sb03g044230.1
Sb05g003430	Sb05g003430.1
Sb04g021870	Sb04g021870.1
Sb01g021110	Sb01g021110.1
Sb01g023280	Sb01g023280.1
Sb02g030050	Sb02g030050.1
Sb02g030060	Sb02g030060.1
Sb02g030030	Sb02g030030.1
Sb02g030040	Sb02g030040.1
Sb02g030020	Sb02g030020.1
Sb01g031560	Sb01g031560.1
Sb01g031540	Sb01g031540.1
Sb03g002390	Sb03g002390.1
Sb03g002400	Sb03g002400.1
Sb03g026070	Sb03g026070.1
Sb01g019850	Sb01g019850.1
Sb01g047500	Sb01g047500.1
Sb05g016740	Sb05g016740.1
Sb01g033480	Sb01g033480.1
Sb01g033480	Sb01g033480.2
Sb03g004390	Sb03g004390.2
Sb03g004390	Sb03g004390.1
Sb01g031520	Sb01g031520.1
Sb01g031520	Sb01g031520.2
Sb02g009360	Sb02g009360.1
Sb02g009370	Sb02g009370.1
Sb02g009380	Sb02g009380.1
Sb02g009390	Sb02g009390.1
Sb01g050530	Sb01g050530.1
Sb03g040600	Sb03g040600.1
Sb03g040580	Sb03g040580.1
Sb03g040570	Sb03g040570.1
Sb03g040560	Sb03g040560.1
Sb03g040590	Sb03g040590.1
Sb03g030100	Sb03g030100.1
Sb03g039520	Sb03g039520.1
Sb03g039530	Sb03g039530.1
Sb01g039690	Sb01g039690.1
Sb03g039570	Sb03g039570.1
Sb04g033420	Sb04g033420.1
Sb05g005470	Sb05g005470.1
Sb04g000320	Sb04g000320.1
Sb04g000320	Sb04g000320.2
Sb04g000320	Sb04g000320.3
Sb03g043650	Sb03g043650.1
Sb03g043650	Sb03g043650.2
Sb01g002400	Sb01g002400.1
Sb05g026560	Sb05g026560.1
Sb01g029470	Sb01g029470.1
Sb01g050410	Sb01g050410.1
Sb03g008800	Sb03g008800.1
Sb04g006480	Sb04g006480.2
Sb04g006480	Sb04g006480.1
Sb01g007560	Sb01g007560.2
Sb01g007560	Sb01g007560.1
Sb03g040060	Sb03g040060.1
Sb03g039760	Sb03g039760.1
Sb03g039770	Sb03g039770.1
Sb03g039780	Sb03g039780.1
Sb01g044020	Sb01g044020.1
Sb01g044020	Sb01g044020.2
Sb01g000560	Sb01g000560.1
Sb02g009740	Sb02g009740.1
Sb01g040960	Sb01g040960.1
Sb01g036800	Sb01g036800.2
Sb01g036800	Sb01g036800.1
Sb05g001780	Sb05g001780.1
Sb01g037440	Sb01g037440.2
Sb01g037440	Sb01g037440.1
Sb02g003230	Sb02g003230.1
Sb01g013520	Sb01g013520.1
Sb01g047540	Sb01g047540.1
Sb01g035890	Sb01g035890.1
Sb01g033060	Sb01g033060.1
Sb03g034560	Sb03g034560.1
Sb03g033460	Sb03g033460.1
Sb01g044650	Sb01g044650.1
Sb02g025790	Sb02g025790.1
Sb04g005450	Sb04g005450.1
Sb02g028750	Sb02g028750.1
Sb01g046460	Sb01g046460.1
Sb05g026530	Sb05g026530.1
Sb04g023620	Sb04g023620.1
Sb01g033510	Sb01g033510.1
Sb02g030760	Sb02g030760.1
Sb01g042690	Sb01g042690.1
Sb01g046620	Sb01g046620.1
Sb02g025080	Sb02g025080.1
Sb02g002790	Sb02g002790.1
Sb03g011860	Sb03g011860.1
Sb02g025940	Sb02g025940.1
Sb03g041930	Sb03g041930.1
Sb01g020200	Sb01g020200.1
Sb01g003880	Sb01g003880.1
Sb01g039220	Sb01g039220.1
Sb03g012720	Sb03g012720.1
Sb03g003620	Sb03g003620.1
Sb05g026350	Sb05g026350.1
Sb01g017120	Sb01g017120.1
Sb01g038700	Sb01g038700.1
Sb01g039650	Sb01g039650.1
Sb01g008760	Sb01g008760.1
Sb03g036750	Sb03g036750.1
Sb03g035980	Sb03g035980.1
Sb01g008460	Sb01g008460.1
Sb03g004540	Sb03g004540.1
Sb01g018970	Sb01g018970.1
Sb01g009960	Sb01g009960.1
Sb01g001560	Sb01g001560.1
Sb02g036440	Sb02g036440.1
Sb01g027670	Sb01g027670.1
Sb01g042050	Sb01g042050.1
Sb01g017060	Sb01g017060.1
Sb03g009750	Sb03g009750.1
Sb03g002060	Sb03g002060.1
Sb04g030660	Sb04g030660.1
Sb04g023430	Sb04g023430.1
Sb03g037340	Sb03g037340.1
Sb04g037660	Sb04g037660.1
Sb02g028390	Sb02g028390.1
Sb04g005710	Sb04g005710.1
Sb04g032250	Sb04g032250.1
Sb01g005900	Sb01g005900.1
Sb01g013600	Sb01g013600.1
Sb01g035310	Sb01g035310.1
Sb04g031990	Sb04g031990.1
Sb04g017830	Sb04g017830.1
Sb05g001070	Sb05g001070.1
Sb04g030480	Sb04g030480.1
Sb01g014160	Sb01g014160.1
Sb03g011370	Sb03g011370.1
Sb03g026310	Sb03g026310.1
Sb01g009950	Sb01g009950.1
Sb02g004663	Sb02g004663.1
Sb02g010470	Sb02g010470.1
Sb02g026590	Sb02g026590.1
Sb03g044990	Sb03g044990.1
Sb02g019490	Sb02g019490.1
Sb01g031870	Sb01g031870.1
Sb03g006630	Sb03g006630.1
Sb03g027840	Sb03g027840.1
Sb03g029520	Sb03g029520.1
Sb03g034680	Sb03g034680.1
Sb03g033800	Sb03g033800.1
Sb02g029780	Sb02g029780.1
Sb04g004250	Sb04g004250.1
Sb03g037100	Sb03g037100.1
Sb05g000360	Sb05g000360.1
Sb01g029660	Sb01g029660.1
Sb02g033120	Sb02g033120.1
Sb02g028400	Sb02g028400.1
Sb02g038960	Sb02g038960.1
Sb03g006060	Sb03g006060.1
Sb03g034000	Sb03g034000.1
Sb04g036240	Sb04g036240.1
Sb04g011290	Sb04g011290.1
Sb02g028770	Sb02g028770.1
Sb01g005990	Sb01g005990.1
Sb02g038130	Sb02g038130.1
Sb01g006000	Sb01g006000.1
Sb02g022210	Sb02g022210.1
Sb01g013590	Sb01g013590.1
Sb02g003090	Sb02g003090.1
Sb01g031050	Sb01g031050.1
Sb01g031040	Sb01g031040.1
Sb01g031030	Sb01g031030.1
Sb03g025220	Sb03g025220.1
Sb01g030800	Sb01g030800.1
Sb01g030790	Sb01g030790.1
Sb01g030780	Sb01g030780.1
Sb01g030810	Sb01g030810.1
Sb03g031800	Sb03g031800.1
Sb03g031790	Sb03g031790.1
Sb03g031780	Sb03g031780.1
Sb01g022080	Sb01g022080.1
Sb01g022070	Sb01g022070.1
Sb01g047980	Sb01g047980.1
Sb01g048000	Sb01g048000.1
Sb01g047970	Sb01g047970.1
Sb02g028600	Sb02g028600.1
Sb02g028590	Sb02g028590.1
Sb01g046720	Sb01g046720.1
Sb02g028580	Sb02g028580.1
Sb05g020500	Sb05g020500.1
Sb03g026940	Sb03g026940.2
Sb03g026940	Sb03g026940.1
Sb04g011330	Sb04g011330.1
Sb01g028750	Sb01g028750.1
Sb02g010790	Sb02g010790.1
Sb02g010780	Sb02g010780.1
Sb02g010830	Sb02g010830.1
Sb02g010800	Sb02g010800.1
Sb02g010760	Sb02g010760.1
Sb04g026650	Sb04g026650.1
Sb04g032430	Sb04g032430.1
Sb04g037800	Sb04g037800.1
Sb01g048440	Sb01g048440.1
Sb03g046720	Sb03g046720.1
Sb04g036040	Sb04g036040.1
Sb02g011890	Sb02g011890.1
Sb02g011890	Sb02g011890.3
Sb02g011890	Sb02g011890.2
Sb03g027460	Sb03g027460.1
Sb03g027440	Sb03g027440.1
Sb03g027430	Sb03g027430.1
Sb03g027510	Sb03g027510.1
Sb03g027490	Sb03g027490.1
Sb03g027480	Sb03g027480.1
Sb02g024840	Sb02g024840.1
Sb03g027520	Sb03g027520.1
Sb02g022270	Sb02g022270.1
Sb04g007270	Sb04g007270.1
Sb04g007260	Sb04g007260.1
Sb05g024240	Sb05g024240.1
Sb04g029310	Sb04g029310.1
Sb01g013920	Sb01g013920.1
Sb02g036920	Sb02g036920.1
Sb03g009340	Sb03g009340.1
Sb03g009310	Sb03g009310.1
Sb03g014130	Sb03g014130.1
Sb01g002760	Sb01g002760.1
Sb01g029085	Sb01g029085.1
Sb01g040180	Sb01g040180.2
Sb01g040180	Sb01g040180.1
Sb04g022080	Sb04g022080.1
Sb04g022070	Sb04g022070.1
Sb03g040850	Sb03g040850.1
Sb01g003710	Sb01g003710.1
Sb02g006680	Sb02g006680.1
Sb03g037940	Sb03g037940.1
Sb03g041920	Sb03g041920.1
Sb03g041920	Sb03g041920.2
Sb05g005450	Sb05g005450.1
Sb04g023990	Sb04g023990.1
Sb04g030540	Sb04g030540.1
Sb04g030540	Sb04g030540.2
Sb01g042870	Sb01g042870.2
Sb01g042870	Sb01g042870.1
Sb01g039910	Sb01g039910.1
Sb01g044620	Sb01g044620.1
Sb02g027300	Sb02g027300.1
Sb02g030660	Sb02g030660.1
Sb04g033380	Sb04g033380.1
Sb03g039820	Sb03g039820.1
Sb03g039820	Sb03g039820.2
Sb01g007680	Sb01g007680.1
Sb02g001070	Sb02g001070.1
Sb02g038600	Sb02g038600.1
Sb02g035500	Sb02g035500.1
Sb02g035500	Sb02g035500.2
Sb02g035440	Sb02g035440.1
Sb02g035450	Sb02g035450.1
Sb02g035540	Sb02g035540.1
Sb02g035510	Sb02g035510.1
Sb02g035420	Sb02g035420.1
Sb05g023520	Sb05g023520.1
Sb02g035550	Sb02g035550.1
Sb02g035560	Sb02g035560.1
Sb01g012340	Sb01g012340.1
Sb02g035470	Sb02g035470.1
Sb02g035470	Sb02g035470.2
Sb02g035465	Sb02g035465.1
Sb02g035530	Sb02g035530.1
Sb03g036190	Sb03g036190.1
Sb01g045260	Sb01g045260.1
Sb04g034840	Sb04g034840.1
Sb02g025910	Sb02g025910.1
Sb01g032820	Sb01g032820.1
Sb02g039110	Sb02g039110.1
Sb03g011910	Sb03g011910.1
Sb03g011910	Sb03g011910.2
Sb03g013140	Sb03g013140.1
Sb02g040300	Sb02g040300.1
Sb03g034570	Sb03g034570.1
Sb01g004150	Sb01g004150.1
Sb02g036730	Sb02g036730.1
Sb01g011630	Sb01g011630.1
Sb04g031570	Sb04g031570.1
Sb01g007120	Sb01g007120.1
Sb01g014720	Sb01g014720.1
Sb02g003030	Sb02g003030.1
Sb02g024780	Sb02g024780.1
Sb01g003290	Sb01g003290.1
Sb01g003290	Sb01g003290.2
Sb02g041850	Sb02g041850.1
Sb01g035050	Sb01g035050.1
Sb04g027590	Sb04g027590.1
Sb03g004990	Sb03g004990.1
Sb02g024090	Sb02g024090.1
Sb02g028020	Sb02g028020.1
Sb02g028050	Sb02g028050.1
Sb06g000660	Sb06g000660.1
Sb03g008890	Sb03g008890.2
Sb03g008890	Sb03g008890.1
Sb03g028090	Sb03g028090.1
Sb03g028100	Sb03g028100.1
Sb03g000570	Sb03g000570.1
Sb03g032420	Sb03g032420.1
Sb01g008480	Sb01g008480.1
Sb01g014130	Sb01g014130.1
Sb01g045700	Sb01g045700.2
Sb01g045700	Sb01g045700.3
Sb01g045700	Sb01g045700.1
Sb01g022460	Sb01g022460.1
Sb04g027910	Sb04g027910.2
Sb04g027910	Sb04g027910.1
Sb04g027910	Sb04g027910.3
Sb05g023750	Sb05g023750.1
Sb01g007570	Sb01g007570.1
Sb02g000960	Sb02g000960.1
Sb03g046090	Sb03g046090.2
Sb03g046090	Sb03g046090.1
Sb02g003880	Sb02g003880.2
Sb02g003880	Sb02g003880.1
Sb01g005590	Sb01g005590.1
Sb02g041470	Sb02g041470.1
Sb01g031890	Sb01g031890.1
Sb01g031900	Sb01g031900.1
Sb01g007170	Sb01g007170.1
Sb02g004930	Sb02g004930.1
Sb03g043760	Sb03g043760.1
Sb04g008400	Sb04g008400.1
Sb04g008380	Sb04g008380.1
Sb01g047720	Sb01g047720.1
Sb03g003410	Sb03g003410.1
Sb03g046400	Sb03g046400.1
Sb02g036250	Sb02g036250.1
Sb04g024000	Sb04g024000.1
Sb01g019270	Sb01g019270.1
Sb03g004600	Sb03g004600.1
Sb05g001730	Sb05g001730.1
Sb05g021820	Sb05g021820.1
Sb01g037110	Sb01g037110.1
Sb02g043420	Sb02g043420.1
Sb02g013010	Sb02g013010.1
Sb04g005940	Sb04g005940.1
Sb01g035250	Sb01g035250.1
Sb01g035250	Sb01g035250.2
Sb01g035250	Sb01g035250.3
Sb02g041980	Sb02g041980.1
Sb02g029550	Sb02g029550.1
Sb01g028930	Sb01g028930.1
Sb04g033105	Sb04g033105.1
Sb02g023230	Sb02g023230.1
Sb04g027660	Sb04g027660.1
Sb01g044410	Sb01g044410.1
Sb02g030320	Sb02g030320.1
Sb02g030330	Sb02g030330.1
Sb02g030340	Sb02g030340.1
Sb02g030310	Sb02g030310.1
Sb04g031950	Sb04g031950.1
Sb01g027920	Sb01g027920.2
Sb01g027920	Sb01g027920.1
Sb01g000700	Sb01g000700.1
Sb02g038620	Sb02g038620.1
Sb01g042880	Sb01g042880.1
Sb03g000700	Sb03g000700.1
Sb03g000700	Sb03g000700.2
Sb04g011100	Sb04g011100.1
Sb02g026570	Sb02g026570.1
Sb04g034190	Sb04g034190.1
Sb03g040510	Sb03g040510.1
Sb03g030050	Sb03g030050.1
Sb03g030050	Sb03g030050.2
Sb02g027200	Sb02g027200.1
Sb04g033820	Sb04g033820.1
Sb04g023600	Sb04g023600.1
Sb01g033020	Sb01g033020.1
Sb02g039190	Sb02g039190.1
Sb02g025720	Sb02g025720.1
Sb03g000490	Sb03g000490.1
Sb04g002940	Sb04g002940.1
Sb04g035900	Sb04g035900.1
Sb04g035880	Sb04g035880.1
Sb04g035920	Sb04g035920.1
Sb03g027730	Sb03g027730.1
Sb03g027730	Sb03g027730.2
Sb01g001200	Sb01g001200.1
Sb01g016160	Sb01g016160.1
Sb03g040440	Sb03g040440.1
Sb05g003100	Sb05g003100.1
Sb06g001210	Sb06g001210.1
Sb01g037090	Sb01g037090.1
Sb02g043450	Sb02g043450.1
Sb04g023680	Sb04g023680.2
Sb04g023680	Sb04g023680.1
Sb01g010070	Sb01g010070.1
Sb04g028550	Sb04g028550.1
Sb03g044230	Sb03g044230.2
Sb03g044230	Sb03g044230.1
Sb05g003430	Sb05g003430.1
Sb04g021870	Sb04g021870.1
Sb01g021110	Sb01g021110.1
Sb01g023280	Sb01g023280.1
Sb02g030050	Sb02g030050.1
Sb02g030060	Sb02g030060.1
Sb02g030030	Sb02g030030.1
Sb02g030040	Sb02g030040.1
Sb02g030020	Sb02g030020.1
Sb01g031560	Sb01g031560.1
Sb01g031540	Sb01g031540.1
Sb03g002390	Sb03g002390.1
Sb03g002400	Sb03g002400.1
Sb01g039890	Sb01g039890.1
Sb02g022090	Sb02g022090.1
Sb03g039630	Sb03g039630.1
Sb03g026070	Sb03g026070.1
Sb03g032740	Sb03g032740.1
Sb01g019850	Sb01g019850.1
Sb01g047500	Sb01g047500.1
Sb05g016740	Sb05g016740.1
Sb01g016860	Sb01g016860.1
Sb05g001340	Sb05g001340.1
Sb01g033480	Sb01g033480.1
Sb01g033480	Sb01g033480.2
Sb03g004390	Sb03g004390.2
Sb03g004390	Sb03g004390.1
Sb01g031520	Sb01g031520.1
Sb01g031520	Sb01g031520.2
Sb02g009360	Sb02g009360.1
Sb02g009370	Sb02g009370.1
Sb02g009380	Sb02g009380.1
Sb02g009390	Sb02g009390.1
Sb01g050530	Sb01g050530.1
Sb03g040600	Sb03g040600.1
Sb03g040580	Sb03g040580.1
Sb03g040570	Sb03g040570.1
Sb03g040560	Sb03g040560.1
Sb03g040590	Sb03g040590.1
Sb03g030100	Sb03g030100.1
Sb03g039520	Sb03g039520.1
Sb03g039530	Sb03g039530.1
Sb01g039690	Sb01g039690.1
Sb03g039570	Sb03g039570.1
Sb04g033420	Sb04g033420.1
Sb05g005470	Sb05g005470.1
Sb04g000320	Sb04g000320.1
Sb04g000320	Sb04g000320.2
Sb04g000320	Sb04g000320.3
Sb03g043650	Sb03g043650.1
Sb03g043650	Sb03g043650.2
Sb01g002400	Sb01g002400.2
Sb01g002400	Sb01g002400.1
Sb05g026560	Sb05g026560.1
Sb01g029470	Sb01g029470.1
Sb01g050410	Sb01g050410.1
Sb03g008800	Sb03g008800.1
Sb04g006480	Sb04g006480.2
Sb04g006480	Sb04g006480.1
Sb01g007560	Sb01g007560.2
Sb01g007560	Sb01g007560.1
Sb03g040060	Sb03g040060.1
Sb03g039760	Sb03g039760.1
Sb03g039770	Sb03g039770.1
Sb03g039780	Sb03g039780.1
Sb01g044020	Sb01g044020.1
Sb01g044020	Sb01g044020.2
Sb01g000560	Sb01g000560.1
Sb02g009740	Sb02g009740.1
Sb01g040960	Sb01g040960.1
Sb01g036800	Sb01g036800.2
Sb01g036800	Sb01g036800.1
Sb05g001780	Sb05g001780.1
Sb01g037440	Sb01g037440.2
Sb01g037440	Sb01g037440.1
Sb02g003230	Sb02g003230.1
Sb01g013520	Sb01g013520.1
Sb01g047540	Sb01g047540.1
Sb01g035890	Sb01g035890.1
Sb01g033060	Sb01g033060.1
Sb03g034560	Sb03g034560.1
Sb03g033460	Sb03g033460.1
Sb01g044650	Sb01g044650.1
Sb02g025790	Sb02g025790.1
Sb04g005450	Sb04g005450.1
Sb02g028750	Sb02g028750.1
Sb01g046460	Sb01g046460.1
Sb05g026530	Sb05g026530.1
Sb04g023620	Sb04g023620.1
Sb01g033510	Sb01g033510.1
Sb02g030760	Sb02g030760.1
Sb01g042690	Sb01g042690.1
Sb01g046620	Sb01g046620.1
Sb02g025080	Sb02g025080.1
Sb02g002790	Sb02g002790.1
Sb03g011860	Sb03g011860.1
Sb02g025940	Sb02g025940.1
Sb03g041930	Sb03g041930.1
Sb01g020200	Sb01g020200.1
Sb01g003880	Sb01g003880.1
Sb01g039220	Sb01g039220.1
Sb03g012720	Sb03g012720.1
Sb03g003620	Sb03g003620.1
Sb05g026350	Sb05g026350.1
Sb01g017120	Sb01g017120.1
Sb01g038700	Sb01g038700.1
Sb01g039650	Sb01g039650.1
Sb01g008760	Sb01g008760.1
Sb03g036750	Sb03g036750.1
Sb03g035980	Sb03g035980.1
Sb01g008460	Sb01g008460.1
Sb03g004540	Sb03g004540.1
Sb01g018970	Sb01g018970.1
Sb01g009960	Sb01g009960.1
Sb01g001560	Sb01g001560.1
Sb02g036440	Sb02g036440.1
Sb01g027670	Sb01g027670.1
Sb01g042050	Sb01g042050.1
Sb01g017060	Sb01g017060.1
Sb03g009750	Sb03g009750.1
Sb03g002060	Sb03g002060.1
Sb04g030660	Sb04g030660.1
Sb04g023430	Sb04g023430.1
Sb03g037340	Sb03g037340.1
Sb04g037660	Sb04g037660.1
Sb02g028390	Sb02g028390.1
Sb04g005710	Sb04g005710.1
Sb04g032250	Sb04g032250.1
Sb01g005900	Sb01g005900.1
Sb01g013600	Sb01g013600.1
Sb01g035310	Sb01g035310.1
Sb04g031990	Sb04g031990.1
Sb04g017830	Sb04g017830.1
Sb05g001070	Sb05g001070.1
Sb04g030480	Sb04g030480.1
Sb01g014160	Sb01g014160.1
Sb03g011370	Sb03g011370.1
Sb03g026310	Sb03g026310.1
Sb01g009950	Sb01g009950.1
Sb02g004663	Sb02g004663.1
Sb02g010470	Sb02g010470.1
Sb02g026590	Sb02g026590.1
Sb03g044990	Sb03g044990.1
Sb02g019490	Sb02g019490.1
Sb01g031870	Sb01g031870.1
Sb03g006630	Sb03g006630.1
Sb03g027840	Sb03g027840.1
Sb03g029520	Sb03g029520.1
Sb03g034680	Sb03g034680.1
Sb03g033800	Sb03g033800.1
Sb02g029780	Sb02g029780.1
Sb04g004250	Sb04g004250.1
Sb03g037100	Sb03g037100.1
Sb05g000360	Sb05g000360.1
Sb01g029660	Sb01g029660.1
Sb02g033120	Sb02g033120.1
Sb02g028400	Sb02g028400.1
Sb02g038960	Sb02g038960.1
Sb03g006060	Sb03g006060.1
Sb03g034000	Sb03g034000.1
Sb04g036240	Sb04g036240.1
Sb04g011290	Sb04g011290.1
Sb02g028770	Sb02g028770.1
Sb03g026940	Sb03g026940.2
Sb03g026940	Sb03g026940.1
Sb04g011330	Sb04g011330.1
Sb01g028750	Sb01g028750.1
Sb02g010790	Sb02g010790.1
Sb02g010780	Sb02g010780.1
Sb02g010830	Sb02g010830.1
Sb02g010800	Sb02g010800.1
Sb02g010760	Sb02g010760.1
Sb04g026650	Sb04g026650.1
Sb04g032430	Sb04g032430.1
Sb04g037800	Sb04g037800.1
Sb01g048440	Sb01g048440.1
Sb03g046720	Sb03g046720.1
Sb04g036040	Sb04g036040.1
Sb02g011890	Sb02g011890.1
Sb02g011890	Sb02g011890.2
Sb03g027460	Sb03g027460.1
Sb03g027440	Sb03g027440.1
Sb03g027430	Sb03g027430.1
Sb03g027510	Sb03g027510.1
Sb03g027490	Sb03g027490.1
Sb03g027480	Sb03g027480.1
Sb02g024840	Sb02g024840.1
Sb03g027520	Sb03g027520.1
Sb02g022270	Sb02g022270.1
Sb04g007270	Sb04g007270.1
Sb04g007260	Sb04g007260.1
Sb05g024240	Sb05g024240.1
Sb04g029310	Sb04g029310.1
Sb01g013920	Sb01g013920.1
Sb02g036920	Sb02g036920.1
Sb03g009340	Sb03g009340.1
Sb03g014130	Sb03g014130.1
Sb01g007680	Sb01g007680.1
Sb02g001070	Sb02g001070.1
Sb02g038600	Sb02g038600.1
Sb02g035450	Sb02g035450.1
Sb02g035510	Sb02g035510.1
Sb02g035420	Sb02g035420.1
Sb02g035550	Sb02g035550.1
Sb02g035560	Sb02g035560.1
Sb01g012340	Sb01g012340.1
Sb02g035470	Sb02g035470.1
Sb02g035470	Sb02g035470.2
Sb03g036190	Sb03g036190.1
Sb01g045260	Sb01g045260.1
Sb02g025910	Sb02g025910.1
Sb01g032820	Sb01g032820.1
Sb02g039110	Sb02g039110.1
Sb01g003290	Sb01g003290.1
Sb01g003290	Sb01g003290.2
Sb02g041850	Sb02g041850.1
Sb01g035050	Sb01g035050.1
Sb01g045772	Sb01g045772.1
Sb04g027590	Sb04g027590.1
Sb03g004990	Sb03g004990.1
Sb02g024090	Sb02g024090.1
Sb02g028020	Sb02g028020.1
Sb02g028050	Sb02g028050.1
Sb06g000660	Sb06g000660.1
Sb03g008890	Sb03g008890.2
Sb03g008890	Sb03g008890.1
Sb03g028090	Sb03g028090.1
Sb03g028100	Sb03g028100.1
Sb03g000570	Sb03g000570.1
Sb03g032420	Sb03g032420.1
Sb01g008480	Sb01g008480.1
Sb01g014130	Sb01g014130.1
Sb01g045700	Sb01g045700.2
Sb01g045700	Sb01g045700.3
Sb01g045700	Sb01g045700.1
Sb01g022460	Sb01g022460.1
Sb04g027910	Sb04g027910.2
Sb04g027910	Sb04g027910.1
Sb04g027910	Sb04g027910.3
Sb05g023750	Sb05g023750.1
Sb01g007570	Sb01g007570.1
Sb02g000960	Sb02g000960.1
Sb03g046090	Sb03g046090.2
Sb03g046090	Sb03g046090.1
Sb02g003880	Sb02g003880.2
Sb02g003880	Sb02g003880.1
Sb01g005590	Sb01g005590.1
Sb02g041470	Sb02g041470.1
Sb01g031890	Sb01g031890.1
Sb01g031900	Sb01g031900.1
Sb01g031920	Sb01g031920.1
Sb02g038070	Sb02g038070.1
Sb01g007170	Sb01g007170.1
Sb02g004930	Sb02g004930.1
Sb03g043760	Sb03g043760.1
Sb04g008400	Sb04g008400.1
Sb04g008380	Sb04g008380.1
Sb01g047720	Sb01g047720.1
Sb02g023910	Sb02g023910.1
Sb02g023300	Sb02g023300.1
Sb03g003410	Sb03g003410.1
Sb03g046400	Sb03g046400.1
Sb02g036250	Sb02g036250.1
Sb04g024000	Sb04g024000.1
Sb01g019270	Sb01g019270.1
Sb03g004600	Sb03g004600.1
Sb05g001730	Sb05g001730.1
Sb05g021820	Sb05g021820.1
Sb01g037110	Sb01g037110.1
Sb02g043420	Sb02g043420.1
Sb02g013010	Sb02g013010.1
Sb04g005940	Sb04g005940.1
Sb01g035250	Sb01g035250.1
Sb01g035250	Sb01g035250.2
Sb01g035250	Sb01g035250.3
Sb02g041980	Sb02g041980.1
Sb01g020555	Sb01g020555.1
Sb02g029550	Sb02g029550.1
Sb01g028930	Sb01g028930.1
Sb04g033105	Sb04g033105.1
Sb02g023230	Sb02g023230.1
Sb04g027660	Sb04g027660.1
Sb01g044410	Sb01g044410.1
Sb02g030320	Sb02g030320.1
Sb05g006275	Sb05g006275.1
Sb02g030330	Sb02g030330.1
Sb02g030340	Sb02g030340.1
Sb02g030310	Sb02g030310.1
Sb02g030300	Sb02g030300.1
Sb04g031950	Sb04g031950.1
Sb01g027920	Sb01g027920.2
Sb01g027920	Sb01g027920.1
Sb01g000700	Sb01g000700.1
Sb02g038620	Sb02g038620.1
Sb01g042880	Sb01g042880.1
Sb03g000700	Sb03g000700.1
Sb03g000700	Sb03g000700.2
Sb04g011100	Sb04g011100.1
Sb02g026570	Sb02g026570.1
Sb04g034190	Sb04g034190.1
Sb03g040510	Sb03g040510.1
Sb03g030050	Sb03g030050.1
Sb03g030050	Sb03g030050.2
Sb02g027200	Sb02g027200.1
Sb04g033820	Sb04g033820.1
Sb04g023600	Sb04g023600.1
Sb01g033020	Sb01g033020.1
Sb02g039190	Sb02g039190.1
Sb02g025720	Sb02g025720.1
Sb03g000490	Sb03g000490.1
Sb04g002940	Sb04g002940.1
Sb04g035900	Sb04g035900.1
Sb04g035880	Sb04g035880.1
Sb04g035920	Sb04g035920.1
Sb03g027730	Sb03g027730.1
Sb03g027730	Sb03g027730.2
Sb01g001200	Sb01g001200.1
Sb01g016160	Sb01g016160.1
Sb03g040440	Sb03g040440.1
Sb05g003100	Sb05g003100.1
Sb02g010250	Sb02g010250.1
Sb06g001210	Sb06g001210.1
Sb02g010351	Sb02g010351.1
Sb02g010450	Sb02g010450.1
Sb01g037090	Sb01g037090.1
Sb02g043450	Sb02g043450.1
Sb04g023680	Sb04g023680.2
Sb04g023680	Sb04g023680.1
Sb01g010070	Sb01g010070.1
Sb04g028550	Sb04g028550.1
Sb03g044230	Sb03g044230.2
Sb03g044230	Sb03g044230.1
Sb05g003430	Sb05g003430.1
Sb04g021870	Sb04g021870.1
Sb02g028320	Sb02g028320.1
Sb01g030460	Sb01g030460.1
Sb01g049250	Sb01g049250.1
Sb02g032240	Sb02g032240.1
Sb03g004840	Sb03g004840.1
Sb03g004890	Sb03g004890.1
Sb03g004870	Sb03g004870.1
Sb02g025440	Sb02g025440.1
Sb04g031620	Sb04g031620.1
Sb03g039090	Sb03g039090.1
Sb01g021110	Sb01g021110.1
Sb01g023280	Sb01g023280.1
Sb02g030050	Sb02g030050.1
Sb02g030060	Sb02g030060.1
Sb02g030030	Sb02g030030.1
Sb02g030040	Sb02g030040.1
Sb02g030020	Sb02g030020.1
Sb01g031560	Sb01g031560.1
Sb01g031540	Sb01g031540.1
Sb03g002390	Sb03g002390.1
Sb03g002400	Sb03g002400.1
Sb01g039890	Sb01g039890.1
Sb02g022090	Sb02g022090.1
Sb03g039630	Sb03g039630.1
Sb03g026070	Sb03g026070.1
Sb03g032740	Sb03g032740.1
Sb03g037370	Sb03g037370.1
Sb03g037370	Sb03g037370.2
Sb03g010730	Sb03g010730.1
Sb01g019850	Sb01g019850.1
Sb01g047500	Sb01g047500.1
Sb03g045213	Sb03g045213.1
Sb05g016740	Sb05g016740.1
Sb01g016860	Sb01g016860.1
Sb05g001340	Sb05g001340.1
Sb02g035020	Sb02g035020.1
Sb02g035010	Sb02g035010.1
Sb01g033480	Sb01g033480.1
Sb01g033480	Sb01g033480.2
Sb03g004390	Sb03g004390.2
Sb03g004390	Sb03g004390.1
Sb01g031520	Sb01g031520.1
Sb01g031520	Sb01g031520.2
Sb02g009360	Sb02g009360.1
Sb02g009370	Sb02g009370.1
Sb02g009380	Sb02g009380.1
Sb02g009390	Sb02g009390.1
Sb01g050530	Sb01g050530.1
Sb03g040600	Sb03g040600.1
Sb03g040580	Sb03g040580.1
Sb03g040570	Sb03g040570.1
Sb03g040560	Sb03g040560.1
Sb03g040590	Sb03g040590.1
Sb03g030100	Sb03g030100.1
Sb03g039520	Sb03g039520.1
Sb03g039530	Sb03g039530.1
Sb01g039690	Sb01g039690.1
Sb03g039570	Sb03g039570.1
Sb04g033420	Sb04g033420.1
Sb05g005470	Sb05g005470.1
Sb04g000320	Sb04g000320.1
Sb04g000320	Sb04g000320.2
Sb04g000320	Sb04g000320.3
Sb03g043650	Sb03g043650.1
Sb03g043650	Sb03g043650.2
Sb01g002400	Sb01g002400.2
Sb01g002400	Sb01g002400.1
Sb05g026560	Sb05g026560.1
Sb01g029470	Sb01g029470.1
Sb01g050410	Sb01g050410.1
Sb03g008800	Sb03g008800.1
Sb04g006480	Sb04g006480.2
Sb04g006480	Sb04g006480.1
Sb01g007560	Sb01g007560.2
Sb01g007560	Sb01g007560.1
Sb03g040060	Sb03g040060.1
Sb03g039760	Sb03g039760.1
Sb03g039770	Sb03g039770.1
Sb03g039780	Sb03g039780.1
Sb01g044020	Sb01g044020.1
Sb01g044020	Sb01g044020.2
Sb01g000560	Sb01g000560.1
Sb02g009740	Sb02g009740.1
Sb01g040960	Sb01g040960.1
Sb01g036800	Sb01g036800.2
Sb01g036800	Sb01g036800.1
Sb05g001780	Sb05g001780.1
Sb01g037440	Sb01g037440.2
Sb01g037440	Sb01g037440.1
Sb02g003230	Sb02g003230.1
Sb01g013520	Sb01g013520.1
Sb01g047540	Sb01g047540.1
Sb01g035890	Sb01g035890.1
Sb01g033060	Sb01g033060.1
Sb03g034560	Sb03g034560.1
Sb03g033460	Sb03g033460.1
Sb01g044650	Sb01g044650.1
Sb02g025790	Sb02g025790.1
Sb04g005450	Sb04g005450.1
Sb02g028750	Sb02g028750.1
Sb01g046460	Sb01g046460.1
Sb05g026530	Sb05g026530.1
Sb04g023620	Sb04g023620.1
Sb01g033510	Sb01g033510.1
Sb02g030760	Sb02g030760.1
Sb01g042690	Sb01g042690.1
Sb01g046620	Sb01g046620.1
Sb02g025080	Sb02g025080.1
Sb02g002790	Sb02g002790.1
Sb03g011860	Sb03g011860.1
Sb02g025940	Sb02g025940.1
Sb03g041930	Sb03g041930.1
Sb01g020200	Sb01g020200.1
Sb01g039220	Sb01g039220.1
Sb03g012720	Sb03g012720.1
Sb03g003620	Sb03g003620.1
Sb05g026350	Sb05g026350.1
Sb01g017120	Sb01g017120.1
Sb01g038700	Sb01g038700.1
Sb01g039650	Sb01g039650.1
Sb03g036750	Sb03g036750.1
Sb03g035980	Sb03g035980.1
Sb03g004540	Sb03g004540.1
Sb01g018970	Sb01g018970.1
Sb01g009960	Sb01g009960.1
Sb01g001560	Sb01g001560.1
Sb02g036440	Sb02g036440.1
Sb01g027670	Sb01g027670.1
Sb01g042050	Sb01g042050.1
Sb01g017060	Sb01g017060.1
Sb03g009750	Sb03g009750.1
Sb03g002060	Sb03g002060.1
Sb04g030660	Sb04g030660.1
Sb04g023430	Sb04g023430.1
Sb04g037660	Sb04g037660.1
Sb02g028390	Sb02g028390.1
Sb04g005710	Sb04g005710.1
Sb01g013600	Sb01g013600.1
Sb04g031990	Sb04g031990.1
Sb04g017830	Sb04g017830.1
Sb05g001070	Sb05g001070.1
Sb04g030480	Sb04g030480.1
Sb03g011370	Sb03g011370.1
Sb03g026310	Sb03g026310.1
Sb01g009950	Sb01g009950.1
Sb02g004663	Sb02g004663.1
Sb02g010470	Sb02g010470.1
Sb03g044990	Sb03g044990.1
Sb02g019490	Sb02g019490.1
Sb03g006630	Sb03g006630.1
Sb03g027840	Sb03g027840.1
Sb03g029520	Sb03g029520.1
Sb03g034680	Sb03g034680.1
Sb03g033800	Sb03g033800.1
Sb02g029780	Sb02g029780.1
Sb04g004250	Sb04g004250.1
Sb03g037100	Sb03g037100.1
Sb05g000360	Sb05g000360.1
Sb01g029660	Sb01g029660.1
Sb02g028400	Sb02g028400.1
Sb03g006060	Sb03g006060.1
Sb03g034000	Sb03g034000.1
Sb04g036240	Sb04g036240.1
Sb04g011290	Sb04g011290.1
Sb02g028770	Sb02g028770.1
Sb01g048440	Sb01g048440.1
Sb03g046720	Sb03g046720.1
Sb04g036040	Sb04g036040.1
Sb02g011890	Sb02g011890.1
Sb02g011890	Sb02g011890.2
Sb03g027460	Sb03g027460.1
Sb03g027440	Sb03g027440.1
Sb03g027430	Sb03g027430.1
Sb03g027510	Sb03g027510.1
Sb03g027490	Sb03g027490.1
Sb03g027480	Sb03g027480.1
Sb02g024840	Sb02g024840.1
Sb03g027520	Sb03g027520.1
Sb02g022270	Sb02g022270.1
Sb04g007270	Sb04g007270.1
Sb04g007260	Sb04g007260.1
Sb05g024240	Sb05g024240.1
Sb04g029310	Sb04g029310.1
Sb01g013920	Sb01g013920.1
Sb02g036920	Sb02g036920.1
Sb03g009340	Sb03g009340.1
Sb03g009310	Sb03g009310.1
Sb03g014130	Sb03g014130.1
Sb01g007680	Sb01g007680.1
Sb02g001070	Sb02g001070.1
Sb02g038600	Sb02g038600.1
Sb02g035500	Sb02g035500.1
Sb02g035500	Sb02g035500.2
Sb02g035440	Sb02g035440.1
Sb02g035450	Sb02g035450.1
Sb02g035540	Sb02g035540.1
Sb02g035510	Sb02g035510.1
Sb02g035420	Sb02g035420.1
Sb02g028020	Sb02g028020.1
Sb02g028050	Sb02g028050.1
Sb06g000660	Sb06g000660.1
Sb03g028090	Sb03g028090.1
Sb03g028100	Sb03g028100.1
Sb03g000570	Sb03g000570.1
Sb03g032420	Sb03g032420.1
Sb01g045700	Sb01g045700.2
Sb01g045700	Sb01g045700.3
Sb01g045700	Sb01g045700.1
Sb01g022460	Sb01g022460.1
Sb04g027910	Sb04g027910.2
Sb04g027910	Sb04g027910.1
Sb04g027910	Sb04g027910.3
Sb05g023750	Sb05g023750.1
Sb01g031890	Sb01g031890.1
Sb02g029550	Sb02g029550.1
Sb01g028930	Sb01g028930.1
Sb04g033105	Sb04g033105.1
Sb02g023230	Sb02g023230.1
Sb04g027660	Sb04g027660.1
Sb01g044410	Sb01g044410.1
Sb02g030340	Sb02g030340.1
Sb02g030310	Sb02g030310.1
Sb04g031950	Sb04g031950.1
Sb02g027200	Sb02g027200.1
Sb04g033820	Sb04g033820.1
Sb04g023600	Sb04g023600.1
Sb03g000490	Sb03g000490.1
Sb04g002940	Sb04g002940.1
Sb04g035900	Sb04g035900.1
Sb04g035880	Sb04g035880.1
Sb04g035920	Sb04g035920.1
Sb01g001200	Sb01g001200.1
Sb01g016160	Sb01g016160.1
Sb03g040440	Sb03g040440.1
Sb05g003100	Sb05g003100.1
Sb02g010250	Sb02g010250.1
Sb06g001210	Sb06g001210.1
Sb02g010351	Sb02g010351.1
Sb02g010450	Sb02g010450.1
Sb04g023680	Sb04g023680.2
Sb04g023680	Sb04g023680.1
Sb01g033480	Sb01g033480.1
Sb01g033480	Sb01g033480.2
Sb03g004390	Sb03g004390.2
Sb03g004390	Sb03g004390.1
Sb01g031520	Sb01g031520.1
Sb01g031520	Sb01g031520.2
Sb02g009360	Sb02g009360.1
Sb02g009370	Sb02g009370.1
Sb02g009380	Sb02g009380.1
Sb02g009390	Sb02g009390.1
Sb01g050530	Sb01g050530.1
Sb03g040600	Sb03g040600.1
Sb03g040580	Sb03g040580.1
Sb03g040570	Sb03g040570.1
Sb03g040560	Sb03g040560.1
Sb03g040590	Sb03g040590.1
Sb03g030100	Sb03g030100.1
Sb03g039520	Sb03g039520.1
Sb03g039530	Sb03g039530.1
Sb01g039690	Sb01g039690.1
Sb03g039570	Sb03g039570.1
Sb04g033420	Sb04g033420.1
Sb05g005470	Sb05g005470.1
Sb04g000320	Sb04g000320.1
Sb04g000320	Sb04g000320.2
Sb04g000320	Sb04g000320.3
Sb03g043650	Sb03g043650.1
Sb03g043650	Sb03g043650.2
Sb01g007560	Sb01g007560.2
Sb01g007560	Sb01g007560.1
Sb03g040060	Sb03g040060.1
Sb01g035890	Sb01g035890.1
Sb01g033060	Sb01g033060.1
Sb02g028750	Sb02g028750.1
Sb03g011860	Sb03g011860.1
Sb03g041930	Sb03g041930.1
Sb03g012720	Sb03g012720.1
Sb01g017120	Sb01g017120.1
Sb01g039650	Sb01g039650.1
Sb03g036750	Sb03g036750.1
Sb03g004540	Sb03g004540.1
Sb03g026310	Sb03g026310.1
Sb03g027840	Sb03g027840.1
Sb03g029520	Sb03g029520.1
Sb03g034680	Sb03g034680.1
Sb03g033800	Sb03g033800.1
Sb04g036240	Sb04g036240.1
Sb01g005990	Sb01g005990.1
Sb02g038130	Sb02g038130.1
Sb01g006000	Sb01g006000.1
Sb02g022210	Sb02g022210.1
Sb01g013590	Sb01g013590.1
Sb02g003090	Sb02g003090.1
Sb01g031050	Sb01g031050.1
Sb01g031040	Sb01g031040.1
Sb01g031030	Sb01g031030.1
Sb03g025220	Sb03g025220.1
Sb01g030800	Sb01g030800.1
Sb01g030790	Sb01g030790.1
Sb01g030780	Sb01g030780.1
Sb01g030810	Sb01g030810.1
Sb03g031800	Sb03g031800.1
Sb03g031790	Sb03g031790.1
Sb03g031780	Sb03g031780.1
Sb01g022080	Sb01g022080.1
Sb01g022070	Sb01g022070.1
Sb01g047980	Sb01g047980.1
Sb01g048000	Sb01g048000.1
Sb01g047970	Sb01g047970.1
Sb02g028600	Sb02g028600.1
Sb02g028590	Sb02g028590.1
Sb01g046720	Sb01g046720.1
Sb02g028580	Sb02g028580.1
Sb05g020500	Sb05g020500.1
Sb03g026940	Sb03g026940.2
Sb03g026940	Sb03g026940.1
Sb04g011330	Sb04g011330.1
Sb01g028750	Sb01g028750.1
Sb02g010790	Sb02g010790.1
Sb02g010780	Sb02g010780.1
Sb02g010830	Sb02g010830.1
Sb02g010800	Sb02g010800.1
Sb02g010810	Sb02g010810.1
Sb02g010760	Sb02g010760.1
Sb04g026650	Sb04g026650.1
Sb04g032430	Sb04g032430.1
Sb04g037800	Sb04g037800.1
Sb01g048440	Sb01g048440.1
Sb03g046720	Sb03g046720.1
Sb04g036040	Sb04g036040.1
Sb02g011890	Sb02g011890.1
Sb02g011890	Sb02g011890.3
Sb02g011890	Sb02g011890.2
Sb03g027460	Sb03g027460.1
Sb03g027440	Sb03g027440.1
Sb03g027430	Sb03g027430.1
Sb03g027510	Sb03g027510.1
Sb03g027490	Sb03g027490.1
Sb03g027480	Sb03g027480.1
Sb02g024840	Sb02g024840.1
Sb03g027520	Sb03g027520.1
Sb02g022270	Sb02g022270.1
Sb04g007270	Sb04g007270.1
Sb04g007260	Sb04g007260.1
Sb05g024240	Sb05g024240.1
Sb04g029310	Sb04g029310.1
Sb01g013920	Sb01g013920.1
Sb02g036920	Sb02g036920.1
Sb03g009340	Sb03g009340.1
Sb03g009310	Sb03g009310.1
Sb03g014130	Sb03g014130.1
Sb01g007680	Sb01g007680.1
Sb02g001070	Sb02g001070.1
Sb02g038600	Sb02g038600.1
Sb02g035500	Sb02g035500.1
Sb02g035500	Sb02g035500.2
Sb02g035440	Sb02g035440.1
Sb02g035450	Sb02g035450.1
Sb02g035540	Sb02g035540.1
Sb02g035510	Sb02g035510.1
Sb02g035420	Sb02g035420.1
Sb05g023520	Sb05g023520.1
Sb02g035550	Sb02g035550.1
Sb02g035560	Sb02g035560.1
Sb01g012340	Sb01g012340.1
Sb02g035470	Sb02g035470.1
Sb02g035470	Sb02g035470.2
Sb02g035465	Sb02g035465.1
Sb02g035530	Sb02g035530.1
Sb03g036190	Sb03g036190.1
Sb01g003290	Sb01g003290.1
Sb01g003290	Sb01g003290.2
Sb02g041850	Sb02g041850.1
Sb01g035050	Sb01g035050.1
Sb01g045772	Sb01g045772.1
Sb04g027590	Sb04g027590.1
Sb03g004990	Sb03g004990.1
Sb02g024090	Sb02g024090.1
Sb02g028020	Sb02g028020.1
Sb02g028050	Sb02g028050.1
Sb06g000660	Sb06g000660.1
Sb03g008890	Sb03g008890.2
Sb03g008890	Sb03g008890.1
Sb03g043350	Sb03g043350.1
Sb03g043335	Sb03g043335.1
Sb01g008000	Sb01g008000.1
Sb02g014000	Sb02g014000.1
Sb03g028090	Sb03g028090.1
Sb03g028100	Sb03g028100.1
Sb03g000570	Sb03g000570.1
Sb03g032420	Sb03g032420.1
Sb01g008480	Sb01g008480.1
Sb01g014130	Sb01g014130.1
Sb01g045700	Sb01g045700.2
Sb01g045700	Sb01g045700.3
Sb01g045700	Sb01g045700.1
Sb01g022460	Sb01g022460.1
Sb04g027910	Sb04g027910.2
Sb04g027910	Sb04g027910.1
Sb04g027910	Sb04g027910.3
Sb05g023750	Sb05g023750.1
Sb01g007570	Sb01g007570.1
Sb02g000960	Sb02g000960.1
Sb03g046090	Sb03g046090.2
Sb03g046090	Sb03g046090.1
Sb02g003880	Sb02g003880.2
Sb02g003880	Sb02g003880.1
Sb01g005590	Sb01g005590.1
Sb02g041470	Sb02g041470.1
Sb01g031890	Sb01g031890.1
Sb01g031900	Sb01g031900.1
Sb01g031920	Sb01g031920.1
Sb02g038070	Sb02g038070.1
Sb01g007170	Sb01g007170.1
Sb02g004930	Sb02g004930.1
Sb03g043760	Sb03g043760.1
Sb04g008400	Sb04g008400.1
Sb04g008380	Sb04g008380.1
Sb01g047720	Sb01g047720.1
Sb02g023910	Sb02g023910.1
Sb02g023300	Sb02g023300.1
Sb03g003410	Sb03g003410.1
Sb03g046400	Sb03g046400.1
Sb02g036250	Sb02g036250.1
Sb04g024000	Sb04g024000.1
Sb01g019270	Sb01g019270.1
Sb03g004600	Sb03g004600.1
Sb05g001730	Sb05g001730.1
Sb05g021820	Sb05g021820.1
Sb01g037110	Sb01g037110.1
Sb02g043420	Sb02g043420.1
Sb02g013010	Sb02g013010.1
Sb04g005940	Sb04g005940.1
Sb01g035250	Sb01g035250.1
Sb01g035250	Sb01g035250.2
Sb01g035250	Sb01g035250.3
Sb02g041980	Sb02g041980.1
Sb01g020555	Sb01g020555.1
Sb02g029550	Sb02g029550.1
Sb01g028930	Sb01g028930.1
[truncated: 5,426 more rows]
