# Supplementary material for: Cross-species multiple environmental stress responses: An integrated approach to identify candidate genes for multiple stress tolerance in sorghum (Sorghum bicolor (L.) Moench) and related model species
Source: PLoS One. 2018 Mar 28;13(3):e0192678. doi: 10.1371/journal.pone.0192678 (PMC5873934; doi:10.1371/journal.pone.0192678)
Supplement: S10 Table — The description provided presents the gene IDs for the conserved orthologs (single-gene models) and the acronyms used for sorghum orthologs and the bootstrap values for the nodes. The description for the acronyms is provided in S9 Table. (TXT) [file pone.0192678.s013.txt]

S10 Table. Nexus formatted phylogenetic tree file with bootstrap values based on 1000 replicates.
(
(
(
(
(
(
(
(
(
(
(
(
(
Sb01g005990|Sb01g005990.1.SOM:0.03375,
Sb02g038130|Sb02g038130.1.SOM:0.03262)
:0.00661[722],
Sb01g006000|Sb01g006000.1.SOM:0.04049)
:0.10112[1000],
Sb02g022210|Sb02g022210.1.SOM:0.14415)
:0.10807[1000],
Sb01g013590|Sb01g013590.1.Sorghum:0.24526)
:0.04266[939],
Sb02g003090|Sb02g003090.1.Sorghum_SOA:0.29552)
:0.03584[926],
(
(
(
(
(
Sb01g031050|Sb01g031050.1.SOA:0.11505,
Sb01g031040|Sb01g031040.1.SOA:0.11474)
:0.08337[1000],
Sb01g031030|Sb01g031030.1.SOA:0.19649)
:0.02483[858],
Sb03g025220|Sb03g025220.1.SOA:0.21826)
:0.04363[998],
(
(
(
(
Sb01g030800|Sb01g030800.1.SOA:0.13657,
Sb01g030790|Sb01g030790.1.SOA:0.13776)
:0.04965[987],
Sb01g030780|Sb01g030780.1.SOA:0.18547)
:0.04087[952],
Sb01g030810|Sb01g030810.1.SOA:0.22852)
:0.00600[444],
(
(
Sb03g031800|Sb03g031800.1.SOA:0.09966,
Sb03g031790|Sb03g031790.1.SOA:0.09950)
:0.05199[999],
Sb03g031780|Sb03g031780.1.SOA:0.15189)
:0.08320[1000])
:0.03064[986])
:0.02935[962],
(
Sb01g022080|Sb01g022080.1.SOA:0.02088,
Sb01g022070|Sb01g022070.1.SOA:0.02185)
:0.27116[1000])
:0.03266[957])
:0.08027[1000],
(
(
Sb01g047980|Sb01g047980.1.SOA:0.11181,
Sb01g048000|Sb01g048000.1.SOA:0.11140)
:0.14946[1000],
Sb01g047970|Sb01g047970.1.SOR:0.25602)
:0.15086[1000])
:0.03982[980],
Sb01g001560|Sb01g001560.1.SORA:0.44983)
:0.00814[186],
(
Sb03g002060|Sb03g002060.1.SOA:0.44894,
Sb04g030660|Sb04g030660.1.SORA:0.45218)
:0.00906[132])
:0.00480[7],
(
(
(
(
(
Sb03g026940|Sb03g026940.2.Sorghum_SOMR:0.00000,
Sb03g026940|Sb03g026940.1.Sorghum_SOMR:0.00000)
:0.17645[1000],
Sb04g011330|Sb04g011330.1.Sorghum_SOMR:0.17566)
:0.03370[830],
Sb01g028750|Sb01g028750.1.Sorghum_SOMRA:0.21278)
:0.24335[1000],
(
(
(
Sb02g003880|Sb02g003880.2.Sorghum_SOMA:0.00210,
Sb02g003880|Sb02g003880.1.Sorghum_SOMA:0.00314)
:0.08754[1000],
Sb01g005590|Sb01g005590.1.Sorghum_SOMA:0.09156)
:0.12615[1000],
Sb02g041470|Sb02g041470.1.Sorghum_SOMA:0.21704)
:0.23333[1000])
:0.00727[56],
(
(
Sb01g019850|Sb01g019850.1.Sorghum_SOMRA:0.11979,
Sb01g047500|Sb01g047500.1.Sorghum_SOMRA:0.12013)
:0.31794[1000],
Sb05g016740|Sb05g016740.1.SOR:0.43599)
:0.02034[327])
:0.00647[6])
:0.00213,
(
(
Sb02g028750|Sb02g028750.1.SOA:0.45516,
Sb01g009960|Sb01g009960.1.SOA:0.45161)
:0.00244[60],
(
Sb04g031790|Sb04g031790.1.SOA:0.44513,
Sb01g008460|Sb01g008460.1.SOMRA:0.44528)
:0.01119[149])
:0.00813[3])
:0.00125,
(
(
(
(
(
Sb01g002760|Sb01g002760.1.SOA:0.15199,
(
Sb01g040180|Sb01g040180.2.SOA:0.00028,
Sb01g040180|Sb01g040180.1.SOA:-0.00028)
:0.15187[1000])
:0.30162[1000],
(
(
(
(
Sb01g001660|Sb01g001660.3.SOM:0.00000,
Sb01g001660|Sb01g001660.1.SOM:0.00000)
:0.00000[499],
Sb01g001660|Sb01g001660.2.SOM:0.00000)
:0.12943[1000],
Sb02g008820|Sb02g008820.1.SOM:0.13102)
:0.22522[1000],
(
Sb03g001170|Sb03g001170.1.Sorghum_SOMA:0.21434,
Sb03g028420|Sb03g028420.1.Sorghum_SOMA:0.22275)
:0.12715[1000])
:0.09681[1000])
:0.01218[217],
(
(
(
(
Sb04g022080|Sb04g022080.1.SOA:0.02047,
Sb04g022070|Sb04g022070.1.SOA:0.02050)
:0.22252[1000],
Sb03g040850|Sb03g040850.1.SORA:0.23811)
:0.20805[1000],
(
Sb03g036610|Sb03g036610.1.SOA:0.44485,
Sb03g030420|Sb03g030420.1.SOA:0.43907)
:0.01272[63])
:0.00304[8],
(
Sb01g011230|Sb01g011230.1.Sorghum:0.42590,
Sb03g004330|Sb03g004330.1.SOA:0.42995)
:0.02573[519])
:0.00549[1])
:0.00292,
(
(
(
(
Sb04g035900|Sb04g035900.1.SOA:0.13090,
Sb04g035880|Sb04g035880.1.SOA:0.12800)
:0.12475[1000],
Sb04g035920|Sb04g035920.1.SOA:0.25070)
:0.17353[1000],
(
Sb03g027730|Sb03g027730.1.SOA:0.00000,
Sb03g027730|Sb03g027730.2.SOA:0.00000)
:0.42990[1000])
:0.03008[567],
(
Sb02g025940|Sb02g025940.1.SOA:0.44398,
Sb01g018970|Sb01g018970.1.SOA:0.44817)
:0.01473[320])
:0.00478[23])
:0.00263,
(
(
(
(
(
(
(
(
Sb01g007680|Sb01g007680.1.SORA:0.17916,
Sb02g001070|Sb02g001070.1.SOA:0.18007)
:0.03539[996],
Sb02g038600|Sb02g038600.1.SOA:0.21597)
:0.13581[1000],
(
(
(
(
(
Sb01g023180|Sb01g023180.1.SOA:0.08612,
Sb01g045260|Sb01g045260.1.SOA:0.09113)
:0.08653[1000],
Sb04g034840|Sb04g034840.1.SOA:0.17390)
:0.02384[473],
Sb02g025910|Sb02g025910.1.SOA:0.20070)
:0.02288[592],
(
Sb01g032820|Sb01g032820.1.SOA:0.16624,
Sb02g039110|Sb02g039110.1.SOA:0.16405)
:0.05767[785])
:0.08963[1000],
(
(
Sb03g011910|Sb03g011910.1.SOA:0.00044,
Sb03g011910|Sb03g011910.2.SOA:-0.00044)
:0.14103[1000],
Sb03g013140|Sb03g013140.1.SOA:0.14273)
:0.17142[1000])
:0.03575[983])
:0.02646[744],
(
(
(
(
(
(
(
(
(
Sb02g035500|Sb02g035500.1.SOA:0.00056,
Sb02g035500|Sb02g035500.2.SOA:-0.00056)
:0.13142[1000],
Sb02g035440|Sb02g035440.1.SOA:0.13369)
:0.00608[518],
Sb02g035450|Sb02g035450.1.SOA:0.13931)
:0.03817[999],
Sb02g035540|Sb02g035540.1.SOA:0.17571)
:0.06980[1000],
(
(
Sb02g035510|Sb02g035510.1.SOA:0.17099,
Sb02g035420|Sb02g035420.1.SOA:0.17410)
:0.04371[1000],
Sb05g023520|Sb05g023520.1.SOA:0.21932)
:0.02973[993])
:0.03134[1000],
(
Sb02g035550|Sb02g035550.1.SOA:0.13418,
Sb02g035560|Sb02g035560.1.SOA:0.13431)
:0.14614[1000])
:0.01300[620],
Sb01g012340|Sb01g012340.1.SOA:0.28944)
:0.01343[840],
(
(
(
Sb02g035470|Sb02g035470.1.SOA:0.00193,
Sb02g035470|Sb02g035470.2.SOA:0.00000)
:0.13249[1000],
Sb02g035465|Sb02g035465.1.SOA:0.13368)
:0.07420[1000],
Sb02g035530|Sb02g035530.1.SOA:0.21182)
:0.09674[1000])
:0.01702[961],
Sb03g036190|Sb03g036190.1.SOA:0.32115)
:0.05409[1000])
:0.01727[983],
(
Sb02g040300|Sb02g040300.1.SORA:0.30148,
Sb03g034570|Sb03g034570.1.SOA:0.30225)
:0.09759[1000])
:0.01108[736],
(
(
(
(
Sb01g004150|Sb01g004150.1.SOA:0.11488,
Sb02g036730|Sb02g036730.1.SOA:0.11531)
:0.06876[1000],
Sb01g011630|Sb01g011630.1.SOA:0.17903)
:0.06748[1000],
Sb04g031570|Sb04g031570.1.SOA:0.25211)
:0.11523[1000],
(
(
Sb01g007120|Sb01g007120.1.Sorghum_SOMRA:0.06130,
Sb01g014720|Sb01g014720.1.Sorghum_SOMRA:0.06059)
:0.26402[1000],
(
Sb02g003030|Sb02g003030.1.Sorghum_SOMRA:0.26339,
Sb02g024780|Sb02g024780.1.Sorghum_SOMRA:0.25642)
:0.05732[998])
:0.04768[999])
:0.04211[1000])
:0.05268[1000],
(
(
Sb03g000570|Sb03g000570.1.SOA:0.26138,
Sb03g032420|Sb03g032420.1.SOA:0.25365)
:0.19250[1000],
Sb01g008760|Sb01g008760.1.SOR:0.45709)
:0.00894[98])
:0.00366[7],
(
Sb01g020200|Sb01g020200.1.SOR:0.45986,
(
(
Sb04g023430|Sb04g023430.1.SOA:0.43569,
Sb03g001390|Sb03g001390.1.SOA:0.43490)
:0.01405[168],
Sb04g036240|Sb04g036240.1.SOM:0.45266)
:0.00323[19])
:0.00838[3])
:0.00171)
:0.00014)
:0.00050,
(
(
(
(
(
(
(
(
(
Sb02g028600|Sb02g028600.1.SOA:0.13716,
Sb02g028590|Sb02g028590.1.SOA:0.14225)
:0.04616[999],
Sb01g046720|Sb01g046720.1.SORA:0.18690)
:0.04962[998],
Sb02g028580|Sb02g028580.1.SOA:0.23212)
:0.01074[621],
Sb05g020500|Sb05g020500.1.SOA:0.24258)
:0.20828[991],
Sb01g009950|Sb01g009950.1.SOA:0.45011)
:0.00642[82],
(
Sb04g005450|Sb04g005450.1.SOA:0.45223,
Sb05g000360|Sb05g000360.1.SOA:0.45199)
:0.00939[92])
:0.00644[1],
(
(
(
(
(
Sb01g042870|Sb01g042870.2.SOA:0.00000,
Sb01g042870|Sb01g042870.1.SOA:0.00000)
:0.16244[1000],
Sb01g039910|Sb01g039910.1.SOA:0.16511)
:0.28441[1000],
Sb0010s007790|Sb0010s007790.1.Sorghum_SOA:0.44051)
:0.01551[176],
(
Sb01g039220|Sb01g039220.1.SOA:0.43897,
Sb01g026330|Sb01g026330.1.SOA:0.43603)
:0.02089[240])
:0.00403[1],
(
Sb01g039650|Sb01g039650.1.SOA:0.45069,
Sb02g038960|Sb02g038960.1.SOA:0.45296)
:0.00989[90])
:0.00357)
:0.00148,
(
(
(
(
(
(
(
(
(
(
(
(
(
Sb03g027460|Sb03g027460.1.SOA:0.04347,
Sb03g027440|Sb03g027440.1.SOA:0.04488)
:0.01539[982],
Sb03g027430|Sb03g027430.1.SOA:0.05985)
:0.05362[1000],
(
(
(
Sb03g027510|Sb03g027510.1.SOA:0.01828,
Sb03g027490|Sb03g027490.1.SOA:0.01888)
:0.01013[980],
Sb03g027480|Sb03g027480.1.SOA:0.02897)
:0.06489[1000],
Sb02g024840|Sb02g024840.1.SOA:0.09515)
:0.01874[817])
:0.02465[1000],
Sb03g027520|Sb03g027520.1.SOA:0.13810)
:0.02161[1000],
Sb02g022270|Sb02g022270.1.SOA:0.16002)
:0.04012[1000],
(
(
(
Sb04g007270|Sb04g007270.1.SOA:0.01377,
Sb04g007260|Sb04g007260.1.SOA:0.01331)
:0.05507[1000],
Sb05g024240|Sb05g024240.1.SOA:0.06972)
:0.06914[1000],
Sb04g029310|Sb04g029310.1.SOA:0.13528)
:0.06100[995])
:0.12114[995],
(
Sb03g027500|Sb03g027500.1.SOA:-0.00810,
Sb03g043335|Sb03g043335.1.SOA:0.00810)
:0.31846[800])
:0.10578[778],
Sb03g043350|Sb03g043350.1.SOA:0.42827)
:0.02534[266],
(
(
(
(
Sb05g023510|Sb05g023510.1.SOA:-0.01434,
Sb03g045213|Sb03g045213.1.SOR:0.01434)
:0.21647[510],
(
Sb03g011700|Sb03g011700.2.SOR:0.00000,
Sb03g011700|Sb03g011700.1.SOR:0.00000)
:0.22103[999])
:0.02043[264],
(
Sb04g008680|Sb04g008680.1.SOA:0.00718,
Sb05g000355|Sb05g000355.1.SOA:-0.00718)
:0.24327[589])
:0.16319[383],
(
(
Sb02g003230|Sb02g003230.1.SOA:0.14712,
Sb01g013520|Sb01g013520.1.SOR:0.14970)
:0.15562[862],
Sb01g047540|Sb01g047540.1.Sorghum_SOMRA:0.30814)
:0.10388[850])
:0.04325[151])
:0.01045[18],
(
(
(
(
Sb01g000560|Sb01g000560.1.SOA:0.10401,
Sb02g009740|Sb02g009740.1.SOA:0.10318)
:0.07343[1000],
Sb01g040960|Sb01g040960.1.SORA:0.17402)
:0.25439[1000],
(
(
Sb01g036800|Sb01g036800.2.SOA:0.00000,
Sb01g036800|Sb01g036800.1.SOA:0.00000)
:0.25033[1000],
Sb05g001780|Sb05g001780.1.SOA:0.24967)
:0.17863[1000])
:0.01380[714],
(
Sb01g037440|Sb01g037440.2.SOA:0.11367,
Sb01g037440|Sb01g037440.1.SOA:0.11242)
:0.32835[1000])
:0.02183[185])
:0.00224[1],
(
(
Sb01g046460|Sb01g046460.1.Sorghum_SORA:0.38260,
Sb05g026530|Sb05g026530.1.SOR:0.38260)
:0.08021[1000],
(
Sb01g027670|Sb01g027670.1.SOA:0.44813,
Sb03g026310|Sb03g026310.1.SOA:0.45272)
:0.00912[80])
:0.00395[2])
:0.00209,
(
(
(
(
(
Sb01g031520|Sb01g031520.1.Sorghum_SORA:0.00000,
Sb01g031520|Sb01g031520.2.Sorghum_SORA:0.00000)
:0.43661[1000],
(
(
(
(
(
(
(
Sb02g009360|Sb02g009360.1.SOA:0.00478,
Sb02g009370|Sb02g009370.1.SOA:0.00532)
:0.01736[1000],
Sb02g009380|Sb02g009380.1.SOA:0.02305)
:0.06181[1000],
Sb02g009390|Sb02g009390.1.SOA:0.08465)
:0.08210[1000],
Sb03g040600|Sb03g040600.1.Sorghum_SOMA:0.16663)
:0.01686[698],
Sb01g050530|Sb01g050530.1.SOA:0.18525)
:0.02225[802],
(
(
(
Sb03g040580|Sb03g040580.1.SOA:0.00836,
Sb03g040570|Sb03g040570.1.SOA:0.00837)
:0.07877[1000],
Sb03g040560|Sb03g040560.1.SOA:0.08904)
:0.02758[984],
Sb03g040590|Sb03g040590.1.SOA:0.11413)
:0.08964[1000])
:0.00802[642],
Sb03g030100|Sb03g030100.1.SOM:0.21452)
:0.21453[1000])
:0.01368[380],
(
(
(
Sb03g039520|Sb03g039520.1.Sorghum_SOMR:0.10925,
Sb03g039530|Sb03g039530.1.Sorghum_SOMR:0.10836)
:0.03627[1000],
Sb01g039690|Sb01g039690.1.Sorghum_SOMRA:0.14600)
:0.02164[990],
Sb03g039570|Sb03g039570.1.Sorghum_SOMA:0.16804)
:0.28289[1000])
:0.01106[346],
(
(
(
Sb04g000320|Sb04g000320.1.SOA:0.00000,
Sb04g000320|Sb04g000320.2.SOA:0.00000)
:0.00127[883],
Sb04g000320|Sb04g000320.3.SOA:0.00136)
:0.41004[1000],
(
Sb03g043650|Sb03g043650.1.SOA:0.00000,
Sb03g043650|Sb03g043650.2.SOA:0.00000)
:0.41525[1000])
:0.04835[945])
:0.00137[68],
(
Sb04g033420|Sb04g033420.1.SOA:0.26251,
Sb05g005470|Sb05g005470.1.Sorghum_SOMRA:0.26190)
:0.19812[1000])
:0.00579[22])
:0.00073,
(
(
(
(
Sb01g007570|Sb01g007570.1.SORA:0.25756,
Sb02g000960|Sb02g000960.1.SOA:0.25990)
:0.15060[1000],
(
Sb03g046090|Sb03g046090.2.SOA:0.00000,
Sb03g046090|Sb03g046090.1.SOA:0.00000)
:0.41285[1000])
:0.04993[917],
(
Sb01g044650|Sb01g044650.1.SOA:0.44270,
Sb01g013600|Sb01g013600.1.SOR:0.44528)
:0.01445[150])
:0.00341[1],
(
Sb03g004540|Sb03g004540.1.Sorghum_SOMRA:0.45412,
Sb03g044990|Sb03g044990.1.SORA:0.45378)
:0.00988[102])
:0.00258)
:0.00093)
:0.00031,
(
(
(
(
(
(
(
(
(
(
(
Sb04g018530|Sb04g018530.1.SORA:-0.02257,
Sb01g029085|Sb01g029085.1.SOA:0.02257)
:0.22660[888],
(
Sb03g002390|Sb03g002390.1.SOA:0.14028,
Sb03g002400|Sb03g002400.1.SOA:0.13889)
:0.08483[948])
:0.09954[508],
(
Sb01g030460|Sb01g030460.1.SOMR:0.00000,
(
Sb01g049250|Sb01g049250.1.SOMR:0.00000,
(
Sb02g032240|Sb02g032240.1.SOMR:0.00000,
(
Sb03g004840|Sb03g004840.1.SOMR:0.00000,
(
Sb03g004890|Sb03g004890.1.SOMRA:0.00000,
(
Sb03g004870|Sb03g004870.1.SOM:0.00000,
(
Sb02g025440|Sb02g025440.1.SOMR:0.00000,
(
Sb04g031620|Sb04g031620.1.SOMR:0.00000,
Sb03g039090|Sb03g039090.1.SOMR:0.00000)
:0.00000[500])
:0.00000[496])
:0.00000[491])
:0.00000[495])
:0.00000[487])
:0.00000[494])
:0.00000[487])
:0.32487[1000])
:0.04142[228],
(
(
(
Sb05g023496|Sb05g023496.1.SOA:-0.02032,
Sb02g041980|Sb02g041980.1.SOA:0.02032)
:0.14000[279],
(
(
(
Sb01g035250|Sb01g035250.1.SOA:0.00000,
Sb01g035250|Sb01g035250.2.SOA:0.00000)
:0.01365[1000],
Sb02g029512|Sb02g029512.1.SOMR:-0.01365)
:0.01266[331],
Sb01g035250|Sb01g035250.3.SOA:0.02274)
:0.13416[273])
:0.13465[352],
(
Sb01g020555|Sb01g020555.1.SOA:0.24792,
Sb02g029550|Sb02g029550.1.SOA:0.25596)
:0.02716[575])
:0.08062[169])
:0.06908[373],
(
(
(
Sb01g028930|Sb01g028930.1.SOA:0.34440,
(
Sb04g033105|Sb04g033105.1.SOA:0.33107,
Sb04g006080|Sb04g006080.1.SORA:0.32975)
:0.01060[396])
:0.03791[631],
(
(
Sb02g023230|Sb02g023230.1.SOA:0.20247,
Sb04g027660|Sb04g027660.1.SOA:0.20598)
:0.04848[995],
Sb01g044410|Sb01g044410.1.SOA:0.25258)
:0.12968[1000])
:0.00960[437],
(
(
(
(
(
(
Sb02g030320|Sb02g030320.1.SOA:0.07487,
Sb05g006275|Sb05g006275.1.SOA:0.06275)
:0.02133[882],
Sb02g030330|Sb02g030330.1.SOA:0.09632)
:0.01257[698],
Sb02g030340|Sb02g030340.1.SOA:0.10880)
:0.11267[981],
Sb02g030300|Sb02g030300.1.SOA:0.21692)
:0.02605[895],
Sb02g030310|Sb02g030310.1.SOA:0.24429)
:0.04822[967],
Sb04g031950|Sb04g031950.1.Sorghum_SORA:0.29747)
:0.09829[979])
:0.03896[585])
:0.01671[114],
(
(
(
(
(
Sb01g021110|Sb01g021110.1.Sorghum_SOA:0.05652,
Sb01g023280|Sb01g023280.1.SOA:0.05656)
:0.13926[1000],
(
Sb02g030050|Sb02g030050.1.Sorghum_SOA:0.14025,
Sb02g030060|Sb02g030060.1.SOA:0.14154)
:0.05188[998])
:0.01015[615],
(
Sb02g030030|Sb02g030030.1.SOA:0.16920,
Sb02g030040|Sb02g030040.1.Sorghum_SOMA:0.16773)
:0.03607[962])
:0.02282[940],
Sb02g030020|Sb02g030020.1.SOA:0.22433)
:0.02441[910],
(
Sb01g031560|Sb01g031560.1.SOA:0.15664,
Sb01g031540|Sb01g031540.1.SOA:0.15892)
:0.09247[1000])
:0.20199[1000])
:0.01057[34],
(
(
(
(
(
(
(
Sb01g031890|Sb01g031890.1.SOA:0.14052,
Sb01g031900|Sb01g031900.1.SOA:0.13948)
:0.09175[1000],
Sb01g031920|Sb01g031920.1.SOA:0.23001)
:0.04608[963],
Sb02g038070|Sb02g038070.1.SOA:0.27515)
:0.04086[991],
Sb01g007170|Sb01g007170.1.SOA:0.31586)
:0.10194[1000],
Sb02g038000|Sb02g038000.1.SOA:0.42006)
:0.02899[552],
Sb04g030480|Sb04g030480.1.SOA:0.44992)
:0.00856[36],
(
(
(
(
Sb01g001200|Sb01g001200.1.SOA:0.25967,
Sb01g016160|Sb01g016160.1.SOR:0.25435)
:0.15540[999],
(
Sb03g040440|Sb03g040440.1.SOA:0.18272,
Sb05g003100|Sb05g003100.1.SOA:0.18274)
:0.22979[1000])
:0.03636[970],
Sb01g029660|Sb01g029660.1.SORA:0.44059)
:0.00841[207],
(
Sb02g030760|Sb02g030760.1.SOA:0.44775,
Sb03g039270|Sb03g039270.1.SOA:0.44400)
:0.00968[119])
:0.00246[3])
:0.00369)
:0.00104,
(
(
(
(
(
Sb02g026570|Sb02g026570.1.SORA:0.21576,
Sb04g034190|Sb04g034190.1.SOA:0.21786)
:0.08663[1000],
Sb03g040510|Sb03g040510.1.SORA:0.30652)
:0.14969[1000],
Sb01g017120|Sb01g017120.1.SOA:0.45767)
:0.00333[31],
(
(
Sb01g038700|Sb01g038700.1.SORA:0.43486,
Sb03g011200|Sb03g011200.1.SOA:0.42753)
:0.01716[353],
Sb04g037660|Sb04g037660.1.SOA:0.45205)
:0.00672[23])
:0.00311,
(
(
(
Sb03g030050|Sb03g030050.1.SOA:0.00000,
Sb03g030050|Sb03g030050.2.SOA:0.00000)
:0.45549[1000],
Sb02g002790|Sb02g002790.1.Sorghum_SORA:0.45275)
:0.00567[39],
(
Sb03g037340|Sb03g037340.1.SOA:0.43983,
Sb02g019490|Sb02g019490.1.SOA:0.44311)
:0.01349[109])
:0.00366)
:0.00284)
:0.00061,
(
(
(
(
(
Sb02g027200|Sb02g027200.1.SOA:0.26797,
Sb04g033820|Sb04g033820.1.SOA:0.26792)
:0.08357[1000],
Sb04g023600|Sb04g023600.1.SOA:0.35377)
:0.09918[1000],
(
Sb03g041930|Sb03g041930.1.SOA:0.45134,
Sb02g033120|Sb02g033120.1.SORA:0.44899)
:0.00738[81])
:0.00567[16],
(
(
(
Sb01g033020|Sb01g033020.1.SOA:0.21382,
Sb02g039190|Sb02g039190.1.SOA:0.21411)
:0.10582[1000],
Sb02g025720|Sb02g025720.1.SOA:0.31419)
:0.10990[1000],
(
Sb03g000490|Sb03g000490.1.Sorghum_SORA:0.28830,
Sb04g002940|Sb04g002940.1.SOA:0.28212)
:0.14266[1000])
:0.03176[690])
:0.00266[1],
(
(
(
(
(
Sb03g037370|Sb03g037370.1.Sorghum_SOMA:0.00000,
Sb03g037370|Sb03g037370.2.Sorghum_SOMA:0.00000)
:0.27121[1000],
Sb03g010730|Sb03g010730.1.SOA:0.27142)
:0.16969[997],
Sb02g028770|Sb02g028770.1.Sorghum_SOMRA:0.44826)
:0.01438[200],
(
Sb03g035980|Sb03g035980.1.SOA:0.44267,
Sb04g032250|Sb04g032250.1.SOA:0.44740)
:0.01053[102])
:0.00551[5],
(
Sb02g010470|Sb02g010470.1.SOA:0.44968,
Sb04g004250|Sb04g004250.1.SOM:0.44370)
:0.01399[176])
:0.00268)
:0.00153)
:0.00052,
(
(
(
(
(
(
Sb04g008400|Sb04g008400.1.SOA:0.12079,
Sb04g008380|Sb04g008380.1.SOA:0.12040)
:0.15275[1000],
Sb01g047720|Sb01g047720.1.SOA:0.27379)
:0.14689[1000],
(
Sb02g023910|Sb02g023910.1.SORA:0.11358,
Sb02g023300|Sb02g023300.1.SORA:0.11420)
:0.31149[1000])
:0.02498[512],
(
Sb03g003410|Sb03g003410.1.SOA:0.15694,
Sb03g046400|Sb03g046400.1.SOA:0.15791)
:0.29728[1000])
:0.00816[62],
(
(
(
Sb01g027920|Sb01g027920.2.SOA:0.00000,
Sb01g027920|Sb01g027920.1.SOA:0.00000)
:0.29310[1000],
Sb01g000700|Sb01g000700.1.SOA:0.29154)
:0.15716[1000],
(
(
Sb01g032370|Sb01g032370.1.SOA:0.20636,
Sb02g038620|Sb02g038620.1.SOA:0.20006)
:0.09916[1000],
Sb01g042880|Sb01g042880.1.SOA:0.30527)
:0.13752[1000])
:0.01742[508])
:0.00423[8],
(
(
(
Sb01g033510|Sb01g033510.1.SOA:0.43217,
Sb02g025630|Sb02g025630.1.SOA:0.43492)
:0.01438[191],
(
Sb01g031870|Sb01g031870.1.SOM:0.44529,
Sb01g015400|Sb01g015400.1.SOA:0.44612)
:0.00655[67])
:0.00502[3],
(
Sb04g002150|Sb04g002150.1.Sorghum_SOMRA:0.44219,
Sb03g033800|Sb03g033800.1.SOA:0.44153)
:0.01683[257])
:0.00379)
:0.00314)
:0.00048,
(
(
(
(
(
(
Sb01g003290|Sb01g003290.1.Sorghum_SOMRA:0.00000,
Sb01g003290|Sb01g003290.2.Sorghum_SOMRA:0.00000)
:0.42756[1000],
(
(
(
(
Sb01g035040|Sb01g035040.1.SOA:0.19345,
Sb02g041850|Sb02g041850.1.SOA:0.19180)
:0.09571[1000],
(
(
Sb01g045772|Sb01g045772.1.SORA:0.09180,
Sb04g027590|Sb04g027590.1.SOMRA:0.10265)
:0.14601[807],
Sb03g004990|Sb03g004990.1.SORA:0.24654)
:0.03842[765])
:0.02931[626],
Sb01g035050|Sb01g035050.1.SOA:0.31305)
:0.03022[451],
Sb02g024090|Sb02g024090.1.SOA:0.34852)
:0.07806[807])
:0.03305[676],
(
Sb01g046620|Sb01g046620.1.SORA:0.45190,
(
Sb03g030680|Sb03g030680.1.SOA:0.42325,
Sb02g005160|Sb02g005160.1.SOA:0.42614)
:0.01883[217])
:0.00582[15])
:0.00722[1],
(
(
(
(
(
Sb02g028020|Sb02g028020.1.Sorghum_SOR:0.00424,
Sb02g028050|Sb02g028050.1.Sorghum_SOR:0.00434)
:0.06463[1000],
Sb06g000660|Sb06g000660.1.SOM:0.06913)
:0.35706[1000],
(
Sb03g008890|Sb03g008890.2.SOM:0.01590,
Sb03g008890|Sb03g008890.1.SOM:0.01585)
:0.40785[1000])
:0.03167[885],
Sb04g011290|Sb04g011290.1.SOA:0.45452)
:0.00731[177],
Sb02g028390|Sb02g028390.1.SOA:0.46512)
:0.00437[12])
:0.00080,
(
(
(
(
(
Sb03g000700|Sb03g000700.1.SOA:0.00029,
Sb03g000700|Sb03g000700.2.SOA:-0.00029)
:0.26156[1000],
Sb04g011100|Sb04g011100.1.SOA:0.25535)
:0.17707[1000],
Sb01g014160|Sb01g014160.1.SORA:0.43480)
:0.01682[262],
(
(
Sb01g033480|Sb01g033480.1.SORA:0.00000,
Sb01g033480|Sb01g033480.2.SORA:0.00000)
:0.18099[1000],
(
Sb03g004390|Sb03g004390.2.SOA:0.00000,
Sb03g004390|Sb03g004390.1.SOA:0.00000)
:0.18435[1000])
:0.27723[1000])
:0.00699[30],
(
(
Sb03g038280|Sb03g038280.1.SOA:0.43335,
Sb03g027840|Sb03g027840.1.SOA:0.43657)
:0.01971[166],
Sb03g029520|Sb03g029520.1.SORA:0.45813)
:0.00506[9])
:0.00475)
:0.00061,
(
(
(
Sb01g008000|Sb01g008000.1.SOA:0.21455,
Sb02g014000|Sb02g014000.1.SOA:0.21235)
:0.20091[1000],
(
Sb03g028090|Sb03g028090.1.Sorghum_SORA:0.11756,
Sb03g028100|Sb03g028100.1.Sorghum_SOMRA:0.11832)
:0.29650[1000])
:0.03918[843],
(
(
Sb01g008480|Sb01g008480.1.Sorghum_SOMRA:0.17650,
Sb01g014130|Sb01g014130.1.Sorghum_SOA:0.17748)
:0.25427[1000],
(
(
(
(
(
Sb01g045700|Sb01g045700.2.SOA:0.00000,
Sb01g045700|Sb01g045700.3.SOA:0.00000)
:0.00000[497],
Sb01g045700|Sb01g045700.1.SOA:0.00000)
:0.12097[1000],
Sb01g022460|Sb01g022460.1.SOA:0.12202)
:0.07983[1000],
(
(
Sb04g027910|Sb04g027910.2.SOA:0.00000,
Sb04g027910|Sb04g027910.1.SOA:0.00000)
:0.00825[999],
Sb04g027910|Sb04g027910.3.SOA:0.00838)
:0.19348[1000])
:0.03525[997],
Sb05g023750|Sb05g023750.1.SOA:0.23702)
:0.19816[1000])
:0.01693[435])
:0.01510[127])
:0.00068)
:0.00067)
:0.00011,
(
(
(
(
(
(
(
(
(
(
(
(
(
(
Sb02g010790|Sb02g010790.1.Sorghum_SORA:0.00882,
Sb02g010780|Sb02g010780.1.Sorghum_SORA:0.00867)
:0.00439[680],
(
Sb02g010830|Sb02g010830.1.Sorghum_SOMRA:0.00684,
Sb02g010800|Sb02g010800.1.Sorghum_SOMR:0.00715)
:0.00610[736])
:0.00604[672],
Sb02g010810|Sb02g010810.1.Sorghum_SORA:0.01931)
:0.05918[1000],
(
Sb02g010760|Sb02g010760.1.SOR:0.06356,
Sb04g026650|Sb04g026650.1.Sorghum_SOMA:0.06447)
:0.01569[619])
:0.06146[1000],
(
Sb04g032430|Sb04g032430.1.Sorghum_SOMRA:0.05464,
Sb04g037800|Sb04g037800.1.Sorghum_SOMR:0.05263)
:0.08900[1000])
:0.30209[1000],
Sb01g039760|Sb01g039760.1.SORA:0.44483)
:0.00903[112],
(
(
Sb01g013920|Sb01g013920.1.SOA:0.22894,
Sb02g036920|Sb02g036920.1.SOA:0.22858)
:0.17681[1000],
(
Sb03g009340|Sb03g009340.1.SOA:0.10840,
Sb03g009310|Sb03g009310.1.SOA:0.10989)
:0.29508[1000])
:0.04878[975])
:0.00907[9],
(
(
(
(
(
Sb01g048440|Sb01g048440.1.Sorghum:0.04293,
Sb03g046720|Sb03g046720.1.Sorghum:0.04268)
:0.08992[1000],
Sb04g036040|Sb04g036040.1.Sorghum_SOMR:0.13221)
:0.28140[1000],
(
(
Sb02g011890|Sb02g011890.1.SORA:-0.00089,
Sb02g011890|Sb02g011890.3.SORA:0.00089)
:0.00079[790],
Sb02g011890|Sb02g011890.2.SORA:-0.00079)
:0.41529[1000])
:0.03830[750],
(
Sb02g028010|Sb02g028010.1.SOR:0.43191,
Sb04g032400|Sb04g032400.1.Sorghum:0.42896)
:0.02074[265])
:0.00980[8],
(
(
Sb04g009840|Sb04g009840.1.Sorghum:0.43146,
Sb02g036440|Sb02g036440.1.SOA:0.43239)
:0.01205[165],
Sb01g042690|Sb01g042690.1.SORA:0.45242)
:0.00902[13])
:0.00197)
:0.00203,
(
(
(
(
(
(
Sb01g016860|Sb01g016860.1.Sorghum:0.22213,
Sb05g001340|Sb05g001340.1.Sorghum:0.22079)
:0.15568[1000],
(
Sb02g035020|Sb02g035020.1.Sorghum:0.32215,
Sb02g035010|Sb02g035010.1.Sorghum:0.32551)
:0.05411[995])
:0.05298[994],
Sb01g040310|Sb01g040310.1.Sorghum:0.43218)
:0.01723[373],
(
Sb05g019080|Sb05g019080.1.SOM:0.43448,
Sb02g028240|Sb02g028240.1.SORA:0.43180)
:0.01201[94])
:0.00250[13],
(
(
(
Sb01g044020|Sb01g044020.1.SOA:0.00000,
Sb01g044020|Sb01g044020.2.SOA:0.00000)
:0.07699[1000],
Sb01g013225|Sb01g013225.1.SOA:0.07805)
:0.36892[1000],
Sb05g017130|Sb05g017130.1.SOA:0.44508)
:0.00962[118])
:0.00700[2],
(
(
Sb01g035890|Sb01g035890.1.SORA:0.15258,
Sb01g033060|Sb01g033060.1.SOA:0.15312)
:0.26484[1000],
(
Sb03g034560|Sb03g034560.1.SOA:0.15691,
Sb03g033460|Sb03g033460.1.SOA:0.15628)
:0.25885[1000])
:0.04807[895])
:0.00500)
:0.00136,
(
(
(
Sb02g010250|Sb02g010250.1.SORA:0.16355,
Sb06g001210|Sb06g001210.1.SOA:0.16328)
:0.28733[1000],
(
(
Sb01g037090|Sb01g037090.1.Sorghum_SOMRA:0.11178,
Sb02g043450|Sb02g043450.1.Sorghum_SOR:0.11412)
:0.27920[1000],
(
Sb04g023680|Sb04g023680.2.Sorghum_SOMRA:0.00000,
Sb04g023680|Sb04g023680.1.Sorghum_SOMRA:0.00000)
:0.39093[1000])
:0.06413[997])
:0.00467[69],
(
(
(
Sb02g010351|Sb02g010351.1.SORA:0.10978,
Sb02g010450|Sb02g010450.1.SORA:0.11861)
:0.31698[1000],
(
(
Sb05g003430|Sb05g003430.1.SOA:0.18883,
Sb02g028320|Sb02g028320.1.SOA:0.19415)
:0.06061[756],
Sb04g021870|Sb04g021870.1.SOA:0.25349)
:0.17747[1000])
:0.01231[230],
(
(
Sb01g010070|Sb01g010070.1.Sorghum_SOMRA:0.18370,
Sb04g028550|Sb04g028550.1.Sorghum_SOMA:0.18532)
:0.06295[1000],
(
Sb03g044230|Sb03g044230.2.Sorghum_SOMRA:0.00000,
Sb03g044230|Sb03g044230.1.Sorghum_SOMRA:0.00000)
:0.24757[1000])
:0.20137[1000])
:0.00918[93])
:0.01044[27])
:0.00058,
(
(
Sb05g026350|Sb05g026350.1.SOA:0.45712,
(
Sb02g004666|Sb02g004666.1.SOA:0.44257,
Sb03g034000|Sb03g034000.1.Sorghum_SOMRA:0.44570)
:0.00932[115])
:0.00786[36],
(
Sb01g042050|Sb01g042050.1.SORA:0.44954,
Sb04g005710|Sb04g005710.1.SORA:0.44799)
:0.00993[96])
:0.00465)
:0.00018,
(
(
(
(
(
(
(
(
(
Sb02g036250|Sb02g036250.1.SOA:0.30188,
Sb04g024000|Sb04g024000.1.SOA:0.29989)
:0.01430[741],
Sb01g019270|Sb01g019270.1.SOA:0.31533)
:0.01856[805],
Sb03g004600|Sb03g004600.1.SOA:0.33352)
:0.00657[586],
(
Sb05g001730|Sb05g001730.1.SOMA:0.23730,
Sb05g021820|Sb05g021820.1.Sorghum_SOMA:0.23530)
:0.10720[1000])
:0.01661[857],
(
Sb01g037110|Sb01g037110.1.SOA:0.19501,
Sb02g043420|Sb02g043420.1.SOA:0.19299)
:0.16208[1000])
:0.02609[993],
(
Sb02g013010|Sb02g013010.1.SOMR:0.22597,
Sb04g005940|Sb04g005940.1.SOA:0.21847)
:0.16024[1000])
:0.07466[1000],
Sb02g025790|Sb02g025790.1.SOM:0.45919)
:0.00223[42],
(
(
(
(
Sb03g008780|Sb03g008780.1.SOA:0.14300,
Sb03g008800|Sb03g008800.1.SOA:0.14205)
:0.25223[1000],
Sb03g008790|Sb03g008790.1.SOA:0.39151)
:0.03821[726],
(
Sb04g006480|Sb04g006480.2.SOA:0.00493,
Sb04g006480|Sb04g006480.1.SOA:0.00512)
:0.43058[1000])
:0.02269[487],
Sb03g006060|Sb03g006060.1.Sorghum_SORA:0.45524)
:0.00623[44])
:0.00453,
(
(
(
(
(
(
Sb01g002400|Sb01g002400.2.SOR:0.01457,
Sb01g002400|Sb01g002400.1.SOR:0.01448)
:0.23541[1000],
Sb05g026560|Sb05g026560.1.SOA:0.24898)
:0.17324[1000],
(
Sb01g029470|Sb01g029470.1.Sorghum_SORA:0.14061,
Sb01g050410|Sb01g050410.1.Sorghum_SORA:0.13952)
:0.27874[1000])
:0.03227[907],
(
(
(
Sb01g007560|Sb01g007560.2.Sorghum_SOMRA:0.00000,
Sb01g007560|Sb01g007560.1.Sorghum_SOMRA:0.00000)
:0.19259[1000],
Sb03g040060|Sb03g040060.1.Sorghum_SOMRA:0.19258)
:0.23169[1000],
(
(
Sb03g039760|Sb03g039760.1.SOA:0.08225,
Sb03g039770|Sb03g039770.1.SOA:0.08227)
:0.07858[1000],
Sb03g039780|Sb03g039780.1.SORA:0.15989)
:0.26337[1000])
:0.03452[911])
:0.00621[118],
(
Sb03g036750|Sb03g036750.1.SOA:0.44728,
Sb04g031990|Sb04g031990.1.SOA:0.44746)
:0.01476[248])
:0.00263[13],
(
Sb03g003620|Sb03g003620.1.SOA:0.45596,
Sb05g001070|Sb05g001070.1.SOA:0.45646)
:0.00613[30])
:0.00134)
:0.00245)
:0.00030,
(
(
(
(
(
(
(
(
Sb01g003710|Sb01g003710.1.SOA:0.15742,
Sb02g006680|Sb02g006680.1.SOA:0.15464)
:0.05955[1000],
Sb03g037940|Sb03g037940.1.SOA:0.21978)
:0.06329[1000],
(
(
Sb03g041920|Sb03g041920.1.SOA:0.00538,
Sb03g041920|Sb03g041920.2.SOA:0.00712)
:0.19790[1000],
Sb05g005450|Sb05g005450.1.SOA:0.20318)
:0.07577[1000])
:0.06393[1000],
Sb04g023990|Sb04g023990.1.SOA:0.34377)
:0.08642[1000],
(
Sb04g030540|Sb04g030540.1.Sorghum_SOMA:0.00305,
Sb04g030540|Sb04g030540.2.Sorghum_SOMA:0.00245)
:0.42252[1000])
:0.03103[365],
(
(
Sb02g025080|Sb02g025080.1.Sorghum_SOR:0.45653,
Sb03g011370|Sb03g011370.1.SOA:0.45373)
:0.00345[42],
(
Sb03g039000|Sb03g039000.1.Sorghum_SOMRA:0.43634,
Sb03g032255|Sb03g032255.1.SOA:0.43482)
:0.02291[249])
:0.00088[1])
:0.00428,
(
(
(
Sb02g004930|Sb02g004930.1.SOA:0.41634,
(
(
Sb03g043760|Sb03g043760.1.SORA:0.01115,
Sb02g029515|Sb02g029515.1.SOMR:-0.01115)
:0.33019[996],
(
(
Sb01g039890|Sb01g039890.1.Sorghum_SORA:0.20934,
(
Sb02g022090|Sb02g022090.1.Sorghum_SOMR:0.19159,
Sb03g039630|Sb03g039630.1.Sorghum_SOMR:0.19569)
:0.01214[625])
:0.09126[996],
(
Sb03g026070|Sb03g026070.1.Sorghum_SOMR:0.24116,
Sb03g032740|Sb03g032740.1.SOA:0.24129)
:0.05923[1000])
:0.03696[721])
:0.07593[852])
:0.03647[411],
(
Sb04g001720|Sb04g001720.1.SORA:0.44639,
Sb04g017830|Sb04g017830.1.Sorghum_SOMA:0.44792)
:0.00508[99])
:0.00707[21],
Sb01g035310|Sb01g035310.1.SOR:0.46329)
:0.00545)
:0.00149,
(
(
(
(
Sb03g045216|Sb03g045216.1.SOR:0.43063,
Sb04g023620|Sb04g023620.1.SOA:0.42651)
:0.01621[143],
(
Sb04g006970|Sb04g006970.1.Sorghum_SOMRA:0.43218,
Sb02g004663|Sb02g004663.1.SOA:0.43547)
:0.01162[252])
:0.00566[7],
Sb02g026590|Sb02g026590.1.SORA:0.45064)
:0.00911[6],
(
(
Sb01g003880|Sb01g003880.1.Sorghum_SOMRA:0.43979,
Sb03g006630|Sb03g006630.1.SORA:0.43922)
:0.01219[172],
(
Sb01g017060|Sb01g017060.1.SOA:0.44477,
Sb01g005900|Sb01g005900.1.SOA:0.44376)
:0.00936[112])
:0.00469[2])
:0.00273)
:0.00148)
:0.00021,
(
(
(
(
Sb03g014130|Sb03g014130.1.SORA:0.46095,
(
Sb03g030410|Sb03g030410.1.SOA:0.44163,
Sb02g027490|Sb02g027490.1.SOA:0.43973)
:0.01548[184])
:0.00404[6],
(
(
(
Sb01g044620|Sb01g044620.1.SOA:0.26761,
Sb02g027300|Sb02g027300.1.SORA:0.26719)
:0.07069[994],
(
Sb02g030660|Sb02g030660.1.SOA:0.30690,
Sb04g033380|Sb04g033380.1.SOA:0.30471)
:0.03498[924])
:0.10028[1000],
(
Sb03g039820|Sb03g039820.1.Sorghum_SOMR:0.00206,
Sb03g039820|Sb03g039820.2.Sorghum_SOMR:0.00150)
:0.43706[1000])
:0.02101[398])
:0.00321,
(
Sb03g011860|Sb03g011860.1.SOA:0.45495,
(
Sb02g029780|Sb02g029780.1.Sorghum_SOMRA:0.44982,
Sb02g028400|Sb02g028400.1.SORA:0.45080)
:0.00957[171])
:0.00702[17])
:0.00186,
(
(
(
(
(
(
(
(
Sb05g017940|Sb05g017940.1.Sorghum_SOMRA:0.13226,
Sb05g017950|Sb05g017950.1.Sorghum_SORA:0.13244)
:0.07693[1000],
Sb02g026270|Sb02g026270.1.Sorghum_SORA:0.21048)
:0.09196[1000],
(
Sb05g023740|Sb05g023740.1.SOA:0.20286,
Sb04g027950|Sb04g027950.1.Sorghum_SOMRA:0.20240)
:0.09889[1000])
:0.14433[1000],
Sb03g046770|Sb03g046770.1.SOA:0.44400)
:0.00982[113],
Sb03g034680|Sb03g034680.1.Sorghum_SOMRA:0.45483)
:0.00639[27],
Sb03g009750|Sb03g009750.1.SOA:0.45706)
:0.00561[1],
(
Sb03g012720|Sb03g012720.1.SOA:0.45831,
(
Sb01g006960|Sb01g006960.1.Sorghum_SOMA:0.44284,
Sb04g021380|Sb04g021380.1.SOA:0.44540)
:0.00993[67])
:0.00917[7])
:0.00131,
(
Sb01g039740|Sb01g039740.1.Sorghum_SOMRA:0.44538,
Sb03g037100|Sb03g037100.1.SORA:0.44391)
:0.01735[103])
:0.00090)
:0.00149)
:0.00063);
