# Supplementary material for: Cross-species multiple environmental stress responses: An integrated approach to identify candidate genes for multiple stress tolerance in sorghum (Sorghum bicolor (L.) Moench) and related model species
Source: PLoS One. 2018 Mar 28;13(3):e0192678. doi: 10.1371/journal.pone.0192678 (PMC5873934; doi:10.1371/journal.pone.0192678)
Supplement: S11 Table — The gene entries and the corresponding GO-annotation that fall in the yellow highlighted portion returned the enrichment score above p-value, FDR threshold. Some entries that were enriched based on p-value score may have been screened out based on FDR value score. (XLSX) [file pone.0192678.s014.xlsx]

## Sheet: p-value
S11 Table. Description of the GO functional annotation for the enriched stress responsive genes in decreasing order of the their significance value	Additional file 14: Table S11. Description of the GO functional annotation for the enriched stress responsive genes in decreasing order of the their significance value
GO_acc	term_type	Term	queryitem	querytotal	bgitem	bgtotal	pvalue*	FDR	entries
GO:0005737	C	cytoplasm	987	1793	9051	26245	3.7e-66	4.9e-63	Sb03g042500.1 Sb04g030950.1 Sb04g030950.2 Sb01g036190.1 Sb02g034490.2 Sb02g034490.1 Sb01g007560.1 Sb02g003030.1 Sb07g028530.1 Sb02g030870.1 Sb07g028940.1 Sb02g033960.2 Sb02g033960.1 Sb04g028530.1 Sb01g048570.1 Sb04g001740.1 Sb03g000480.1 Sb01g006310.1 Sb04g001930.1 Sb07g023460.1 Sb02g034490.3 Sb08g001870.1 Sb07g023460.2 Sb09g004420.1 Sb06g029950.1 Sb04g029560.1 Sb02g024870.1 Sb04g029920.1 Sb08g02…
GO:0044424	C	intracellular part	1239	1793	12750	26245	5e-65	3.4e-62	Sb03g042500.1 Sb04g030950.1 Sb04g030950.2 Sb01g036190.1 Sb02g034490.2 Sb02g034490.1 Sb08g005080.1 Sb06g014420.1 Sb02g003030.1 Sb04g023180.1 Sb07g028530.1 Sb02g030870.1 Sb07g028940.1 Sb02g033960.2 Sb02g033960.1 Sb04g008740.2 Sb04g028530.1 Sb01g048570.1 Sb04g001740.1 Sb01g028750.1 Sb05g019540.2 Sb01g006310.1 Sb04g001930.1 Sb07g023460.1 Sb02g034490.3 Sb08g001870.1 Sb07g023460.2 Sb04g031950.1 Sb09g00…
GO:0044444	C	cytoplasmic part	870	1793	7660	26245	6.1e-62	2.7e-59	Sb03g042500.1 Sb04g030950.1 Sb04g030950.2 Sb01g036190.1 Sb02g034490.2 Sb02g034490.1 Sb07g028530.1 Sb02g030870.1 Sb07g028940.1 Sb02g033960.2 Sb02g033960.1 Sb04g028530.1 Sb01g048570.1 Sb04g001740.1 Sb03g000480.1 Sb04g001930.1 Sb07g023460.1 Sb02g034490.3 Sb08g001870.1 Sb07g023460.2 Sb09g004420.1 Sb06g029950.1 Sb04g029560.1 Sb02g024870.1 Sb04g029920.1 Sb08g020810.1 Sb01g005280.1 Sb07g023320.1 Sb02g00…
GO:0005622	C	intracellular	1259	1793	13212	26245	1.3e-61	4.4e-59	Sb03g042500.1 Sb04g030950.1 Sb04g030950.2 Sb01g036190.1 Sb02g034490.2 Sb02g034490.1 Sb08g005080.1 Sb06g014420.1 Sb02g003030.1 Sb04g023180.1 Sb07g028530.1 Sb02g030870.1 Sb07g028940.1 Sb02g033960.2 Sb02g033960.1 Sb04g008740.2 Sb04g028530.1 Sb01g048570.1 Sb04g001740.1 Sb01g028750.1 Sb05g019540.2 Sb01g006310.1 Sb04g001930.1 Sb07g023460.1 Sb02g034490.3 Sb08g001870.1 Sb07g023460.2 Sb04g031950.1 Sb09g00…
GO:0005623	C	cell	1471	1793	16988	26245	7.6e-56	1.7e-53	Sb08g005080.1 Sb06g014420.1 Sb04g023180.1 Sb07g028530.1 Sb07g028940.1 Sb04g024790.1 Sb04g001740.1 Sb01g028750.1 Sb01g006310.1 Sb04g028550.1 Sb08g001870.1 Sb04g026650.1 Sb07g023320.1 Sb05g002410.1 Sb01g009560.2 Sb04g023680.2 Sb03g038220.1 Sb01g009560.1 Sb06g002000.1 Sb01g041460.2 Sb01g041460.1 Sb04g015420.1 Sb03g043710.1 Sb05g004140.1 Sb02g026140.1 Sb04g036970.1 Sb06g032320.1 Sb03g014430.1 Sb05g00…
GO:0044464	C	cell part	1471	1793	16988	26245	7.6e-56	1.7e-53	Sb08g005080.1 Sb06g014420.1 Sb04g023180.1 Sb07g028530.1 Sb07g028940.1 Sb04g024790.1 Sb04g001740.1 Sb01g028750.1 Sb01g006310.1 Sb04g028550.1 Sb08g001870.1 Sb04g026650.1 Sb07g023320.1 Sb05g002410.1 Sb01g009560.2 Sb04g023680.2 Sb03g038220.1 Sb01g009560.1 Sb06g002000.1 Sb01g041460.2 Sb01g041460.1 Sb04g015420.1 Sb03g043710.1 Sb05g004140.1 Sb02g026140.1 Sb04g036970.1 Sb06g032320.1 Sb03g014430.1 Sb05g00…
GO:0043229	C	intracellular organelle	1100	1793	11218	26245	5.4e-53	1e-50	Sb03g042500.1 Sb04g030950.1 Sb04g030950.2 Sb01g036190.1 Sb02g034490.2 Sb02g034490.1 Sb08g005080.1 Sb06g014420.1 Sb02g003030.1 Sb04g023180.1 Sb02g030870.1 Sb07g028940.1 Sb02g033960.2 Sb02g033960.1 Sb04g008740.2 Sb04g028530.1 Sb01g048570.1 Sb05g019540.1 Sb03g000480.1 Sb05g019540.2 Sb01g006310.1 Sb04g001930.1 Sb07g023460.1 Sb02g034490.3 Sb08g001870.1 Sb07g023460.2 Sb04g031950.1 Sb09g004420.1 Sb09g00…
GO:0043226	C	organelle	1100	1793	11232	26245	1.1e-52	1.8e-50	Sb03g042500.1 Sb04g030950.1 Sb04g030950.2 Sb01g036190.1 Sb02g034490.2 Sb02g034490.1 Sb08g005080.1 Sb06g014420.1 Sb02g003030.1 Sb04g023180.1 Sb02g030870.1 Sb07g028940.1 Sb02g033960.2 Sb02g033960.1 Sb04g008740.2 Sb04g028530.1 Sb01g048570.1 Sb05g019540.1 Sb03g000480.1 Sb05g019540.2 Sb01g006310.1 Sb04g001930.1 Sb07g023460.1 Sb02g034490.3 Sb08g001870.1 Sb07g023460.2 Sb04g031950.1 Sb09g004420.1 Sb09g00…
GO:0044446	C	intracellular organelle part	577	1793	4811	26245	7.4e-42	1.1e-39	Sb03g042500.1 Sb04g030950.1 Sb04g030950.2 Sb09g004420.1 Sb06g014420.1 Sb07g028940.1 Sb04g028530.1 Sb01g048570.1 Sb03g000480.1 Sb01g006310.1 Sb04g001930.1 Sb07g023460.1 Sb08g001870.1 Sb07g023460.2 Sb09g002225.1 Sb06g029950.1 Sb02g024870.1 Sb02g024730.1 Sb07g023320.1 Sb02g004020.1 Sb08g018820.1 Sb01g050330.1 Sb01g015400.1 Sb03g038220.1 Sb02g029400.1 Sb01g002230.1 Sb01g041460.3 Sb01g041460.2 Sb01g04…
GO:0044422	C	organelle part	578	1793	4830	26245	1.1e-41	1.5e-39	Sb03g042500.1 Sb04g030950.1 Sb04g030950.2 Sb09g004420.1 Sb06g014420.1 Sb07g028940.1 Sb04g028530.1 Sb01g048570.1 Sb03g000480.1 Sb01g006310.1 Sb04g001930.1 Sb07g023460.1 Sb08g001870.1 Sb07g023460.2 Sb09g002225.1 Sb06g029950.1 Sb02g024870.1 Sb02g024730.1 Sb07g023320.1 Sb02g004020.1 Sb08g018820.1 Sb01g050330.1 Sb01g015400.1 Sb03g038220.1 Sb02g029400.1 Sb01g002230.1 Sb01g041460.3 Sb01g041460.2 Sb01g04…
GO:0043231	C	intracellular membrane-bounded organelle	995	1793	10385	26245	1.3e-39	1.5e-37	Sb03g042500.1 Sb04g030950.1 Sb04g030950.2 Sb01g036190.1 Sb02g034490.2 Sb02g034490.1 Sb08g005080.1 Sb06g014420.1 Sb02g003030.1 Sb04g023180.1 Sb02g030870.1 Sb07g028940.1 Sb02g033960.2 Sb02g033960.1 Sb04g008740.2 Sb01g048570.1 Sb05g019540.1 Sb03g000480.1 Sb05g019540.2 Sb04g001930.1 Sb07g023460.1 Sb02g034490.3 Sb08g000280.1 Sb07g023460.2 Sb04g031950.1 Sb09g004420.1 Sb09g002225.1 Sb06g029950.1 Sb04g02…
GO:0043227	C	membrane-bounded organelle	995	1793	10406	26245	3.1e-39	3.4e-37	Sb03g042500.1 Sb04g030950.1 Sb04g030950.2 Sb01g036190.1 Sb02g034490.2 Sb02g034490.1 Sb08g005080.1 Sb06g014420.1 Sb02g003030.1 Sb04g023180.1 Sb02g030870.1 Sb07g028940.1 Sb02g033960.2 Sb02g033960.1 Sb04g008740.2 Sb01g048570.1 Sb05g019540.1 Sb03g000480.1 Sb05g019540.2 Sb04g001930.1 Sb07g023460.1 Sb02g034490.3 Sb08g000280.1 Sb07g023460.2 Sb04g031950.1 Sb09g004420.1 Sb09g002225.1 Sb06g029950.1 Sb04g02…
GO:0006950	P	response to stress	470	1793	3705	26245	3e-38	2.8e-34	Sb03g042500.1 Sb04g030950.1 Sb04g030950.2 Sb02g034490.3 Sb02g034490.2 Sb02g034490.1 Sb08g005080.1 Sb06g014420.1 Sb03g036750.1 Sb04g023180.1 Sb07g028940.1 Sb02g043840.1 Sb01g028750.1 Sb04g028550.1 Sb01g011020.1 Sb09g002225.1 Sb05g017950.1 Sb04g026650.1 Sb01g005280.1 Sb06g016510.1 Sb04g023680.2 Sb04g003480.1 Sb03g037490.1 Sb06g030800.1 Sb06g030800.2 Sb06g030800.3 Sb04g022410.1 Sb09g004970.1 Sb04g00…
GO:0032991	C	macromolecular complex	429	1793	3322	26245	4.4e-36	4.6e-34	Sb01g003780.1 Sb09g004420.1 Sb06g014420.1 Sb02g033960.2 Sb02g043840.1 Sb03g041450.1 Sb04g028530.1 Sb01g028750.1 Sb01g006310.1 Sb08g001870.1 Sb06g029950.1 Sb01g046910.1 Sb02g024730.1 Sb07g023320.1 Sb02g004020.1 Sb08g018820.1 Sb04g029510.1 Sb01g050330.1 Sb04g038540.1 Sb01g015400.1 Sb01g045700.3 Sb01g009560.1 Sb08g019730.1 Sb02g031930.1 Sb06g013940.1 Sb02g011330.1 Sb04g036970.1 Sb02g027900.1 Sb06g03…
GO:0006412	P	translation	175	1793	861	26245	5.4e-33	2.5e-29	Sb07g006970.1 Sb03g001240.1 Sb01g003780.1 Sb03g001240.3 Sb03g001240.2 Sb02g039166.1 Sb01g036250.1 Sb01g027760.1 Sb04g028530.1 Sb02g035620.1 Sb01g019490.1 Sb06g016800.1 Sb03g037370.1 Sb08g001870.1 Sb09g006420.1 Sb02g033530.1 Sb04g024500.1 Sb02g038380.1 Sb01g029470.1 Sb08g018650.1 Sb08g018650.2 Sb06g025790.1 Sb03g013260.1 Sb0199s002010.1 Sb07g002560.1 Sb07g025000.1 Sb06g011300.1 Sb01g007500.2 Sb02g…
GO:0044237	P	cellular metabolic process	1099	1793	12323	26245	3.1e-32	9.6e-29	Sb03g042500.1 Sb04g030950.1 Sb04g030950.2 Sb04g028550.1 Sb08g005080.1 Sb06g014420.1 Sb02g003030.1 Sb04g023180.1 Sb03g037040.1 Sb02g030870.1 Sb07g028940.1 Sb02g033960.2 Sb04g024790.1 Sb02g033960.1 Sb08g020830.1 Sb09g001110.1 Sb07g023900.1 Sb01g048570.1 Sb04g001740.1 Sb03g000480.1 Sb01g037310.1 Sb05g019540.2 Sb04g001930.1 Sb08g000280.2 Sb08g001870.1 Sb08g001800.1 Sb01g019610.2 Sb09g002225.1 Sb06g02…
GO:0008152	P	metabolic process	1266	1793	14876	26245	4.1e-32	9.6e-29	Sb03g042500.1 Sb02g005200.1 Sb04g030950.1 Sb02g007100.1 Sb02g034490.3 Sb02g034490.2 Sb02g034490.1 Sb08g005080.1 Sb09g000890.2 Sb06g014420.1 Sb02g003030.1 Sb04g023180.1 Sb03g037040.1 Sb02g030870.1 Sb07g028940.1 Sb02g033960.2 Sb04g024790.1 Sb02g033960.1 Sb07g006936.1 Sb03g041450.1 Sb09g001110.1 Sb07g023900.1 Sb01g030120.1 Sb04g030950.2 Sb01g048570.1 Sb04g001740.1 Sb03g000480.1 Sb01g037310.1 Sb05g01…
GO:0044248	P	cellular catabolic process	227	1793	1352	26245	8.4e-32	1.6e-28	Sb01g023750.5 Sb01g023750.4 Sb01g023750.1 Sb01g046840.1 Sb01g023750.3 Sb01g023750.2 Sb04g028550.1 Sb05g004590.1 Sb02g029470.1 Sb06g014420.1 Sb03g009170.1 Sb06g001120.1 Sb05g001010.1 Sb02g043840.1 Sb03g043450.1 Sb03g039530.1 Sb08g005200.1 Sb03g029840.1 Sb03g000480.1 Sb08g005190.1 Sb03g040060.1 Sb01g045920.2 Sb04g004690.1 Sb04g004690.2 Sb02g024880.1 Sb02g029840.1 Sb06g029950.1 Sb01g027860.2 Sb01g02…
GO:0009414	P	response to water deprivation	107	1793	374	26245	1.6e-30	2.4e-27	Sb04g028550.1 Sb03g006060.1 Sb04g006970.1 Sb02g010810.1 Sb06g022280.1 Sb03g039000.1 Sb01g010070.1 Sb02g029780.1 Sb08g001800.1 Sb07g022730.1 Sb04g026650.1 Sb01g029470.1 Sb04g036040.1 Sb07g003690.1 Sb01g039890.1 Sb01g003880.1 Sb06g025150.1 Sb02g010780.1 Sb01g007560.1 Sb01g007560.2 Sb06g030800.1 Sb06g030800.2 Sb06g030800.3 Sb02g008820.1 Sb04g022410.1 Sb01g008480.1 Sb02g010830.1 Sb01g001660.1 Sb01g00…
GO:0009415	P	response to water	107	1793	393	26245	5.1e-29	6.7e-26	Sb04g028550.1 Sb03g006060.1 Sb04g006970.1 Sb02g010810.1 Sb06g022280.1 Sb03g039000.1 Sb01g010070.1 Sb02g029780.1 Sb08g001800.1 Sb07g022730.1 Sb04g026650.1 Sb01g029470.1 Sb04g036040.1 Sb07g003690.1 Sb01g039890.1 Sb01g003880.1 Sb06g025150.1 Sb02g010780.1 Sb01g007560.1 Sb01g007560.2 Sb06g030800.1 Sb06g030800.2 Sb06g030800.3 Sb02g008820.1 Sb04g022410.1 Sb01g008480.1 Sb02g010830.1 Sb01g001660.1 Sb01g00…
GO:0005829	C	cytosol	258	1793	1740	26245	1.2e-28	1.1e-26	Sb01g028795.1 Sb01g046840.1 Sb05g014880.1 Sb06g031960.1 Sb01g045700.2 Sb04g011270.1 Sb01g045700.1 Sb02g025360.1 Sb03g006060.1 Sb07g028530.1 Sb01g036250.1 Sb02g033960.2 Sb01g000600.1 Sb07g025100.1 Sb04g028530.1 Sb01g035130.1 Sb04g001740.1 Sb01g019490.1 Sb02g033120.1 Sb06g016800.1 Sb02g029780.1 Sb04g004690.1 Sb08g001870.1 Sb09g004310.1 Sb06g029950.1 Sb04g024500.1 Sb01g010710.1 Sb01g010390.1 Sb02g02…
GO:0003735	F	structural constituent of ribosome	115	1793	462	26245	3.2e-28	7.3e-25	Sb02g006656.1 Sb01g003780.1 Sb02g035620.1 Sb07g001980.1 Sb01g027760.1 Sb04g028530.1 Sb06g016800.1 Sb03g037370.1 Sb03g037370.2 Sb09g006420.1 Sb04g024500.1 Sb02g038380.1 Sb08g018650.1 Sb08g018650.2 Sb06g025790.1 Sb03g013260.1 Sb0199s002010.1 Sb07g002560.1 Sb07g025000.1 Sb02g009810.1 Sb08g016310.1 Sb01g047510.1 Sb01g000590.1 Sb02g031930.1 Sb04g008500.1 Sb04g004680.1 Sb09g004290.1 Sb03g014380.1 Sb04g…
GO:0033279	C	ribosomal subunit	92	1793	302	26245	4.6e-28	4.1e-26	Sb02g006656.1 Sb02g035620.1 Sb04g028530.1 Sb06g016800.1 Sb07g021830.1 Sb08g001870.1 Sb07g026305.1 Sb04g024500.1 Sb02g038380.1 Sb08g018650.1 Sb08g018650.2 Sb0199s002010.1 Sb02g004020.1 Sb07g025000.1 Sb02g009810.1 Sb08g016310.1 Sb02g031930.1 Sb04g008500.1 Sb04g004680.1 Sb09g004290.1 Sb03g014380.1 Sb04g036970.1 Sb07g006970.2 Sb07g006970.1 Sb03g044290.1 Sb05g001680.1 Sb0541s002010.1 Sb02g033530.1 Sb0…
GO:0034641	P	cellular nitrogen compound metabolic process	146	1793	718	26245	1.3e-27	1.5e-24	Sb01g023750.5 Sb01g023750.4 Sb03g001240.1 Sb03g001240.3 Sb03g001240.2 Sb04g028550.1 Sb05g004590.1 Sb03g008050.1 Sb03g009170.1 Sb01g023750.1 Sb06g030920.1 Sb07g025100.1 Sb01g041240.1 Sb05g002540.1 Sb01g023750.3 Sb08g003440.1 Sb01g019490.1 Sb01g023750.2 Sb04g004640.1 Sb04g004630.1 Sb08g008360.1 Sb01g037570.1 Sb01g029470.1 Sb06g022750.1 Sb08g001720.1 Sb01g003880.1 Sb02g030830.1 Sb08g022210.1 Sb08g00…
GO:0022626	C	cytosolic ribosome	85	1793	264	26245	2.2e-27	1.9e-25	Sb01g007690.1 Sb03g042604.1 Sb09g004290.1 Sb01g047510.1 Sb07g027370.1 Sb07g001670.1 Sb05g027730.1 Sb02g004110.1 Sb02g029380.1 Sb03g006610.1 Sb04g021820.1 Sb04g036970.1 Sb01g040570.1 Sb01g041800.1 Sb06g015440.1 Sb01g032280.1 Sb04g024500.1 Sb04g028530.1 Sb07g004290.1 Sb02g039270.1 Sb07g006970.2 Sb09g001930.1 Sb07g006970.1 Sb03g044290.1 Sb06g016800.1 Sb01g033340.1 Sb0541s002010.1 Sb0199s002010.1 Sb0…
GO:0009058	P	biosynthetic process	684	1793	6890	26245	1.6e-26	1.5e-23	Sb04g030950.1 Sb04g030950.2 Sb04g028550.1 Sb08g005080.1 Sb06g014420.1 Sb02g030870.1 Sb04g024790.1 Sb01g003780.1 Sb09g001110.1 Sb05g019540.1 Sb03g000480.1 Sb05g019540.2 Sb04g001930.1 Sb08g000280.2 Sb08g001870.1 Sb08g001800.1 Sb03g004580.1 Sb03g034850.1 Sb03g034850.2 Sb06g029570.1 Sb06g017700.1 Sb04g029920.1 Sb06g029550.1 Sb02g024730.1 Sb07g023320.1 Sb02g004020.1 Sb05g020230.1 Sb02g043350.1 Sb06g00…
GO:0009987	P	cellular process	1331	1793	16277	26245	1.7e-26	1.5e-23	Sb03g030950.1 Sb03g042500.1 Sb04g030950.1 Sb04g030950.2 Sb02g034490.3 Sb02g034490.2 Sb02g034490.1 Sb08g005080.1 Sb06g014420.1 Sb02g003030.1 Sb03g000910.1 Sb04g023180.1 Sb03g037040.1 Sb02g030870.1 Sb07g028940.1 Sb02g033960.2 Sb01g048190.1 Sb04g024790.1 Sb02g033960.1 Sb08g020830.1 Sb09g001110.1 Sb07g023900.1 Sb01g048570.1 Sb04g001740.1 Sb01g028750.1 Sb01g037310.1 Sb05g019540.2 Sb01g006310.1 Sb02g03…
GO:0005198	F	structural molecule activity	138	1793	677	26245	3.2e-26	3.7e-23	Sb02g006656.1 Sb01g003780.1 Sb02g035620.1 Sb09g004420.1 Sb07g004890.2 Sb07g004890.1 Sb05g002290.1 Sb07g001980.1 Sb01g027760.1 Sb04g028530.1 Sb06g016285.1 Sb06g016800.1 Sb03g037370.1 Sb08g001870.1 Sb09g006420.1 Sb04g024500.1 Sb01g010390.1 Sb02g038380.1 Sb08g018650.1 Sb06g020500.1 Sb08g018650.2 Sb06g025790.1 Sb03g013260.1 Sb0199s002010.1 Sb07g002560.1 Sb07g025000.1 Sb02g009810.1 Sb08g016310.1 Sb01g…
GO:0031090	C	organelle membrane	251	1793	1762	26245	1.3e-25	1.1e-23	Sb04g032640.1 Sb04g030950.1 Sb04g030950.2 Sb02g002950.1 Sb02g003310.1 Sb08g004270.1 Sb02g013040.1 Sb07g004890.2 Sb07g004890.1 Sb06g018700.1 Sb02g038750.1 Sb03g009170.1 Sb01g043700.1 Sb07g024370.1 Sb06g027500.1 Sb01g035130.1 Sb08g017600.1 Sb01g010930.1 Sb01g048570.1 Sb01g050330.1 Sb02g037410.2 Sb01g037440.2 Sb04g001930.1 Sb07g023460.1 Sb07g005440.1 Sb06g032800.1 Sb08g005300.1 Sb02g037410.1 Sb08g00…
GO:0005840	C	ribosome	116	1793	511	26245	1.6e-25	1.2e-23	Sb02g006656.1 Sb01g003780.1 Sb02g035620.1 Sb07g001980.1 Sb01g027760.1 Sb04g028530.1 Sb06g016800.1 Sb03g037370.1 Sb03g037370.2 Sb09g006420.1 Sb04g024500.1 Sb02g038380.1 Sb08g018650.1 Sb08g018650.2 Sb06g025790.1 Sb03g013260.1 Sb0199s002010.1 Sb07g002560.1 Sb07g025000.1 Sb02g009810.1 Sb08g016310.1 Sb01g047510.1 Sb01g000590.1 Sb02g031930.1 Sb04g008500.1 Sb04g004680.1 Sb09g004290.1 Sb03g014380.1 Sb04g…
GO:0009628	P	response to abiotic stimulus	310	1793	2423	26245	1e-24	8.6e-22	Sb07g009410.1 Sb03g029570.1 Sb04g030950.1 Sb04g030950.2 Sb04g028550.1 Sb02g002950.1 Sb02g003310.1 Sb04g003480.1 Sb04g021990.1 Sb01g010280.1 Sb03g006060.1 Sb03g009170.1 Sb02g030870.1 Sb07g020960.1 Sb07g028940.1 Sb02g033960.2 Sb01g020010.1 Sb02g033960.1 Sb05g020400.1 Sb06g022280.1 Sb03g046720.1 Sb08g005200.1 Sb03g032290.1 Sb01g028750.1 Sb08g005190.1 Sb01g010070.1 Sb01g000610.1 Sb02g029780.1 Sb04g00…
GO:0044238	P	primary metabolic process	1100	1793	12901	26245	7.2e-24	5.5e-21	Sb03g042500.1 Sb04g030950.1 Sb04g030950.2 Sb02g034490.3 Sb02g034490.2 Sb02g034490.1 Sb08g005080.1 Sb06g014420.1 Sb02g003030.1 Sb04g023180.1 Sb03g037040.1 Sb02g030870.1 Sb07g028940.1 Sb02g033960.2 Sb04g024790.1 Sb02g033960.1 Sb03g041450.1 Sb09g001110.1 Sb07g023900.1 Sb01g048570.1 Sb04g001740.1 Sb03g000480.1 Sb05g019540.2 Sb04g001930.1 Sb04g028550.1 Sb08g001870.1 Sb08g001800.1 Sb01g019610.2 Sb09g00…
GO:0042221	P	response to chemical stimulus	378	1793	3244	26245	1.6e-23	1.1e-20	Sb03g042500.1 Sb04g028550.1 Sb08g005080.1 Sb06g014420.1 Sb04g023180.1 Sb07g028940.1 Sb02g043840.1 Sb01g048570.1 Sb05g019540.1 Sb01g028750.1 Sb05g019540.2 Sb01g011020.1 Sb03g034850.1 Sb03g034850.2 Sb06g017700.1 Sb01g005280.1 Sb05g002410.1 Sb02g043350.1 Sb04g023680.2 Sb04g034740.1 Sb04g037280.1 Sb06g030800.1 Sb06g030800.2 Sb02g025080.1 Sb02g024780.1 Sb01g030120.1 Sb04g008580.1 Sb01g038670.1 Sb01g03…
GO:0044445	C	cytosolic part	86	1793	331	26245	2.1e-22	1.5e-20	Sb04g028530.1 Sb06g016800.1 Sb07g021830.1 Sb08g001870.1 Sb04g024500.1 Sb02g038380.1 Sb08g018650.1 Sb08g018650.2 Sb0199s002010.1 Sb02g004020.1 Sb07g025000.1 Sb02g009810.1 Sb08g016310.1 Sb02g002390.1 Sb02g002390.2 Sb02g031930.1 Sb09g004290.1 Sb03g014380.1 Sb04g036970.1 Sb03g044290.1 Sb09g005460.1 Sb0541s002010.1 Sb02g033530.1 Sb01g019770.1 Sb07g027370.1 Sb02g039260.2 Sb02g039260.1 Sb07g001570.1 Sb0…
GO:0044249	P	cellular biosynthetic process	640	1793	6576	26245	3.2e-22	2.1e-19	Sb01g003780.1 Sb04g028550.1 Sb08g005080.1 Sb06g014420.1 Sb02g030870.1 Sb04g024790.1 Sb09g001110.1 Sb05g019540.1 Sb03g000480.1 Sb05g019540.2 Sb04g001930.1 Sb08g000280.2 Sb08g001870.1 Sb08g001800.1 Sb09g002225.1 Sb03g034850.1 Sb03g034850.2 Sb06g029570.1 Sb06g017700.1 Sb06g029550.1 Sb02g024730.1 Sb07g023320.1 Sb02g004020.1 Sb05g020230.1 Sb02g043350.1 Sb06g002020.1 Sb02g029400.1 Sb01g002230.1 Sb06g00…
GO:0030529	C	ribonucleoprotein complex	150	1793	901	26245	8.7e-21	5.8e-19	Sb02g006656.1 Sb01g003780.1 Sb02g035620.1 Sb04g025650.1 Sb03g027820.1 Sb04g026200.1 Sb07g001980.1 Sb01g027760.1 Sb04g028530.1 Sb06g016800.1 Sb03g037370.1 Sb08g001870.1 Sb09g006420.1 Sb06g029950.1 Sb04g024500.1 Sb02g038380.1 Sb08g018650.1 Sb08g018650.2 Sb06g015440.1 Sb01g034060.1 Sb06g025790.1 Sb03g013260.1 Sb0199s002010.1 Sb07g002560.1 Sb07g025000.1 Sb04g029510.1 Sb01g050330.1 Sb02g009810.1 Sb08g…
GO:0009266	P	response to temperature stimulus	150	1793	902	26245	9.5e-21	5.9e-18	Sb03g029570.1 Sb04g030950.1 Sb04g030950.2 Sb04g028550.1 Sb02g003310.1 Sb04g003480.1 Sb01g010280.1 Sb02g030870.1 Sb07g028940.1 Sb01g020010.1 Sb02g043840.1 Sb08g005200.1 Sb01g028750.1 Sb03g040060.1 Sb04g004690.1 Sb04g004690.2 Sb01g011020.1 Sb07g022730.1 Sb09g002225.1 Sb03g037640.1 Sb06g029650.1 Sb07g002560.1 Sb02g043450.1 Sb01g049020.1 Sb07g028270.1 Sb01g003880.1 Sb09g001600.1 Sb08g005410.1 Sb07g00…
GO:0006414	P	translational elongation	62	1793	189	26245	1.2e-20	6.8e-18	Sb01g007690.1 Sb03g042604.1 Sb09g004290.1 Sb06g015440.1 Sb06g032330.1 Sb02g004110.1 Sb03g006610.1 Sb04g021820.1 Sb04g036970.1 Sb02g039166.1 Sb01g001080.1 Sb06g021660.1 Sb09g001930.1 Sb01g032280.1 Sb04g028530.1 Sb07g004290.1 Sb02g029380.1 Sb06g016800.1 Sb01g033340.1 Sb0541s002010.1 Sb08g001870.1 Sb09g006420.1 Sb02g033530.1 Sb04g000910.1 Sb01g035740.1 Sb02g042710.1 Sb01g019770.1 Sb02g039650.2 Sb02g…
GO:0015934	C	large ribosomal subunit	60	1793	178	26245	1.6e-20	1e-18	Sb07g006970.1 Sb02g035620.1 Sb01g007690.1 Sb03g042604.1 Sb09g004290.1 Sb06g015440.1 Sb07g026305.1 Sb03g006610.1 Sb04g036970.1 Sb05g002290.1 Sb01g041800.1 Sb08g001530.1 Sb04g024500.1 Sb01g035740.1 Sb02g029380.1 Sb07g006970.2 Sb09g001930.1 Sb02g006656.1 Sb03g044290.1 Sb06g020500.1 Sb01g033340.1 Sb0541s002010.1 Sb09g006420.1 Sb02g033530.1 Sb04g000910.1 Sb02g042710.1 Sb01g003700.1 Sb01g047510.1 Sb04g…
GO:0044265	P	cellular macromolecule catabolic process	146	1793	878	26245	3.3e-20	1.8e-17	Sb03g029570.1 Sb01g046840.1 Sb05g004590.1 Sb02g029470.1 Sb06g014420.1 Sb04g023180.1 Sb06g001120.1 Sb02g043840.1 Sb03g043450.1 Sb08g005200.1 Sb03g000480.1 Sb08g000280.2 Sb08g000280.1 Sb02g024880.1 Sb02g029840.1 Sb06g029950.1 Sb01g027860.2 Sb01g025350.1 Sb03g037640.1 Sb07g024900.1 Sb04g026880.1 Sb01g046910.1 Sb03g013260.1 Sb03g008050.1 Sb04g000330.1 Sb07g027060.1 Sb04g029510.1 Sb02g042100.1 Sb09g00…
GO:0050896	P	response to stimulus	602	1793	6230	26245	6.9e-20	3.6e-17	Sb03g042500.1 Sb04g030950.1 Sb04g030950.2 Sb02g034490.3 Sb02g034490.2 Sb02g034490.1 Sb08g005080.1 Sb06g014420.1 Sb03g036750.1 Sb04g023180.1 Sb02g030870.1 Sb07g028940.1 Sb02g033960.2 Sb02g033960.1 Sb01g048570.1 Sb05g019540.1 Sb01g028750.1 Sb05g019540.2 Sb04g028550.1 Sb01g011020.1 Sb09g002225.1 Sb03g034850.1 Sb03g034850.2 Sb05g017950.1 Sb06g017700.1 Sb01g005280.1 Sb05g002410.1 Sb03g009940.1 Sb01g01…
GO:0006091	P	generation of precursor metabolites and energy	113	1793	592	26245	1e-19	5e-17	Sb03g029570.1 Sb05g004590.1 Sb02g029470.1 Sb02g036260.1 Sb06g030400.1 Sb06g001120.1 Sb03g029840.1 Sb03g029840.2 Sb02g037410.2 Sb02g037410.3 Sb02g037410.1 Sb04g004690.1 Sb04g004690.2 Sb07g000610.1 Sb08g005300.1 Sb02g036270.1 Sb08g005300.2 Sb03g033110.1 Sb02g024870.1 Sb01g039910.1 Sb07g023320.1 Sb03g008050.1 Sb01g043060.1 Sb01g039890.1 Sb02g002690.1 Sb01g048410.1 Sb01g015400.1 Sb09g001600.1 Sb02g00…
GO:0009536	C	plastid	262	1793	2109	26245	3.1e-19	1.9e-17	Sb03g036090.1 Sb04g030950.1 Sb04g030950.2 Sb02g002950.1 Sb02g003310.1 Sb05g004590.1 Sb03g008050.1 Sb02g036260.1 Sb07g004890.2 Sb07g004890.1 Sb06g018700.1 Sb01g010280.1 Sb01g043700.1 Sb07g028940.1 Sb01g028560.1 Sb01g039570.1 Sb01g003780.1 Sb07g021260.1 Sb01g041240.1 Sb01g044130.1 Sb08g003300.1 Sb07g007640.1 Sb03g029840.1 Sb03g000480.1 Sb01g045330.1 Sb03g029840.2 Sb02g037410.2 Sb02g037410.3 Sb02g03…
GO:0009791	P	post-embryonic development	218	1793	1644	26245	7.1e-19	3.3e-16	Sb06g017490.1 Sb03g028420.1 Sb01g028740.1 Sb04g003480.1 Sb04g028550.1 Sb09g004420.1 Sb08g004270.1 Sb06g014420.1 Sb06g030400.1 Sb04g007170.1 Sb02g030870.1 Sb07g028940.1 Sb01g036250.1 Sb02g033960.2 Sb03g037580.1 Sb02g033960.1 Sb07g025100.1 Sb01g035130.1 Sb05g019540.1 Sb05g019540.2 Sb01g045920.2 Sb01g005570.1 Sb07g021830.1 Sb06g032800.1 Sb01g034870.1 Sb03g004580.1 Sb06g029950.1 Sb03g034850.1 Sb03g03…
GO:0044434	C	chloroplast part	126	1793	729	26245	9.6e-19	5.6e-17	Sb04g030950.1 Sb04g030950.2 Sb02g002950.1 Sb02g003310.1 Sb05g004590.1 Sb03g008050.1 Sb02g036260.1 Sb06g018700.1 Sb01g010280.1 Sb07g028940.1 Sb03g000480.1 Sb01g045330.1 Sb02g037410.2 Sb02g037410.3 Sb02g037410.1 Sb07g000610.1 Sb08g005300.1 Sb08g005300.2 Sb04g034340.1 Sb01g039910.1 Sb05g013160.1 Sb04g036240.1 Sb03g028010.1 Sb03g028010.3 Sb03g028010.2 Sb01g000990.1 Sb02g002690.1 Sb01g015400.1 Sb03g03…
GO:0006006	P	glucose metabolic process	62	1793	213	26245	1.6e-18	7.1e-16	Sb03g029570.1 Sb02g002390.2 Sb04g025630.1 Sb03g040060.1 Sb01g045920.1 Sb05g004590.1 Sb02g029470.1 Sb06g018880.2 Sb07g023910.2 Sb01g010280.1 Sb01g045920.3 Sb04g023180.1 Sb06g018880.3 Sb01g006680.2 Sb01g006680.3 Sb06g001120.1 Sb06g018880.1 Sb06g018880.6 Sb06g018880.4 Sb06g018880.5 Sb01g028470.1 Sb01g006680.1 Sb03g013290.1 Sb08g002890.1 Sb08g002890.2 Sb01g042750.1 Sb04g004690.1 Sb04g004690.2 Sb07g01…
GO:0044435	C	plastid part	132	1793	793	26245	2.2e-18	1.2e-16	Sb04g030950.1 Sb04g030950.2 Sb02g002950.1 Sb02g003310.1 Sb05g004590.1 Sb03g008050.1 Sb02g036260.1 Sb06g018700.1 Sb01g010280.1 Sb07g028940.1 Sb03g000480.1 Sb01g045330.1 Sb02g037410.2 Sb02g037410.3 Sb02g037410.1 Sb07g000610.1 Sb08g005300.1 Sb08g005300.2 Sb04g034340.1 Sb01g039910.1 Sb05g013160.1 Sb04g036240.1 Sb03g028010.1 Sb03g028010.3 Sb03g028010.2 Sb01g000990.1 Sb02g002690.1 Sb01g015400.1 Sb01g02…
GO:0006082	P	organic acid metabolic process	183	1793	1302	26245	3.7e-18	1.6e-15	Sb01g023750.5 Sb01g023750.4 Sb03g001240.1 Sb01g000600.1 Sb03g001240.3 Sb03g001240.2 Sb02g029470.1 Sb01g043660.2 Sb04g023180.1 Sb03g037040.1 Sb01g023750.1 Sb04g006970.1 Sb07g002220.4 Sb01g041240.1 Sb06g016990.1 Sb05g002540.1 Sb01g023750.3 Sb03g029840.1 Sb01g005650.1 Sb01g019490.1 Sb01g023750.2 Sb04g001930.1 Sb01g037570.1 Sb06g017700.1 Sb01g029470.1 Sb02g039240.1 Sb01g037310.1 Sb06g033200.3 Sb06g03…
GO:0009507	C	chloroplast	232	1793	1831	26245	6.1e-18	3.3e-16	Sb03g036090.1 Sb04g030950.1 Sb04g030950.2 Sb02g002950.1 Sb02g003310.1 Sb05g004590.1 Sb03g008050.1 Sb02g036260.1 Sb07g004890.2 Sb07g004890.1 Sb06g018700.1 Sb01g010280.1 Sb07g028940.1 Sb01g028560.1 Sb01g039570.1 Sb01g003780.1 Sb07g021260.1 Sb01g041240.1 Sb01g044130.1 Sb08g003300.1 Sb07g007640.1 Sb03g029840.1 Sb03g000480.1 Sb01g045330.1 Sb03g029840.2 Sb02g037410.2 Sb02g037410.3 Sb02g037410.1 Sb04g00…
GO:0043436	P	oxoacid metabolic process	182	1793	1301	26245	7.1e-18	2.7e-15	Sb01g023750.5 Sb01g023750.4 Sb03g001240.1 Sb01g000600.1 Sb03g001240.3 Sb03g001240.2 Sb02g029470.1 Sb01g043660.2 Sb04g023180.1 Sb03g037040.1 Sb01g023750.1 Sb04g006970.1 Sb07g002220.4 Sb01g041240.1 Sb06g016990.1 Sb05g002540.1 Sb01g023750.3 Sb03g029840.1 Sb01g005650.1 Sb01g019490.1 Sb01g023750.2 Sb04g001930.1 Sb01g037570.1 Sb06g017700.1 Sb01g029470.1 Sb02g039240.1 Sb01g037310.1 Sb06g033200.3 Sb06g03…
GO:0019752	P	carboxylic acid metabolic process	182	1793	1301	26245	7.1e-18	2.7e-15	Sb01g023750.5 Sb01g023750.4 Sb03g001240.1 Sb01g000600.1 Sb03g001240.3 Sb03g001240.2 Sb02g029470.1 Sb01g043660.2 Sb04g023180.1 Sb03g037040.1 Sb01g023750.1 Sb04g006970.1 Sb07g002220.4 Sb01g041240.1 Sb06g016990.1 Sb05g002540.1 Sb01g023750.3 Sb03g029840.1 Sb01g005650.1 Sb01g019490.1 Sb01g023750.2 Sb04g001930.1 Sb01g037570.1 Sb06g017700.1 Sb01g029470.1 Sb02g039240.1 Sb01g037310.1 Sb06g033200.3 Sb06g03…
GO:0031400	P	negative regulation of protein modification process	26	1793	26	26245	7.3e-18	2.7e-15	Sb02g040990.1 Sb01g045210.1 Sb02g043840.1 Sb04g003410.1 Sb05g024560.1 Sb01g033750.1 Sb02g029840.1 Sb01g027860.2 Sb01g027860.1 Sb03g037640.1 Sb07g024900.1 Sb01g046910.1 Sb03g010550.1 Sb04g007170.1 Sb03g037645.1 Sb04g026920.1 Sb02g029260.1 Sb03g030500.1 Sb01g011260.1 Sb04g032980.1 Sb07g025030.1 Sb01g041330.1 Sb04g001330.1 Sb04g006830.1 Sb02g007210.1 Sb01g026350.1
GO:0044262	P	cellular carbohydrate metabolic process	131	1793	809	26245	2.1e-17	7.5e-15	Sb03g029570.1 Sb02g030090.1 Sb03g038960.1 Sb03g038960.2 Sb03g038960.3 Sb05g004590.1 Sb02g029470.1 Sb01g010280.1 Sb03g006060.1 Sb04g023180.1 Sb06g001120.1 Sb01g006680.2 Sb08g017750.1 Sb03g029840.1 Sb03g000480.1 Sb03g029840.2 Sb07g001590.1 Sb02g029780.1 Sb04g004690.1 Sb08g001870.1 Sb06g032800.1 Sb02g006330.1 Sb01g002480.1 Sb01g035380.1 Sb03g008050.1 Sb09g001600.1 Sb02g002390.1 Sb06g029980.1 Sb02g00…
GO:0042180	P	cellular ketone metabolic process	182	1793	1318	26245	2.2e-17	7.7e-15	Sb01g023750.5 Sb01g023750.4 Sb03g001240.1 Sb01g000600.1 Sb03g001240.3 Sb03g001240.2 Sb02g029470.1 Sb01g043660.2 Sb04g023180.1 Sb03g037040.1 Sb01g023750.1 Sb04g006970.1 Sb07g002220.4 Sb01g041240.1 Sb06g016990.1 Sb05g002540.1 Sb01g023750.3 Sb03g029840.1 Sb01g005650.1 Sb01g019490.1 Sb01g023750.2 Sb04g001930.1 Sb01g037570.1 Sb06g017700.1 Sb01g029470.1 Sb02g039240.1 Sb01g037310.1 Sb06g033200.3 Sb06g03…
GO:0005739	C	mitochondrion	231	1793	1853	26245	4e-17	2.1e-15	Sb01g023750.5 Sb01g023750.4 Sb03g042500.1 Sb02g005200.1 Sb01g023750.1 Sb01g023750.3 Sb01g023750.2 Sb02g034490.3 Sb02g034490.2 Sb02g034490.1 Sb05g004590.1 Sb02g029470.1 Sb01g043660.2 Sb04g021780.1 Sb02g038750.1 Sb02g030870.1 Sb07g028940.1 Sb01g028560.1 Sb01g020010.1 Sb03g043450.1 Sb02g035620.1 Sb04g037610.1 Sb03g029840.1 Sb08g003440.1 Sb03g029840.2 Sb04g004690.1 Sb04g004690.2 Sb01g004480.1 Sb09g00…
GO:0048609	P	reproductive process in a multicellular organism	49	1793	148	26245	9.4e-17	3.1e-14	Sb06g017490.1 Sb01g005670.1 Sb01g046840.1 Sb07g022990.1 Sb03g025580.1 Sb01g050600.1 Sb02g025220.1 Sb01g031520.1 Sb04g022830.1 Sb01g031520.2 Sb03g042850.1 Sb03g030740.1 Sb03g042840.1 Sb07g023746.1 Sb01g005570.1 Sb01g005570.2 Sb05g019540.1 Sb01g005650.1 Sb05g019540.2 Sb01g019610.1 Sb01g019610.2 Sb02g029780.1 Sb02g036590.1 Sb01g004040.1 Sb04g037810.1 Sb03g034850.2 Sb01g036340.1 Sb01g028940.1 Sb06g02…
GO:0043234	C	protein complex	277	1793	2389	26245	9.8e-17	4.9e-15	Sb03g001240.1 Sb01g046840.1 Sb07g002820.1 Sb07g004890.2 Sb09g004420.1 Sb08g018820.1 Sb07g024900.1 Sb06g031960.1 Sb02g029470.1 Sb08g004270.1 Sb01g045700.2 Sb06g014420.1 Sb07g004890.1 Sb01g045700.1 Sb02g038750.1 Sb02g039166.1 Sb07g006936.1 Sb01g028795.1 Sb01g036250.1 Sb02g033960.2 Sb03g037580.1 Sb06g011641.1 Sb03g041450.1 Sb01g035130.1 Sb07g024370.2 Sb06g016285.1 Sb06g010020.1 Sb01g019490.1 Sb01g00…
GO:0012505	C	endomembrane system	195	1793	1489	26245	2e-16	9.5e-15	Sb03g042500.1 Sb01g032970.1 Sb02g034490.3 Sb02g034490.2 Sb02g034490.1 Sb08g004270.1 Sb07g004890.2 Sb07g004890.1 Sb03g009170.1 Sb01g048450.2 Sb04g024790.1 Sb04g033160.1 Sb01g035130.1 Sb01g010930.1 Sb01g048570.1 Sb01g050330.1 Sb07g021330.1 Sb04g001930.1 Sb06g032800.1 Sb09g004420.1 Sb01g010390.1 Sb01g033750.1 Sb03g025350.1 Sb04g032680.1 Sb02g006330.1 Sb06g015020.1 Sb01g035380.1 Sb01g040180.1 Sb02g00…
GO:0009409	P	response to cold	108	1793	625	26245	3.3e-16	1e-13	Sb03g029570.1 Sb04g030950.1 Sb04g030950.2 Sb04g028550.1 Sb02g003310.1 Sb04g003480.1 Sb01g010280.1 Sb07g028940.1 Sb08g005200.1 Sb01g028750.1 Sb04g004690.1 Sb04g004690.2 Sb07g022730.1 Sb09g002225.1 Sb03g037640.1 Sb06g029650.1 Sb07g002560.1 Sb01g049020.1 Sb01g039890.1 Sb07g002960.1 Sb09g004970.1 Sb01g038670.1 Sb04g021990.2 Sb02g011330.1 Sb04g021990.1 Sb01g006680.2 Sb08g005190.1 Sb06g018880.3 Sb07g00…
GO:0010035	P	response to inorganic substance	74	1793	338	26245	5.5e-16	1.7e-13	Sb02g020260.1 Sb01g030120.1 Sb05g002860.1 Sb07g004050.1 Sb08g017600.1 Sb04g003480.1 Sb01g038760.1 Sb03g027120.1 Sb08g000550.1 Sb01g028870.1 Sb08g003930.1 Sb01g031520.1 Sb02g043450.1 Sb01g031520.2 Sb02g044060.1 Sb02g019110.1 Sb04g035393.1 Sb07g028940.1 Sb02g028020.1 Sb0246s002010.1 Sb09g002460.2 Sb09g002460.1 Sb01g021490.1 Sb01g028750.1 Sb06g000660.1 Sb02g004870.1 Sb05g000530.2 Sb05g000530.1 Sb03g…
GO:0019320	P	hexose catabolic process	55	1793	197	26245	6.3e-16	1.8e-13	Sb03g029570.1 Sb02g002390.2 Sb04g025630.1 Sb01g045920.1 Sb05g004590.1 Sb02g029470.1 Sb06g018880.2 Sb07g023910.2 Sb01g045920.2 Sb01g045920.3 Sb04g023180.1 Sb06g018880.3 Sb01g006680.2 Sb01g006680.3 Sb06g001120.1 Sb01g006680.1 Sb06g018880.6 Sb06g018880.4 Sb06g018880.5 Sb01g028470.1 Sb06g018880.1 Sb03g013290.1 Sb08g002890.1 Sb08g002890.2 Sb04g004690.1 Sb04g004690.2 Sb07g012720.1 Sb04g025120.1 Sb05g01…
GO:0006007	P	glucose catabolic process	55	1793	197	26245	6.3e-16	1.8e-13	Sb03g029570.1 Sb02g002390.2 Sb04g025630.1 Sb01g045920.1 Sb05g004590.1 Sb02g029470.1 Sb06g018880.2 Sb07g023910.2 Sb01g045920.2 Sb01g045920.3 Sb04g023180.1 Sb06g018880.3 Sb01g006680.2 Sb01g006680.3 Sb06g001120.1 Sb01g006680.1 Sb06g018880.6 Sb06g018880.4 Sb06g018880.5 Sb01g028470.1 Sb06g018880.1 Sb03g013290.1 Sb08g002890.1 Sb08g002890.2 Sb04g004690.1 Sb04g004690.2 Sb07g012720.1 Sb04g025120.1 Sb05g01…
GO:0048037	F	cofactor binding	125	1793	792	26245	6.6e-16	5e-13	Sb01g023750.5 Sb01g023750.4 Sb02g005200.1 Sb01g023750.1 Sb01g023750.3 Sb01g023750.2 Sb02g029470.1 Sb04g023180.1 Sb03g037040.1 Sb06g030920.1 Sb05g014880.1 Sb07g007640.1 Sb01g005650.1 Sb06g029600.1 Sb02g037160.1 Sb04g037050.1 Sb06g029580.1 Sb06g029570.1 Sb06g017700.1 Sb02g039240.1 Sb06g029550.1 Sb01g035380.1 Sb02g004310.1 Sb09g000490.1 Sb09g001600.1 Sb09g003850.1 Sb01g007560.1 Sb01g007560.2 Sb04g01…
GO:0032504	P	multicellular organism reproduction	49	1793	158	26245	8e-16	2.2e-13	Sb06g017490.1 Sb01g005670.1 Sb01g046840.1 Sb07g022990.1 Sb03g025580.1 Sb01g050600.1 Sb02g025220.1 Sb01g031520.1 Sb04g022830.1 Sb01g031520.2 Sb03g042850.1 Sb03g030740.1 Sb03g042840.1 Sb07g023746.1 Sb01g005570.1 Sb01g005570.2 Sb05g019540.1 Sb01g005650.1 Sb05g019540.2 Sb01g019610.1 Sb01g019610.2 Sb02g029780.1 Sb02g036590.1 Sb01g004040.1 Sb04g037810.1 Sb03g034850.2 Sb01g036340.1 Sb01g028940.1 Sb06g02…
GO:0010149	P	senescence	44	1793	127	26245	9e-16	2.5e-13	Sb01g010070.1 Sb06g017490.1 Sb05g019540.2 Sb06g017700.1 Sb04g028550.1 Sb03g035220.1 Sb03g035220.2 Sb06g002160.1 Sb04g022830.1 Sb03g042850.1 Sb03g030740.1 Sb08g014060.1 Sb01g042400.1 Sb03g042840.1 Sb06g002150.1 Sb01g034890.1 Sb05g019540.1 Sb02g008930.1 Sb03g044990.1 Sb06g002170.1 Sb03g034850.1 Sb03g034850.2 Sb03g044230.2 Sb03g044230.1 Sb03g027840.1 Sb06g005410.1 Sb09g005960.1 Sb05g013160.1 Sb06g00…
GO:0022625	C	cytosolic large ribosomal subunit	42	1793	116	26245	1.2e-15	5.4e-14	Sb03g042604.1 Sb09g004290.1 Sb06g015440.1 Sb03g006610.1 Sb04g036970.1 Sb01g041800.1 Sb01g035740.1 Sb02g029380.1 Sb03g044290.1 Sb09g005460.1 Sb01g033340.1 Sb0541s002010.1 Sb02g033530.1 Sb04g000910.1 Sb02g042710.1 Sb01g019770.1 Sb01g047510.1 Sb08g018650.1 Sb07g024200.1 Sb08g018650.2 Sb0199s002010.1 Sb02g004020.1 Sb07g001570.1 Sb05g007540.1 Sb06g019800.1 Sb02g009810.1 Sb04g024500.1 Sb06g027740.1 Sb0…
GO:0044275	P	cellular carbohydrate catabolic process	64	1793	267	26245	1.4e-15	3.7e-13	Sb03g029570.1 Sb02g002390.2 Sb07g023910.2 Sb04g025630.1 Sb03g040060.1 Sb01g045920.1 Sb05g004590.1 Sb02g029470.1 Sb06g018880.2 Sb03g039480.1 Sb01g045920.2 Sb01g045920.3 Sb04g023180.1 Sb06g018880.3 Sb01g006680.2 Sb01g006680.3 Sb06g001120.1 Sb06g018880.1 Sb06g018880.6 Sb06g018880.4 Sb06g018880.5 Sb01g028470.1 Sb02g040810.1 Sb01g019850.1 Sb01g006680.1 Sb03g013290.1 Sb08g002890.1 Sb08g002890.2 Sb02g00…
GO:0044267	P	cellular protein metabolic process	423	1793	4223	26245	1.7e-15	4.4e-13	Sb03g042500.1 Sb01g003780.1 Sb04g028550.1 Sb01g042750.1 Sb06g014420.1 Sb02g003030.1 Sb07g028940.1 Sb02g033960.2 Sb04g024790.1 Sb02g033960.1 Sb04g028530.1 Sb01g048570.1 Sb04g001740.1 Sb08g001870.1 Sb09g002225.1 Sb01g046910.1 Sb06g025790.1 Sb02g004020.1 Sb03g009940.1 Sb09g002710.1 Sb04g038540.1 Sb01g015400.1 Sb04g023680.2 Sb04g003480.1 Sb02g031050.1 Sb03g006120.1 Sb02g031930.1 Sb02g024780.1 Sb01g03…
GO:0019538	P	protein metabolic process	485	1793	5015	26245	1.9e-15	4.8e-13	Sb03g042500.1 Sb01g003780.1 Sb02g034490.3 Sb02g034490.2 Sb02g034490.1 Sb01g007120.1 Sb06g014420.1 Sb02g003030.1 Sb07g028940.1 Sb02g033960.2 Sb04g024790.1 Sb02g033960.1 Sb04g028530.1 Sb07g023900.1 Sb01g048570.1 Sb04g001740.1 Sb04g028550.1 Sb08g001870.1 Sb09g002225.1 Sb02g019450.1 Sb06g025790.1 Sb02g004020.1 Sb03g009940.1 Sb09g002710.1 Sb04g038540.1 Sb01g015400.1 Sb04g023680.2 Sb07g004890.2 Sb02g03…
GO:0006096	P	glycolysis	46	1793	143	26245	2e-15	4.8e-13	Sb03g029570.1 Sb02g002390.2 Sb05g004590.1 Sb02g029470.1 Sb06g018880.2 Sb07g023910.2 Sb06g018880.3 Sb01g006680.2 Sb01g006680.3 Sb06g001120.1 Sb01g006680.1 Sb06g018880.6 Sb06g018880.4 Sb06g018880.5 Sb01g028470.1 Sb06g018880.1 Sb03g013290.1 Sb08g002890.1 Sb08g002890.2 Sb04g004690.1 Sb04g004690.2 Sb07g012720.1 Sb04g025120.1 Sb02g025080.1 Sb07g023910.1 Sb03g006130.1 Sb06g013930.1 Sb01g006480.1 Sb01g00…
GO:0005975	P	carbohydrate metabolic process	187	1793	1452	26245	3.7e-15	8.9e-13	Sb03g029570.1 Sb02g030090.1 Sb04g030950.1 Sb04g030950.2 Sb03g038960.1 Sb03g038960.2 Sb03g038960.3 Sb05g004590.1 Sb02g029470.1 Sb06g016510.1 Sb06g032940.1 Sb01g010280.1 Sb03g006060.1 Sb04g023180.1 Sb07g006936.1 Sb06g001120.1 Sb04g024790.1 Sb08g017750.1 Sb03g041450.1 Sb05g002540.1 Sb03g029840.1 Sb03g000480.1 Sb03g029840.2 Sb07g001590.1 Sb02g029780.1 Sb04g004690.1 Sb08g001870.1 Sb06g032800.1 Sb02g00…
GO:0034357	C	photosynthetic membrane	88	1793	476	26245	6.6e-15	3e-13	Sb03g036090.1 Sb04g030950.1 Sb04g030950.2 Sb02g002950.1 Sb02g003310.1 Sb02g036260.1 Sb06g018700.1 Sb02g037410.2 Sb02g037410.3 Sb02g037410.1 Sb08g005300.1 Sb08g005300.2 Sb03g033110.1 Sb04g026880.1 Sb04g032650.1 Sb03g028010.1 Sb03g028010.3 Sb03g028010.2 Sb02g002690.1 Sb01g015400.1 Sb02g020260.1 Sb04g024890.1 Sb08g007750.1 Sb02g011330.1 Sb02g002960.1 Sb02g027900.1 Sb07g024170.1 Sb02g032090.1 Sb07g02…
GO:0009535	C	chloroplast thylakoid membrane	81	1793	417	26245	7.8e-15	3.4e-13	Sb02g020260.1 Sb01g050360.1 Sb04g030950.1 Sb04g030950.2 Sb01g029630.1 Sb04g032650.1 Sb02g002950.1 Sb02g003310.1 Sb08g007750.1 Sb02g011330.1 Sb02g036260.1 Sb06g031460.1 Sb02g027900.1 Sb06g031460.2 Sb01g045920.2 Sb01g045920.3 Sb07g002060.1 Sb02g002960.1 Sb06g018880.2 Sb06g018880.3 Sb06g018880.1 Sb06g018880.6 Sb04g028050.1 Sb06g018880.4 Sb06g018880.5 Sb04g027630.1 Sb07g024170.1 Sb07g005660.1 Sb06g03…
GO:0055035	C	plastid thylakoid membrane	81	1793	418	26245	8.7e-15	3.7e-13	Sb02g020260.1 Sb01g050360.1 Sb04g030950.1 Sb04g030950.2 Sb01g029630.1 Sb04g032650.1 Sb02g002950.1 Sb02g003310.1 Sb08g007750.1 Sb02g011330.1 Sb02g036260.1 Sb06g031460.1 Sb02g027900.1 Sb06g031460.2 Sb01g045920.2 Sb01g045920.3 Sb07g002060.1 Sb02g002960.1 Sb06g018880.2 Sb06g018880.3 Sb06g018880.1 Sb06g018880.6 Sb04g028050.1 Sb06g018880.4 Sb06g018880.5 Sb04g027630.1 Sb07g024170.1 Sb07g005660.1 Sb06g03…
GO:0015979	P	photosynthesis	60	1793	250	26245	1e-14	2.4e-12	Sb02g032040.1 Sb04g030950.1 Sb04g030950.2 Sb07g023470.1 Sb07g000600.1 Sb02g027900.1 Sb01g045920.2 Sb01g045920.3 Sb03g039630.1 Sb02g002960.1 Sb06g018880.2 Sb06g018880.3 Sb06g018880.1 Sb06g018880.6 Sb04g028050.1 Sb06g018880.4 Sb06g018880.5 Sb02g022090.1 Sb03g027030.1 Sb02g032090.1 Sb07g005660.1 Sb06g033030.1 Sb03g004560.1 Sb02g037410.2 Sb04g004690.2 Sb02g037410.1 Sb07g021260.1 Sb04g004690.1 Sb07g02…
GO:0016052	P	carbohydrate catabolic process	75	1793	371	26245	1.3e-14	2.9e-12	Sb03g029570.1 Sb05g006880.1 Sb02g002390.2 Sb07g023910.2 Sb04g025630.1 Sb03g040060.1 Sb01g045920.1 Sb05g004590.1 Sb02g029470.1 Sb06g016510.1 Sb05g002900.1 Sb03g039480.1 Sb01g045920.2 Sb01g045920.3 Sb04g023180.1 Sb01g006680.3 Sb06g018880.2 Sb06g018880.3 Sb06g001120.1 Sb06g018880.1 Sb06g018880.6 Sb02g029250.1 Sb06g018880.4 Sb06g018880.5 Sb01g028470.1 Sb01g006680.2 Sb01g019850.1 Sb01g006680.1 Sb06g01…
GO:0032270	P	positive regulation of cellular protein metabolic process	27	1793	45	26245	1.3e-14	2.9e-12	Sb02g040990.1 Sb01g045210.1 Sb02g043840.1 Sb04g003410.1 Sb05g024560.1 Sb01g033750.1 Sb02g029840.1 Sb01g027860.2 Sb01g027860.1 Sb03g037640.1 Sb07g024900.1 Sb01g046910.1 Sb03g027840.1 Sb03g010550.1 Sb04g007170.1 Sb03g037645.1 Sb04g026920.1 Sb02g029260.1 Sb03g030500.1 Sb01g011260.1 Sb03g030840.1 Sb04g032980.1 Sb07g025030.1 Sb01g041330.1 Sb04g006830.1 Sb02g007210.1 Sb01g026350.1
GO:0010150	P	leaf senescence	37	1793	97	26245	1.5e-14	3.3e-12	Sb06g017490.1 Sb05g019540.2 Sb06g017700.1 Sb04g028550.1 Sb03g035220.1 Sb03g035220.2 Sb06g002160.1 Sb04g022830.1 Sb03g042850.1 Sb03g030740.1 Sb08g014060.1 Sb01g042400.1 Sb03g042840.1 Sb06g002150.1 Sb05g019540.1 Sb02g008930.1 Sb01g010070.1 Sb06g002170.1 Sb0176s002010.1 Sb03g034850.2 Sb03g044230.2 Sb03g044230.1 Sb03g027840.1 Sb06g005410.1 Sb05g013160.1 Sb06g002140.1 Sb08g014320.1 Sb02g008920.1 Sb06g…
GO:0019318	P	hexose metabolic process	67	1793	309	26245	2e-14	4.2e-12	Sb03g029570.1 Sb02g002390.2 Sb07g023910.2 Sb04g025630.1 Sb03g040060.1 Sb01g045920.1 Sb05g004590.1 Sb02g029470.1 Sb06g018880.2 Sb05g019600.1 Sb01g010280.1 Sb01g045920.3 Sb04g023180.1 Sb06g018880.3 Sb01g006680.2 Sb01g006680.3 Sb06g001120.1 Sb06g018880.1 Sb06g018880.6 Sb06g018880.4 Sb06g018880.5 Sb01g028470.1 Sb01g006680.1 Sb03g013290.1 Sb08g002890.1 Sb08g002890.2 Sb01g042750.1 Sb04g004690.1 Sb04g00…
GO:0042651	C	thylakoid membrane	81	1793	426	26245	2.1e-14	8.7e-13	Sb02g020260.1 Sb01g050360.1 Sb04g030950.1 Sb04g030950.2 Sb01g029630.1 Sb04g032650.1 Sb02g002950.1 Sb02g003310.1 Sb08g007750.1 Sb02g011330.1 Sb02g036260.1 Sb06g031460.1 Sb02g027900.1 Sb06g031460.2 Sb01g045920.2 Sb01g045920.3 Sb07g002060.1 Sb02g002960.1 Sb06g018880.2 Sb06g018880.3 Sb06g018880.1 Sb06g018880.6 Sb04g028050.1 Sb06g018880.4 Sb06g018880.5 Sb04g027630.1 Sb07g024170.1 Sb07g005660.1 Sb06g03…
GO:0051247	P	positive regulation of protein metabolic process	27	1793	47	26245	2.9e-14	6.1e-12	Sb02g040990.1 Sb01g045210.1 Sb02g043840.1 Sb04g003410.1 Sb05g024560.1 Sb01g033750.1 Sb02g029840.1 Sb01g027860.2 Sb01g027860.1 Sb03g037640.1 Sb07g024900.1 Sb01g046910.1 Sb03g027840.1 Sb03g010550.1 Sb04g007170.1 Sb03g037645.1 Sb04g026920.1 Sb02g029260.1 Sb03g030500.1 Sb01g011260.1 Sb03g030840.1 Sb04g032980.1 Sb07g025030.1 Sb01g041330.1 Sb04g006830.1 Sb02g007210.1 Sb01g026350.1
GO:0009534	C	chloroplast thylakoid	85	1793	467	26245	4.1e-14	1.6e-12	Sb02g020260.1 Sb01g050360.1 Sb04g030950.1 Sb04g030950.2 Sb01g029630.1 Sb03g043710.1 Sb02g002950.1 Sb02g003310.1 Sb01g028560.1 Sb02g011330.1 Sb02g036260.1 Sb06g031460.1 Sb02g027900.1 Sb06g031460.2 Sb01g045920.2 Sb01g045920.3 Sb07g002060.1 Sb02g002960.1 Sb06g018880.2 Sb06g018880.3 Sb06g018880.1 Sb06g018880.6 Sb04g028050.1 Sb06g018880.4 Sb06g018880.5 Sb04g027630.1 Sb04g032650.1 Sb07g024170.1 Sb07g00…
GO:0031976	C	plastid thylakoid	85	1793	473	26245	7.7e-14	2.9e-12	Sb02g020260.1 Sb01g050360.1 Sb04g030950.1 Sb04g030950.2 Sb01g029630.1 Sb03g043710.1 Sb02g002950.1 Sb02g003310.1 Sb01g028560.1 Sb02g011330.1 Sb02g036260.1 Sb06g031460.1 Sb02g027900.1 Sb06g031460.2 Sb01g045920.2 Sb01g045920.3 Sb07g002060.1 Sb02g002960.1 Sb06g018880.2 Sb06g018880.3 Sb06g018880.1 Sb06g018880.6 Sb04g028050.1 Sb06g018880.4 Sb06g018880.5 Sb04g027630.1 Sb04g032650.1 Sb07g024170.1 Sb07g00…
GO:0031984	C	organelle subcompartment	86	1793	483	26245	8.6e-14	3.2e-12	Sb04g030950.1 Sb04g030950.2 Sb02g002950.1 Sb02g003310.1 Sb02g036260.1 Sb06g018700.1 Sb02g037410.2 Sb02g037410.3 Sb02g037410.1 Sb08g005300.1 Sb08g005300.2 Sb04g026880.1 Sb04g032650.1 Sb03g028010.1 Sb03g028010.3 Sb03g028010.2 Sb02g002690.1 Sb01g015400.1 Sb02g020260.1 Sb04g024890.1 Sb03g043710.1 Sb08g007750.1 Sb02g011330.1 Sb02g002960.1 Sb02g027900.1 Sb07g024170.1 Sb07g021260.1 Sb07g021260.3 Sb07g02…
GO:0044106	P	cellular amine metabolic process	101	1793	621	26245	8.8e-14	1.8e-11	Sb01g023750.5 Sb01g023750.4 Sb03g001240.1 Sb03g001240.3 Sb03g001240.2 Sb03g009170.1 Sb01g023750.1 Sb06g030920.1 Sb07g025100.1 Sb01g041240.1 Sb01g023750.3 Sb08g003440.1 Sb01g019490.1 Sb01g023750.2 Sb01g037570.1 Sb01g029470.1 Sb06g022750.1 Sb08g001720.1 Sb01g003880.1 Sb08g022210.1 Sb08g020810.1 Sb01g046360.1 Sb04g023180.1 Sb05g014880.1 Sb01g001360.1 Sb08g017220.1 Sb06g024150.1 Sb06g021540.1 Sb02g00…
GO:0009853	P	photorespiration	29	1793	60	26245	9.8e-14	1.9e-11	Sb01g023750.5 Sb01g023750.4 Sb04g000320.3 Sb01g023750.1 Sb01g023750.3 Sb01g023750.2 Sb02g039010.1 Sb02g039240.1 Sb02g039250.1 Sb05g003480.1 Sb04g020630.1 Sb04g000320.2 Sb01g005960.1 Sb02g041030.1 Sb05g027910.1 Sb02g003120.1 Sb02g003120.3 Sb02g003120.2 Sb08g005210.1 Sb04g004720.1 Sb01g044350.1 Sb01g048410.1 Sb01g008690.2 Sb01g008690.1 Sb04g023240.1 Sb07g028080.1 Sb04g021780.1 Sb07g024460.1 Sb04g00…
GO:0009579	C	thylakoid	92	1793	543	26245	1.5e-13	5.4e-12	Sb03g036090.1 Sb04g030950.1 Sb04g030950.2 Sb02g002950.1 Sb02g003310.1 Sb02g036260.1 Sb06g018700.1 Sb02g037410.2 Sb02g037410.3 Sb02g037410.1 Sb08g005300.1 Sb08g005300.2 Sb03g033110.1 Sb04g026880.1 Sb04g032650.1 Sb03g028010.1 Sb03g028010.3 Sb03g028010.2 Sb02g002690.1 Sb01g015400.1 Sb02g020260.1 Sb04g024890.1 Sb03g043710.1 Sb08g007750.1 Sb02g011330.1 Sb02g002960.1 Sb02g027900.1 Sb07g024170.1 Sb02g03…
GO:0046365	P	monosaccharide catabolic process	56	1793	238	26245	1.6e-13	3.1e-11	Sb03g029570.1 Sb02g002390.2 Sb04g025630.1 Sb01g045920.1 Sb05g004590.1 Sb02g029470.1 Sb06g018880.2 Sb07g023910.2 Sb01g045920.2 Sb01g045920.3 Sb04g023180.1 Sb06g018880.3 Sb01g006680.2 Sb01g006680.3 Sb06g001120.1 Sb01g006680.1 Sb06g018880.6 Sb06g018880.4 Sb06g018880.5 Sb01g028470.1 Sb02g040810.1 Sb06g018880.1 Sb03g013290.1 Sb08g002890.1 Sb08g002890.2 Sb04g004690.1 Sb04g004690.2 Sb07g012720.1 Sb04g02…
GO:0046164	P	alcohol catabolic process	57	1793	251	26245	3.4e-13	6.5e-11	Sb03g029570.1 Sb02g002390.2 Sb04g025630.1 Sb01g045920.1 Sb05g004590.1 Sb02g029470.1 Sb06g018880.2 Sb07g023910.2 Sb01g045920.2 Sb01g045920.3 Sb04g023180.1 Sb06g018880.3 Sb01g006680.2 Sb01g006680.3 Sb06g001120.1 Sb06g018880.1 Sb06g018880.6 Sb06g018880.4 Sb06g018880.5 Sb01g028470.1 Sb02g040810.1 Sb01g006680.1 Sb03g013290.1 Sb08g002890.1 Sb08g002890.2 Sb04g004690.1 Sb04g004690.2 Sb07g012720.1 Sb04g02…
GO:0044436	C	thylakoid part	83	1793	475	26245	5.6e-13	2e-11	Sb02g020260.1 Sb01g050360.1 Sb04g030950.1 Sb04g030950.2 Sb01g029630.1 Sb03g043710.1 Sb02g002950.1 Sb02g003310.1 Sb08g007750.1 Sb02g011330.1 Sb02g036260.1 Sb06g031460.1 Sb02g027900.1 Sb06g031460.2 Sb01g045920.2 Sb01g045920.3 Sb07g002060.1 Sb02g002960.1 Sb06g018880.2 Sb06g018880.3 Sb06g018880.1 Sb06g018880.6 Sb04g028050.1 Sb06g018880.4 Sb06g018880.5 Sb04g027630.1 Sb04g032650.1 Sb07g024170.1 Sb07g00…
GO:0010260	P	organ senescence	38	1793	119	26245	6.5e-13	1.2e-10	Sb06g017490.1 Sb05g019540.2 Sb06g017700.1 Sb04g028550.1 Sb03g035220.1 Sb03g035220.2 Sb06g002160.1 Sb04g022830.1 Sb03g042850.1 Sb03g030740.1 Sb08g014060.1 Sb01g042400.1 Sb03g042840.1 Sb06g002150.1 Sb01g034890.1 Sb05g019540.1 Sb02g008930.1 Sb01g010070.1 Sb06g002170.1 Sb0176s002010.1 Sb03g034850.2 Sb03g044230.2 Sb03g044230.1 Sb03g027840.1 Sb06g005410.1 Sb05g013160.1 Sb06g002140.1 Sb08g014320.1 Sb02g…
GO:0005996	P	monosaccharide metabolic process	74	1793	397	26245	6.8e-13	1.2e-10	Sb07g001320.2 Sb03g029570.1 Sb07g001320.1 Sb07g023910.2 Sb04g025630.1 Sb03g040060.1 Sb01g045920.1 Sb05g004590.1 Sb02g029470.1 Sb05g002900.1 Sb05g019600.1 Sb01g010280.1 Sb01g045920.3 Sb04g023180.1 Sb01g006680.3 Sb06g018880.2 Sb06g018880.3 Sb06g001120.1 Sb06g018880.1 Sb06g018880.6 Sb06g018880.4 Sb06g018880.5 Sb01g028470.1 Sb01g006680.2 Sb01g006680.1 Sb07g012720.1 Sb03g013290.1 Sb08g002890.1 Sb08g00…
GO:0007568	P	aging	61	1793	290	26245	9e-13	1.6e-10	Sb01g010070.1 Sb02g008640.1 Sb06g017490.1 Sb05g019540.2 Sb06g017700.1 Sb04g028550.1 Sb03g035220.1 Sb03g035220.2 Sb06g002160.1 Sb06g031460.1 Sb04g022830.1 Sb06g031460.2 Sb03g042850.1 Sb03g030740.1 Sb08g014060.1 Sb01g042400.1 Sb03g042840.1 Sb06g002150.1 Sb01g034890.1 Sb05g019540.1 Sb07g021330.1 Sb03g044990.1 Sb02g025180.1 Sb06g002170.1 Sb04g004280.1 Sb08g022260.1 Sb03g034850.1 Sb03g034850.2 Sb03g04…
GO:0009308	P	amine metabolic process	119	1793	827	26245	9.7e-13	1.7e-10	Sb01g023750.5 Sb01g023750.4 Sb03g001240.1 Sb03g001240.3 Sb03g001240.2 Sb06g016510.1 Sb03g009170.1 Sb01g023750.1 Sb06g030920.1 Sb07g025100.1 Sb01g041240.1 Sb06g016990.1 Sb05g002540.1 Sb01g023750.3 Sb08g003440.1 Sb01g019490.1 Sb01g023750.2 Sb01g037570.1 Sb01g029470.1 Sb06g022750.1 Sb08g001720.1 Sb01g003880.1 Sb08g022210.1 Sb01g043660.2 Sb07g006040.1 Sb08g020810.1 Sb01g046360.1 Sb04g023180.1 Sb05g01…
GO:0006066	P	alcohol metabolic process	97	1793	611	26245	9.7e-13	1.7e-10	Sb03g029570.1 Sb02g030090.1 Sb05g004590.1 Sb02g029470.1 Sb01g010280.1 Sb04g023180.1 Sb06g001120.1 Sb07g002220.4 Sb04g004690.1 Sb04g004690.2 Sb04g037050.1 Sb01g002480.1 Sb01g028980.1 Sb03g008050.1 Sb01g032970.1 Sb09g001600.1 Sb02g002390.1 Sb02g002390.2 Sb01g007560.1 Sb01g007560.2 Sb02g032960.1 Sb06g013940.1 Sb07g001320.2 Sb07g001320.1 Sb01g006680.2 Sb03g006130.1 Sb06g018880.3 Sb05g002900.1 Sb04g02…
GO:0010033	P	response to organic substance	236	1793	2117	26245	1.2e-12	2e-10	Sb06g017490.1 Sb01g046840.1 Sb04g003480.1 Sb04g028550.1 Sb04g026900.1 Sb06g002160.1 Sb08g005080.1 Sb06g014420.1 Sb01g034480.1 Sb03g006060.1 Sb03g043170.1 Sb01g042260.1 Sb04g006970.1 Sb01g042260.3 Sb05g004610.1 Sb02g043840.1 Sb05g020400.1 Sb06g022280.1 Sb08g005200.1 Sb01g010930.1 Sb01g048570.1 Sb05g019540.1 Sb01g028750.1 Sb07g021330.1 Sb01g010070.1 Sb03g046720.1 Sb02g029780.1 Sb02g024760.1 Sb01g01…
GO:0043094	P	cellular metabolic compound salvage	34	1793	97	26245	1.2e-12	2.1e-10	Sb01g023750.5 Sb01g023750.4 Sb04g000320.3 Sb01g046360.1 Sb01g023750.3 Sb01g023750.2 Sb08g008360.1 Sb02g039010.1 Sb02g039240.1 Sb02g039250.1 Sb03g029120.1 Sb05g003480.1 Sb04g020630.1 Sb04g000320.2 Sb01g005960.1 Sb02g041030.1 Sb05g027910.1 Sb02g003120.1 Sb02g003120.3 Sb02g003120.2 Sb01g008690.1 Sb08g005210.1 Sb04g004720.1 Sb01g044350.1 Sb01g048410.1 Sb01g008690.2 Sb0019s004510.1 Sb04g023240.1 Sb07g…
GO:0032269	P	negative regulation of cellular protein metabolic process	31	1793	80	26245	1.5e-12	2.4e-10	Sb02g008640.1 Sb02g040990.1 Sb01g046430.1 Sb01g045210.1 Sb02g043840.1 Sb04g003410.1 Sb05g024560.1 Sb01g033750.1 Sb02g029840.1 Sb01g027860.2 Sb01g027860.1 Sb03g037640.1 Sb07g024900.1 Sb01g046910.1 Sb03g010550.1 Sb04g007170.1 Sb01g044350.1 Sb06g029010.1 Sb03g037645.1 Sb04g026920.1 Sb04g038330.1 Sb02g029260.1 Sb03g030500.1 Sb01g011260.1 Sb04g032980.1 Sb07g025030.1 Sb01g041330.1 Sb04g001330.1 Sb04g00…
GO:0051248	P	negative regulation of protein metabolic process	31	1793	80	26245	1.5e-12	2.4e-10	Sb02g008640.1 Sb02g040990.1 Sb01g046430.1 Sb01g045210.1 Sb02g043840.1 Sb04g003410.1 Sb05g024560.1 Sb01g033750.1 Sb02g029840.1 Sb01g027860.2 Sb01g027860.1 Sb03g037640.1 Sb07g024900.1 Sb01g046910.1 Sb03g010550.1 Sb04g007170.1 Sb01g044350.1 Sb06g029010.1 Sb03g037645.1 Sb04g026920.1 Sb04g038330.1 Sb02g029260.1 Sb03g030500.1 Sb01g011260.1 Sb04g032980.1 Sb07g025030.1 Sb01g041330.1 Sb04g001330.1 Sb04g00…
GO:0033036	P	macromolecule localization	124	1793	898	26245	3.9e-12	6.1e-10	Sb07g026110.1 Sb01g046840.1 Sb03g027820.1 Sb07g004890.2 Sb07g004890.1 Sb02g038750.1 Sb07g028940.1 Sb03g036410.1 Sb02g004200.1 Sb04g033160.1 Sb01g035130.1 Sb04g001930.1 Sb07g004260.1 Sb07g005440.1 Sb01g010390.1 Sb03g025350.1 Sb08g002660.1 Sb01g039910.1 Sb04g032650.1 Sb08g018820.1 Sb01g043060.1 Sb01g000990.1 Sb01g050330.1 Sb09g004320.1 Sb06g001240.1 Sb03g028370.1 Sb01g002230.1 Sb01g041460.3 Sb01g04…
GO:0031399	P	regulation of protein modification process	28	1793	67	26245	4.2e-12	6.5e-10	Sb02g040990.1 Sb01g045210.1 Sb02g043840.1 Sb04g003410.1 Sb05g024560.1 Sb01g033750.1 Sb02g029840.1 Sb01g027860.2 Sb01g027860.1 Sb03g037640.1 Sb07g024900.1 Sb01g046910.1 Sb03g027840.1 Sb03g010550.1 Sb04g007170.1 Sb03g037645.1 Sb04g026920.1 Sb02g029260.1 Sb03g030500.1 Sb01g011260.1 Sb03g030840.1 Sb04g032980.1 Sb07g025030.1 Sb01g041330.1 Sb04g001330.1 Sb04g006830.1 Sb02g007210.1 Sb01g026350.1
GO:0003723	F	RNA binding	155	1793	1236	26245	6.7e-12	3.1e-09	Sb03g001240.3 Sb03g001240.2 Sb02g003310.1 Sb03g027820.1 Sb07g004890.2 Sb07g004890.1 Sb04g026200.1 Sb03g010990.1 Sb01g036250.1 Sb04g028530.1 Sb07g021330.1 Sb06g016800.1 Sb01g012890.1 Sb07g021830.1 Sb08g001870.1 Sb07g029220.1 Sb06g029950.1 Sb04g024500.1 Sb08g018650.1 Sb04g021130.1 Sb08g018650.2 Sb06g029650.1 Sb0199s002010.1 Sb02g004020.1 Sb04g000910.1 Sb06g014670.1 Sb01g050330.1 Sb02g002690.1 Sb02g…
GO:0016614	F	oxidoreductase activity, acting on CH-OH group of donors	62	1793	315	26245	6.9e-12	3.1e-09	Sb03g029570.1 Sb07g023910.1 Sb05g025180.1 Sb01g032990.1 Sb08g014630.1 Sb07g023910.2 Sb04g023180.1 Sb03g037040.1 Sb01g006680.2 Sb02g039240.1 Sb06g030920.1 Sb01g006680.1 Sb03g013790.1 Sb03g013790.2 Sb03g013790.3 Sb04g000320.3 Sb01g026960.1 Sb01g032960.1 Sb04g000320.2 Sb01g005960.1 Sb01g048450.1 Sb03g029840.2 Sb01g048450.3 Sb05g009360.1 Sb03g011050.1 Sb01g007580.4 Sb03g001200.1 Sb04g037050.1 Sb02g02…
GO:0051246	P	regulation of protein metabolic process	62	1793	318	26245	9.8e-12	1.5e-09	Sb02g008640.1 Sb03g044480.1 Sb01g038080.3 Sb01g008480.1 Sb02g040990.1 Sb04g003550.1 Sb01g011260.1 Sb02g004110.1 Sb04g011270.1 Sb01g046430.1 Sb01g030580.1 Sb02g003870.1 Sb01g045090.1 Sb04g003390.1 Sb02g043840.1 Sb06g032120.1 Sb01g005570.2 Sb04g003410.1 Sb05g024560.1 Sb08g014280.1 Sb01g045210.1 Sb01g037440.1 Sb01g037440.2 Sb01g033750.1 Sb01g037380.1 Sb02g029840.1 Sb02g034670.1 Sb08g020580.1 Sb01g02…
GO:0006520	P	cellular amino acid metabolic process	95	1793	621	26245	1.1e-11	1.6e-09	Sb01g023750.5 Sb01g023750.4 Sb03g001240.1 Sb03g001240.3 Sb03g001240.2 Sb04g023180.1 Sb01g023750.1 Sb06g030920.1 Sb07g025100.1 Sb01g041240.1 Sb01g023750.3 Sb08g003440.1 Sb01g019490.1 Sb01g023750.2 Sb01g037570.1 Sb01g029470.1 Sb06g022750.1 Sb08g001720.1 Sb01g003880.1 Sb08g022210.1 Sb08g020810.1 Sb01g046360.1 Sb03g009170.1 Sb05g014880.1 Sb08g017220.1 Sb06g024150.1 Sb02g005200.1 Sb01g043660.2 Sb01g04…
GO:0006519	P	cellular amino acid and derivative metabolic process	149	1793	1185	26245	1.5e-11	2.1e-09	Sb01g023750.5 Sb01g023750.4 Sb03g001240.1 Sb03g001240.3 Sb03g001240.2 Sb01g043660.2 Sb03g009170.1 Sb01g023750.1 Sb06g030920.1 Sb05g020230.1 Sb05g020150.1 Sb07g025100.1 Sb01g041240.1 Sb06g016990.1 Sb05g002540.1 Sb01g023750.3 Sb07g007640.1 Sb08g003440.1 Sb01g019490.1 Sb01g023750.2 Sb05g020180.1 Sb06g029600.1 Sb03g001200.1 Sb0605s002010.1 Sb01g037570.1 Sb06g029580.1 Sb06g029570.1 Sb03g039520.1 Sb01g…
GO:0048610	P	reproductive cellular process	19	1793	27	26245	1.5e-11	2.1e-09	Sb01g005570.1 Sb02g037690.1 Sb01g005570.2 Sb04g028280.1 Sb01g046840.1 Sb01g032420.1 Sb03g025580.1 Sb06g029650.1 Sb01g019610.1 Sb04g035610.1 Sb02g019110.1 Sb04g037810.1 Sb01g044870.1 Sb01g004040.1 Sb01g046430.1 Sb03g003510.1 Sb01g019610.2 Sb04g009820.1 Sb02g003870.1
GO:0000278	P	mitotic cell cycle	87	1793	548	26245	1.5e-11	2.1e-09	Sb09g004420.1 Sb07g004890.2 Sb07g004890.1 Sb01g036250.1 Sb06g011641.1 Sb09g001110.1 Sb06g010020.1 Sb02g029840.1 Sb01g027860.2 Sb01g027860.1 Sb03g037640.1 Sb07g024900.1 Sb08g018650.1 Sb01g046910.1 Sb01g044870.1 Sb04g000330.1 Sb02g009810.1 Sb02g043840.1 Sb03g030500.1 Sb07g025030.1 Sb01g041330.1 Sb06g016660.1 Sb09g006380.1 Sb04g036970.1 Sb01g019930.1 Sb01g005570.1 Sb07g001980.1 Sb05g024560.1 Sb03g00…
GO:0048518	P	positive regulation of biological process	158	1793	1287	26245	1.8e-11	2.5e-09	Sb01g007120.1 Sb01g028740.1 Sb06g017490.1 Sb08g005080.1 Sb04g022830.1 Sb04g026200.1 Sb02g022770.1 Sb04g006970.1 Sb02g033960.2 Sb02g033960.1 Sb07g025100.1 Sb05g019540.1 Sb05g019540.2 Sb01g011020.1 Sb02g029840.1 Sb09g002225.1 Sb01g027860.1 Sb03g034850.1 Sb03g034850.2 Sb03g037640.1 Sb07g024900.1 Sb04g034340.1 Sb04g021130.1 Sb01g046910.1 Sb02g024730.1 Sb01g028980.1 Sb03g013260.1 Sb0199s002010.1 Sb06g…
GO:0070887	P	cellular response to chemical stimulus	125	1793	941	26245	3.1e-11	4.3e-09	Sb01g046840.1 Sb04g028550.1 Sb04g026900.1 Sb06g016510.1 Sb06g014420.1 Sb03g006060.1 Sb03g043170.1 Sb04g006970.1 Sb03g037580.1 Sb08g005200.1 Sb01g010930.1 Sb01g048570.1 Sb05g019540.1 Sb01g028750.1 Sb07g021330.1 Sb05g019540.2 Sb02g029780.1 Sb01g011020.1 Sb05g001010.1 Sb01g012710.1 Sb02g043350.1 Sb01g039890.1 Sb01g003880.1 Sb03g005360.1 Sb04g001130.1 Sb06g022190.1 Sb06g022190.2 Sb02g032960.1 Sb04g02…
GO:0016616	F	oxidoreductase activity, acting on the CH-OH group of donors, NAD or NADP as acceptor	55	1793	271	26245	3.9e-11	1.3e-08	Sb03g029570.1 Sb03g029840.2 Sb01g048450.1 Sb08g014630.1 Sb07g023910.2 Sb04g023180.1 Sb03g037040.1 Sb01g006680.2 Sb01g006680.3 Sb06g030920.1 Sb01g006680.1 Sb03g013790.1 Sb03g013790.2 Sb03g013790.3 Sb01g026960.1 Sb01g032960.1 Sb04g000320.2 Sb04g000320.3 Sb01g032990.1 Sb01g048450.3 Sb05g009360.1 Sb03g011050.1 Sb01g007580.4 Sb03g001200.1 Sb04g037050.1 Sb02g028630.1 Sb08g001720.1 Sb07g023910.1 Sb06g02…
GO:0050662	F	coenzyme binding	90	1793	589	26245	3.9e-11	1.3e-08	Sb02g005200.1 Sb02g029470.1 Sb04g023180.1 Sb03g037040.1 Sb06g030920.1 Sb07g007640.1 Sb01g005650.1 Sb06g029600.1 Sb02g037160.1 Sb04g037050.1 Sb06g029580.1 Sb06g029570.1 Sb06g017700.1 Sb02g039240.1 Sb06g029550.1 Sb01g035380.1 Sb02g004310.1 Sb09g001600.1 Sb04g010370.1 Sb06g029610.1 Sb06g013940.1 Sb01g005670.1 Sb04g025120.1 Sb03g014430.1 Sb02g003120.2 Sb01g043660.2 Sb02g002660.1 Sb02g039250.1 Sb01g00…
GO:0016491	F	oxidoreductase activity	248	1793	2349	26245	4.7e-11	1.3e-08	Sb03g030950.1 Sb03g029570.1 Sb02g005200.1 Sb01g032970.1 Sb03g028600.1 Sb02g029470.1 Sb01g006750.1 Sb05g026610.1 Sb04g023180.1 Sb03g037040.1 Sb06g001120.1 Sb07g022990.1 Sb05g009360.1 Sb09g004370.1 Sb01g041240.1 Sb06g016990.1 Sb03g039530.1 Sb07g007640.1 Sb03g001100.1 Sb03g029840.1 Sb01g005650.1 Sb02g033120.1 Sb03g029840.2 Sb01g010630.1 Sb02g030990.1 Sb03g001200.1 Sb04g037050.1 Sb06g029580.1 Sb04g02…
GO:0044260	P	cellular macromolecule metabolic process	746	1793	8922	26245	5.5e-11	7.5e-09	Sb03g042500.1 Sb01g003780.1 Sb04g028550.1 Sb08g005080.1 Sb06g014420.1 Sb02g003030.1 Sb04g023180.1 Sb02g030870.1 Sb07g028940.1 Sb02g033960.2 Sb04g024790.1 Sb02g033960.1 Sb04g008740.2 Sb09g001110.1 Sb07g023900.1 Sb01g048570.1 Sb04g001740.1 Sb03g000480.1 Sb05g019540.2 Sb08g000280.2 Sb08g001870.1 Sb08g001800.1 Sb01g019610.2 Sb09g002225.1 Sb06g029950.1 Sb03g034850.1 Sb03g034850.2 Sb01g046910.1 Sb02g02…
GO:0044429	C	mitochondrial part	85	1793	546	26245	6.1e-11	2.1e-09	Sb02g008640.1 Sb03g029570.1 Sb07g024370.2 Sb07g024370.1 Sb02g035620.1 Sb03g039820.1 Sb01g008560.1 Sb01g017050.1 Sb05g014880.1 Sb05g002770.1 Sb02g029470.1 Sb01g006750.1 Sb02g011160.1 Sb04g034260.1 Sb01g017790.1 Sb02g038750.1 Sb01g043700.1 Sb04g019020.1 Sb04g025120.1 Sb01g006680.1 Sb01g007710.1 Sb03g044130.1 Sb04g025540.1 Sb02g041030.1 Sb03g029120.1 Sb09g002260.1 Sb02g032870.1 Sb03g013290.1 Sb01g04…
GO:0016020	C	membrane	512	1793	5733	26245	7.6e-11	2.5e-09	Sb04g030950.1 Sb04g030950.2 Sb01g036190.1 Sb02g034490.2 Sb02g034490.1 Sb04g024790.1 Sb01g048570.1 Sb04g001740.1 Sb01g028750.1 Sb04g001930.1 Sb07g023460.1 Sb02g034490.3 Sb07g023460.2 Sb09g004420.1 Sb04g029560.2 Sb04g029560.1 Sb04g026650.1 Sb04g029920.1 Sb08g020810.1 Sb07g023320.1 Sb08g018820.1 Sb01g050330.1 Sb01g015400.1 Sb03g038220.1 Sb02g035520.1 Sb01g002230.1 Sb08g019730.1 Sb01g041460.2 Sb01g04…
GO:0000502	C	proteasome complex	29	1793	85	26245	9.4e-11	3.1e-09	Sb03g044480.1 Sb01g046840.1 Sb02g040990.1 Sb01g045210.1 Sb02g043840.1 Sb04g003410.1 Sb05g024560.1 Sb04g037680.1 Sb01g033750.1 Sb04g037680.2 Sb01g027860.2 Sb01g027860.1 Sb03g037640.1 Sb07g024900.1 Sb01g046910.1 Sb02g029840.1 Sb03g010550.1 Sb04g007170.1 Sb01g017905.1 Sb03g037645.1 Sb04g026920.1 Sb02g029260.1 Sb03g030500.1 Sb01g011260.1 Sb07g025030.1 Sb01g041330.1 Sb04g006830.1 Sb02g007210.1 Sb01g02…
GO:0006970	P	response to osmotic stress	93	1793	631	26245	1e-10	1.4e-08	Sb04g028550.1 Sb04g003480.1 Sb02g010810.1 Sb06g022280.1 Sb08g005200.1 Sb03g032290.1 Sb01g028750.1 Sb01g010070.1 Sb01g011020.1 Sb03g032530.1 Sb07g022730.1 Sb06g008585.1 Sb01g039740.1 Sb01g039890.1 Sb08g001010.1 Sb07g002960.1 Sb01g028810.1 Sb02g034260.1 Sb01g041330.1 Sb04g022410.1 Sb04g008580.1 Sb01g038670.1 Sb08g019700.1 Sb08g005190.1 Sb09g003050.1 Sb01g007120.1 Sb06g030660.1 Sb05g017950.1 Sb03g00…
GO:0032501	P	multicellular organismal process	442	1793	4820	26245	1e-10	1.4e-08	Sb04g028550.1 Sb09g004420.1 Sb06g014420.1 Sb02g030870.1 Sb07g028940.1 Sb02g033960.2 Sb02g033960.1 Sb09g001110.1 Sb05g019540.1 Sb05g019540.2 Sb07g007690.1 Sb01g011020.1 Sb03g004580.1 Sb06g029950.1 Sb03g034850.1 Sb03g034850.2 Sb06g017700.1 Sb02g024730.1 Sb08g018820.1 Sb04g029510.1 Sb01g050330.1 Sb09g002710.1 Sb02g031050.1 Sb03g006120.1 Sb05g002590.1 Sb04g008580.1 Sb01g038760.1 Sb04g036970.1 Sb01g02…
GO:0009056	P	catabolic process	244	1793	2324	26245	1.1e-10	1.5e-08	Sb01g023750.5 Sb01g023750.4 Sb01g023750.1 Sb01g046840.1 Sb01g023750.3 Sb01g023750.2 Sb04g028550.1 Sb05g004590.1 Sb02g029470.1 Sb06g016510.1 Sb06g014420.1 Sb03g009170.1 Sb06g001120.1 Sb05g001010.1 Sb02g043840.1 Sb03g043450.1 Sb03g039530.1 Sb08g005200.1 Sb03g029840.1 Sb03g000480.1 Sb08g005190.1 Sb03g040060.1 Sb01g045920.2 Sb04g004690.1 Sb04g004690.2 Sb02g024880.1 Sb02g029840.1 Sb06g029950.1 Sb01g02…
GO:0051716	P	cellular response to stimulus	182	1793	1595	26245	1.2e-10	1.5e-08	Sb01g046840.1 Sb04g028550.1 Sb04g026900.1 Sb06g016510.1 Sb04g011270.1 Sb03g006060.1 Sb03g043170.1 Sb04g006970.1 Sb03g037580.1 Sb01g000600.1 Sb08g005200.1 Sb01g010930.1 Sb01g048570.1 Sb05g019540.1 Sb01g028750.1 Sb07g021330.1 Sb05g019540.2 Sb02g029780.1 Sb07g005440.1 Sb01g011020.1 Sb05g001010.1 Sb01g012710.1 Sb01g039910.1 Sb01g005280.1 Sb04g036240.1 Sb02g030870.1 Sb07g027060.1 Sb02g043350.1 Sb01g03…
GO:0051231	P	spindle elongation	26	1793	69	26245	1.5e-10	1.9e-08	Sb01g030580.1 Sb07g001980.1 Sb02g043840.1 Sb08g013390.1 Sb01g036250.1 Sb04g003410.1 Sb03g007840.1 Sb01g033750.1 Sb01g019770.1 Sb01g047510.1 Sb08g018650.1 Sb07g024200.1 Sb08g018650.2 Sb07g027980.2 Sb03g003250.1 Sb07g027980.1 Sb02g009810.1 Sb04g026920.1 Sb02g029400.1 Sb02g029380.1 Sb07g024210.1 Sb01g019840.1 Sb02g013180.1 Sb09g006460.1 Sb04g036030.1 Sb04g036970.1
GO:0007275	P	multicellular organismal development	417	1793	4512	26245	1.7e-10	2.1e-08	Sb04g028550.1 Sb09g004420.1 Sb06g014420.1 Sb02g030870.1 Sb07g028940.1 Sb02g033960.2 Sb02g033960.1 Sb09g001110.1 Sb05g019540.1 Sb05g019540.2 Sb07g007690.1 Sb01g011020.1 Sb03g004580.1 Sb06g029950.1 Sb03g034850.1 Sb03g034850.2 Sb06g017700.1 Sb02g024730.1 Sb08g018820.1 Sb04g029510.1 Sb01g050330.1 Sb09g002710.1 Sb02g031050.1 Sb03g006120.1 Sb05g002590.1 Sb04g008580.1 Sb01g038760.1 Sb04g036970.1 Sb01g02…
GO:0016051	P	carbohydrate biosynthetic process	76	1793	473	26245	1.8e-10	2.2e-08	Sb04g030950.1 Sb04g030950.2 Sb03g038960.1 Sb03g038960.2 Sb03g038960.3 Sb01g029750.3 Sb01g029750.2 Sb01g029750.1 Sb06g018880.2 Sb03g039480.1 Sb07g006040.1 Sb03g030990.1 Sb01g045920.3 Sb01g045920.1 Sb01g035890.1 Sb06g018880.3 Sb06g018880.1 Sb06g018880.6 Sb06g018880.4 Sb06g018880.5 Sb01g019850.1 Sb07g020270.1 Sb03g034880.1 Sb06g033030.1 Sb02g002970.1 Sb01g042750.1 Sb02g029780.1 Sb04g004690.1 Sb08g00…
GO:0044432	C	endoplasmic reticulum part	61	1793	336	26245	1.8e-10	5.7e-09	Sb03g042500.1 Sb01g032970.1 Sb06g001960.1 Sb03g043710.1 Sb01g048450.1 Sb09g006380.1 Sb03g006070.1 Sb08g004270.1 Sb04g017400.1 Sb03g009170.1 Sb04g001930.1 Sb09g004370.1 Sb03g037870.1 Sb05g018870.1 Sb01g043020.1 Sb01g010930.1 Sb01g043020.2 Sb01g032950.1 Sb06g015020.2 Sb06g015020.1 Sb01g032990.1 Sb03g045240.1 Sb01g042750.1 Sb01g048450.3 Sb06g015020.4 Sb01g037440.2 Sb06g032800.1 Sb02g028630.1 Sb03g04…
GO:0048523	P	negative regulation of cellular process	118	1793	898	26245	2.1e-10	2.5e-08	Sb06g017490.1 Sb06g014420.1 Sb07g004890.1 Sb03g006060.1 Sb03g009170.1 Sb03g010990.1 Sb06g011641.1 Sb08g005200.1 Sb05g019540.1 Sb05g019540.2 Sb02g029780.1 Sb06g029600.1 Sb02g029840.1 Sb01g027860.1 Sb03g034850.1 Sb03g034850.2 Sb06g029570.1 Sb03g037640.1 Sb07g024900.1 Sb06g029550.1 Sb01g046910.1 Sb02g024730.1 Sb01g044870.1 Sb04g000330.1 Sb01g039890.1 Sb07g004890.2 Sb03g030500.1 Sb07g025030.1 Sb01g04…
GO:0000022	P	mitotic spindle elongation	25	1793	66	26245	3.1e-10	3.7e-08	Sb01g030580.1 Sb07g001980.1 Sb02g043840.1 Sb08g013390.1 Sb01g036250.1 Sb04g003410.1 Sb03g007840.1 Sb01g033750.1 Sb01g019770.1 Sb01g047510.1 Sb08g018650.1 Sb07g024200.1 Sb08g018650.2 Sb07g027980.2 Sb03g003250.1 Sb07g027980.1 Sb02g009810.1 Sb04g026920.1 Sb02g029400.1 Sb02g029380.1 Sb07g024210.1 Sb01g019840.1 Sb09g006460.1 Sb04g036030.1 Sb04g036970.1
GO:0000267	C	cell fraction	65	1793	383	26245	5.3e-10	1.7e-08	Sb03g001240.1 Sb01g046840.1 Sb03g001240.3 Sb03g001240.2 Sb02g034490.3 Sb02g034490.2 Sb02g034490.1 Sb0525s002010.1 Sb08g004270.1 Sb01g047560.1 Sb02g043940.1 Sb05g002770.1 Sb01g010550.1 Sb06g011300.1 Sb01g004840.1 Sb08g017220.1 Sb07g025100.1 Sb02g028210.1 Sb06g015020.3 Sb06g015020.2 Sb01g019490.1 Sb02g033430.1 Sb01g003290.2 Sb01g003290.1 Sb06g032800.1 Sb09g004730.1 Sb09g004730.2 Sb01g039740.1 Sb04g…
GO:0031967	C	organelle envelope	103	1793	761	26245	7.3e-10	2.2e-08	Sb09g004420.1 Sb01g006750.1 Sb07g004890.2 Sb07g004890.1 Sb02g038750.1 Sb01g043700.1 Sb08g017600.1 Sb01g045330.1 Sb01g004480.1 Sb02g024870.1 Sb01g039910.1 Sb07g023320.1 Sb04g036240.1 Sb08g018820.1 Sb01g043060.1 Sb01g000990.1 Sb01g048410.1 Sb04g023240.1 Sb09g001600.1 Sb04g032470.1 Sb01g002230.1 Sb01g041460.3 Sb01g041460.2 Sb01g041460.1 Sb08g020810.1 Sb04g002150.1 Sb06g014720.1 Sb02g020260.1 Sb01g00…
GO:0051443	P	positive regulation of ubiquitin-protein ligase activity	26	1793	77	26245	1e-09	1.2e-07	Sb02g040990.1 Sb01g045210.1 Sb02g043840.1 Sb04g003410.1 Sb05g024560.1 Sb01g033750.1 Sb02g029840.1 Sb01g027860.2 Sb01g027860.1 Sb03g037640.1 Sb07g024900.1 Sb01g046910.1 Sb03g010550.1 Sb04g007170.1 Sb03g037645.1 Sb04g026920.1 Sb02g029260.1 Sb03g030500.1 Sb01g011260.1 Sb03g030840.1 Sb04g032980.1 Sb07g025030.1 Sb01g041330.1 Sb04g006830.1 Sb02g007210.1 Sb01g026350.1
GO:0031975	C	envelope	104	1793	780	26245	1.3e-09	3.7e-08	Sb09g004420.1 Sb01g006750.1 Sb07g004890.2 Sb07g004890.1 Sb02g038750.1 Sb01g043700.1 Sb08g017600.1 Sb01g045330.1 Sb01g004480.1 Sb02g024870.1 Sb01g039910.1 Sb07g023320.1 Sb04g036240.1 Sb08g018820.1 Sb01g043060.1 Sb01g000990.1 Sb01g048410.1 Sb04g023240.1 Sb09g001600.1 Sb04g032470.1 Sb01g002230.1 Sb01g041460.3 Sb01g041460.2 Sb01g041460.1 Sb08g020810.1 Sb04g002150.1 Sb06g014720.1 Sb02g020260.1 Sb01g00…
GO:0032268	P	regulation of cellular protein metabolic process	49	1793	252	26245	1.5e-09	1.8e-07	Sb02g008640.1 Sb01g038080.3 Sb01g008480.1 Sb02g040990.1 Sb04g003550.1 Sb01g011260.1 Sb02g004110.1 Sb01g046430.1 Sb02g034670.1 Sb01g045090.1 Sb04g003390.1 Sb02g043840.1 Sb04g003410.1 Sb05g024560.1 Sb08g014280.1 Sb01g045210.1 Sb01g033750.1 Sb01g037380.1 Sb02g029840.1 Sb08g020580.1 Sb01g027860.2 Sb01g027860.1 Sb03g037640.1 Sb07g024900.1 Sb01g046910.1 Sb03g027840.1 Sb01g038080.2 Sb03g010550.1 Sb04g00…
GO:0051351	P	positive regulation of ligase activity	26	1793	79	26245	1.6e-09	1.9e-07	Sb02g040990.1 Sb01g045210.1 Sb02g043840.1 Sb04g003410.1 Sb05g024560.1 Sb01g033750.1 Sb02g029840.1 Sb01g027860.2 Sb01g027860.1 Sb03g037640.1 Sb07g024900.1 Sb01g046910.1 Sb03g010550.1 Sb04g007170.1 Sb03g037645.1 Sb04g026920.1 Sb02g029260.1 Sb03g030500.1 Sb01g011260.1 Sb03g030840.1 Sb04g032980.1 Sb07g025030.1 Sb01g041330.1 Sb04g006830.1 Sb02g007210.1 Sb01g026350.1
GO:0043170	P	macromolecule metabolic process	828	1793	10245	26245	1.6e-09	1.9e-07	Sb03g042500.1 Sb01g003780.1 Sb02g034490.3 Sb02g034490.2 Sb02g034490.1 Sb08g005080.1 Sb06g014420.1 Sb02g003030.1 Sb04g023180.1 Sb02g030870.1 Sb07g028940.1 Sb02g033960.2 Sb04g024790.1 Sb02g033960.1 Sb04g008740.2 Sb09g001110.1 Sb07g023900.1 Sb01g048570.1 Sb04g001740.1 Sb03g000480.1 Sb05g019540.2 Sb04g028550.1 Sb08g001870.1 Sb08g001800.1 Sb01g019610.2 Sb09g002225.1 Sb06g029950.1 Sb03g034850.1 Sb03g03…
GO:0051437	P	positive regulation of ubiquitin-protein ligase activity during mitotic cell cycle	25	1793	73	26245	1.7e-09	1.9e-07	Sb02g040990.1 Sb01g045210.1 Sb02g043840.1 Sb04g003410.1 Sb05g024560.1 Sb01g033750.1 Sb02g029840.1 Sb01g027860.2 Sb01g027860.1 Sb03g037640.1 Sb07g024900.1 Sb01g046910.1 Sb03g010550.1 Sb04g007170.1 Sb03g037645.1 Sb04g026920.1 Sb02g029260.1 Sb03g030500.1 Sb01g011260.1 Sb04g032980.1 Sb07g025030.1 Sb01g041330.1 Sb04g006830.1 Sb02g007210.1 Sb01g026350.1
GO:0048522	P	positive regulation of cellular process	85	1793	590	26245	1.7e-09	1.9e-07	Sb09g003820.1 Sb08g003670.1 Sb03g043995.1 Sb01g028740.1 Sb02g022290.1 Sb02g040990.1 Sb09g006380.1 Sb07g019400.1 Sb03g037600.1 Sb01g007120.1 Sb07g025000.1 Sb08g019700.1 Sb01g039740.1 Sb09g003450.1 Sb04g006970.1 Sb01g014720.1 Sb02g033960.2 Sb09g006420.1 Sb02g033960.1 Sb01g016830.1 Sb04g003410.1 Sb03g001440.1 Sb05g024560.1 Sb01g003290.2 Sb09g000330.1 Sb01g003290.1 Sb03g044680.2 Sb07g014940.1 Sb06g01…
GO:0022627	C	cytosolic small ribosomal subunit	31	1793	113	26245	1.9e-09	5.5e-08	Sb07g001670.1 Sb05g027730.1 Sb02g004110.1 Sb04g021820.1 Sb04g028530.1 Sb07g004290.1 Sb02g039270.1 Sb06g016800.1 Sb07g021830.1 Sb08g001870.1 Sb02g039650.2 Sb02g038365.1 Sb02g038380.1 Sb02g039650.1 Sb07g001620.1 Sb07g027370.1 Sb02g039260.2 Sb02g039260.1 Sb01g032280.2 Sb07g025000.1 Sb08g015010.1 Sb07g027980.2 Sb07g027980.1 Sb01g032280.1 Sb03g009210.1 Sb08g016310.1 Sb01g040570.1 Sb05g001680.1 Sb03g01…
GO:0034645	P	cellular macromolecule biosynthetic process	421	1793	4668	26245	2.6e-09	2.9e-07	Sb01g003780.1 Sb04g028550.1 Sb08g005080.1 Sb06g014420.1 Sb02g030870.1 Sb04g024790.1 Sb09g001110.1 Sb05g019540.1 Sb05g019540.2 Sb08g000280.2 Sb08g001870.1 Sb08g001800.1 Sb09g002225.1 Sb03g034850.1 Sb03g034850.2 Sb02g024730.1 Sb06g025790.1 Sb02g004020.1 Sb02g043350.1 Sb06g002020.1 Sb02g029400.1 Sb01g002230.1 Sb06g002000.1 Sb05g015800.1 Sb02g031930.1 Sb02g025080.1 Sb02g022290.1 Sb09g006380.1 Sb04g03…
GO:0031324	P	negative regulation of cellular metabolic process	75	1793	497	26245	2.7e-09	3e-07	Sb02g008640.1 Sb06g017490.1 Sb03g030500.1 Sb06g014420.1 Sb05g014470.2 Sb02g040990.1 Sb01g004040.1 Sb01g011260.1 Sb06g029630.1 Sb07g019330.1 Sb04g021820.1 Sb01g046430.1 Sb03g030740.1 Sb03g039630.1 Sb03g010990.1 Sb01g045210.1 Sb07g000565.1 Sb06g011641.1 Sb08g005190.1 Sb02g022090.1 Sb05g014470.1 Sb02g022640.1 Sb08g005200.1 Sb04g003410.1 Sb06g029540.2 Sb05g019540.1 Sb01g039890.1 Sb05g024560.1 Sb05g01…
GO:0044425	C	membrane part	300	1793	3110	26245	2.8e-09	8e-08	Sb01g044010.1 Sb02g011160.1 Sb03g036090.1 Sb01g032970.1 Sb01g036190.1 Sb02g034490.2 Sb02g034490.1 Sb08g004270.1 Sb02g013040.1 Sb07g004890.2 Sb07g004890.1 Sb02g038750.1 Sb03g009170.1 Sb01g043700.1 Sb02g004200.1 Sb07g024370.1 Sb06g027500.1 Sb03g004730.1 Sb01g035130.1 Sb07g024370.2 Sb01g010930.1 Sb01g048570.1 Sb01g050330.1 Sb02g037410.2 Sb01g037440.2 Sb02g035490.1 Sb07g023460.1 Sb02g034490.3 Sb06g03…
GO:0031145	P	anaphase-promoting complex-dependent proteasomal ubiquitin-dependent protein catabolic process	25	1793	76	26245	3.4e-09	3.6e-07	Sb02g040990.1 Sb01g045210.1 Sb02g043840.1 Sb04g003410.1 Sb05g024560.1 Sb01g033750.1 Sb02g029840.1 Sb01g027860.2 Sb01g027860.1 Sb03g037640.1 Sb07g024900.1 Sb01g046910.1 Sb03g010550.1 Sb04g007170.1 Sb03g037645.1 Sb04g026920.1 Sb02g029260.1 Sb03g030500.1 Sb01g011260.1 Sb04g032980.1 Sb07g025030.1 Sb01g041330.1 Sb04g006830.1 Sb02g007210.1 Sb01g026350.1
GO:0007242	P	intracellular signaling cascade	161	1793	1430	26245	3.5e-09	3.8e-07	Sb04g033160.1 Sb08g003300.1 Sb04g028550.1 Sb04g026900.1 Sb08g005080.1 Sb06g014420.1 Sb03g006060.1 Sb03g043170.1 Sb04g006970.1 Sb02g033960.2 Sb03g037580.1 Sb02g033960.1 Sb01g044130.1 Sb08g005200.1 Sb01g010930.1 Sb01g048570.1 Sb05g019540.1 Sb01g028750.1 Sb07g021330.1 Sb05g019540.2 Sb02g029780.1 Sb01g011020.1 Sb01g001390.3 Sb03g005360.1 Sb03g025350.1 Sb03g035842.1 Sb09g002320.1 Sb04g030250.1 Sb02g00…
GO:0051186	P	cofactor metabolic process	70	1793	452	26245	3.6e-09	3.8e-07	Sb02g020260.1 Sb06g025070.2 Sb06g025070.1 Sb08g003300.1 Sb01g010070.1 Sb04g028550.1 Sb05g004590.1 Sb02g029470.1 Sb02g027900.1 Sb03g006130.1 Sb01g045920.2 Sb04g026360.1 Sb04g023180.1 Sb01g045920.1 Sb01g006680.2 Sb01g006680.3 Sb01g006680.1 Sb01g029060.1 Sb04g028050.1 Sb06g022060.1 Sb05g005270.1 Sb03g013290.1 Sb06g033030.1 Sb07g023910.2 Sb03g029840.2 Sb01g043660.2 Sb01g043660.1 Sb04g022900.1 Sb07g00…
GO:0042175	C	nuclear envelope-endoplasmic reticulum network	56	1793	322	26245	3.9e-09	1.1e-07	Sb01g032970.1 Sb06g001960.1 Sb03g043710.1 Sb01g048450.1 Sb09g006380.1 Sb03g006070.1 Sb08g004270.1 Sb04g017400.1 Sb07g004890.2 Sb07g004890.1 Sb07g025350.1 Sb03g009170.1 Sb04g001930.1 Sb09g004370.1 Sb03g037870.1 Sb05g018870.1 Sb01g043020.1 Sb01g010930.1 Sb01g043020.2 Sb01g032950.1 Sb06g015020.2 Sb06g015020.1 Sb01g032990.1 Sb03g045240.1 Sb01g048450.3 Sb06g015020.4 Sb01g037440.2 Sb06g032800.1 Sb02g02…
GO:0009059	P	macromolecule biosynthetic process	423	1793	4721	26245	5.1e-09	5.3e-07	Sb01g003780.1 Sb04g028550.1 Sb08g005080.1 Sb06g014420.1 Sb02g030870.1 Sb04g024790.1 Sb09g001110.1 Sb05g019540.1 Sb05g019540.2 Sb08g000280.2 Sb08g001870.1 Sb08g001800.1 Sb09g002225.1 Sb03g034850.1 Sb03g034850.2 Sb02g024730.1 Sb06g025790.1 Sb02g004020.1 Sb02g043350.1 Sb06g002020.1 Sb02g029400.1 Sb01g002230.1 Sb06g002000.1 Sb05g015800.1 Sb02g031930.1 Sb02g025080.1 Sb02g022290.1 Sb09g006380.1 Sb04g03…
GO:0051436	P	negative regulation of ubiquitin-protein ligase activity during mitotic cell cycle	25	1793	78	26245	5.2e-09	5.3e-07	Sb02g040990.1 Sb01g045210.1 Sb02g043840.1 Sb04g003410.1 Sb05g024560.1 Sb01g033750.1 Sb02g029840.1 Sb01g027860.2 Sb01g027860.1 Sb03g037640.1 Sb07g024900.1 Sb01g046910.1 Sb03g010550.1 Sb04g007170.1 Sb03g037645.1 Sb04g026920.1 Sb02g029260.1 Sb03g030500.1 Sb01g011260.1 Sb04g032980.1 Sb07g025030.1 Sb01g041330.1 Sb04g006830.1 Sb02g007210.1 Sb01g026350.1
GO:0007052	P	mitotic spindle organization	38	1793	172	26245	5.5e-09	5.6e-07	Sb04g036970.1 Sb03g001570.1 Sb01g004040.1 Sb09g006460.1 Sb09g004420.1 Sb06g016660.1 Sb07g001980.1 Sb02g043840.1 Sb01g005570.1 Sb01g036250.1 Sb04g003410.1 Sb03g007840.1 Sb01g033750.1 Sb01g019770.1 Sb01g047510.1 Sb08g013390.1 Sb08g018650.1 Sb07g024200.1 Sb08g018650.2 Sb02g001450.1 Sb04g035610.1 Sb01g044870.1 Sb07g027980.2 Sb03g003250.1 Sb07g027980.1 Sb02g009810.1 Sb04g026920.1 Sb02g028540.1 Sb02g02…
GO:0009570	C	chloroplast stroma	34	1793	142	26245	6.2e-09	1.7e-07	Sb07g002060.1 Sb05g004590.1 Sb03g008050.1 Sb07g000600.1 Sb01g010280.1 Sb06g018880.3 Sb06g018880.2 Sb04g026880.1 Sb07g028940.1 Sb06g018880.1 Sb06g018880.6 Sb06g018880.4 Sb06g018880.5 Sb01g028470.1 Sb01g019850.1 Sb01g044130.1 Sb03g000480.1 Sb03g042840.1 Sb07g000610.1 Sb07g021070.1 Sb01g047500.1 Sb08g016560.1 Sb04g034340.1 Sb05g003480.1 Sb01g015580.1 Sb08g007750.1 Sb05g013160.1 Sb07g000620.1 Sb09g00…
GO:0051352	P	negative regulation of ligase activity	25	1793	79	26245	6.4e-09	6.4e-07	Sb02g040990.1 Sb01g045210.1 Sb02g043840.1 Sb04g003410.1 Sb05g024560.1 Sb01g033750.1 Sb02g029840.1 Sb01g027860.2 Sb01g027860.1 Sb03g037640.1 Sb07g024900.1 Sb01g046910.1 Sb03g010550.1 Sb04g007170.1 Sb03g037645.1 Sb04g026920.1 Sb02g029260.1 Sb03g030500.1 Sb01g011260.1 Sb04g032980.1 Sb07g025030.1 Sb01g041330.1 Sb04g006830.1 Sb02g007210.1 Sb01g026350.1
GO:0051444	P	negative regulation of ubiquitin-protein ligase activity	25	1793	79	26245	6.4e-09	6.4e-07	Sb02g040990.1 Sb01g045210.1 Sb02g043840.1 Sb04g003410.1 Sb05g024560.1 Sb01g033750.1 Sb02g029840.1 Sb01g027860.2 Sb01g027860.1 Sb03g037640.1 Sb07g024900.1 Sb01g046910.1 Sb03g010550.1 Sb04g007170.1 Sb03g037645.1 Sb04g026920.1 Sb02g029260.1 Sb03g030500.1 Sb01g011260.1 Sb04g032980.1 Sb07g025030.1 Sb01g041330.1 Sb04g006830.1 Sb02g007210.1 Sb01g026350.1
GO:0019685	P	photosynthesis, dark reaction	19	1793	44	26245	7.5e-09	7.4e-07	Sb09g005230.1 Sb04g030950.1 Sb05g003480.1 Sb06g033030.1 Sb03g039480.2 Sb01g045920.2 Sb04g004690.1 Sb04g004690.2 Sb03g039480.1 Sb03g040100.1 Sb01g045920.3 Sb01g045920.1 Sb06g018880.2 Sb06g018880.3 Sb04g030950.2 Sb06g018880.1 Sb06g018880.6 Sb06g018880.4 Sb06g018880.5
GO:0015935	C	small ribosomal subunit	32	1793	129	26245	8.3e-09	2.2e-07	Sb07g001670.1 Sb05g027730.1 Sb02g004110.1 Sb04g021820.1 Sb04g028530.1 Sb07g004290.1 Sb02g039270.1 Sb06g016800.1 Sb07g021830.1 Sb08g001870.1 Sb02g039650.2 Sb02g038365.1 Sb02g038380.1 Sb02g039650.1 Sb07g001620.1 Sb07g027370.1 Sb02g039260.2 Sb02g039260.1 Sb01g032280.2 Sb07g025000.1 Sb08g015010.1 Sb07g027980.2 Sb07g027980.1 Sb01g032280.1 Sb03g009210.1 Sb08g016310.1 Sb01g016780.1 Sb01g040570.1 Sb05g00…
GO:0005789	C	endoplasmic reticulum membrane	52	1793	294	26245	8.4e-09	2.2e-07	Sb01g032970.1 Sb06g001960.1 Sb03g043710.1 Sb01g048450.1 Sb09g006380.1 Sb03g006070.1 Sb08g004270.1 Sb04g017400.1 Sb03g009170.1 Sb04g001930.1 Sb03g037870.1 Sb05g018870.1 Sb01g043020.1 Sb01g010930.1 Sb01g043020.2 Sb01g032950.1 Sb06g015020.2 Sb06g015020.1 Sb01g032990.1 Sb03g045240.1 Sb01g048450.3 Sb06g015020.4 Sb01g037440.2 Sb06g032800.1 Sb02g028630.1 Sb03g044700.1 Sb08g003370.1 Sb02g005080.1 Sb02g00…
GO:0050794	P	regulation of cellular process	492	1793	5663	26245	8.8e-09	8.5e-07	Sb03g030950.1 Sb02g034490.3 Sb02g034490.2 Sb02g034490.1 Sb08g005080.1 Sb06g014420.1 Sb02g003030.1 Sb02g030870.1 Sb02g033960.2 Sb02g033960.1 Sb09g001110.1 Sb01g048570.1 Sb04g001740.1 Sb01g028750.1 Sb05g019540.2 Sb04g028550.1 Sb08g000280.1 Sb01g011020.1 Sb09g004420.1 Sb09g002225.1 Sb03g034850.1 Sb03g034850.2 Sb06g029570.1 Sb06g029550.1 Sb01g005280.1 Sb01g046910.1 Sb02g024730.1 Sb02g043350.1 Sb01g05…
GO:0009964	P	negative regulation of flavonoid biosynthetic process	12	1793	13	26245	1.1e-08	1e-06	Sb06g029540.3 Sb06g029540.2 Sb06g029560.1 Sb06g029550.1 Sb06g029600.1 Sb06g029620.1 Sb06g029630.1 Sb06g029590.1 Sb06g029540.1 Sb06g029610.1 Sb06g029580.1 Sb06g029570.1
GO:0022402	P	cell cycle process	99	1793	765	26245	1.2e-08	1.2e-06	Sb09g004420.1 Sb07g004890.2 Sb07g004890.1 Sb01g036250.1 Sb06g011641.1 Sb09g001110.1 Sb06g010020.1 Sb02g029840.1 Sb01g027860.2 Sb01g027860.1 Sb03g037640.1 Sb07g024900.1 Sb08g018650.1 Sb04g021130.1 Sb01g046910.1 Sb01g044870.1 Sb06g014670.1 Sb04g000330.1 Sb02g009810.1 Sb02g043840.1 Sb03g030500.1 Sb02g034260.1 Sb01g041330.1 Sb02g032960.1 Sb06g016660.1 Sb09g006380.1 Sb04g036970.1 Sb01g019930.1 Sb01g00…
GO:0051438	P	regulation of ubiquitin-protein ligase activity	26	1793	89	26245	1.3e-08	1.2e-06	Sb02g040990.1 Sb01g045210.1 Sb02g043840.1 Sb04g003410.1 Sb05g024560.1 Sb01g033750.1 Sb02g029840.1 Sb01g027860.2 Sb01g027860.1 Sb03g037640.1 Sb07g024900.1 Sb01g046910.1 Sb03g010550.1 Sb04g007170.1 Sb03g037645.1 Sb04g026920.1 Sb02g029260.1 Sb03g030500.1 Sb01g011260.1 Sb03g030840.1 Sb04g032980.1 Sb07g025030.1 Sb01g041330.1 Sb04g006830.1 Sb02g007210.1 Sb01g026350.1
GO:0009719	P	response to endogenous stimulus	186	1793	1755	26245	1.3e-08	1.2e-06	Sb06g017490.1 Sb04g003480.1 Sb04g028550.1 Sb04g026900.1 Sb06g002160.1 Sb08g005080.1 Sb06g014420.1 Sb01g034480.1 Sb03g006060.1 Sb03g043170.1 Sb01g042260.1 Sb04g006970.1 Sb01g042260.3 Sb05g004610.1 Sb05g020400.1 Sb06g022280.1 Sb08g005200.1 Sb01g010930.1 Sb01g048570.1 Sb05g019540.1 Sb01g028750.1 Sb07g021330.1 Sb01g010070.1 Sb02g029780.1 Sb01g011020.1 Sb03g032530.1 Sb07g022730.1 Sb08g005190.1 Sb03g03…
GO:0051287	F	NAD or NADH binding	29	1793	110	26245	1.3e-08	3.3e-06	Sb03g047200.1 Sb06g018880.2 Sb06g018880.3 Sb06g030920.1 Sb06g018880.1 Sb06g018880.6 Sb06g018880.4 Sb06g018880.5 Sb03g037870.1 Sb04g000320.1 Sb04g000320.2 Sb04g000320.3 Sb04g025120.1 Sb04g037050.1 Sb02g041180.1 Sb02g041180.3 Sb02g041180.2 Sb02g033920.1 Sb01g007580.2 Sb01g007580.3 Sb01g007580.1 Sb01g007580.4 Sb01g007580.5 Sb09g001600.1 Sb07g002220.2 Sb07g002220.3 Sb07g002220.1 Sb07g002220.4 Sb01g01…
GO:0019253	P	reductive pentose-phosphate cycle	18	1793	41	26245	1.5e-08	1.4e-06	Sb09g005230.1 Sb04g030950.1 Sb05g003480.1 Sb03g039480.1 Sb03g039480.2 Sb01g045920.2 Sb04g004690.1 Sb04g004690.2 Sb03g040100.1 Sb01g045920.3 Sb01g045920.1 Sb06g018880.2 Sb06g018880.3 Sb04g030950.2 Sb06g018880.1 Sb06g018880.6 Sb06g018880.4 Sb06g018880.5
GO:0043161	P	proteasomal ubiquitin-dependent protein catabolic process	33	1793	141	26245	1.7e-08	1.5e-06	Sb03g044480.1 Sb01g046840.1 Sb02g040990.1 Sb01g011260.1 Sb06g014420.1 Sb01g045210.1 Sb02g043840.1 Sb04g003410.1 Sb05g024560.1 Sb01g033750.1 Sb02g029840.1 Sb01g027860.2 Sb01g027860.1 Sb07g025030.1 Sb03g037640.1 Sb07g024900.1 Sb01g046910.1 Sb02g004360.1 Sb03g010550.1 Sb04g007170.1 Sb01g017905.1 Sb03g037645.1 Sb04g026920.1 Sb05g021030.1 Sb03g030500.1 Sb01g040110.1 Sb04g032980.1 Sb06g027810.1 Sb01g04…
GO:0043232	C	intracellular non-membrane-bounded organelle	216	1793	2124	26245	1.7e-08	4.4e-07	Sb07g006970.1 Sb01g003780.1 Sb02g035620.1 Sb03g044290.1 Sb06g031960.1 Sb07g004890.2 Sb07g004890.1 Sb03g010990.1 Sb07g001980.1 Sb07g024210.1 Sb06g011641.1 Sb01g027760.1 Sb04g028530.1 Sb03g043450.1 Sb06g016285.1 Sb06g016800.1 Sb03g037370.1 Sb08g001870.1 Sb06g028230.1 Sb03g032530.1 Sb09g004420.1 Sb09g002225.1 Sb02g036270.1 Sb04g024500.1 Sb07g024900.1 Sb08g018650.1 Sb06g020500.1 Sb03g035842.1 Sb06g02…
GO:0043228	C	non-membrane-bounded organelle	216	1793	2124	26245	1.7e-08	4.4e-07	Sb07g006970.1 Sb01g003780.1 Sb02g035620.1 Sb03g044290.1 Sb06g031960.1 Sb07g004890.2 Sb07g004890.1 Sb03g010990.1 Sb07g001980.1 Sb07g024210.1 Sb06g011641.1 Sb01g027760.1 Sb04g028530.1 Sb03g043450.1 Sb06g016285.1 Sb06g016800.1 Sb03g037370.1 Sb08g001870.1 Sb06g028230.1 Sb03g032530.1 Sb09g004420.1 Sb09g002225.1 Sb02g036270.1 Sb04g024500.1 Sb07g024900.1 Sb08g018650.1 Sb06g020500.1 Sb03g035842.1 Sb06g02…
GO:0050789	P	regulation of biological process	552	1793	6509	26245	1.8e-08	1.6e-06	Sb03g030950.1 Sb02g034490.3 Sb02g034490.2 Sb02g034490.1 Sb08g005080.1 Sb06g014420.1 Sb02g003030.1 Sb02g030870.1 Sb07g028940.1 Sb02g033960.2 Sb02g033960.1 Sb09g001110.1 Sb01g048570.1 Sb04g001740.1 Sb01g028750.1 Sb05g019540.2 Sb04g028550.1 Sb08g000280.1 Sb01g011020.1 Sb09g004420.1 Sb09g002225.1 Sb03g034850.1 Sb03g034850.2 Sb06g029570.1 Sb06g029550.1 Sb01g005280.1 Sb01g046910.1 Sb02g024730.1 Sb01g04…
GO:0051439	P	regulation of ubiquitin-protein ligase activity during mitotic cell cycle	25	1793	84	26245	1.8e-08	1.6e-06	Sb02g040990.1 Sb01g045210.1 Sb02g043840.1 Sb04g003410.1 Sb05g024560.1 Sb01g033750.1 Sb02g029840.1 Sb01g027860.2 Sb01g027860.1 Sb03g037640.1 Sb07g024900.1 Sb01g046910.1 Sb03g010550.1 Sb04g007170.1 Sb03g037645.1 Sb04g026920.1 Sb02g029260.1 Sb03g030500.1 Sb01g011260.1 Sb04g032980.1 Sb07g025030.1 Sb01g041330.1 Sb04g006830.1 Sb02g007210.1 Sb01g026350.1
GO:0009521	C	photosystem	29	1793	112	26245	1.8e-08	4.6e-07	Sb07g002060.1 Sb02g002960.1 Sb02g027900.1 Sb03g027030.1 Sb02g032090.1 Sb03g004560.1 Sb03g036090.1 Sb02g037410.2 Sb02g037410.3 Sb02g037410.1 Sb07g021260.1 Sb07g021260.3 Sb07g021260.2 Sb02g036270.1 Sb08g005300.1 Sb08g005300.2 Sb07g005660.1 Sb03g028010.1 Sb03g028010.3 Sb03g028010.2 Sb02g002690.1 Sb03g004730.1 Sb01g015400.1 Sb03g027040.1 Sb03g041100.1 Sb02g032040.1 Sb05g007070.1 Sb04g004770.1 Sb02g03…
GO:0051340	P	regulation of ligase activity	26	1793	91	26245	1.9e-08	1.7e-06	Sb02g040990.1 Sb01g045210.1 Sb02g043840.1 Sb04g003410.1 Sb05g024560.1 Sb01g033750.1 Sb02g029840.1 Sb01g027860.2 Sb01g027860.1 Sb03g037640.1 Sb07g024900.1 Sb01g046910.1 Sb03g010550.1 Sb04g007170.1 Sb03g037645.1 Sb04g026920.1 Sb02g029260.1 Sb03g030500.1 Sb01g011260.1 Sb03g030840.1 Sb04g032980.1 Sb07g025030.1 Sb01g041330.1 Sb04g006830.1 Sb02g007210.1 Sb01g026350.1
GO:0006413	P	translational initiation	28	1793	105	26245	1.9e-08	1.7e-06	Sb02g017910.1 Sb04g003550.1 Sb02g017910.2 Sb02g004110.1 Sb01g045090.1 Sb04g003390.1 Sb06g021850.1 Sb07g001980.1 Sb08g014280.1 Sb02g031020.1 Sb03g007840.1 Sb06g011300.1 Sb01g036250.1 Sb08g013390.1 Sb02g036590.1 Sb02g000830.2 Sb03g003250.1 Sb02g000830.1 Sb01g007500.2 Sb03g021116.1 Sb01g007500.1 Sb04g038330.1 Sb05g015800.1 Sb07g022630.1 Sb07g025460.1 Sb01g038080.1 Sb01g038080.3 Sb01g038080.2
GO:0010498	P	proteasomal protein catabolic process	33	1793	142	26245	1.9e-08	1.7e-06	Sb03g044480.1 Sb01g046840.1 Sb02g040990.1 Sb01g011260.1 Sb06g014420.1 Sb01g045210.1 Sb02g043840.1 Sb04g003410.1 Sb05g024560.1 Sb01g033750.1 Sb02g029840.1 Sb01g027860.2 Sb01g027860.1 Sb07g025030.1 Sb03g037640.1 Sb07g024900.1 Sb01g046910.1 Sb02g004360.1 Sb03g010550.1 Sb04g007170.1 Sb01g017905.1 Sb03g037645.1 Sb04g026920.1 Sb05g021030.1 Sb03g030500.1 Sb01g040110.1 Sb04g032980.1 Sb06g027810.1 Sb01g04…
GO:0010467	P	gene expression	424	1793	4800	26245	2.5e-08	2.2e-06	Sb01g003780.1 Sb04g028550.1 Sb08g005080.1 Sb06g014420.1 Sb02g030870.1 Sb04g008740.2 Sb04g028530.1 Sb05g019540.1 Sb05g019540.2 Sb08g000280.2 Sb08g001870.1 Sb08g001800.1 Sb09g002225.1 Sb06g029950.1 Sb03g034850.1 Sb03g034850.2 Sb02g024730.1 Sb06g025790.1 Sb02g004020.1 Sb02g043350.1 Sb06g002020.1 Sb06g015440.1 Sb02g029400.1 Sb06g002000.1 Sb05g015800.1 Sb02g031930.1 Sb02g025080.1 Sb02g022290.1 Sb09g00…
GO:0009790	P	embryonic development	179	1793	1689	26245	2.5e-08	2.2e-06	Sb03g028420.1 Sb01g028795.1 Sb01g046840.1 Sb04g028550.1 Sb01g034480.1 Sb06g030400.1 Sb04g007170.1 Sb02g022770.1 Sb07g028940.1 Sb01g036250.1 Sb03g037580.1 Sb02g043840.1 Sb07g025100.1 Sb01g035130.1 Sb02g029780.1 Sb07g021830.1 Sb06g032800.1 Sb01g034870.1 Sb03g004580.1 Sb04g037680.1 Sb01g010390.1 Sb02g006330.1 Sb04g034340.1 Sb03g034000.1 Sb08g018650.2 Sb03g009770.2 Sb0199s002010.1 Sb07g020870.1 Sb04g…
GO:0010604	P	positive regulation of macromolecule metabolic process	47	1793	261	26245	2.7e-08	2.3e-06	Sb08g003670.1 Sb03g043995.1 Sb0013s009080.1 Sb02g022290.1 Sb02g040990.1 Sb04g006970.1 Sb01g045210.1 Sb02g043840.1 Sb04g003410.1 Sb05g024560.1 Sb07g014940.1 Sb06g013835.1 Sb01g033750.1 Sb02g029840.1 Sb09g002225.1 Sb07g019400.1 Sb03g029920.1 Sb02g024730.1 Sb01g027860.1 Sb03g037640.1 Sb07g024900.1 Sb01g046910.1 Sb0013s009050.1 Sb02g022280.1 Sb03g013260.1 Sb0013s009090.1 Sb09g003450.1 Sb03g010550.1 S…
GO:0005783	C	endoplasmic reticulum	125	1793	1070	26245	3.5e-08	8.5e-07	Sb03g042500.1 Sb01g046840.1 Sb03g036470.1 Sb08g004270.1 Sb03g009170.1 Sb07g028940.1 Sb01g048450.2 Sb09g004370.1 Sb06g016990.1 Sb08g017750.1 Sb07g007640.1 Sb01g048570.1 Sb04g001930.1 Sb06g032800.1 Sb02g035000.2 Sb04g024500.1 Sb04g029920.2 Sb04g029920.1 Sb04g006850.1 Sb01g032970.1 Sb01g050330.1 Sb05g006150.2 Sb05g006150.1 Sb02g032960.1 Sb02g031930.1 Sb01g032960.1 Sb03g043710.1 Sb09g006380.1 Sb01g01…
GO:0048519	P	negative regulation of biological process	134	1793	1175	26245	4e-08	3.4e-06	Sb06g017490.1 Sb06g014420.1 Sb07g004890.1 Sb03g006060.1 Sb03g009170.1 Sb03g010990.1 Sb01g027860.2 Sb06g011641.1 Sb08g005200.1 Sb05g019540.1 Sb05g019540.2 Sb02g029780.1 Sb06g029600.1 Sb06g032800.1 Sb02g029840.1 Sb01g027860.1 Sb03g034850.1 Sb03g034850.2 Sb06g029570.1 Sb03g037640.1 Sb07g024900.1 Sb06g029550.1 Sb01g046910.1 Sb02g024730.1 Sb01g044870.1 Sb04g000330.1 Sb01g039890.1 Sb07g004890.2 Sb02g03…
GO:0009966	P	regulation of signal transduction	52	1793	311	26245	4.3e-08	3.6e-06	Sb01g017030.1 Sb07g026900.1 Sb09g006380.1 Sb07g029150.1 Sb08g019700.1 Sb01g030580.1 Sb03g039630.1 Sb01g014720.1 Sb02g033960.2 Sb02g033960.1 Sb06g022060.1 Sb02g022090.1 Sb04g029080.2 Sb01g004970.1 Sb08g005200.1 Sb03g006060.1 Sb02g039390.1 Sb01g007120.1 Sb02g029780.1 Sb06g030660.1 Sb03g040410.1 Sb09g006420.1 Sb03g034000.1 Sb01g039740.1 Sb04g037810.1 Sb08g003370.1 Sb01g011020.1 Sb03g001440.1 Sb04g02…
GO:0009892	P	negative regulation of metabolic process	83	1793	622	26245	5.8e-08	4.8e-06	Sb02g008640.1 Sb06g017490.1 Sb03g030500.1 Sb05g014470.2 Sb02g040990.1 Sb01g004040.1 Sb01g011260.1 Sb06g029630.1 Sb07g019330.1 Sb04g021820.1 Sb01g046430.1 Sb03g030740.1 Sb03g039630.1 Sb03g022880.1 Sb03g010990.1 Sb01g045210.1 Sb07g000565.1 Sb06g011641.1 Sb08g005190.1 Sb02g022090.1 Sb05g014470.1 Sb02g022640.1 Sb08g005200.1 Sb04g003410.1 Sb01g035750.1 Sb05g019540.1 Sb01g039890.1 Sb05g024560.1 Sb05g01…
GO:0004298	F	threonine-type endopeptidase activity	15	1793	30	26245	6.4e-08	1.3e-05	Sb03g037645.1 Sb03g037640.1 Sb07g024900.1 Sb04g026920.1 Sb02g029260.1 Sb02g040990.1 Sb05g024560.1 Sb01g046910.1 Sb01g011260.1 Sb07g025030.1 Sb02g029840.1 Sb01g017905.1 Sb01g045210.1 Sb02g007210.1 Sb01g033750.1
GO:0070003	F	threonine-type peptidase activity	15	1793	30	26245	6.4e-08	1.3e-05	Sb03g037645.1 Sb03g037640.1 Sb07g024900.1 Sb04g026920.1 Sb02g029260.1 Sb02g040990.1 Sb05g024560.1 Sb01g046910.1 Sb01g011260.1 Sb07g025030.1 Sb02g029840.1 Sb01g017905.1 Sb01g045210.1 Sb02g007210.1 Sb01g033750.1
GO:0005839	C	proteasome core complex	15	1793	30	26245	6.4e-08	1.5e-06	Sb03g037645.1 Sb03g037640.1 Sb07g024900.1 Sb04g026920.1 Sb02g029260.1 Sb02g040990.1 Sb05g024560.1 Sb01g046910.1 Sb01g011260.1 Sb07g025030.1 Sb02g029840.1 Sb01g017905.1 Sb01g045210.1 Sb02g007210.1 Sb01g033750.1
GO:0007049	P	cell cycle	124	1793	1072	26245	6.5e-08	5.3e-06	Sb01g046840.1 Sb09g004420.1 Sb07g004890.2 Sb07g004890.1 Sb07g001980.1 Sb03g037580.1 Sb06g011641.1 Sb09g001110.1 Sb06g010020.1 Sb02g029840.1 Sb01g027860.2 Sb01g027860.1 Sb03g037640.1 Sb07g024900.1 Sb08g018650.1 Sb04g021130.1 Sb08g018650.2 Sb01g044870.1 Sb06g014670.1 Sb04g000330.1 Sb07g027060.1 Sb02g009810.1 Sb02g043840.1 Sb03g030500.1 Sb01g028810.1 Sb07g025030.1 Sb01g041330.1 Sb02g032960.1 Sb09g00…
GO:0015977	P	carbon fixation	19	1793	52	26245	6.5e-08	5.3e-06	Sb09g005230.1 Sb04g030950.1 Sb05g003480.1 Sb03g039480.1 Sb03g039480.2 Sb07g014960.1 Sb01g045920.2 Sb04g004690.1 Sb04g004690.2 Sb03g040100.1 Sb01g045920.3 Sb01g045920.1 Sb06g018880.2 Sb06g018880.3 Sb04g030950.2 Sb06g018880.1 Sb06g018880.6 Sb06g018880.4 Sb06g018880.5
GO:0046395	P	carboxylic acid catabolic process	37	1793	184	26245	7.2e-08	5.7e-06	Sb01g023750.5 Sb01g023750.4 Sb01g023750.1 Sb01g023750.3 Sb01g023750.2 Sb03g035220.1 Sb02g039010.1 Sb04g023180.1 Sb01g006680.2 Sb01g006680.3 Sb01g006680.1 Sb03g013790.1 Sb03g013790.2 Sb03g013790.3 Sb03g013290.1 Sb08g003440.1 Sb02g005200.1 Sb01g043660.2 Sb01g043660.1 Sb07g022990.1 Sb02g026140.1 Sb02g039240.1 Sb01g005960.1 Sb08g005210.1 Sb04g006620.2 Sb04g006620.1 Sb04g004720.1 Sb06g022750.1 Sb03g02…
GO:0016054	P	organic acid catabolic process	37	1793	184	26245	7.2e-08	5.7e-06	Sb01g023750.5 Sb01g023750.4 Sb01g023750.1 Sb01g023750.3 Sb01g023750.2 Sb03g035220.1 Sb02g039010.1 Sb04g023180.1 Sb01g006680.2 Sb01g006680.3 Sb01g006680.1 Sb03g013790.1 Sb03g013790.2 Sb03g013790.3 Sb03g013290.1 Sb08g003440.1 Sb02g005200.1 Sb01g043660.2 Sb01g043660.1 Sb07g022990.1 Sb02g026140.1 Sb02g039240.1 Sb01g005960.1 Sb08g005210.1 Sb04g006620.2 Sb04g006620.1 Sb04g004720.1 Sb06g022750.1 Sb03g02…
GO:0051082	F	unfolded protein binding	37	1793	184	26245	7.2e-08	1.4e-05	Sb04g032970.1 Sb03g042500.1 Sb02g035620.1 Sb01g013390.1 Sb01g000380.1 Sb07g028940.1 Sb09g001120.1 Sb02g028020.1 Sb06g015020.3 Sb06g015020.2 Sb06g015020.1 Sb06g015020.4 Sb03g044680.2 Sb03g044680.1 Sb01g020010.1 Sb08g016560.1 Sb07g022580.1 Sb02g001450.1 Sb04g035610.1 Sb04g021830.1 Sb06g024520.1 Sb08g018820.1 Sb09g000350.1 Sb07g028270.1 Sb05g022470.1 Sb01g017050.1 Sb03g036840.1 Sb02g007480.3 Sb01g00…
GO:0007051	P	spindle organization	39	1793	201	26245	7.3e-08	5.8e-06	Sb03g001570.1 Sb01g004040.1 Sb09g006460.1 Sb09g004420.1 Sb01g030580.1 Sb07g001980.1 Sb02g043840.1 Sb01g005570.1 Sb01g036250.1 Sb04g003410.1 Sb03g007840.1 Sb01g033750.1 Sb01g019770.1 Sb01g047510.1 Sb08g013390.1 Sb08g018650.1 Sb07g024200.1 Sb08g018650.2 Sb02g001450.1 Sb04g035610.1 Sb01g044870.1 Sb07g027980.2 Sb03g003250.1 Sb07g027980.1 Sb03g010440.1 Sb03g003510.1 Sb02g009810.1 Sb04g026920.1 Sb02g02…
GO:0019684	P	photosynthesis, light reaction	32	1793	144	26245	7.6e-08	6e-06	Sb07g023470.1 Sb07g000600.1 Sb03g039630.1 Sb02g027900.1 Sb02g022090.1 Sb03g027030.1 Sb02g032090.1 Sb03g004560.1 Sb02g037410.2 Sb02g037410.3 Sb02g037410.1 Sb07g021260.1 Sb07g021260.3 Sb07g021260.2 Sb02g036270.1 Sb08g005300.1 Sb07g000610.1 Sb08g005300.2 Sb03g033110.1 Sb01g039910.1 Sb07g005660.1 Sb03g026070.1 Sb07g000620.1 Sb02g036260.1 Sb01g039890.1 Sb02g002690.1 Sb01g015400.1 Sb03g027040.1 Sb03g04…
GO:0009651	P	response to salt stress	74	1793	536	26245	9.1e-08	7.1e-06	Sb03g006450.1 Sb03g039820.2 Sb04g008580.1 Sb03g039820.1 Sb04g028550.1 Sb04g027950.1 Sb02g026570.1 Sb01g038670.1 Sb01g028870.1 Sb08g003930.1 Sb03g047450.1 Sb08g019700.1 Sb08g005190.1 Sb05g002770.1 Sb02g030690.1 Sb07g022730.1 Sb01g014720.1 Sb06g022280.1 Sb09g003050.1 Sb03g001440.1 Sb01g028750.1 Sb01g010070.1 Sb01g007120.1 Sb06g027770.1 Sb09g003060.1 Sb08g004840.1 Sb04g004250.1 Sb01g011020.1 Sb03g03…
GO:0042579	C	microbody	40	1793	212	26245	9.7e-08	2.2e-06	Sb01g023750.5 Sb01g023750.4 Sb06g023730.1 Sb01g023750.1 Sb01g023750.3 Sb01g023750.2 Sb05g002770.1 Sb02g039010.1 Sb01g006680.3 Sb01g006680.2 Sb02g039240.1 Sb01g006680.1 Sb03g013790.1 Sb03g013790.2 Sb03g013790.3 Sb07g024320.1 Sb01g048570.1 Sb04g000320.1 Sb04g000320.2 Sb01g005960.1 Sb04g001930.1 Sb07g023460.1 Sb07g023460.2 Sb06g028670.1 Sb04g000320.3 Sb02g028630.1 Sb02g003120.1 Sb02g003120.3 Sb02g00…
GO:0005777	C	peroxisome	40	1793	212	26245	9.7e-08	2.2e-06	Sb01g023750.5 Sb01g023750.4 Sb06g023730.1 Sb01g023750.1 Sb01g023750.3 Sb01g023750.2 Sb05g002770.1 Sb02g039010.1 Sb01g006680.3 Sb01g006680.2 Sb02g039240.1 Sb01g006680.1 Sb03g013790.1 Sb03g013790.2 Sb03g013790.3 Sb07g024320.1 Sb01g048570.1 Sb04g000320.1 Sb04g000320.2 Sb01g005960.1 Sb04g001930.1 Sb07g023460.1 Sb07g023460.2 Sb06g028670.1 Sb04g000320.3 Sb02g028630.1 Sb02g003120.1 Sb02g003120.3 Sb02g00…
GO:0070727	P	cellular macromolecule localization	82	1793	623	26245	1.2e-07	9e-06	Sb06g028670.1 Sb05g004663.1 Sb01g046840.1 Sb03g025580.1 Sb02g029680.1 Sb02g039010.1 Sb08g007750.2 Sb07g004890.2 Sb07g004890.1 Sb04g031020.4 Sb04g031020.3 Sb04g036970.1 Sb04g031020.1 Sb03g036030.1 Sb01g004840.1 Sb04g008580.1 Sb02g007030.1 Sb07g008560.1 Sb01g035130.1 Sb01g043020.1 Sb01g003310.1 Sb01g043020.3 Sb01g043020.2 Sb01g050330.1 Sb02g039390.1 Sb07g026110.1 Sb04g033160.1 Sb09g004020.1 Sb04g00…
GO:0005740	C	mitochondrial envelope	62	1793	419	26245	1.2e-07	2.7e-06	Sb02g008640.1 Sb07g024370.1 Sb07g024370.2 Sb03g039820.1 Sb01g008560.1 Sb08g008360.1 Sb05g002770.1 Sb01g006750.1 Sb04g034260.1 Sb02g038750.1 Sb01g043700.1 Sb04g019020.1 Sb01g007710.1 Sb03g044130.1 Sb04g025540.1 Sb02g041030.1 Sb03g029120.1 Sb07g023490.1 Sb02g032870.1 Sb01g048410.1 Sb08g020810.1 Sb08g004840.1 Sb09g006480.1 Sb08g017600.1 Sb01g004480.1 Sb04g025120.1 Sb02g041180.1 Sb04g020630.1 Sb02g02…
GO:0009725	P	response to hormone stimulus	168	1793	1601	26245	1.3e-07	9.8e-06	Sb06g017490.1 Sb04g003480.1 Sb04g028550.1 Sb04g026900.1 Sb06g002160.1 Sb06g014420.1 Sb01g034480.1 Sb03g006060.1 Sb03g043170.1 Sb01g042260.1 Sb04g006970.1 Sb01g042260.3 Sb05g004610.1 Sb05g020400.1 Sb06g022280.1 Sb08g005200.1 Sb01g010930.1 Sb01g048570.1 Sb05g019540.1 Sb01g028750.1 Sb01g010070.1 Sb02g029780.1 Sb01g011020.1 Sb03g032530.1 Sb07g022730.1 Sb03g034850.1 Sb03g034850.2 Sb03g009770.3 Sb06g00…
GO:0043085	P	positive regulation of catalytic activity	33	1793	156	26245	1.3e-07	9.9e-06	Sb01g046840.1 Sb08g003300.1 Sb03g036560.1 Sb02g040990.1 Sb01g045210.1 Sb02g043840.1 Sb04g003410.1 Sb05g024560.1 Sb03g040410.1 Sb01g033750.1 Sb02g029840.1 Sb01g027860.2 Sb01g027860.1 Sb01g016830.1 Sb03g037640.1 Sb07g024900.1 Sb01g046910.1 Sb03g010550.1 Sb04g007170.1 Sb03g037645.1 Sb04g026920.1 Sb02g029260.1 Sb03g030500.1 Sb01g011260.1 Sb03g030840.1 Sb04g032980.1 Sb07g025030.1 Sb01g041330.1 Sb09g00…
GO:0032502	P	developmental process	453	1793	5263	26245	1.3e-07	1e-05	Sb04g028550.1 Sb09g004420.1 Sb06g014420.1 Sb02g030870.1 Sb07g028940.1 Sb02g033960.2 Sb01g048190.1 Sb02g033960.1 Sb09g001110.1 Sb05g019540.1 Sb05g019540.2 Sb07g007690.1 Sb01g011020.1 Sb03g004580.1 Sb06g029950.1 Sb03g034850.1 Sb03g034850.2 Sb06g017700.1 Sb02g024730.1 Sb08g018820.1 Sb04g029510.1 Sb01g050330.1 Sb09g002710.1 Sb02g031050.1 Sb03g006120.1 Sb05g002590.1 Sb04g008580.1 Sb01g038760.1 Sb04g03…
GO:0009309	P	amine biosynthetic process	48	1793	288	26245	1.5e-07	1.1e-05	Sb05g025180.1 Sb03g039820.2 Sb01g037480.1 Sb01g037480.2 Sb03g039820.1 Sb03g035220.1 Sb03g035220.2 Sb01g029750.2 Sb01g029750.1 Sb06g031460.1 Sb08g022210.1 Sb08g022210.2 Sb06g031460.2 Sb01g001360.1 Sb01g046360.1 Sb06g030920.1 Sb08g001720.1 Sb04g028690.2 Sb04g028690.3 Sb01g041240.1 Sb04g028690.1 Sb04g002120.1 Sb04g028690.4 Sb03g013290.1 Sb02g033430.1 Sb06g021540.1 Sb08g020830.1 Sb03g011050.1 Sb01g03…
GO:0010646	P	regulation of cell communication	52	1793	326	26245	1.6e-07	1.2e-05	Sb01g017030.1 Sb07g026900.1 Sb09g006380.1 Sb07g029150.1 Sb08g019700.1 Sb01g030580.1 Sb03g039630.1 Sb01g014720.1 Sb02g033960.2 Sb02g033960.1 Sb06g022060.1 Sb02g022090.1 Sb04g029080.2 Sb01g004970.1 Sb08g005200.1 Sb03g006060.1 Sb02g039390.1 Sb01g007120.1 Sb02g029780.1 Sb06g030660.1 Sb03g040410.1 Sb09g006420.1 Sb03g034000.1 Sb01g039740.1 Sb04g037810.1 Sb08g003370.1 Sb01g011020.1 Sb03g001440.1 Sb04g02…
GO:0048513	P	organ development	210	1793	2122	26245	1.8e-07	1.3e-05	Sb06g017490.1 Sb01g046840.1 Sb03g036560.1 Sb04g028550.1 Sb01g032990.1 Sb06g002160.1 Sb09g000330.1 Sb06g014420.1 Sb01g034480.1 Sb03g006060.1 Sb03g009170.1 Sb02g022770.1 Sb07g028940.1 Sb02g033960.2 Sb06g011641.1 Sb09g001110.1 Sb08g017750.1 Sb05g019540.1 Sb06g010020.1 Sb05g019540.2 Sb06g015020.2 Sb02g029780.1 Sb01g043220.1 Sb01g011020.1 Sb09g004420.1 Sb03g011050.1 Sb03g034850.1 Sb03g034850.2 Sb06g01…
GO:0044093	P	positive regulation of molecular function	34	1793	167	26245	1.9e-07	1.4e-05	Sb01g046840.1 Sb08g003300.1 Sb03g036560.1 Sb02g040990.1 Sb01g045210.1 Sb02g043840.1 Sb04g003410.1 Sb05g024560.1 Sb07g014940.1 Sb03g040410.1 Sb01g033750.1 Sb02g029840.1 Sb01g027860.2 Sb01g027860.1 Sb01g016830.1 Sb03g037640.1 Sb07g024900.1 Sb01g046910.1 Sb03g010550.1 Sb04g007170.1 Sb03g037645.1 Sb04g026920.1 Sb02g029260.1 Sb03g030500.1 Sb01g011260.1 Sb03g030840.1 Sb04g032980.1 Sb07g025030.1 Sb01g04…
GO:0006790	P	sulfur metabolic process	41	1793	229	26245	2.3e-07	1.7e-05	Sb01g046360.1 Sb03g038960.1 Sb03g038960.2 Sb03g038960.3 Sb01g029750.3 Sb01g029750.2 Sb01g029750.1 Sb08g022210.1 Sb08g022210.2 Sb01g045920.2 Sb01g045920.3 Sb01g045920.1 Sb01g029060.1 Sb08g001720.1 Sb08g005190.1 Sb03g025520.1 Sb08g005200.1 Sb02g026280.1 Sb08g020830.1 Sb02g042560.1 Sb06g022060.1 Sb02g026140.1 Sb02g040060.1 Sb01g036340.1 Sb01g008450.1 Sb02g004360.1 Sb05g002540.1 Sb01g007580.2 Sb01g00…
GO:0015031	P	protein transport	89	1793	710	26245	2.4e-07	1.7e-05	Sb01g046840.1 Sb07g004890.2 Sb07g004890.1 Sb02g038750.1 Sb07g028940.1 Sb04g033160.1 Sb01g035130.1 Sb04g001930.1 Sb07g005440.1 Sb01g010390.1 Sb03g025350.1 Sb01g002480.1 Sb08g018820.1 Sb01g043060.1 Sb01g000990.1 Sb01g050330.1 Sb06g001240.1 Sb03g028370.1 Sb01g002230.1 Sb01g041460.3 Sb01g041460.2 Sb01g041460.1 Sb04g031020.2 Sb04g008580.1 Sb08g007750.1 Sb08g007750.2 Sb04g036970.1 Sb01g004840.1 Sb01g04…
GO:0008943	F	glyceraldehyde-3-phosphate dehydrogenase activity	13	1793	24	26245	2.4e-07	4.2e-05	Sb09g001600.1 Sb07g002220.2 Sb07g002220.3 Sb07g002220.1 Sb07g002220.4 Sb07g021630.1 Sb04g025120.1 Sb06g018880.2 Sb06g018880.3 Sb06g018880.1 Sb06g018880.6 Sb06g018880.4 Sb06g018880.5
GO:0016567	P	protein ubiquitination	43	1793	248	26245	2.6e-07	1.8e-05	Sb03g044480.1 Sb01g046840.1 Sb02g040990.1 Sb04g011270.1 Sb01g041800.1 Sb01g045210.1 Sb02g043840.1 Sb04g003410.1 Sb05g024560.1 Sb01g003290.2 Sb01g003290.1 Sb04g004280.1 Sb01g033750.1 Sb02g029840.1 Sb01g027860.2 Sb01g027860.1 Sb03g037640.1 Sb07g024900.1 Sb02g032190.1 Sb01g046910.1 Sb03g027840.1 Sb03g013260.1 Sb03g010550.1 Sb08g010420.1 Sb04g007170.1 Sb04g038540.1 Sb03g037645.1 Sb04g026920.1 Sb02g02…
GO:0019842	F	vitamin binding	43	1793	249	26245	2.8e-07	4.6e-05	Sb01g023750.5 Sb01g023750.4 Sb01g023750.1 Sb01g023750.3 Sb01g023750.2 Sb03g035220.1 Sb03g035220.2 Sb03g009170.1 Sb01g001360.1 Sb01g029060.1 Sb05g018870.1 Sb05g014880.1 Sb02g026280.1 Sb08g003440.1 Sb03g040060.1 Sb01g022150.1 Sb01g000610.1 Sb03g004000.1 Sb03g004000.2 Sb07g003010.1 Sb03g044700.1 Sb08g020810.1 Sb06g013930.1 Sb04g034640.1 Sb08g014320.1 Sb08g016820.1 Sb03g009260.1 Sb01g044130.1 Sb09g00…
GO:0005811	C	lipid particle	32	1793	154	26245	2.8e-07	6.4e-06	Sb03g039820.2 Sb01g046840.1 Sb03g039820.1 Sb08g008360.1 Sb02g029470.1 Sb06g016660.1 Sb02g039166.1 Sb01g041800.1 Sb04g028530.1 Sb03g029120.1 Sb01g050330.1 Sb01g043660.3 Sb03g011050.1 Sb01g047510.1 Sb02g025440.1 Sb02g006330.1 Sb07g024200.1 Sb01g049250.1 Sb07g001570.1 Sb01g043060.1 Sb03g035280.1 Sb07g027980.2 Sb07g027980.1 Sb05g006150.2 Sb05g006150.1 Sb06g001240.1 Sb02g012040.1 Sb02g042050.1 Sb07g02…
GO:0045184	P	establishment of protein localization	89	1793	714	26245	3e-07	2.1e-05	Sb01g046840.1 Sb07g004890.2 Sb07g004890.1 Sb02g038750.1 Sb07g028940.1 Sb04g033160.1 Sb01g035130.1 Sb04g001930.1 Sb07g005440.1 Sb01g010390.1 Sb03g025350.1 Sb01g002480.1 Sb08g018820.1 Sb01g043060.1 Sb01g000990.1 Sb01g050330.1 Sb06g001240.1 Sb03g028370.1 Sb01g002230.1 Sb01g041460.3 Sb01g041460.2 Sb01g041460.1 Sb04g031020.2 Sb04g008580.1 Sb08g007750.1 Sb08g007750.2 Sb04g036970.1 Sb01g004840.1 Sb01g04…
GO:0006886	P	intracellular protein transport	77	1793	586	26245	3e-07	2.1e-05	Sb06g028670.1 Sb05g004663.1 Sb01g046840.1 Sb02g029680.1 Sb02g039010.1 Sb08g007750.2 Sb07g004890.2 Sb07g004890.1 Sb04g031020.4 Sb04g031020.3 Sb04g036970.1 Sb04g031020.1 Sb03g036030.1 Sb01g004840.1 Sb04g008580.1 Sb02g007030.1 Sb07g008560.1 Sb01g035130.1 Sb01g043020.1 Sb01g003310.1 Sb01g043020.3 Sb01g043020.2 Sb01g050330.1 Sb02g039390.1 Sb07g026110.1 Sb04g033160.1 Sb09g004020.1 Sb04g001930.1 Sb03g03…
GO:0044271	P	cellular nitrogen compound biosynthetic process	70	1793	513	26245	3e-07	2.1e-05	Sb02g020260.1 Sb05g025180.1 Sb03g039820.2 Sb01g037480.1 Sb01g037480.2 Sb03g039820.1 Sb03g035220.1 Sb03g035220.2 Sb01g029750.2 Sb01g029750.1 Sb06g031460.1 Sb08g022210.1 Sb08g022210.2 Sb06g031460.2 Sb01g045920.2 Sb04g026360.1 Sb01g045920.1 Sb01g046360.1 Sb06g030920.1 Sb01g029060.1 Sb04g028050.1 Sb08g001720.1 Sb04g022900.1 Sb04g028690.2 Sb04g028690.3 Sb01g041240.1 Sb04g028690.1 Sb08g003300.1 Sb04g02…
GO:0006732	P	coenzyme metabolic process	50	1793	316	26245	3.4e-07	2.4e-05	Sb03g029570.1 Sb06g025070.2 Sb06g025070.1 Sb04g025630.1 Sb05g004590.1 Sb02g029470.1 Sb02g027900.1 Sb03g006130.1 Sb01g045920.2 Sb04g026360.1 Sb04g023180.1 Sb01g045920.1 Sb01g006680.2 Sb01g006680.3 Sb01g006680.1 Sb06g022060.1 Sb03g013290.1 Sb07g023910.2 Sb03g029840.2 Sb01g043660.2 Sb01g043660.1 Sb07g004260.1 Sb03g011050.1 Sb07g021070.1 Sb03g001200.1 Sb02g028630.1 Sb04g021370.1 Sb07g023910.1 Sb02g02…
GO:0004175	F	endopeptidase activity	60	1793	414	26245	3.5e-07	5.3e-05	Sb02g030450.1 Sb01g046840.1 Sb02g040990.1 Sb08g008360.1 Sb06g002160.1 Sb07g004890.2 Sb07g004890.1 Sb05g013840.1 Sb06g016660.1 Sb06g032320.1 Sb01g045210.1 Sb06g002150.1 Sb02g043840.1 Sb03g029120.1 Sb04g017830.1 Sb04g003410.1 Sb05g024560.1 Sb06g002170.1 Sb06g030800.3 Sb04g037680.1 Sb01g033750.1 Sb07g024430.1 Sb02g042560.1 Sb07g023900.1 Sb06g010850.1 Sb03g030660.1 Sb01g044530.1 Sb05g005530.1 Sb03g03…
GO:0034637	P	cellular carbohydrate biosynthetic process	55	1793	365	26245	3.6e-07	2.5e-05	Sb02g032250.1 Sb03g034880.1 Sb03g038960.1 Sb03g038960.2 Sb03g038960.3 Sb01g029750.3 Sb01g029750.2 Sb01g029750.1 Sb03g030990.1 Sb03g006060.1 Sb01g035890.1 Sb04g025120.1 Sb08g017750.1 Sb01g019850.1 Sb07g020270.1 Sb03g000480.1 Sb01g042750.1 Sb02g029780.1 Sb08g001870.1 Sb02g035980.1 Sb01g047500.1 Sb02g002660.1 Sb03g030800.1 Sb03g004540.1 Sb02g030820.1 Sb02g006330.1 Sb03g006130.1 Sb01g006480.1 Sb01g00…
GO:0034285	P	response to disaccharide stimulus	22	1793	80	26245	3.9e-07	2.7e-05	Sb06g018880.2 Sb06g018880.3 Sb02g043000.1 Sb06g018880.6 Sb04g025120.1 Sb06g018880.5 Sb05g005450.1 Sb06g018880.4 Sb04g002700.1 Sb02g025080.1 Sb06g018880.1 Sb01g003710.1 Sb09g002510.1 Sb09g001600.1 Sb07g002220.2 Sb07g002220.3 Sb07g002220.1 Sb07g002220.4 Sb02g039550.1 Sb01g041330.1 Sb01g026350.1 Sb01g042200.1
GO:0009744	P	response to sucrose stimulus	22	1793	80	26245	3.9e-07	2.7e-05	Sb06g018880.2 Sb06g018880.3 Sb02g043000.1 Sb06g018880.6 Sb04g025120.1 Sb06g018880.5 Sb05g005450.1 Sb06g018880.4 Sb04g002700.1 Sb02g025080.1 Sb06g018880.1 Sb01g003710.1 Sb09g002510.1 Sb09g001600.1 Sb07g002220.2 Sb07g002220.3 Sb07g002220.1 Sb07g002220.4 Sb02g039550.1 Sb01g041330.1 Sb01g026350.1 Sb01g042200.1
GO:0009523	C	photosystem II	22	1793	80	26245	3.9e-07	8.7e-06	Sb07g002060.1 Sb03g027030.1 Sb02g032090.1 Sb03g036090.1 Sb02g037410.2 Sb02g037410.3 Sb02g037410.1 Sb07g021260.1 Sb02g036270.1 Sb07g005660.1 Sb03g028010.1 Sb03g028010.3 Sb03g028010.2 Sb02g002690.1 Sb03g004730.1 Sb01g015400.1 Sb03g027040.1 Sb03g041100.1 Sb02g032040.1 Sb05g007070.1 Sb04g004770.1 Sb02g035610.1
GO:0009532	C	plastid stroma	36	1793	191	26245	4.2e-07	9.2e-06	Sb07g002060.1 Sb05g004590.1 Sb03g008050.1 Sb07g000600.1 Sb01g010280.1 Sb06g018880.3 Sb06g018880.2 Sb04g026880.1 Sb07g028940.1 Sb06g018880.1 Sb06g018880.6 Sb06g018880.4 Sb06g018880.5 Sb01g028470.1 Sb01g019850.1 Sb01g044130.1 Sb03g000480.1 Sb03g042840.1 Sb02g036270.1 Sb07g021070.1 Sb01g047500.1 Sb08g016560.1 Sb07g000610.1 Sb04g034340.1 Sb05g003480.1 Sb01g015580.1 Sb08g007750.1 Sb05g013160.1 Sb07g00…
GO:0006952	P	defense response	112	1793	977	26245	4.3e-07	2.9e-05	Sb03g038960.1 Sb03g038960.2 Sb03g038960.3 Sb06g019320.1 Sb06g014420.1 Sb04g006970.1 Sb03g037580.1 Sb01g020010.1 Sb01g035130.1 Sb02g033120.1 Sb03g037370.1 Sb03g037370.2 Sb01g011020.1 Sb01g037940.1 Sb01g012710.1 Sb02g004310.1 Sb01g000990.1 Sb06g016510.1 Sb07g028270.1 Sb04g003480.1 Sb08g005410.1 Sb01g041140.1 Sb06g022190.1 Sb02g028050.1 Sb08g007180.1 Sb04g022410.1 Sb05g005150.1 Sb02g022290.1 Sb04g03…
GO:0005515	F	protein binding	554	1793	6698	26245	4.4e-07	6.2e-05	Sb03g042500.1 Sb04g030950.1 Sb04g030950.2 Sb02g034490.3 Sb02g034490.2 Sb02g034490.1 Sb06g014420.1 Sb02g003030.1 Sb02g030870.1 Sb07g028940.1 Sb02g033960.2 Sb02g033960.1 Sb01g000460.1 Sb09g001110.1 Sb05g019540.1 Sb01g028750.1 Sb05g019540.2 Sb04g001930.1 Sb08g000280.2 Sb08g001870.1 Sb09g004420.1 Sb09g002225.1 Sb06g029950.1 Sb03g034850.1 Sb03g034850.2 Sb01g046910.1 Sb02g041470.1 Sb02g024730.1 Sb05g00…
GO:0032446	P	protein modification by small protein conjugation	45	1793	273	26245	4.8e-07	3.2e-05	Sb03g044480.1 Sb01g046840.1 Sb02g040990.1 Sb04g011270.1 Sb01g030580.1 Sb01g041800.1 Sb01g045210.1 Sb02g043840.1 Sb04g003410.1 Sb05g024560.1 Sb01g003290.2 Sb01g003290.1 Sb04g004280.1 Sb02g024880.1 Sb01g033750.1 Sb02g029840.1 Sb01g027860.2 Sb01g027860.1 Sb03g037640.1 Sb07g024900.1 Sb02g032190.1 Sb01g046910.1 Sb03g027840.1 Sb03g013260.1 Sb03g010550.1 Sb08g010420.1 Sb04g007170.1 Sb04g038540.1 Sb03g03…
GO:0004197	F	cysteine-type endopeptidase activity	24	1793	96	26245	5.2e-07	6.9e-05	Sb06g002160.1 Sb07g004890.2 Sb07g004890.1 Sb05g013840.1 Sb06g032320.1 Sb06g002150.1 Sb04g017830.1 Sb06g002170.1 Sb07g024430.1 Sb06g010850.1 Sb01g025350.1 Sb01g044530.1 Sb05g005530.1 Sb06g005410.1 Sb06g002140.1 Sb0199s002010.1 Sb06g002110.1 Sb02g031670.1 Sb01g007820.1 Sb03g030660.1 Sb06g030800.1 Sb06g030800.2 Sb06g030800.3 Sb06g002130.1
GO:0044085	P	cellular component biogenesis	140	1793	1307	26245	5.4e-07	3.6e-05	Sb03g001240.1 Sb01g046840.1 Sb03g001240.3 Sb03g001240.2 Sb09g004420.1 Sb07g004890.2 Sb07g004890.1 Sb03g009170.1 Sb01g028795.1 Sb01g020010.1 Sb01g000600.1 Sb07g025100.1 Sb04g028530.1 Sb01g035130.1 Sb08g017750.1 Sb06g016285.1 Sb01g019490.1 Sb01g006310.1 Sb03g032530.1 Sb04g024500.1 Sb02g025360.1 Sb01g035380.1 Sb03g003510.1 Sb07g002560.1 Sb01g044870.1 Sb07g027060.1 Sb01g003780.1 Sb04g038330.1 Sb02g03…
GO:0008652	P	cellular amino acid biosynthetic process	42	1793	247	26245	5.6e-07	3.7e-05	Sb05g025180.1 Sb03g039820.2 Sb03g039820.1 Sb03g035220.1 Sb03g035220.2 Sb01g029750.2 Sb01g029750.1 Sb06g031460.1 Sb08g022210.1 Sb08g022210.2 Sb06g031460.2 Sb01g046360.1 Sb06g030920.1 Sb08g001720.1 Sb04g028690.2 Sb04g028690.3 Sb01g041240.1 Sb04g028690.1 Sb04g002120.1 Sb04g028690.4 Sb03g013290.1 Sb02g033430.1 Sb08g020830.1 Sb03g011050.1 Sb01g037570.1 Sb04g033080.1 Sb02g026140.1 Sb01g040180.1 Sb05g00…
GO:0031325	P	positive regulation of cellular metabolic process	49	1793	313	26245	5.8e-07	3.8e-05	Sb08g003670.1 Sb03g043995.1 Sb0013s009080.1 Sb02g022290.1 Sb02g040990.1 Sb04g006970.1 Sb01g045210.1 Sb02g043840.1 Sb04g003410.1 Sb05g024560.1 Sb07g014940.1 Sb06g013835.1 Sb01g033750.1 Sb02g029840.1 Sb09g002225.1 Sb07g019400.1 Sb03g029920.1 Sb02g024730.1 Sb01g027860.1 Sb06g021640.1 Sb03g037640.1 Sb07g024900.1 Sb01g046910.1 Sb0013s009050.1 Sb02g022280.1 Sb03g013260.1 Sb0013s009090.1 Sb03g034680.1 S…
GO:0009522	C	photosystem I	17	1793	49	26245	5.8e-07	1.2e-05	Sb01g015400.1 Sb03g027040.1 Sb03g027030.1 Sb02g032090.1 Sb03g004560.1 Sb02g032040.1 Sb02g037410.2 Sb04g004770.1 Sb02g037410.3 Sb07g021260.1 Sb02g027900.1 Sb07g021260.3 Sb07g021260.2 Sb02g002960.1 Sb08g005300.1 Sb02g037410.1 Sb08g005300.2
GO:0006833	P	water transport	10	1793	13	26245	5.9e-07	3.8e-05	Sb04g026650.1 Sb02g010830.1 Sb02g010760.1 Sb02g010790.1 Sb02g010780.1 Sb06g025150.1 Sb06g022840.1 Sb02g010800.1 Sb04g032430.1 Sb02g010810.1
GO:0055114	P	oxidation reduction	53	1793	352	26245	6e-07	3.9e-05	Sb06g018220.2 Sb01g005670.1 Sb07g024370.2 Sb08g014630.1 Sb07g023470.1 Sb03g039520.1 Sb07g000600.1 Sb01g031520.1 Sb01g031520.2 Sb01g002180.1 Sb03g039530.1 Sb03g039630.1 Sb02g027900.1 Sb06g001120.1 Sb05g009360.1 Sb04g036490.1 Sb03g014430.1 Sb01g041240.1 Sb01g026960.1 Sb01g005650.1 Sb06g018220.1 Sb01g027010.1 Sb07g000610.1 Sb06g024150.1 Sb08g005300.1 Sb04g037050.1 Sb08g005300.2 Sb02g041180.1 Sb02g04…
GO:0003006	P	reproductive developmental process	172	1793	1695	26245	6.5e-07	4.1e-05	Sb06g017490.1 Sb01g046840.1 Sb04g022830.1 Sb03g009170.1 Sb07g028940.1 Sb01g036250.1 Sb02g033960.2 Sb03g037580.1 Sb02g033960.1 Sb05g019540.1 Sb05g019540.2 Sb02g029780.1 Sb05g001760.1 Sb03g004580.1 Sb03g011050.1 Sb03g034850.1 Sb03g034850.2 Sb08g018650.1 Sb03g009770.3 Sb08g018650.2 Sb06g029650.1 Sb05g013160.1 Sb07g020870.1 Sb04g000330.1 Sb08g018820.1 Sb01g049020.1 Sb07g028270.1 Sb02g043840.1 Sb02g00…
GO:0048731	P	system development	220	1793	2289	26245	6.7e-07	4.2e-05	Sb06g017490.1 Sb01g046840.1 Sb03g036560.1 Sb04g028550.1 Sb01g032990.1 Sb06g002160.1 Sb09g000330.1 Sb06g014420.1 Sb01g034480.1 Sb03g006060.1 Sb03g009170.1 Sb02g022770.1 Sb07g028940.1 Sb01g036250.1 Sb02g033960.2 Sb06g011641.1 Sb09g001110.1 Sb08g017750.1 Sb05g019540.1 Sb06g010020.1 Sb05g019540.2 Sb06g015020.2 Sb02g029780.1 Sb01g043220.1 Sb01g011020.1 Sb09g004420.1 Sb03g011050.1 Sb03g034850.1 Sb03g03…
GO:0030145	F	manganese ion binding	26	1793	113	26245	7e-07	8.3e-05	Sb07g005310.1 Sb09g004970.1 Sb07g005320.1 Sb04g020460.1 Sb07g005270.1 Sb07g005350.1 Sb0737s002010.1 Sb03g029840.1 Sb03g029840.2 Sb03g011050.1 Sb07g005330.1 Sb05g020370.1 Sb06g001690.1 Sb07g005260.1 Sb01g011370.1 Sb07g005250.1 Sb02g033920.1 Sb07g005300.1 Sb07g005280.1 Sb07g005340.1 Sb03g038020.1 Sb03g038020.2 Sb04g035840.1 Sb08g020810.1 Sb07g005290.1 Sb01g017790.1
GO:0003743	F	translation initiation factor activity	26	1793	113	26245	7e-07	8.3e-05	Sb02g017910.1 Sb04g003550.1 Sb02g017910.2 Sb03g021116.1 Sb01g045090.1 Sb04g003390.1 Sb06g021850.1 Sb07g001980.1 Sb08g014280.1 Sb02g031020.1 Sb03g007840.1 Sb02g000830.1 Sb01g036250.1 Sb08g013390.1 Sb02g036590.1 Sb02g000830.2 Sb03g003250.1 Sb06g011300.1 Sb01g007500.2 Sb01g007500.1 Sb04g038330.1 Sb05g015800.1 Sb07g022630.1 Sb01g038080.1 Sb01g038080.3 Sb01g038080.2
GO:0000003	P	reproduction	256	1793	2747	26245	7.2e-07	4.5e-05	Sb06g017490.1 Sb01g028795.1 Sb01g046840.1 Sb02g043840.1 Sb08g004270.1 Sb04g022830.1 Sb01g034480.1 Sb03g009170.1 Sb01g001660.2 Sb07g028940.1 Sb01g036250.1 Sb02g033960.2 Sb03g037580.1 Sb06g011641.1 Sb07g025100.1 Sb09g001110.1 Sb01g035130.1 Sb05g019540.1 Sb06g010020.1 Sb05g019540.2 Sb01g045920.2 Sb02g029780.1 Sb05g001760.1 Sb06g032800.1 Sb03g004580.1 Sb03g044680.1 Sb03g034850.1 Sb03g034850.2 Sb01g03…
GO:0034613	P	cellular protein localization	77	1793	601	26245	7.2e-07	4.5e-05	Sb06g028670.1 Sb05g004663.1 Sb01g046840.1 Sb02g029680.1 Sb02g039010.1 Sb08g007750.2 Sb07g004890.2 Sb07g004890.1 Sb04g031020.4 Sb04g031020.3 Sb04g036970.1 Sb04g031020.1 Sb03g036030.1 Sb01g004840.1 Sb04g008580.1 Sb02g007030.1 Sb07g008560.1 Sb01g035130.1 Sb01g043020.1 Sb01g003310.1 Sb01g043020.3 Sb01g043020.2 Sb01g050330.1 Sb02g039390.1 Sb07g026110.1 Sb04g033160.1 Sb09g004020.1 Sb04g001930.1 Sb03g03…
GO:0044272	P	sulfur compound biosynthetic process	29	1793	137	26245	7.3e-07	4.5e-05	Sb01g046360.1 Sb03g038960.1 Sb03g038960.2 Sb03g038960.3 Sb01g029750.3 Sb01g029750.2 Sb01g029750.1 Sb08g022210.1 Sb08g022210.2 Sb01g045920.2 Sb01g045920.3 Sb01g045920.1 Sb01g029060.1 Sb08g001720.1 Sb03g025520.1 Sb08g020830.1 Sb02g026140.1 Sb02g040060.1 Sb05g002540.1 Sb01g007580.2 Sb01g007580.3 Sb03g009260.1 Sb01g007580.1 Sb01g007580.4 Sb01g007580.5 Sb0019s004510.1 Sb08g001160.1 Sb01g003700.1 Sb02g…
GO:0009893	P	positive regulation of metabolic process	49	1793	316	26245	7.5e-07	4.6e-05	Sb08g003670.1 Sb03g043995.1 Sb0013s009080.1 Sb02g022290.1 Sb02g040990.1 Sb04g006970.1 Sb01g045210.1 Sb02g043840.1 Sb04g003410.1 Sb05g024560.1 Sb07g014940.1 Sb06g013835.1 Sb01g033750.1 Sb02g029840.1 Sb09g002225.1 Sb07g019400.1 Sb03g029920.1 Sb02g024730.1 Sb01g027860.1 Sb06g021640.1 Sb03g037640.1 Sb07g024900.1 Sb01g046910.1 Sb0013s009050.1 Sb02g022280.1 Sb03g013260.1 Sb0013s009090.1 Sb03g034680.1 S…
GO:0000287	F	magnesium ion binding	49	1793	316	26245	7.5e-07	8.4e-05	Sb02g030090.1 Sb03g029840.2 Sb08g017600.1 Sb02g037410.3 Sb01g010280.1 Sb05g002770.1 Sb05g002900.1 Sb02g033710.1 Sb01g028470.1 Sb03g027030.1 Sb02g032090.1 Sb06g033780.2 Sb08g002890.1 Sb08g002890.2 Sb06g033780.1 Sb02g037410.2 Sb06g032940.1 Sb02g037410.1 Sb07g021260.1 Sb03g046720.1 Sb03g011050.1 Sb04g030590.2 Sb03g001200.1 Sb01g038990.1 Sb01g028830.1 Sb04g034340.1 Sb03g035842.1 Sb03g026070.1 Sb04g03…
GO:0048856	P	anatomical structure development	340	1793	3841	26245	8.1e-07	4.9e-05	Sb06g017490.1 Sb03g028420.1 Sb01g046840.1 Sb03g036560.1 Sb04g028550.1 Sb01g032990.1 Sb06g002160.1 Sb01g042750.1 Sb06g014420.1 Sb01g034480.1 Sb03g006060.1 Sb03g009170.1 Sb02g022770.1 Sb02g032810.1 Sb07g028940.1 Sb01g036250.1 Sb02g033960.2 Sb01g048190.1 Sb06g011641.1 Sb01g001660.2 Sb09g001110.1 Sb05g014470.1 Sb08g017750.1 Sb05g019540.1 Sb06g010020.1 Sb05g019540.2 Sb01g045920.2 Sb06g015020.2 Sb02g02…
GO:0030170	F	pyridoxal phosphate binding	32	1793	163	26245	8.4e-07	8.7e-05	Sb01g023750.5 Sb01g023750.4 Sb01g023750.1 Sb01g023750.3 Sb01g023750.2 Sb03g035220.1 Sb03g035220.2 Sb03g009170.1 Sb01g001360.1 Sb01g029060.1 Sb05g018870.1 Sb05g014880.1 Sb08g003440.1 Sb03g040060.1 Sb03g004000.1 Sb03g004000.2 Sb07g003010.1 Sb03g044700.1 Sb04g034640.1 Sb08g014320.1 Sb03g009260.1 Sb01g044130.1 Sb09g000490.1 Sb02g032800.1 Sb01g008690.2 Sb01g008690.1 Sb07g028080.1 Sb07g003040.1 Sb09g00…
GO:0070279	F	vitamin B6 binding	32	1793	163	26245	8.4e-07	8.7e-05	Sb01g023750.5 Sb01g023750.4 Sb01g023750.1 Sb01g023750.3 Sb01g023750.2 Sb03g035220.1 Sb03g035220.2 Sb03g009170.1 Sb01g001360.1 Sb01g029060.1 Sb05g018870.1 Sb05g014880.1 Sb08g003440.1 Sb03g040060.1 Sb03g004000.1 Sb03g004000.2 Sb07g003010.1 Sb03g044700.1 Sb04g034640.1 Sb08g014320.1 Sb03g009260.1 Sb01g044130.1 Sb09g000490.1 Sb02g032800.1 Sb01g008690.2 Sb01g008690.1 Sb07g028080.1 Sb07g003040.1 Sb09g00…
GO:0070647	P	protein modification by small protein conjugation or removal	48	1793	308	26245	8.5e-07	5.2e-05	Sb03g044480.1 Sb01g046840.1 Sb02g040990.1 Sb04g011270.1 Sb06g016660.1 Sb01g041800.1 Sb01g045210.1 Sb02g043840.1 Sb04g003410.1 Sb05g024560.1 Sb01g003290.2 Sb01g003290.1 Sb04g004280.1 Sb01g026350.1 Sb04g037680.1 Sb01g033750.1 Sb04g037680.2 Sb02g024880.1 Sb01g027860.2 Sb01g027860.1 Sb03g037640.1 Sb07g024900.1 Sb02g032190.1 Sb01g046910.1 Sb03g027840.1 Sb02g029840.1 Sb03g013260.1 Sb03g010550.1 Sb08g01…
GO:0006979	P	response to oxidative stress	77	1793	605	26245	9.1e-07	5.5e-05	Sb02g020260.1 Sb04g027590.1 Sb03g042500.1 Sb02g005200.1 Sb09g004370.1 Sb08g017600.1 Sb08g000550.1 Sb05g004590.1 Sb03g008050.1 Sb06g024920.1 Sb01g038760.1 Sb02g044060.1 Sb04g023180.1 Sb04g035393.1 Sb03g039230.2 Sb03g039230.1 Sb06g027520.2 Sb06g027520.1 Sb0246s002010.1 Sb06g022060.1 Sb01g016830.1 Sb01g021490.1 Sb07g007640.1 Sb07g024880.1 Sb03g035842.1 Sb02g033120.1 Sb01g043660.3 Sb01g043660.2 Sb01g…
GO:0044257	P	cellular protein catabolic process	62	1793	448	26245	9.2e-07	5.5e-05	Sb09g003820.1 Sb03g044480.1 Sb03g030500.1 Sb01g046840.1 Sb02g040990.1 Sb01g050600.1 Sb06g023430.1 Sb06g014420.1 Sb01g030580.1 Sb02g003870.1 Sb01g041800.1 Sb01g045210.1 Sb02g043840.1 Sb06g032120.1 Sb01g005570.2 Sb04g003410.1 Sb05g024560.1 Sb04g004280.1 Sb01g037440.1 Sb01g037440.2 Sb04g037680.1 Sb01g033750.1 Sb04g037680.2 Sb02g024880.1 Sb03g038120.1 Sb01g011260.1 Sb0176s002010.1 Sb01g025350.1 Sb07g…
GO:0032870	P	cellular response to hormone stimulus	79	1793	627	26245	9.4e-07	5.6e-05	Sb01g004970.1 Sb05g019540.2 Sb03g005370.1 Sb04g008580.1 Sb08g017600.1 Sb01g008480.1 Sb06g020750.1 Sb04g026900.1 Sb02g026570.1 Sb08g003930.1 Sb07g029150.1 Sb08g019700.1 Sb08g005190.1 Sb03g039630.1 Sb03g043170.1 Sb01g042400.1 Sb04g006970.1 Sb01g014720.1 Sb03g006060.1 Sb08g001140.1 Sb02g007030.1 Sb02g022090.1 Sb04g029080.2 Sb01g005570.2 Sb08g005200.1 Sb01g010930.1 Sb01g048570.1 Sb05g019540.1 Sb01g02…
GO:0004365	F	glyceraldehyde-3-phosphate dehydrogenase (phosphorylating) activity	12	1793	23	26245	9.4e-07	9.3e-05	Sb09g001600.1 Sb07g002220.2 Sb07g002220.3 Sb07g002220.1 Sb07g002220.4 Sb04g025120.1 Sb06g018880.2 Sb06g018880.3 Sb06g018880.1 Sb06g018880.6 Sb06g018880.4 Sb06g018880.5
GO:0009765	P	photosynthesis, light harvesting	16	1793	45	26245	9.5e-07	5.6e-05	Sb01g015400.1 Sb03g027040.1 Sb03g027030.1 Sb02g032090.1 Sb02g037410.3 Sb03g041100.1 Sb02g032040.1 Sb02g037410.2 Sb04g004770.1 Sb05g007070.1 Sb07g021260.1 Sb07g021260.3 Sb07g021260.2 Sb02g036260.1 Sb02g037410.1 Sb03g033110.1
GO:0042044	P	fluid transport	10	1793	14	26245	9.5e-07	5.6e-05	Sb04g026650.1 Sb02g010830.1 Sb02g010760.1 Sb02g010790.1 Sb02g010780.1 Sb06g025150.1 Sb06g022840.1 Sb02g010800.1 Sb04g032430.1 Sb02g010810.1
GO:0006457	P	protein folding	52	1793	349	26245	1e-06	5.9e-05	Sb02g008640.1 Sb04g032970.1 Sb03g042500.1 Sb09g004370.1 Sb02g035620.1 Sb01g013390.1 Sb03g043710.1 Sb02g003490.1 Sb01g000380.1 Sb03g026040.1 Sb07g006290.1 Sb01g034480.1 Sb01g025840.1 Sb07g028940.1 Sb09g001120.1 Sb02g036050.1 Sb02g028020.1 Sb06g022060.1 Sb04g001740.1 Sb06g015020.2 Sb06g000660.1 Sb06g015020.4 Sb03g044680.2 Sb03g044680.1 Sb01g020010.1 Sb08g016560.1 Sb04g021380.1 Sb07g022580.1 Sb04g02…
GO:0009743	P	response to carbohydrate stimulus	37	1793	208	26245	1e-06	5.9e-05	Sb06g018220.2 Sb06g018220.1 Sb02g026570.1 Sb06g018880.2 Sb06g018880.3 Sb02g043000.1 Sb06g018880.6 Sb06g018880.4 Sb06g018880.5 Sb05g005450.1 Sb06g030660.1 Sb01g011020.1 Sb02g036270.1 Sb04g025120.1 Sb04g002700.1 Sb02g025080.1 Sb03g001440.1 Sb06g018880.1 Sb01g003710.1 Sb02g004360.1 Sb02g033920.1 Sb06g026220.1 Sb01g017790.1 Sb01g003880.1 Sb01g003270.1 Sb09g002510.1 Sb09g001600.1 Sb07g002220.2 Sb07g00…
GO:0032787	P	monocarboxylic acid metabolic process	82	1793	661	26245	1e-06	5.9e-05	Sb02g020260.1 Sb06g018220.2 Sb01g005670.1 Sb01g037480.1 Sb01g037480.2 Sb09g002640.2 Sb03g037040.1 Sb02g039010.1 Sb02g029470.1 Sb02g025220.1 Sb03g039480.1 Sb03g006130.1 Sb01g031870.1 Sb06g028160.1 Sb01g006680.2 Sb01g006680.3 Sb04g006970.1 Sb01g006680.1 Sb01g029060.1 Sb03g013790.1 Sb03g013790.2 Sb03g013790.3 Sb01g028470.1 Sb06g016990.1 Sb09g000270.1 Sb04g025120.1 Sb02g031670.1 Sb03g013290.1 Sb01g00…
GO:0009738	P	abscisic acid mediated signaling pathway	35	1793	192	26245	1.2e-06	6.9e-05	Sb02g026570.1 Sb08g003930.1 Sb07g029150.1 Sb08g019700.1 Sb08g005190.1 Sb03g039630.1 Sb01g014720.1 Sb03g006060.1 Sb02g022090.1 Sb04g029080.2 Sb08g005200.1 Sb01g048570.1 Sb01g028750.1 Sb01g007120.1 Sb02g029780.1 Sb06g030660.1 Sb01g011020.1 Sb03g034000.1 Sb01g039740.1 Sb03g001440.1 Sb02g038600.1 Sb04g028280.1 Sb03g014430.1 Sb04g011330.1 Sb03g026070.1 Sb03g026940.1 Sb06g033990.1 Sb03g026940.2 Sb05g00…
GO:0006511	P	ubiquitin-dependent protein catabolic process	59	1793	423	26245	1.3e-06	7.7e-05	Sb09g003820.1 Sb03g044480.1 Sb03g030500.1 Sb01g046840.1 Sb02g040990.1 Sb06g023430.1 Sb06g014420.1 Sb01g030580.1 Sb02g003870.1 Sb01g041800.1 Sb01g045210.1 Sb02g043840.1 Sb06g032120.1 Sb01g005570.2 Sb04g003410.1 Sb05g024560.1 Sb04g004280.1 Sb01g037440.1 Sb01g037440.2 Sb04g037680.1 Sb01g033750.1 Sb04g037680.2 Sb02g024880.1 Sb03g038120.1 Sb01g011260.1 Sb0176s002010.1 Sb01g025350.1 Sb07g025030.1 Sb03g…
GO:0019941	P	modification-dependent protein catabolic process	59	1793	424	26245	1.4e-06	8.2e-05	Sb09g003820.1 Sb03g044480.1 Sb03g030500.1 Sb01g046840.1 Sb02g040990.1 Sb06g023430.1 Sb06g014420.1 Sb01g030580.1 Sb02g003870.1 Sb01g041800.1 Sb01g045210.1 Sb02g043840.1 Sb06g032120.1 Sb01g005570.2 Sb04g003410.1 Sb05g024560.1 Sb04g004280.1 Sb01g037440.1 Sb01g037440.2 Sb04g037680.1 Sb01g033750.1 Sb04g037680.2 Sb02g024880.1 Sb03g038120.1 Sb01g011260.1 Sb0176s002010.1 Sb01g025350.1 Sb07g025030.1 Sb03g…
GO:0051187	P	cofactor catabolic process	21	1793	81	26245	1.6e-06	9.1e-05	Sb03g029570.1 Sb03g044230.2 Sb03g044230.1 Sb03g029840.2 Sb02g030830.1 Sb07g023920.1 Sb06g013930.1 Sb01g010070.1 Sb04g028550.1 Sb07g014960.1 Sb01g043660.2 Sb01g043660.1 Sb07g023910.1 Sb03g029840.1 Sb07g023910.2 Sb03g011050.1 Sb04g026360.1 Sb01g006680.2 Sb01g006680.3 Sb01g006680.1 Sb06g013940.1
GO:0051603	P	proteolysis involved in cellular protein catabolic process	60	1793	438	26245	1.8e-06	0.0001	Sb09g003820.1 Sb03g044480.1 Sb03g030500.1 Sb01g046840.1 Sb02g040990.1 Sb06g023430.1 Sb06g014420.1 Sb01g030580.1 Sb02g003870.1 Sb01g041800.1 Sb01g045210.1 Sb02g043840.1 Sb06g032120.1 Sb01g005570.2 Sb04g003410.1 Sb05g024560.1 Sb04g004280.1 Sb01g037440.1 Sb01g037440.2 Sb04g037680.1 Sb01g033750.1 Sb04g037680.2 Sb02g024880.1 Sb03g038120.1 Sb01g011260.1 Sb0176s002010.1 Sb01g025350.1 Sb07g025030.1 Sb03g…
GO:0042742	P	defense response to bacterium	42	1793	261	26245	2e-06	0.00011	Sb06g001960.1 Sb02g022290.1 Sb08g005080.1 Sb08g019700.1 Sb07g028940.1 Sb01g014720.1 Sb04g006970.1 Sb02g028020.1 Sb01g041140.1 Sb06g027710.1 Sb02g004300.1 Sb06g000660.1 Sb01g007120.1 Sb02g043030.1 Sb02g024760.1 Sb06g013835.1 Sb08g016560.1 Sb07g019400.1 Sb03g029920.1 Sb04g038550.1 Sb02g022280.1 Sb03g034680.1 Sb06g033990.1 Sb02g004310.1 Sb01g000990.1 Sb03g037580.1 Sb03g009940.1 Sb07g028270.1 Sb02g02…
GO:0080090	P	regulation of primary metabolic process	294	1793	3278	26245	2e-06	0.00011	Sb03g029570.1 Sb06g017490.1 Sb01g028795.1 Sb01g000600.1 Sb07g002820.1 Sb04g028550.1 Sb08g005080.1 Sb06g014420.1 Sb04g023410.1 Sb02g030870.1 Sb04g006970.1 Sb01g012890.1 Sb01g027860.2 Sb06g011641.1 Sb09g001110.1 Sb07g023900.1 Sb08g005200.1 Sb01g010930.1 Sb01g037440.1 Sb05g019540.1 Sb06g010020.1 Sb08g005190.1 Sb05g019540.2 Sb03g040410.1 Sb01g006410.1 Sb08g000280.2 Sb08g000280.1 Sb02g001600.1 Sb03g03…
GO:0019222	P	regulation of metabolic process	323	1793	3658	26245	2e-06	0.00011	Sb03g029570.1 Sb06g017490.1 Sb01g028795.1 Sb01g000600.1 Sb03g036560.1 Sb04g028550.1 Sb08g005080.1 Sb06g014420.1 Sb04g023410.1 Sb04g002700.1 Sb02g030870.1 Sb04g006970.1 Sb01g012890.1 Sb01g027860.2 Sb06g011641.1 Sb04g034040.1 Sb09g001110.1 Sb07g023900.1 Sb08g005200.1 Sb01g010930.1 Sb01g037440.1 Sb05g019540.1 Sb06g010020.1 Sb08g005190.1 Sb05g019540.2 Sb03g040410.1 Sb01g006410.1 Sb08g000280.2 Sb08g00…
GO:0007017	P	microtubule-based process	58	1793	419	26245	2e-06	0.00011	Sb03g001570.1 Sb01g004040.1 Sb01g046840.1 Sb09g006460.1 Sb03g025580.1 Sb02g028540.1 Sb01g046430.1 Sb04g036970.1 Sb04g028280.1 Sb01g036250.1 Sb01g019930.1 Sb02g043840.1 Sb01g005570.1 Sb07g001980.1 Sb02g029380.1 Sb06g016285.1 Sb04g026090.1 Sb01g009570.1 Sb01g006310.1 Sb04g003410.1 Sb03g007840.1 Sb01g033750.1 Sb04g026160.1 Sb01g019770.1 Sb01g047510.1 Sb06g023880.1 Sb02g037260.1 Sb08g013390.1 Sb02g03…
GO:0016168	F	chlorophyll binding	15	1793	42	26245	2e-06	0.00018	Sb01g015400.1 Sb03g027040.1 Sb03g027030.1 Sb02g032090.1 Sb03g041100.1 Sb02g032040.1 Sb02g037410.2 Sb04g004770.1 Sb05g007070.1 Sb07g021260.1 Sb07g021260.3 Sb07g021260.2 Sb02g036260.1 Sb02g037410.1 Sb02g037410.3
GO:0016903	F	oxidoreductase activity, acting on the aldehyde or oxo group of donors	29	1793	145	26245	2e-06	0.00018	Sb01g005670.1 Sb03g039820.2 Sb03g039820.1 Sb02g029470.1 Sb06g018880.2 Sb06g018880.3 Sb06g001120.1 Sb06g018880.1 Sb06g018880.6 Sb06g018880.4 Sb06g018880.5 Sb04g025120.1 Sb01g005650.1 Sb02g005200.1 Sb08g004840.1 Sb04g029040.1 Sb04g029040.2 Sb06g013930.1 Sb01g011370.1 Sb05g005470.1 Sb07g021630.1 Sb02g025790.1 Sb01g005680.1 Sb09g001600.1 Sb07g002220.2 Sb07g002220.3 Sb07g002220.1 Sb07g002220.4 Sb06g01…
GO:0031968	C	organelle outer membrane	24	1793	105	26245	2e-06	4.3e-05	Sb05g002770.1 Sb04g017400.1 Sb07g004890.2 Sb07g004890.1 Sb02g038750.1 Sb01g000990.1 Sb07g023490.1 Sb09g004020.1 Sb02g036270.1 Sb09g001310.1 Sb03g044130.1 Sb01g029790.1 Sb01g039910.1 Sb02g022910.1 Sb04g036240.1 Sb01g043060.1 Sb01g043700.1 Sb02g029680.1 Sb08g001010.1 Sb01g002230.1 Sb01g041460.3 Sb01g041460.2 Sb01g041460.1 Sb03g026350.1
GO:0043632	P	modification-dependent macromolecule catabolic process	59	1793	430	26245	2.1e-06	0.00012	Sb09g003820.1 Sb03g044480.1 Sb03g030500.1 Sb01g046840.1 Sb02g040990.1 Sb06g023430.1 Sb06g014420.1 Sb01g030580.1 Sb02g003870.1 Sb01g041800.1 Sb01g045210.1 Sb02g043840.1 Sb06g032120.1 Sb01g005570.2 Sb04g003410.1 Sb05g024560.1 Sb04g004280.1 Sb01g037440.1 Sb01g037440.2 Sb04g037680.1 Sb01g033750.1 Sb04g037680.2 Sb02g024880.1 Sb03g038120.1 Sb01g011260.1 Sb0176s002010.1 Sb01g025350.1 Sb07g025030.1 Sb03g…
GO:0009737	P	response to abscisic acid stimulus	81	1793	664	26245	2.1e-06	0.00012	Sb04g027590.1 Sb03g039820.2 Sb03g039820.1 Sb04g028550.1 Sb04g027950.1 Sb08g000550.1 Sb01g038670.1 Sb01g028870.1 Sb08g003930.1 Sb07g029150.1 Sb08g019700.1 Sb05g017960.1 Sb08g005190.1 Sb03g039630.1 Sb03g046720.1 Sb04g028280.1 Sb01g006960.1 Sb02g043000.1 Sb03g006060.1 Sb05g004610.1 Sb04g022410.1 Sb03g014430.1 Sb04g029080.2 Sb01g014720.1 Sb09g003050.1 Sb01g048570.1 Sb03g001440.1 Sb01g028750.1 Sb01g01…
GO:0005626	C	insoluble fraction	42	1793	262	26245	2.1e-06	4.4e-05	Sb01g046840.1 Sb06g001960.1 Sb0525s002010.1 Sb08g004270.1 Sb02g043940.1 Sb01g010550.1 Sb06g011300.1 Sb01g003290.1 Sb01g004840.1 Sb02g028210.1 Sb06g015020.3 Sb06g015020.2 Sb06g015020.1 Sb01g003290.2 Sb06g015020.4 Sb06g032800.1 Sb01g039740.1 Sb09g000970.1 Sb01g038990.1 Sb02g006330.1 Sb03g002780.1 Sb03g035842.1 Sb08g022100.1 Sb08g022100.2 Sb04g024320.1 Sb02g004310.1 Sb01g046830.1 Sb03g009940.1 Sb04g…
GO:0006605	P	protein targeting	46	1793	301	26245	2.3e-06	0.00012	Sb06g028670.1 Sb04g008580.1 Sb02g029680.1 Sb02g039010.1 Sb08g007750.2 Sb07g004890.2 Sb07g004890.1 Sb01g030580.1 Sb03g036030.1 Sb01g043020.1 Sb07g023490.1 Sb01g043020.3 Sb01g043020.2 Sb01g050330.1 Sb02g039390.1 Sb09g004020.1 Sb04g001930.1 Sb02g036270.1 Sb01g019770.1 Sb09g001310.1 Sb07g026170.1 Sb03g044130.1 Sb01g029790.1 Sb09g004320.1 Sb03g027840.1 Sb08g007750.1 Sb08g018820.1 Sb01g043060.1 Sb01g00…
GO:0000252	F	C-3 sterol dehydrogenase (C-4 sterol decarboxylase) activity	9	1793	12	26245	2.5e-06	0.00022	Sb01g033520.1 Sb01g032980.1 Sb01g032950.1 Sb01g048450.1 Sb01g032990.1 Sb01g048450.3 Sb01g048450.2 Sb01g032970.1 Sb01g032960.1
GO:0000226	P	microtubule cytoskeleton organization	46	1793	305	26245	3.1e-06	0.00017	Sb03g001570.1 Sb01g004040.1 Sb01g046840.1 Sb09g006460.1 Sb09g004420.1 Sb01g046430.1 Sb01g030580.1 Sb04g028280.1 Sb07g001980.1 Sb01g019930.1 Sb02g043840.1 Sb06g016660.1 Sb01g036250.1 Sb04g003410.1 Sb03g007840.1 Sb01g033750.1 Sb03g025580.1 Sb01g019770.1 Sb01g047510.1 Sb06g023880.1 Sb01g005570.1 Sb08g018650.1 Sb07g024200.1 Sb08g018650.2 Sb02g001450.1 Sb04g035610.1 Sb01g044870.1 Sb01g005570.2 Sb07g02…
GO:0045333	P	cellular respiration	28	1793	141	26245	3.3e-06	0.00018	Sb03g029570.1 Sb07g024370.2 Sb04g026360.1 Sb01g006680.2 Sb01g006680.3 Sb01g006680.1 Sb03g014430.1 Sb02g032870.1 Sb03g029840.1 Sb03g029840.2 Sb01g043660.2 Sb01g043660.1 Sb03g011050.1 Sb02g041180.1 Sb02g041180.3 Sb02g041180.2 Sb07g023910.1 Sb07g023910.2 Sb06g013930.1 Sb01g015580.1 Sb01g008970.1 Sb02g033920.1 Sb01g043060.1 Sb01g048410.1 Sb07g023920.1 Sb07g014960.1 Sb01g017790.1 Sb06g013940.1
GO:0009269	P	response to desiccation	19	1793	71	26245	3.4e-06	0.00018	Sb06g022280.1 Sb02g008820.1 Sb03g039820.2 Sb04g030540.2 Sb04g030540.1 Sb03g039820.1 Sb05g005470.1 Sb01g001660.1 Sb01g031870.1 Sb01g001660.2 Sb08g004840.1 Sb04g004250.1 Sb03g001170.1 Sb02g010810.1 Sb02g025790.1 Sb03g028420.1 Sb06g010850.1 Sb01g001660.3 Sb04g017830.1
GO:0006739	P	NADP metabolic process	19	1793	71	26245	3.4e-06	0.00018	Sb03g006130.1 Sb04g025630.1 Sb03g039480.1 Sb03g039480.2 Sb05g004590.1 Sb03g008050.1 Sb05g016740.1 Sb06g003160.1 Sb04g019020.1 Sb09g005230.1 Sb01g045920.2 Sb01g045920.3 Sb04g023180.1 Sb01g045920.1 Sb02g027900.1 Sb03g043140.1 Sb02g029250.1 Sb02g033920.1 Sb01g017790.1
GO:0009755	P	hormone-mediated signaling pathway	75	1793	608	26245	3.5e-06	0.00018	Sb05g019540.2 Sb03g005370.1 Sb04g008580.1 Sb08g017600.1 Sb01g008480.1 Sb06g020750.1 Sb04g026900.1 Sb02g026570.1 Sb08g003930.1 Sb07g029150.1 Sb08g019700.1 Sb08g005190.1 Sb03g039630.1 Sb03g043170.1 Sb01g042400.1 Sb04g006970.1 Sb01g014720.1 Sb03g006060.1 Sb08g001140.1 Sb02g007030.1 Sb02g022090.1 Sb04g029080.2 Sb01g004970.1 Sb08g005200.1 Sb01g010930.1 Sb01g048570.1 Sb05g019540.1 Sb01g028750.1 Sb01g01…
GO:0016853	F	isomerase activity	52	1793	367	26245	3.7e-06	0.00031	Sb09g004370.1 Sb03g043710.1 Sb03g038020.1 Sb06g031360.1 Sb04g025630.1 Sb03g026040.1 Sb01g010280.1 Sb07g026560.1 Sb04g026200.1 Sb01g045920.1 Sb03g009870.1 Sb03g013790.1 Sb03g013790.2 Sb03g013790.3 Sb06g016990.1 Sb04g001740.1 Sb09g000890.1 Sb06g029530.1 Sb01g025840.1 Sb02g035000.1 Sb02g002660.1 Sb04g021380.1 Sb03g006130.1 Sb01g006480.1 Sb01g006480.2 Sb02g040540.1 Sb01g035380.1 Sb09g000890.2 Sb01g03…
GO:0005792	C	microsome	24	1793	110	26245	4.1e-06	8.1e-05	Sb01g046840.1 Sb06g001960.1 Sb08g004270.1 Sb02g043940.1 Sb01g010550.1 Sb06g011300.1 Sb01g004840.1 Sb06g015020.3 Sb06g015020.2 Sb06g015020.1 Sb06g015020.4 Sb01g039740.1 Sb09g000970.1 Sb01g010390.1 Sb02g006330.1 Sb03g002780.1 Sb02g004310.1 Sb03g009940.1 Sb04g009820.1 Sb01g008390.1 Sb01g047850.1 Sb01g010540.1 Sb01g038990.1 Sb02g004300.1
GO:0042598	C	vesicular fraction	24	1793	110	26245	4.1e-06	8.1e-05	Sb01g046840.1 Sb06g001960.1 Sb08g004270.1 Sb02g043940.1 Sb01g010550.1 Sb06g011300.1 Sb01g004840.1 Sb06g015020.3 Sb06g015020.2 Sb06g015020.1 Sb06g015020.4 Sb01g039740.1 Sb09g000970.1 Sb01g010390.1 Sb02g006330.1 Sb03g002780.1 Sb02g004310.1 Sb03g009940.1 Sb04g009820.1 Sb01g008390.1 Sb01g047850.1 Sb01g010540.1 Sb01g038990.1 Sb02g004300.1
GO:0019867	C	outer membrane	25	1793	118	26245	4.1e-06	8.1e-05	Sb05g002770.1 Sb04g017400.1 Sb07g004890.2 Sb07g004890.1 Sb02g038750.1 Sb01g000990.1 Sb01g041460.3 Sb07g023490.1 Sb09g004020.1 Sb02g036270.1 Sb09g001310.1 Sb03g044130.1 Sb01g029790.1 Sb01g039910.1 Sb02g022910.1 Sb04g036240.1 Sb01g043060.1 Sb01g043700.1 Sb02g029680.1 Sb08g001010.1 Sb01g002230.1 Sb08g019730.1 Sb01g041460.2 Sb01g041460.1 Sb03g026350.1
GO:0009787	P	regulation of abscisic acid mediated signaling pathway	21	1793	88	26245	4.9e-06	0.00026	Sb03g001440.1 Sb02g022090.1 Sb04g029080.2 Sb04g028280.1 Sb03g039630.1 Sb06g030660.1 Sb02g039640.1 Sb03g026070.1 Sb01g007120.1 Sb07g029150.1 Sb02g029780.1 Sb08g019700.1 Sb01g011025.1 Sb01g011020.1 Sb03g006060.1 Sb03g034000.1 Sb01g039740.1 Sb05g004610.1 Sb01g014720.1 Sb01g039890.1 Sb05g001050.1
GO:0018298	P	protein-chromophore linkage	14	1793	40	26245	5.2e-06	0.00027	Sb01g015400.1 Sb03g027040.1 Sb03g027030.1 Sb02g032090.1 Sb04g023680.1 Sb04g023680.2 Sb02g032040.1 Sb02g037410.2 Sb02g037410.3 Sb02g037410.1 Sb07g021260.1 Sb04g004770.1 Sb06g018510.1 Sb06g018510.2
GO:0010118	P	stomatal movement	33	1793	189	26245	5.4e-06	0.00028	Sb01g010710.1 Sb07g006310.1 Sb08g019700.1 Sb03g039630.1 Sb01g042400.1 Sb01g014720.1 Sb07g006320.1 Sb02g022090.1 Sb01g048570.1 Sb01g007120.1 Sb03g046720.1 Sb01g011020.1 Sb06g002080.1 Sb08g001800.1 Sb03g001440.1 Sb04g028280.1 Sb03g026070.1 Sb04g036040.1 Sb06g033990.1 Sb05g021820.1 Sb06g018510.1 Sb06g018510.2 Sb06g031240.1 Sb01g039890.1 Sb04g023680.1 Sb07g007610.1 Sb04g023680.2 Sb06g014420.1 Sb02g03…
GO:0005624	C	membrane fraction	39	1793	245	26245	5.6e-06	0.00011	Sb01g046840.1 Sb06g001960.1 Sb0525s002010.1 Sb08g004270.1 Sb02g043940.1 Sb01g010550.1 Sb06g011300.1 Sb01g004840.1 Sb02g028210.1 Sb06g015020.3 Sb06g015020.2 Sb06g015020.1 Sb06g015020.4 Sb06g032800.1 Sb01g039740.1 Sb09g000970.1 Sb01g038990.1 Sb02g006330.1 Sb03g002780.1 Sb03g035842.1 Sb08g022100.1 Sb08g022100.2 Sb04g024320.1 Sb02g004310.1 Sb01g046830.1 Sb03g009940.1 Sb04g009820.1 Sb01g008390.1 Sb06g…
GO:0006084	P	acetyl-CoA metabolic process	21	1793	90	26245	6.6e-06	0.00034	Sb03g029570.1 Sb07g023910.1 Sb07g021070.1 Sb06g013930.1 Sb06g013940.1 Sb07g023920.1 Sb03g013290.1 Sb07g014960.1 Sb01g043660.2 Sb02g029470.1 Sb01g043660.1 Sb03g029840.1 Sb07g023910.2 Sb03g011050.1 Sb04g026360.1 Sb08g016820.1 Sb01g006680.2 Sb01g006680.3 Sb01g006680.1 Sb03g029840.2 Sb04g021370.1
GO:0060249	P	anatomical structure homeostasis	8	1793	10	26245	6.7e-06	0.00034	Sb02g040540.1 Sb05g001680.1 Sb01g031520.1 Sb08g001870.1 Sb01g031520.2 Sb03g009870.1 Sb07g027980.2 Sb07g027980.1
GO:0030855	P	epithelial cell differentiation	10	1793	19	26245	7.3e-06	0.00037	Sb01g005670.1 Sb02g039270.1 Sb07g014940.1 Sb01g005650.1 Sb05g027730.1 Sb01g031520.1 Sb02g039260.2 Sb01g031520.2 Sb09g003430.1 Sb01g005680.1
GO:0019748	P	secondary metabolic process	93	1793	826	26245	7.9e-06	0.0004	Sb03g038960.1 Sb03g038960.2 Sb03g038960.3 Sb05g004590.1 Sb03g008050.1 Sb04g023180.1 Sb05g020230.1 Sb05g020150.1 Sb07g007640.1 Sb01g005650.1 Sb07g021330.1 Sb05g020180.1 Sb06g029600.1 Sb0605s002010.1 Sb06g029580.1 Sb06g029570.1 Sb03g039520.1 Sb06g029550.1 Sb06g022750.1 Sb01g003880.1 Sb06g029610.1 Sb01g017790.1 Sb01g005670.1 Sb01g006000.1 Sb05g005150.1 Sb06g028160.1 Sb02g027900.1 Sb09g000270.1 Sb05g…
GO:0009060	P	aerobic respiration	20	1793	84	26245	8.4e-06	0.00042	Sb03g029570.1 Sb03g014430.1 Sb03g029840.2 Sb06g013930.1 Sb07g023920.1 Sb03g029840.1 Sb07g014960.1 Sb01g043660.2 Sb01g043660.1 Sb01g008970.1 Sb07g023910.1 Sb07g023910.2 Sb03g011050.1 Sb04g026360.1 Sb01g017790.1 Sb01g006680.2 Sb01g006680.3 Sb01g006680.1 Sb02g033920.1 Sb06g013940.1
GO:0005625	C	soluble fraction	29	1793	158	26245	8.5e-06	0.00016	Sb03g001240.1 Sb03g001240.3 Sb03g001240.2 Sb02g034490.3 Sb02g034490.2 Sb01g001060.1 Sb0525s002010.1 Sb01g047560.1 Sb02g043940.1 Sb05g002770.1 Sb08g017220.1 Sb07g025100.1 Sb02g033430.1 Sb01g019490.1 Sb09g004730.1 Sb09g004730.2 Sb04g037050.1 Sb02g034490.1 Sb01g010390.1 Sb05g019600.1 Sb03g002780.1 Sb07g025840.1 Sb02g033920.1 Sb08g016820.1 Sb08g001010.1 Sb06g028670.1 Sb01g047850.1 Sb01g012680.1 Sb01g…
GO:0008104	P	protein localization	91	1793	807	26245	9.3e-06	0.00046	Sb01g046840.1 Sb07g004890.2 Sb07g004890.1 Sb02g038750.1 Sb07g028940.1 Sb04g033160.1 Sb01g035130.1 Sb04g001930.1 Sb07g005440.1 Sb01g010390.1 Sb03g025350.1 Sb01g002480.1 Sb08g018820.1 Sb01g043060.1 Sb01g000990.1 Sb01g050330.1 Sb06g001240.1 Sb03g028370.1 Sb01g002230.1 Sb01g041460.3 Sb01g041460.2 Sb01g041460.1 Sb04g031020.2 Sb04g008580.1 Sb08g007750.1 Sb08g007750.2 Sb04g036970.1 Sb01g004840.1 Sb01g04…
GO:0016229	F	steroid dehydrogenase activity	11	1793	25	26245	9.6e-06	0.00077	Sb01g033520.1 Sb01g032980.1 Sb01g032950.1 Sb01g048450.1 Sb01g032990.1 Sb03g006070.1 Sb01g048450.3 Sb01g048450.2 Sb02g031670.1 Sb01g032970.1 Sb01g032960.1
GO:0048583	P	regulation of response to stimulus	49	1793	351	26245	1e-05	0.0005	Sb03g039630.1 Sb06g001960.1 Sb02g022290.1 Sb07g029150.1 Sb08g005080.1 Sb08g019700.1 Sb03g006060.1 Sb03g009170.1 Sb04g006970.1 Sb01g014720.1 Sb03g026070.1 Sb02g022090.1 Sb04g029080.2 Sb01g035130.1 Sb03g034880.1 Sb02g024760.1 Sb02g004300.1 Sb02g004300.2 Sb01g007120.1 Sb02g043030.1 Sb02g029780.1 Sb06g030660.1 Sb06g013835.1 Sb01g011020.1 Sb03g034000.1 Sb01g039740.1 Sb07g019400.1 Sb03g030800.1 Sb03g02…
GO:0065007	P	biological regulation	590	1793	7386	26245	1.1e-05	0.00054	Sb03g030950.1 Sb02g034490.3 Sb02g034490.2 Sb02g034490.1 Sb08g005080.1 Sb06g014420.1 Sb02g003030.1 Sb02g030870.1 Sb07g028940.1 Sb02g033960.2 Sb01g048190.1 Sb02g033960.1 Sb09g001110.1 Sb01g048570.1 Sb04g001740.1 Sb01g028750.1 Sb05g019540.2 Sb04g028550.1 Sb08g001870.1 Sb01g011020.1 Sb09g004420.1 Sb09g002225.1 Sb03g034850.1 Sb03g034850.2 Sb06g029570.1 Sb06g029550.1 Sb01g005280.1 Sb01g046910.1 Sb02g02…
GO:0009967	P	positive regulation of signal transduction	20	1793	86	26245	1.1e-05	0.00056	Sb03g001440.1 Sb03g040410.1 Sb02g039640.1 Sb09g006380.1 Sb07g026305.1 Sb04g035710.1 Sb01g007120.1 Sb03g030840.1 Sb04g037810.1 Sb08g019700.1 Sb01g011025.1 Sb01g011020.1 Sb01g028740.2 Sb01g028740.1 Sb01g039740.1 Sb05g004610.1 Sb01g014720.1 Sb02g033960.2 Sb09g006420.1 Sb02g033960.1
GO:0050790	P	regulation of catalytic activity	47	1793	333	26245	1.2e-05	0.00057	Sb01g017030.1 Sb01g046840.1 Sb08g003300.1 Sb03g036560.1 Sb07g026900.1 Sb02g034490.2 Sb02g034490.1 Sb01g011260.1 Sb01g045210.1 Sb01g000600.1 Sb04g034040.1 Sb04g003410.1 Sb06g010020.1 Sb05g024560.1 Sb02g040990.1 Sb03g040410.1 Sb01g033750.1 Sb02g034490.3 Sb02g029840.1 Sb06g011641.1 Sb01g027860.2 Sb01g027860.1 Sb01g016830.1 Sb03g037640.1 Sb07g024900.1 Sb01g046910.1 Sb04g030250.1 Sb07g027060.1 Sb04g00…
GO:0009617	P	response to bacterium	54	1793	405	26245	1.2e-05	0.00057	Sb07g004050.1 Sb06g001960.1 Sb02g022290.1 Sb08g000550.1 Sb08g018240.1 Sb08g005080.1 Sb08g019700.1 Sb07g028940.1 Sb01g014720.1 Sb04g006970.1 Sb02g028020.1 Sb01g046460.1 Sb06g027710.1 Sb02g004300.1 Sb06g000660.1 Sb01g007120.1 Sb02g043030.1 Sb05g000530.2 Sb02g024760.1 Sb06g013835.1 Sb05g000530.1 Sb01g040110.1 Sb08g016560.1 Sb07g019400.1 Sb03g029920.1 Sb02g024870.1 Sb04g038550.1 Sb02g022280.1 Sb03g03…
GO:0006099	P	tricarboxylic acid cycle	16	1793	57	26245	1.2e-05	0.00057	Sb03g029570.1 Sb07g023910.1 Sb03g029840.2 Sb06g013930.1 Sb07g023920.1 Sb03g029840.1 Sb07g014960.1 Sb01g043660.2 Sb01g043660.1 Sb07g023910.2 Sb03g011050.1 Sb04g026360.1 Sb01g006680.2 Sb01g006680.3 Sb01g006680.1 Sb06g013940.1
GO:0022403	P	cell cycle phase	71	1793	588	26245	1.2e-05	0.00058	Sb09g003820.1 Sb03g001570.1 Sb02g039500.1 Sb09g006460.1 Sb09g004420.1 Sb09g006380.1 Sb07g004890.2 Sb07g004890.1 Sb01g004040.1 Sb04g036970.1 Sb04g024570.1 Sb01g036250.1 Sb07g024200.1 Sb01g005570.1 Sb09g001110.1 Sb07g001980.1 Sb06g020890.2 Sb04g003410.1 Sb06g020890.1 Sb03g039720.1 Sb06g010020.1 Sb09g000330.1 Sb02g034260.1 Sb01g019770.1 Sb03g007840.1 Sb01g033750.1 Sb07g004030.1 Sb06g011641.1 Sb03g00…
GO:0010647	P	positive regulation of cell communication	20	1793	87	26245	1.3e-05	0.00063	Sb03g001440.1 Sb03g040410.1 Sb02g039640.1 Sb09g006380.1 Sb07g026305.1 Sb04g035710.1 Sb01g007120.1 Sb03g030840.1 Sb04g037810.1 Sb08g019700.1 Sb01g011025.1 Sb01g011020.1 Sb01g028740.2 Sb01g028740.1 Sb01g039740.1 Sb05g004610.1 Sb01g014720.1 Sb02g033960.2 Sb09g006420.1 Sb02g033960.1
GO:0010047	P	fruit dehiscence	9	1793	16	26245	1.4e-05	0.00066	Sb06g017490.1 Sb03g044630.1 Sb05g019540.1 Sb05g019540.2 Sb04g022830.1 Sb03g030740.1 Sb08g014320.1 Sb03g034850.1 Sb03g034850.2
GO:0015980	P	energy derivation by oxidation of organic compounds	32	1793	190	26245	1.4e-05	0.00066	Sb03g029570.1 Sb07g024370.2 Sb03g040060.1 Sb04g026360.1 Sb01g006680.2 Sb01g006680.3 Sb01g006680.1 Sb03g014430.1 Sb02g032870.1 Sb03g029840.1 Sb03g029840.2 Sb01g043660.2 Sb01g043660.1 Sb03g011050.1 Sb02g041180.1 Sb02g041180.3 Sb02g041180.2 Sb07g023910.1 Sb07g023910.2 Sb06g013930.1 Sb01g015580.1 Sb01g008970.1 Sb02g033920.1 Sb02g032250.1 Sb01g043060.1 Sb01g048410.1 Sb07g023920.1 Sb07g014960.1 Sb01g00…
GO:0006740	P	NADPH regeneration	17	1793	65	26245	1.4e-05	0.00066	Sb03g006130.1 Sb04g025630.1 Sb03g039480.1 Sb03g039480.2 Sb05g004590.1 Sb03g008050.1 Sb05g016740.1 Sb06g003160.1 Sb04g019020.1 Sb09g005230.1 Sb01g045920.2 Sb01g045920.3 Sb04g023180.1 Sb01g045920.1 Sb02g027900.1 Sb03g043140.1 Sb02g029250.1
GO:0016210	F	naringenin-chalcone synthase activity	10	1793	21	26245	1.4e-05	0.001	Sb05g020170.1 Sb05g020200.1 Sb05g020190.1 Sb05g020210.1 Sb05g020220.1 Sb05g020180.1 Sb05g020160.1 Sb05g020230.1 Sb0605s002010.1 Sb05g020150.1
GO:0047012	F	sterol-4-alpha-carboxylate 3-dehydrogenase (decarboxylating) activity	9	1793	16	26245	1.4e-05	0.001	Sb01g033520.1 Sb01g032980.1 Sb01g032950.1 Sb01g048450.1 Sb01g032990.1 Sb01g048450.3 Sb01g048450.2 Sb01g032970.1 Sb01g032960.1
GO:0033764	F	steroid dehydrogenase activity, acting on the CH-OH group of donors, NAD or NADP as acceptor	10	1793	21	26245	1.4e-05	0.001	Sb01g033520.1 Sb01g032980.1 Sb01g032950.1 Sb01g048450.1 Sb01g032990.1 Sb01g048450.3 Sb01g048450.2 Sb02g031670.1 Sb01g032970.1 Sb01g032960.1
GO:0031974	C	membrane-enclosed lumen	142	1793	1422	26245	1.4e-05	0.00026	Sb03g029570.1 Sb03g042500.1 Sb01g028795.1 Sb01g000600.1 Sb02g035620.1 Sb04g025650.1 Sb03g028010.2 Sb06g031960.1 Sb02g029470.1 Sb03g027820.1 Sb07g027060.1 Sb04g026200.1 Sb01g042260.1 Sb03g010990.1 Sb01g042260.3 Sb06g011641.1 Sb03g043450.1 Sb05g014880.1 Sb06g010020.1 Sb07g005440.1 Sb08g005300.1 Sb08g005300.2 Sb02g024870.1 Sb02g025360.1 Sb04g026880.1 Sb02g024730.1 Sb0013s009090.1 Sb03g003810.1 Sb01g…
GO:0046394	P	carboxylic acid biosynthetic process	75	1793	637	26245	1.5e-05	0.00071	Sb02g020260.1 Sb06g018220.2 Sb05g025180.1 Sb03g039820.2 Sb03g039820.1 Sb09g002640.2 Sb03g035220.1 Sb03g035220.2 Sb09g002640.1 Sb01g029750.2 Sb01g029750.1 Sb02g025220.1 Sb06g031460.1 Sb08g022210.1 Sb08g022210.2 Sb06g031460.2 Sb04g026360.1 Sb06g028160.1 Sb01g046360.1 Sb06g030920.1 Sb08g020830.1 Sb01g029060.1 Sb01g005680.1 Sb08g001720.1 Sb01g040180.1 Sb04g028690.2 Sb04g028690.3 Sb01g041240.1 Sb04g02…
GO:0016053	P	organic acid biosynthetic process	75	1793	637	26245	1.5e-05	0.00071	Sb02g020260.1 Sb06g018220.2 Sb05g025180.1 Sb03g039820.2 Sb03g039820.1 Sb09g002640.2 Sb03g035220.1 Sb03g035220.2 Sb09g002640.1 Sb01g029750.2 Sb01g029750.1 Sb02g025220.1 Sb06g031460.1 Sb08g022210.1 Sb08g022210.2 Sb06g031460.2 Sb04g026360.1 Sb06g028160.1 Sb01g046360.1 Sb06g030920.1 Sb08g020830.1 Sb01g029060.1 Sb01g005680.1 Sb08g001720.1 Sb01g040180.1 Sb04g028690.2 Sb04g028690.3 Sb01g041240.1 Sb04g02…
GO:0008135	F	translation factor activity, nucleic acid binding	32	1793	191	26245	1.5e-05	0.0011	Sb02g017910.1 Sb04g003550.1 Sb01g003660.1 Sb02g017910.2 Sb0525s002010.1 Sb03g021116.1 Sb02g039166.1 Sb01g001080.1 Sb01g045090.1 Sb04g003390.1 Sb06g021850.1 Sb07g001980.1 Sb08g014280.1 Sb03g007840.1 Sb02g031020.1 Sb06g011300.1 Sb01g036250.1 Sb08g013390.1 Sb02g036590.1 Sb04g007760.1 Sb02g000830.2 Sb03g003250.1 Sb02g000830.1 Sb01g007500.2 Sb01g007500.1 Sb04g038330.1 Sb05g015800.1 Sb07g022630.1 Sb02g…
GO:0018130	P	heterocycle biosynthetic process	28	1793	155	26245	1.6e-05	0.00072	Sb02g020260.1 Sb03g039820.2 Sb01g037480.1 Sb01g037480.2 Sb03g039820.1 Sb08g008360.1 Sb08g007750.1 Sb08g007750.2 Sb01g045920.2 Sb04g026360.1 Sb01g045920.1 Sb01g029060.1 Sb04g028050.1 Sb03g029120.1 Sb08g003300.1 Sb06g033030.1 Sb04g022900.1 Sb04g004640.1 Sb04g004630.1 Sb02g026140.1 Sb02g040060.1 Sb03g007760.1 Sb03g025520.1 Sb01g003880.1 Sb01g040180.2 Sb01g040180.1 Sb08g008400.1 Sb01g045920.3
GO:0016021	C	integral to membrane	182	1793	1924	26245	1.6e-05	0.0003	Sb01g044010.1 Sb01g036190.1 Sb04g002150.1 Sb08g004270.1 Sb07g004890.2 Sb07g004890.1 Sb02g038750.1 Sb03g009170.1 Sb01g043700.1 Sb02g010810.1 Sb01g010930.1 Sb09g006480.1 Sb09g007240.1 Sb02g037410.2 Sb02g037410.3 Sb04g001930.1 Sb07g023460.1 Sb05g001760.1 Sb06g032800.1 Sb02g035000.2 Sb07g022730.1 Sb02g037410.1 Sb04g029560.1 Sb02g011160.1 Sb08g014040.1 Sb04g026650.1 Sb02g006330.1 Sb04g036040.1 Sb01g00…
GO:0031323	P	regulation of cellular metabolic process	295	1793	3387	26245	1.7e-05	0.00077	Sb03g029570.1 Sb06g017490.1 Sb01g028795.1 Sb01g000600.1 Sb03g036560.1 Sb04g028550.1 Sb08g005080.1 Sb06g014420.1 Sb04g023410.1 Sb02g030870.1 Sb04g006970.1 Sb01g012890.1 Sb01g027860.2 Sb06g011641.1 Sb04g034040.1 Sb09g001110.1 Sb07g023900.1 Sb08g005200.1 Sb01g010930.1 Sb04g027660.1 Sb05g019540.1 Sb06g010020.1 Sb05g019540.2 Sb01g006410.1 Sb08g000280.2 Sb08g000280.1 Sb02g001600.1 Sb03g032530.1 Sb06g00…
GO:0000279	P	M phase	62	1793	496	26245	1.7e-05	0.00077	Sb03g001570.1 Sb02g039500.1 Sb09g006460.1 Sb09g004420.1 Sb09g006380.1 Sb07g004890.2 Sb07g004890.1 Sb01g004040.1 Sb04g036970.1 Sb04g024570.1 Sb01g036250.1 Sb07g024200.1 Sb01g005570.1 Sb07g001980.1 Sb06g020890.2 Sb04g003410.1 Sb06g020890.1 Sb09g000330.1 Sb02g034260.1 Sb03g007840.1 Sb01g033750.1 Sb01g019770.1 Sb03g002450.1 Sb01g027860.2 Sb01g027860.1 Sb02g025440.1 Sb08g013390.1 Sb08g018650.1 Sb04g02…
GO:0046356	P	acetyl-CoA catabolic process	16	1793	59	26245	1.7e-05	0.00078	Sb03g029570.1 Sb07g023910.1 Sb03g029840.2 Sb06g013930.1 Sb07g023920.1 Sb03g029840.1 Sb07g014960.1 Sb01g043660.2 Sb01g043660.1 Sb07g023910.2 Sb03g011050.1 Sb04g026360.1 Sb01g006680.2 Sb01g006680.3 Sb01g006680.1 Sb06g013940.1
GO:0019843	F	rRNA binding	20	1793	89	26245	1.7e-05	0.0012	Sb07g027370.1 Sb02g009810.1 Sb01g002610.1 Sb08g018650.2 Sb03g042604.1 Sb01g016780.1 Sb02g006656.1 Sb06g021660.2 Sb0525s002010.1 Sb01g033340.1 Sb06g021660.1 Sb01g048270.1 Sb07g021830.1 Sb03g014380.1 Sb02g004110.1 Sb04g000910.1 Sb05g002290.1 Sb08g018650.1 Sb03g028840.1 Sb08g001530.1
GO:0004056	F	argininosuccinate lyase activity	7	1793	8	26245	1.8e-05	0.0012	Sb06g018880.2 Sb06g018880.3 Sb06g018880.1 Sb06g018880.6 Sb01g037570.1 Sb06g018880.4 Sb06g018880.5
GO:0019216	P	regulation of lipid metabolic process	14	1793	46	26245	1.9e-05	0.00088	Sb08g001010.1 Sb03g029570.1 Sb01g000600.1 Sb06g010020.1 Sb08g001880.1 Sb04g017400.1 Sb07g014940.1 Sb03g034680.1 Sb05g002770.1 Sb01g006680.2 Sb01g006680.3 Sb01g006680.1 Sb01g003880.1 Sb06g011641.1
GO:0031966	C	mitochondrial membrane	51	1793	381	26245	1.9e-05	0.00034	Sb02g008640.1 Sb07g024370.1 Sb07g024370.2 Sb03g039820.1 Sb01g008560.1 Sb08g008360.1 Sb01g006750.1 Sb04g034260.1 Sb02g038750.1 Sb05g002770.1 Sb03g044130.1 Sb04g025540.1 Sb08g004840.1 Sb03g029120.1 Sb07g023490.1 Sb02g032870.1 Sb04g020630.1 Sb08g020810.1 Sb02g041030.1 Sb09g006480.1 Sb08g017600.1 Sb01g004480.1 Sb02g041180.1 Sb02g028630.1 Sb09g001310.1 Sb02g041180.3 Sb02g041180.2 Sb01g048410.1 Sb05g02…
GO:0010227	P	floral organ abscission	9	1793	17	26245	2e-05	0.00091	Sb06g017490.1 Sb03g044630.1 Sb05g019540.1 Sb05g019540.2 Sb04g022830.1 Sb03g030740.1 Sb08g014320.1 Sb03g034850.1 Sb03g034850.2
GO:0009838	P	abscission	9	1793	17	26245	2e-05	0.00091	Sb06g017490.1 Sb03g044630.1 Sb05g019540.1 Sb05g019540.2 Sb04g022830.1 Sb03g030740.1 Sb08g014320.1 Sb03g034850.1 Sb03g034850.2
GO:0006094	P	gluconeogenesis	11	1793	28	26245	2.2e-05	0.001	Sb03g006130.1 Sb09g001600.1 Sb07g002220.2 Sb07g002220.3 Sb01g006480.2 Sb07g002220.1 Sb07g002220.4 Sb03g039480.1 Sb01g006480.1 Sb03g039480.2 Sb04g025120.1
GO:0009527	C	plastid outer membrane	14	1793	47	26245	2.4e-05	0.00043	Sb02g022910.1 Sb01g029790.1 Sb01g039910.1 Sb09g004020.1 Sb01g002230.1 Sb01g041460.3 Sb01g041460.2 Sb01g041460.1 Sb04g036240.1 Sb02g036270.1 Sb03g026350.1 Sb01g000990.1 Sb09g001310.1 Sb02g029680.1
GO:0022607	P	cellular component assembly	89	1793	807	26245	2.5e-05	0.0011	Sb03g001240.1 Sb01g046840.1 Sb03g001240.3 Sb03g001240.2 Sb09g004420.1 Sb06g028040.1 Sb03g009170.1 Sb01g028795.1 Sb01g020010.1 Sb01g000600.1 Sb07g025100.1 Sb01g035130.1 Sb06g016285.1 Sb01g019490.1 Sb01g006310.1 Sb03g032530.1 Sb04g024500.1 Sb02g025360.1 Sb01g044870.1 Sb07g027060.1 Sb02g035640.1 Sb08g019730.1 Sb02g024290.1 Sb04g001330.1 Sb06g016660.1 Sb02g041800.1 Sb01g005570.1 Sb01g005570.2 Sb02g00…
GO:0031224	C	intrinsic to membrane	205	1793	2233	26245	2.5e-05	0.00045	Sb01g044010.1 Sb01g036190.1 Sb04g001930.1 Sb08g004270.1 Sb07g004890.2 Sb07g004890.1 Sb02g038750.1 Sb03g009170.1 Sb01g043700.1 Sb02g004200.1 Sb06g027500.1 Sb01g010930.1 Sb09g006480.1 Sb09g007240.1 Sb02g037410.2 Sb02g037410.3 Sb02g035490.1 Sb07g023460.1 Sb05g001760.1 Sb06g032800.1 Sb02g035000.2 Sb07g022730.1 Sb02g037410.1 Sb04g029560.1 Sb02g011160.1 Sb08g014040.1 Sb04g026650.1 Sb02g006330.1 Sb04g00…
GO:0000160	P	two-component signal transduction system (phosphorelay)	27	1793	151	26245	2.6e-05	0.0011	Sb01g010070.1 Sb04g028550.1 Sb03g001440.1 Sb02g030870.1 Sb01g042400.1 Sb04g006970.1 Sb08g001140.1 Sb01g004970.1 Sb01g003310.1 Sb01g010930.1 Sb07g014940.1 Sb07g024310.1 Sb05g002590.2 Sb05g002590.1 Sb03g044230.2 Sb03g044230.1 Sb02g007030.2 Sb02g007030.1 Sb06g002010.1 Sb03g034680.1 Sb01g011020.1 Sb02g043350.1 Sb07g006200.1 Sb06g002020.1 Sb04g005580.1 Sb06g002000.1 Sb01g011025.1
GO:0046496	P	nicotinamide nucleotide metabolic process	19	1793	84	26245	2.6e-05	0.0011	Sb03g006130.1 Sb04g025630.1 Sb03g039480.1 Sb03g039480.2 Sb05g004590.1 Sb03g008050.1 Sb05g016740.1 Sb06g003160.1 Sb04g019020.1 Sb09g005230.1 Sb01g045920.2 Sb01g045920.3 Sb04g023180.1 Sb01g045920.1 Sb02g027900.1 Sb03g043140.1 Sb02g029250.1 Sb02g033920.1 Sb01g017790.1
GO:0006769	P	nicotinamide metabolic process	19	1793	84	26245	2.6e-05	0.0011	Sb03g006130.1 Sb04g025630.1 Sb03g039480.1 Sb03g039480.2 Sb05g004590.1 Sb03g008050.1 Sb05g016740.1 Sb06g003160.1 Sb04g019020.1 Sb09g005230.1 Sb01g045920.2 Sb01g045920.3 Sb04g023180.1 Sb01g045920.1 Sb02g027900.1 Sb03g043140.1 Sb02g029250.1 Sb02g033920.1 Sb01g017790.1
GO:0022405	P	hair cycle process	10	1793	23	26245	2.6e-05	0.0011	Sb01g033520.1 Sb01g032980.1 Sb01g032950.1 Sb01g048450.1 Sb01g032990.1 Sb01g048450.3 Sb01g048450.2 Sb09g003450.1 Sb01g032970.1 Sb01g032960.1
GO:0001942	P	hair follicle development	10	1793	23	26245	2.6e-05	0.0011	Sb01g033520.1 Sb01g032980.1 Sb01g032950.1 Sb01g048450.1 Sb01g032990.1 Sb01g048450.3 Sb01g048450.2 Sb09g003450.1 Sb01g032970.1 Sb01g032960.1
GO:0042633	P	hair cycle	10	1793	23	26245	2.6e-05	0.0011	Sb01g033520.1 Sb01g032980.1 Sb01g032950.1 Sb01g048450.1 Sb01g032990.1 Sb01g048450.3 Sb01g048450.2 Sb09g003450.1 Sb01g032970.1 Sb01g032960.1
GO:0009109	P	coenzyme catabolic process	16	1793	62	26245	2.9e-05	0.0012	Sb03g029570.1 Sb07g023910.1 Sb03g029840.2 Sb06g013930.1 Sb07g023920.1 Sb03g029840.1 Sb07g014960.1 Sb01g043660.2 Sb01g043660.1 Sb07g023910.2 Sb03g011050.1 Sb04g026360.1 Sb01g006680.2 Sb01g006680.3 Sb01g006680.1 Sb06g013940.1
GO:0003854	F	3-beta-hydroxy-delta5-steroid dehydrogenase activity	9	1793	18	26245	2.9e-05	0.0018	Sb01g033520.1 Sb01g032980.1 Sb01g032950.1 Sb01g048450.1 Sb01g032990.1 Sb01g048450.3 Sb01g048450.2 Sb01g032970.1 Sb01g032960.1
GO:0016769	F	transferase activity, transferring nitrogenous groups	19	1793	85	26245	3e-05	0.0018	Sb01g023750.5 Sb01g023750.4 Sb05g018870.1 Sb01g023750.1 Sb01g023750.3 Sb01g023750.2 Sb03g035220.1 Sb03g035220.2 Sb07g028080.1 Sb01g029750.3 Sb01g029750.2 Sb01g029750.1 Sb09g000490.1 Sb03g004000.1 Sb03g004000.2 Sb01g044130.1 Sb01g029060.1 Sb05g018880.1 Sb03g044700.1
GO:0008886	F	glyceraldehyde-3-phosphate dehydrogenase (NADP+) activity	7	1793	9	26245	3e-05	0.0018	Sb07g021630.1 Sb06g018880.2 Sb06g018880.3 Sb06g018880.1 Sb06g018880.6 Sb06g018880.4 Sb06g018880.5
GO:0006090	P	pyruvate metabolic process	16	1793	63	26245	3.4e-05	0.0014	Sb02g033920.1 Sb03g006130.1 Sb09g001600.1 Sb03g013290.1 Sb07g002220.3 Sb01g006480.2 Sb07g002220.1 Sb07g002220.4 Sb07g002220.2 Sb03g039480.1 Sb02g029470.1 Sb01g006480.1 Sb01g017790.1 Sb03g039480.2 Sb04g025120.1 Sb07g021070.1
GO:0019362	P	pyridine nucleotide metabolic process	19	1793	86	26245	3.4e-05	0.0015	Sb03g006130.1 Sb04g025630.1 Sb03g039480.1 Sb03g039480.2 Sb05g004590.1 Sb03g008050.1 Sb05g016740.1 Sb06g003160.1 Sb04g019020.1 Sb09g005230.1 Sb01g045920.2 Sb01g045920.3 Sb04g023180.1 Sb01g045920.1 Sb02g027900.1 Sb03g043140.1 Sb02g029250.1 Sb02g033920.1 Sb01g017790.1
GO:0065009	P	regulation of molecular function	52	1793	402	26245	3.5e-05	0.0015	Sb01g017030.1 Sb01g046840.1 Sb08g003300.1 Sb03g036560.1 Sb07g026900.1 Sb02g034490.2 Sb02g034490.1 Sb01g011260.1 Sb02g030870.1 Sb07g014940.1 Sb02g022770.1 Sb01g045210.1 Sb01g000600.1 Sb04g034040.1 Sb04g003410.1 Sb01g048570.1 Sb06g010020.1 Sb05g024560.1 Sb02g040990.1 Sb03g040410.1 Sb02g031020.1 Sb01g033750.1 Sb02g034490.3 Sb02g029840.1 Sb06g011641.1 Sb01g027860.2 Sb01g027860.1 Sb01g016830.1 Sb03g03…
GO:0051536	F	iron-sulfur cluster binding	24	1793	128	26245	3.6e-05	0.0021	Sb01g005670.1 Sb07g000600.1 Sb01g031520.1 Sb01g031520.2 Sb01g002180.1 Sb02g033590.1 Sb05g005270.1 Sb01g005570.1 Sb04g002120.1 Sb02g032870.1 Sb01g005650.1 Sb09g004310.1 Sb07g000610.1 Sb02g041180.1 Sb02g041180.3 Sb02g041180.2 Sb07g020870.1 Sb07g000620.1 Sb01g005680.1 Sb05g005735.1 Sb06g014720.1 Sb01g047850.1 Sb03g003510.1 Sb02g003870.1
GO:0051540	F	metal cluster binding	24	1793	128	26245	3.6e-05	0.0021	Sb01g005670.1 Sb07g000600.1 Sb01g031520.1 Sb01g031520.2 Sb01g002180.1 Sb02g033590.1 Sb05g005270.1 Sb01g005570.1 Sb04g002120.1 Sb02g032870.1 Sb01g005650.1 Sb09g004310.1 Sb07g000610.1 Sb02g041180.1 Sb02g041180.3 Sb02g041180.2 Sb07g020870.1 Sb07g000620.1 Sb01g005680.1 Sb05g005735.1 Sb06g014720.1 Sb01g047850.1 Sb03g003510.1 Sb02g003870.1
GO:0070013	C	intracellular organelle lumen	137	1793	1392	26245	3.6e-05	0.00064	Sb03g029570.1 Sb03g042500.1 Sb01g028795.1 Sb01g000600.1 Sb02g035620.1 Sb04g025650.1 Sb06g031960.1 Sb02g029470.1 Sb03g027820.1 Sb07g027060.1 Sb04g026200.1 Sb01g042260.1 Sb03g010990.1 Sb01g042260.3 Sb06g011641.1 Sb03g043450.1 Sb05g014880.1 Sb06g010020.1 Sb07g005440.1 Sb08g005300.1 Sb08g005300.2 Sb02g025360.1 Sb04g026880.1 Sb02g024730.1 Sb0013s009090.1 Sb03g003810.1 Sb01g044870.1 Sb03g028010.1 Sb03g…
GO:0051641	P	cellular localization	119	1793	1175	26245	3.9e-05	0.0017	Sb01g046840.1 Sb09g004420.1 Sb03g027820.1 Sb07g004890.2 Sb07g004890.1 Sb02g038750.1 Sb07g028940.1 Sb03g036410.1 Sb04g033160.1 Sb01g035130.1 Sb01g041460.3 Sb04g001930.1 Sb01g010390.1 Sb03g025350.1 Sb05g027910.1 Sb08g018820.1 Sb01g043060.1 Sb01g000990.1 Sb01g050330.1 Sb09g004320.1 Sb06g001240.1 Sb04g032470.1 Sb06g011830.1 Sb01g041140.1 Sb01g002230.1 Sb07g008560.1 Sb08g019730.1 Sb01g041460.2 Sb01g04…
GO:0006098	P	pentose-phosphate shunt	16	1793	64	26245	4e-05	0.0017	Sb03g006130.1 Sb04g025630.1 Sb03g039480.1 Sb03g039480.2 Sb05g004590.1 Sb03g008050.1 Sb05g016740.1 Sb06g003160.1 Sb09g005230.1 Sb01g045920.2 Sb01g045920.3 Sb04g023180.1 Sb01g045920.1 Sb04g019020.1 Sb03g043140.1 Sb02g029250.1
GO:0045036	P	protein targeting to chloroplast	13	1793	43	26245	4e-05	0.0017	Sb01g029790.1 Sb08g007750.1 Sb01g002230.1 Sb09g004020.1 Sb01g041460.3 Sb01g041460.2 Sb01g041460.1 Sb02g036270.1 Sb08g007750.2 Sb01g000990.1 Sb09g000350.1 Sb09g001310.1 Sb02g029680.1
GO:0051537	F	2 iron, 2 sulfur cluster binding	13	1793	43	26245	4e-05	0.0023	Sb01g005670.1 Sb02g032870.1 Sb01g005650.1 Sb06g014720.1 Sb07g000600.1 Sb01g031520.1 Sb01g031520.2 Sb01g002180.1 Sb07g000620.1 Sb07g000610.1 Sb01g005680.1 Sb05g005270.1 Sb05g005735.1
GO:0006508	P	proteolysis	122	1793	1213	26245	4.2e-05	0.0017	Sb04g032510.1 Sb01g046840.1 Sb02g034490.3 Sb04g026900.1 Sb02g034490.1 Sb06g002160.1 Sb08g004270.1 Sb06g014420.1 Sb07g004890.1 Sb05g013840.1 Sb02g043840.1 Sb07g023900.1 Sb02g024880.1 Sb02g034490.2 Sb01g027860.2 Sb01g025350.1 Sb03g037640.1 Sb07g024900.1 Sb04g026880.1 Sb01g046910.1 Sb03g013260.1 Sb0199s002010.1 Sb04g000330.1 Sb01g043060.1 Sb03g005360.1 Sb04g028990.1 Sb04g029630.1 Sb07g004890.2 Sb05g…
GO:0043233	C	organelle lumen	137	1793	1397	26245	4.2e-05	0.00074	Sb03g029570.1 Sb03g042500.1 Sb01g028795.1 Sb01g000600.1 Sb02g035620.1 Sb04g025650.1 Sb06g031960.1 Sb02g029470.1 Sb03g027820.1 Sb07g027060.1 Sb04g026200.1 Sb01g042260.1 Sb03g010990.1 Sb01g042260.3 Sb06g011641.1 Sb03g043450.1 Sb05g014880.1 Sb06g010020.1 Sb07g005440.1 Sb08g005300.1 Sb08g005300.2 Sb02g025360.1 Sb04g026880.1 Sb02g024730.1 Sb0013s009090.1 Sb03g003810.1 Sb01g044870.1 Sb03g028010.1 Sb03g…
GO:0010608	P	posttranscriptional regulation of gene expression	39	1793	271	26245	4.3e-05	0.0018	Sb06g028670.1 Sb01g008480.1 Sb02g017910.1 Sb02g004110.1 Sb01g046430.1 Sb02g027900.1 Sb03g010990.1 Sb01g045090.1 Sb04g003390.1 Sb02g028020.1 Sb06g021850.1 Sb05g014470.1 Sb07g028270.1 Sb06g000660.1 Sb08g014280.1 Sb01g037380.1 Sb07g006150.1 Sb08g020580.1 Sb06g022190.2 Sb06g022180.1 Sb05g014470.2 Sb01g044350.1 Sb06g029010.1 Sb06g011300.1 Sb04g003550.1 Sb04g038330.1 Sb04g021280.1 Sb01g047850.1 Sb02g03…
GO:0016620	F	oxidoreductase activity, acting on the aldehyde or oxo group of donors, NAD or NADP as acceptor	21	1793	104	26245	4.3e-05	0.0024	Sb02g005200.1 Sb03g039820.2 Sb09g001600.1 Sb03g039820.1 Sb07g002220.2 Sb07g002220.3 Sb07g002220.1 Sb07g002220.4 Sb08g004840.1 Sb05g005470.1 Sb07g021630.1 Sb04g029040.1 Sb04g029040.2 Sb02g025790.1 Sb06g018880.2 Sb06g018880.3 Sb04g025120.1 Sb06g018880.1 Sb06g018880.6 Sb06g018880.4 Sb06g018880.5
GO:0009611	P	response to wounding	43	1793	312	26245	4.5e-05	0.0018	Sb01g008480.1 Sb02g017910.1 Sb02g034490.2 Sb02g034490.1 Sb02g017910.2 Sb01g001660.1 Sb01g001660.3 Sb01g040110.1 Sb06g014420.1 Sb01g034480.1 Sb01g020010.1 Sb05g005450.1 Sb07g021330.1 Sb01g050410.1 Sb02g034490.3 Sb01g011020.1 Sb03g034000.1 Sb08g020580.1 Sb09g001310.1 Sb01g001060.1 Sb03g001440.1 Sb01g029470.1 Sb01g040180.2 Sb01g003710.1 Sb01g013380.1 Sb05g003880.1 Sb03g001170.1 Sb09g005960.1 Sb07g00…
GO:0009605	P	response to external stimulus	94	1793	881	26245	4.6e-05	0.0019	Sb01g000600.1 Sb02g034490.3 Sb02g034490.2 Sb02g034490.1 Sb06g014420.1 Sb03g036750.1 Sb03g009170.1 Sb01g020010.1 Sb02g043840.1 Sb02g011160.2 Sb07g021330.1 Sb07g005440.1 Sb01g011020.1 Sb01g029470.1 Sb01g039910.1 Sb01g005280.1 Sb01g050410.1 Sb01g034480.1 Sb04g036240.1 Sb07g025000.1 Sb07g003690.1 Sb08g001010.1 Sb02g035640.1 Sb04g023680.2 Sb05g021030.1 Sb04g001130.1 Sb03g037630.1 Sb04g037280.1 Sb04g00…
GO:0008285	P	negative regulation of cell proliferation	16	1793	65	26245	4.7e-05	0.0019	Sb09g003820.1 Sb06g017490.1 Sb03g044630.1 Sb05g019540.1 Sb02g024730.1 Sb05g019540.2 Sb01g001060.1 Sb04g022830.1 Sb03g030740.1 Sb03g034000.1 Sb09g003430.1 Sb08g014320.1 Sb08g017220.1 Sb03g034850.1 Sb03g034850.2 Sb01g030580.1
GO:0070925	P	organelle assembly	10	1793	25	26245	4.7e-05	0.0019	Sb03g010440.1 Sb06g019800.1 Sb02g039270.1 Sb07g022630.1 Sb05g027730.1 Sb02g039260.2 Sb02g039260.1 Sb04g021820.1 Sb04g001330.1 Sb04g024500.1
GO:0009854	P	oxidative photosynthetic carbon pathway	7	1793	10	26245	4.8e-05	0.0019	Sb02g003120.1 Sb02g003120.3 Sb01g005960.1 Sb04g000320.1 Sb04g000320.2 Sb04g000320.3 Sb02g003120.2
GO:0004356	F	glutamate-ammonia ligase activity	7	1793	10	26245	4.8e-05	0.0026	Sb04g028690.2 Sb04g028690.3 Sb04g028690.1 Sb04g028690.4 Sb06g031460.1 Sb06g031460.2 Sb04g009820.1
GO:0010605	P	negative regulation of macromolecule metabolic process	67	1793	572	26245	4.9e-05	0.002	Sb02g008640.1 Sb06g017490.1 Sb04g021280.1 Sb06g014420.1 Sb02g040990.1 Sb01g004040.1 Sb01g011260.1 Sb05g014470.2 Sb07g019330.1 Sb04g021820.1 Sb01g046430.1 Sb03g030740.1 Sb03g010990.1 Sb01g045210.1 Sb07g000565.1 Sb06g011641.1 Sb08g005190.1 Sb05g014470.1 Sb02g022640.1 Sb08g005200.1 Sb04g003410.1 Sb05g019540.1 Sb05g024560.1 Sb05g019540.2 Sb01g026350.1 Sb01g033750.1 Sb02g029840.1 Sb07g006150.1 Sb02g04…
GO:0009408	P	response to heat	44	1793	324	26245	5e-05	0.002	Sb06g018220.2 Sb06g018220.1 Sb01g017050.1 Sb01g038760.1 Sb06g025710.1 Sb02g044060.1 Sb03g039630.1 Sb04g035393.1 Sb07g028940.1 Sb07g009410.1 Sb02g028020.1 Sb02g043840.1 Sb03g014430.1 Sb01g021490.1 Sb04g025120.1 Sb01g039890.1 Sb06g000660.1 Sb07g014940.1 Sb01g011020.1 Sb01g020010.1 Sb08g016560.1 Sb06g003280.1 Sb03g001440.1 Sb02g022090.1 Sb02g028050.1 Sb03g026070.1 Sb09g003450.1 Sb02g043450.1 Sb02g02…
GO:0003727	F	single-stranded RNA binding	17	1793	73	26245	5e-05	0.0026	Sb06g021850.1 Sb01g008690.2 Sb01g008690.1 Sb02g017910.2 Sb02g028540.1 Sb02g028540.2 Sb02g017910.1 Sb04g000320.1 Sb04g000320.2 Sb02g003310.1 Sb02g011330.1 Sb04g000320.3 Sb01g028780.1 Sb07g001610.1 Sb06g029010.1 Sb02g002690.1 Sb04g038330.1
GO:0032561	F	guanyl ribonucleotide binding	43	1793	315	26245	5.4e-05	0.0028	Sb03g025350.1 Sb04g033160.1 Sb03g034500.1 Sb09g004420.1 Sb06g016285.1 Sb0525s002010.1 Sb09g004020.1 Sb01g015410.1 Sb01g001080.1 Sb07g008560.1 Sb01g003310.1 Sb01g048070.1 Sb01g009570.1 Sb01g006310.1 Sb04g003550.1 Sb02g037260.1 Sb01g029790.1 Sb02g037260.2 Sb04g028280.1 Sb02g007030.2 Sb02g007030.1 Sb02g036590.1 Sb01g046830.1 Sb03g036030.1 Sb01g028560.1 Sb03g035280.1 Sb01g050330.1 Sb04g009820.1 Sb01g…
GO:0006996	P	organelle organization	176	1793	1895	26245	5.5e-05	0.0022	Sb01g046840.1 Sb05g014880.1 Sb07g002820.1 Sb09g004420.1 Sb07g004890.2 Sb07g004890.1 Sb02g039500.1 Sb02g038750.1 Sb03g009170.1 Sb02g022770.1 Sb03g010990.1 Sb07g001980.1 Sb01g020010.1 Sb02g043840.1 Sb01g035130.1 Sb04g001930.1 Sb08g001870.1 Sb03g032530.1 Sb04g024500.1 Sb01g010390.1 Sb02g024870.1 Sb02g025360.1 Sb08g018650.1 Sb08g018650.2 Sb03g003510.1 Sb05g013160.1 Sb01g044870.1 Sb04g036240.1 Sb04g00…
GO:0015142	F	tricarboxylic acid transmembrane transporter activity	8	1793	15	26245	5.7e-05	0.0028	Sb02g028210.1 Sb01g047080.7 Sb01g047080.6 Sb01g047080.5 Sb01g047080.4 Sb01g047080.3 Sb01g047080.2 Sb01g047080.1
GO:0015137	F	citrate transmembrane transporter activity	8	1793	15	26245	5.7e-05	0.0028	Sb02g028210.1 Sb01g047080.7 Sb01g047080.6 Sb01g047080.5 Sb01g047080.4 Sb01g047080.3 Sb01g047080.2 Sb01g047080.1
GO:0010282	C	senescence associated vacuole	8	1793	15	26245	5.7e-05	0.00097	Sb06g002110.1 Sb06g002160.1 Sb06g005410.1 Sb06g002170.1 Sb06g002140.1 Sb01g007820.1 Sb06g002130.1 Sb06g002150.1
GO:0019395	P	fatty acid oxidation	18	1793	82	26245	5.9e-05	0.0023	Sb08g001010.1 Sb03g029570.1 Sb04g037280.2 Sb02g039240.1 Sb01g000600.1 Sb01g005960.1 Sb06g028670.1 Sb02g039010.1 Sb02g031670.1 Sb05g002770.1 Sb04g010370.1 Sb01g006680.2 Sb01g006680.3 Sb01g006680.1 Sb04g037280.1 Sb03g013790.1 Sb03g013790.2 Sb03g013790.3
GO:0034440	P	lipid oxidation	18	1793	82	26245	5.9e-05	0.0023	Sb08g001010.1 Sb03g029570.1 Sb04g037280.2 Sb02g039240.1 Sb01g000600.1 Sb01g005960.1 Sb06g028670.1 Sb02g039010.1 Sb02g031670.1 Sb05g002770.1 Sb04g010370.1 Sb01g006680.2 Sb01g006680.3 Sb01g006680.1 Sb04g037280.1 Sb03g013790.1 Sb03g013790.2 Sb03g013790.3
GO:0019001	F	guanyl nucleotide binding	43	1793	318	26245	6.6e-05	0.0032	Sb03g025350.1 Sb04g033160.1 Sb03g034500.1 Sb09g004420.1 Sb06g016285.1 Sb0525s002010.1 Sb09g004020.1 Sb01g015410.1 Sb01g001080.1 Sb07g008560.1 Sb01g003310.1 Sb01g048070.1 Sb01g009570.1 Sb01g006310.1 Sb04g003550.1 Sb02g037260.1 Sb01g029790.1 Sb02g037260.2 Sb04g028280.1 Sb02g007030.2 Sb02g007030.1 Sb02g036590.1 Sb01g046830.1 Sb03g036030.1 Sb01g028560.1 Sb03g035280.1 Sb01g050330.1 Sb04g009820.1 Sb01g…
GO:0009911	P	positive regulation of flower development	23	1793	125	26245	6.7e-05	0.0027	Sb09g003820.1 Sb06g017490.1 Sb06g020750.1 Sb04g022830.1 Sb03g030740.1 Sb05g019540.1 Sb05g019540.2 Sb07g022990.1 Sb03g034850.1 Sb03g034850.2 Sb05g006860.1 Sb06g018510.1 Sb06g018510.2 Sb08g014320.1 Sb01g049020.1 Sb04g023680.1 Sb01g030570.1 Sb01g030570.2 Sb05g002580.1 Sb04g000500.1 Sb04g023680.2 Sb05g021030.1 Sb03g044630.1
GO:0048582	P	positive regulation of post-embryonic development	24	1793	134	26245	6.9e-05	0.0027	Sb09g003820.1 Sb06g017490.1 Sb06g020750.1 Sb04g022830.1 Sb03g030740.1 Sb02g043000.1 Sb05g019540.1 Sb05g019540.2 Sb07g022990.1 Sb03g034850.1 Sb03g034850.2 Sb05g006860.1 Sb06g018510.1 Sb06g018510.2 Sb08g014320.1 Sb01g049020.1 Sb04g023680.1 Sb01g030570.1 Sb01g030570.2 Sb05g002580.1 Sb04g000500.1 Sb04g023680.2 Sb05g021030.1 Sb03g044630.1
GO:0042214	P	terpene metabolic process	14	1793	53	26245	7.2e-05	0.0028	Sb06g018220.2 Sb01g005670.1 Sb09g000270.1 Sb06g026190.1 Sb01g005650.1 Sb08g001880.1 Sb02g006100.1 Sb01g047540.1 Sb07g022990.1 Sb03g034680.1 Sb06g018220.1 Sb04g021830.1 Sb01g005680.1 Sb01g003880.1
GO:0009768	P	photosynthesis, light harvesting in photosystem I	8	1793	16	26245	8e-05	0.0031	Sb02g037410.2 Sb04g004770.1 Sb02g037410.3 Sb07g021260.1 Sb07g021260.3 Sb07g021260.2 Sb02g036260.1 Sb02g037410.1
GO:0070271	P	protein complex biogenesis	45	1793	342	26245	8e-05	0.0031	Sb09g003820.1 Sb03g001240.1 Sb01g000600.1 Sb03g001240.3 Sb03g001240.2 Sb09g004420.1 Sb01g047560.1 Sb06g016660.1 Sb01g028795.1 Sb01g020010.1 Sb01g046840.1 Sb07g025100.1 Sb01g035130.1 Sb06g016285.1 Sb03g039720.1 Sb03g036840.1 Sb01g019490.1 Sb01g009570.1 Sb01g006310.1 Sb03g032290.1 Sb02g036270.1 Sb02g031020.1 Sb0013s009050.1 Sb02g037260.1 Sb02g025360.1 Sb02g037260.2 Sb04g028280.1 Sb07g005660.1 Sb02g…
GO:0006461	P	protein complex assembly	45	1793	342	26245	8e-05	0.0031	Sb09g003820.1 Sb03g001240.1 Sb01g000600.1 Sb03g001240.3 Sb03g001240.2 Sb09g004420.1 Sb01g047560.1 Sb06g016660.1 Sb01g028795.1 Sb01g020010.1 Sb01g046840.1 Sb07g025100.1 Sb01g035130.1 Sb06g016285.1 Sb03g039720.1 Sb03g036840.1 Sb01g019490.1 Sb01g009570.1 Sb01g006310.1 Sb03g032290.1 Sb02g036270.1 Sb02g031020.1 Sb0013s009050.1 Sb02g037260.1 Sb02g025360.1 Sb02g037260.2 Sb04g028280.1 Sb07g005660.1 Sb02g…
GO:0030258	P	lipid modification	20	1793	101	26245	8.2e-05	0.0032	Sb08g001010.1 Sb08g003370.1 Sb04g037280.2 Sb02g039240.1 Sb01g000600.1 Sb01g005960.1 Sb06g028670.1 Sb02g039010.1 Sb02g031670.1 Sb04g036240.1 Sb05g002770.1 Sb03g029570.1 Sb04g010370.1 Sb01g006680.2 Sb01g006680.3 Sb01g006680.1 Sb04g037280.1 Sb03g013790.1 Sb03g013790.2 Sb03g013790.3
GO:0022414	P	reproductive process	210	1793	2350	26245	8.7e-05	0.0033	Sb06g017490.1 Sb01g046840.1 Sb02g043840.1 Sb04g022830.1 Sb01g034480.1 Sb03g009170.1 Sb01g001660.2 Sb07g028940.1 Sb01g036250.1 Sb02g033960.2 Sb03g037580.1 Sb06g011641.1 Sb09g001110.1 Sb05g014470.1 Sb05g019540.1 Sb06g010020.1 Sb05g019540.2 Sb01g045920.2 Sb02g029780.1 Sb05g001760.1 Sb03g004580.1 Sb03g011050.1 Sb03g034850.1 Sb03g034850.2 Sb08g018650.1 Sb03g009770.3 Sb08g018650.2 Sb06g029650.1 Sb05g01…
GO:0006512	P	ubiquitin cycle	23	1793	128	26245	9.2e-05	0.0035	Sb07g020960.1 Sb01g030580.1 Sb07g001060.1 Sb07g023746.1 Sb06g032120.1 Sb01g005570.2 Sb01g037440.2 Sb01g037440.1 Sb07g005440.1 Sb01g044530.1 Sb01g005570.1 Sb03g008890.2 Sb03g008890.1 Sb03g038120.1 Sb02g037700.1 Sb03g030010.1 Sb03g030010.2 Sb01g030340.1 Sb03g006120.1 Sb06g032160.1 Sb03g003510.1 Sb02g003870.1 Sb02g032200.1
GO:0005525	F	GTP binding	42	1793	313	26245	9.3e-05	0.0044	Sb03g025350.1 Sb04g033160.1 Sb03g034500.1 Sb09g004420.1 Sb06g016285.1 Sb0525s002010.1 Sb09g004020.1 Sb01g015410.1 Sb01g001080.1 Sb07g008560.1 Sb01g003310.1 Sb01g048070.1 Sb01g009570.1 Sb01g006310.1 Sb04g003550.1 Sb02g037260.1 Sb01g029790.1 Sb02g037260.2 Sb04g028280.1 Sb02g007030.2 Sb02g007030.1 Sb02g036590.1 Sb01g046830.1 Sb03g036030.1 Sb01g028560.1 Sb03g035280.1 Sb01g050330.1 Sb04g009820.1 Sb01g…
GO:0000302	P	response to reactive oxygen species	31	1793	203	26245	9.7e-05	0.0037	Sb02g020260.1 Sb08g017600.1 Sb08g000550.1 Sb01g038760.1 Sb02g044060.1 Sb04g035393.1 Sb04g025120.1 Sb0246s002010.1 Sb06g022060.1 Sb01g021490.1 Sb02g004870.1 Sb05g000530.2 Sb05g000530.1 Sb08g022260.1 Sb05g001010.1 Sb07g024320.1 Sb05g005470.1 Sb08g000990.1 Sb04g003480.1 Sb07g004050.1 Sb02g043450.1 Sb05g001000.1 Sb09g001600.1 Sb04g001130.1 Sb07g002220.2 Sb07g002220.3 Sb07g002220.1 Sb07g002220.4 Sb02g…
GO:0043603	P	cellular amide metabolic process	21	1793	111	26245	9.7e-05	0.0037	Sb03g006130.1 Sb04g025630.1 Sb03g039480.1 Sb03g039480.2 Sb05g004590.1 Sb03g008050.1 Sb05g016740.1 Sb06g003160.1 Sb04g019020.1 Sb09g005230.1 Sb01g045920.2 Sb01g045920.3 Sb04g023180.1 Sb01g045920.1 Sb02g027900.1 Sb03g043140.1 Sb02g029250.1 Sb01g017790.1 Sb01g029060.1 Sb02g033920.1 Sb08g020810.1
GO:0080134	P	regulation of response to stress	29	1793	184	26245	9.9e-05	0.0037	Sb03g034880.1 Sb02g022290.1 Sb08g005080.1 Sb06g014420.1 Sb03g009170.1 Sb04g006970.1 Sb01g035130.1 Sb06g001960.1 Sb02g004300.1 Sb02g004300.2 Sb02g043030.1 Sb02g024760.1 Sb06g013835.1 Sb01g011020.1 Sb03g030800.1 Sb07g019400.1 Sb08g003370.1 Sb03g001440.1 Sb03g029920.1 Sb02g022280.1 Sb0598s002020.1 Sb02g004310.1 Sb01g036180.1 Sb04g003480.1 Sb02g003700.1 Sb01g040110.1 Sb03g030840.1 Sb01g011025.1 Sb06g…
GO:0005838	C	proteasome regulatory particle	12	1793	41	26245	0.0001	0.0017	Sb04g003410.1 Sb03g030500.1 Sb03g010550.1 Sb01g026350.1 Sb04g037680.1 Sb01g041330.1 Sb04g037680.2 Sb04g007170.1 Sb04g006830.1 Sb01g027860.2 Sb01g027860.1 Sb02g043840.1
GO:0022624	C	proteasome accessory complex	12	1793	41	26245	0.0001	0.0017	Sb04g003410.1 Sb03g030500.1 Sb03g010550.1 Sb01g026350.1 Sb04g037680.1 Sb01g041330.1 Sb04g037680.2 Sb04g007170.1 Sb04g006830.1 Sb01g027860.2 Sb01g027860.1 Sb02g043840.1
GO:0006023	P	aminoglycan biosynthetic process	8	1793	17	26245	0.00011	0.0042	Sb02g043810.1 Sb07g006040.1 Sb01g007580.2 Sb01g007580.3 Sb01g007580.1 Sb02g002970.1 Sb01g007580.4 Sb01g007580.5
GO:0015105	F	arsenite transmembrane transporter activity	7	1793	12	26245	0.00011	0.0051	Sb01g047080.7 Sb01g047080.6 Sb01g047080.5 Sb01g047080.4 Sb01g047080.3 Sb01g047080.2 Sb01g047080.1
GO:0000323	C	lytic vacuole	19	1793	95	26245	0.00011	0.0018	Sb01g007710.1 Sb05g019600.1 Sb02g025920.1 Sb02g034490.3 Sb02g034490.2 Sb06g002110.1 Sb06g002160.1 Sb09g002960.3 Sb09g002960.2 Sb06g005410.1 Sb06g002170.1 Sb06g002140.1 Sb01g007820.1 Sb09g002960.1 Sb09g002960.4 Sb09g002960.5 Sb06g002130.1 Sb02g034490.1 Sb06g002150.1
GO:0045298	C	tubulin complex	8	1793	17	26245	0.00011	0.0018	Sb02g037260.1 Sb01g009560.2 Sb06g016285.1 Sb01g009560.1 Sb09g004420.1 Sb01g009570.1 Sb01g006310.1 Sb03g037490.1
GO:0050832	P	defense response to fungus	32	1793	215	26245	0.00012	0.0043	Sb06g001960.1 Sb09g002640.2 Sb09g002640.1 Sb06g016510.1 Sb06g014420.1 Sb03g037580.1 Sb02g004300.1 Sb02g004300.2 Sb02g033120.1 Sb02g043030.1 Sb02g004870.1 Sb02g024760.1 Sb06g013835.1 Sb01g011020.1 Sb01g028610.1 Sb01g012710.1 Sb01g029630.1 Sb03g001440.1 Sb01g028640.1 Sb03g034680.1 Sb08g007190.1 Sb02g004860.1 Sb02g004310.1 Sb01g028560.1 Sb08g005080.1 Sb09g001210.1 Sb01g036180.1 Sb02g003700.1 Sb01g04…
GO:0042542	P	response to hydrogen peroxide	27	1793	167	26245	0.00012	0.0044	Sb08g017600.1 Sb08g000550.1 Sb01g038760.1 Sb04g035393.1 Sb04g025120.1 Sb0246s002010.1 Sb06g022060.1 Sb01g021490.1 Sb02g004870.1 Sb05g000530.2 Sb05g000530.1 Sb05g001010.1 Sb07g024320.1 Sb02g043450.1 Sb08g000990.1 Sb04g003480.1 Sb02g044060.1 Sb05g001000.1 Sb09g001600.1 Sb04g001130.1 Sb07g002220.2 Sb07g002220.3 Sb07g002220.1 Sb07g002220.4 Sb02g004850.1 Sb02g004860.1 Sb01g037090.1
GO:0009067	P	aspartate family amino acid biosynthetic process	14	1793	56	26245	0.00012	0.0044	Sb01g041240.1 Sb02g026140.1 Sb01g046360.1 Sb03g035220.1 Sb03g035220.2 Sb0019s004510.1 Sb08g020830.1 Sb08g022210.1 Sb08g022210.2 Sb08g003330.1 Sb01g044130.1 Sb01g003700.1 Sb08g001720.1 Sb02g019450.1
GO:0031347	P	regulation of defense response	26	1793	158	26245	0.00012	0.0045	Sb03g034880.1 Sb02g022290.1 Sb08g005080.1 Sb06g014420.1 Sb04g006970.1 Sb01g035130.1 Sb06g001960.1 Sb02g004300.1 Sb02g004300.2 Sb02g043030.1 Sb02g024760.1 Sb06g013835.1 Sb01g011020.1 Sb03g030800.1 Sb07g019400.1 Sb03g001440.1 Sb03g029920.1 Sb02g022280.1 Sb0598s002020.1 Sb02g004310.1 Sb01g036180.1 Sb04g003480.1 Sb02g003700.1 Sb01g040110.1 Sb01g011025.1 Sb06g024355.1
GO:0009063	P	cellular amino acid catabolic process	21	1793	113	26245	0.00012	0.0045	Sb01g023750.5 Sb01g023750.4 Sb01g008690.1 Sb02g026140.1 Sb01g023750.1 Sb04g006620.1 Sb01g023750.3 Sb01g023750.2 Sb03g013290.1 Sb03g035220.1 Sb01g008690.2 Sb01g043660.2 Sb01g043660.1 Sb08g005210.1 Sb04g006620.2 Sb04g023180.1 Sb08g003440.1 Sb02g005200.1 Sb04g004720.1 Sb06g022750.1 Sb08g020810.1
GO:0009066	P	aspartate family amino acid metabolic process	19	1793	96	26245	0.00012	0.0045	Sb01g041240.1 Sb02g026140.1 Sb01g046360.1 Sb02g026280.1 Sb03g035220.1 Sb03g035220.2 Sb01g043660.2 Sb0019s004510.1 Sb01g043660.1 Sb08g020830.1 Sb08g022210.1 Sb08g022210.2 Sb08g003330.1 Sb04g034520.1 Sb01g044130.1 Sb02g004360.1 Sb01g003700.1 Sb08g001720.1 Sb02g019450.1
GO:0044242	P	cellular lipid catabolic process	23	1793	131	26245	0.00013	0.0046	Sb03g029570.1 Sb02g039010.1 Sb03g042850.1 Sb03g009170.1 Sb01g006680.2 Sb01g006680.3 Sb01g006680.1 Sb03g013790.1 Sb03g013790.2 Sb03g013790.3 Sb07g022990.1 Sb02g039240.1 Sb01g005960.1 Sb01g047540.1 Sb05g013160.1 Sb03g035280.1 Sb06g028670.1 Sb03g042840.1 Sb02g031670.1 Sb07g025690.1 Sb04g010370.1 Sb04g037280.1 Sb04g037280.2
GO:0009086	P	methionine biosynthetic process	9	1793	23	26245	0.00013	0.0047	Sb0019s004510.1 Sb02g026140.1 Sb01g046360.1 Sb08g020830.1 Sb08g022210.1 Sb08g022210.2 Sb01g003700.1 Sb08g001720.1 Sb02g019450.1
GO:0010050	P	vegetative phase change	9	1793	23	26245	0.00013	0.0047	Sb05g019540.1 Sb05g019540.2 Sb06g022180.1 Sb06g022190.1 Sb03g030740.1 Sb06g022190.2 Sb06g022200.1 Sb03g034850.1 Sb03g034850.2
GO:0047100	F	glyceraldehyde-3-phosphate dehydrogenase (NADP+) (phosphorylating) activity	6	1793	8	26245	0.00013	0.0059	Sb06g018880.2 Sb06g018880.3 Sb06g018880.1 Sb06g018880.6 Sb06g018880.4 Sb06g018880.5
GO:0006733	P	oxidoreduction coenzyme metabolic process	19	1793	97	26245	0.00014	0.005	Sb03g006130.1 Sb04g025630.1 Sb03g039480.1 Sb03g039480.2 Sb05g004590.1 Sb03g008050.1 Sb05g016740.1 Sb06g003160.1 Sb04g019020.1 Sb09g005230.1 Sb01g045920.2 Sb01g045920.3 Sb04g023180.1 Sb01g045920.1 Sb02g027900.1 Sb03g043140.1 Sb02g029250.1 Sb02g033920.1 Sb01g017790.1
GO:0009900	P	dehiscence	12	1793	43	26245	0.00015	0.0054	Sb06g017490.1 Sb03g044630.1 Sb05g019540.1 Sb05g019540.2 Sb03g042840.1 Sb05g013160.1 Sb04g022830.1 Sb03g042850.1 Sb03g030740.1 Sb08g014320.1 Sb03g034850.1 Sb03g034850.2
GO:0048584	P	positive regulation of response to stimulus	23	1793	133	26245	0.00015	0.0055	Sb03g034880.1 Sb08g005080.1 Sb04g003480.1 Sb04g006970.1 Sb01g014720.1 Sb06g001960.1 Sb02g004300.1 Sb02g004300.2 Sb01g007120.1 Sb02g043030.1 Sb06g013835.1 Sb01g011020.1 Sb01g039740.1 Sb03g030800.1 Sb03g001440.1 Sb02g004310.1 Sb05g004610.1 Sb01g036180.1 Sb08g019700.1 Sb02g039640.1 Sb03g030840.1 Sb01g011025.1 Sb06g024355.1
GO:0010119	P	regulation of stomatal movement	23	1793	133	26245	0.00015	0.0055	Sb07g006310.1 Sb08g019700.1 Sb03g039630.1 Sb01g042400.1 Sb01g014720.1 Sb07g006320.1 Sb02g022090.1 Sb01g048570.1 Sb01g007120.1 Sb03g046720.1 Sb01g011020.1 Sb03g001440.1 Sb04g028280.1 Sb03g026070.1 Sb04g036040.1 Sb06g033990.1 Sb06g031240.1 Sb01g039890.1 Sb07g007610.1 Sb01g048440.1 Sb02g039640.1 Sb01g011025.1 Sb04g022410.1
GO:0009982	F	pseudouridine synthase activity	8	1793	18	26245	0.00015	0.0065	Sb02g040540.1 Sb09g000890.2 Sb09g000890.1 Sb06g029530.1 Sb04g026200.1 Sb03g025200.2 Sb03g025200.1 Sb03g009870.1
GO:0005372	F	water transmembrane transporter activity	12	1793	43	26245	0.00015	0.0065	Sb04g026650.1 Sb04g037800.1 Sb09g007940.1 Sb02g010760.1 Sb02g010790.1 Sb02g010780.1 Sb06g025150.1 Sb06g022840.1 Sb02g010800.1 Sb04g032430.1 Sb02g010810.1 Sb02g010830.1
GO:0015250	F	water channel activity	12	1793	43	26245	0.00015	0.0065	Sb04g026650.1 Sb04g037800.1 Sb09g007940.1 Sb02g010760.1 Sb02g010790.1 Sb02g010780.1 Sb06g025150.1 Sb06g022840.1 Sb02g010800.1 Sb04g032430.1 Sb02g010810.1 Sb02g010830.1
GO:0016874	F	ligase activity	84	1793	795	26245	0.00015	0.0065	Sb03g044480.1 Sb03g001240.1 Sb03g030010.2 Sb03g001240.3 Sb03g001240.2 Sb09g002640.2 Sb01g001060.1 Sb09g002640.1 Sb05g022230.1 Sb07g005440.1 Sb05g022230.3 Sb06g023430.1 Sb06g031460.1 Sb04g011270.1 Sb06g031460.2 Sb04g029070.1 Sb04g026360.1 Sb05g002770.1 Sb01g029470.1 Sb08g017220.1 Sb03g003510.1 Sb01g005570.2 Sb04g028690.2 Sb04g028690.3 Sb04g028690.1 Sb04g028690.4 Sb04g037610.1 Sb07g001060.1 Sb01g01…
GO:0009514	C	glyoxysome	8	1793	18	26245	0.00015	0.0025	Sb04g001130.1 Sb04g010370.1 Sb01g006680.2 Sb01g006680.3 Sb01g006680.1 Sb03g013790.1 Sb03g013790.2 Sb03g013790.3
GO:0006842	P	tricarboxylic acid transport	7	1793	13	26245	0.00016	0.0057	Sb01g047080.7 Sb01g047080.6 Sb01g047080.5 Sb01g047080.4 Sb01g047080.3 Sb01g047080.2 Sb01g047080.1
GO:0015746	P	citrate transport	7	1793	13	26245	0.00016	0.0057	Sb01g047080.7 Sb01g047080.6 Sb01g047080.5 Sb01g047080.4 Sb01g047080.3 Sb01g047080.2 Sb01g047080.1
GO:0008203	P	cholesterol metabolic process	10	1793	30	26245	0.00016	0.0057	Sb01g033520.1 Sb01g032980.1 Sb01g032950.1 Sb01g048450.1 Sb01g032990.1 Sb01g048450.3 Sb01g048450.2 Sb04g017400.1 Sb01g032970.1 Sb01g032960.1
GO:0010038	P	response to metal ion	36	1793	260	26245	0.00016	0.0058	Sb05g002860.1 Sb03g027120.1 Sb08g000550.1 Sb01g028870.1 Sb08g003930.1 Sb01g031520.1 Sb01g031520.2 Sb09g002460.2 Sb09g002460.1 Sb01g037010.1 Sb01g028750.1 Sb05g000530.2 Sb05g000530.1 Sb03g032530.1 Sb01g038990.1 Sb02g024870.1 Sb07g003870.1 Sb06g008585.1 Sb04g011330.1 Sb01g041320.1 Sb08g020710.1 Sb09g002086.1 Sb03g026940.1 Sb03g026940.2 Sb05g021820.1 Sb05g002410.1 Sb07g027060.1 Sb09g005960.1 Sb03g00…
GO:0016842	F	amidine-lyase activity	7	1793	13	26245	0.00016	0.0066	Sb06g018880.2 Sb06g018880.3 Sb06g018880.1 Sb06g018880.6 Sb01g037570.1 Sb06g018880.4 Sb06g018880.5
GO:0051649	P	establishment of localization in cell	111	1793	1122	26245	0.00017	0.0058	Sb01g046840.1 Sb03g027820.1 Sb07g004890.2 Sb07g004890.1 Sb02g038750.1 Sb07g028940.1 Sb04g033160.1 Sb01g035130.1 Sb04g001930.1 Sb01g010390.1 Sb03g025350.1 Sb05g027910.1 Sb08g018820.1 Sb01g043060.1 Sb01g000990.1 Sb01g050330.1 Sb06g001240.1 Sb04g032470.1 Sb06g011830.1 Sb03g028370.1 Sb01g002230.1 Sb07g008560.1 Sb01g041460.3 Sb01g041460.2 Sb01g041460.1 Sb04g031020.2 Sb04g008580.1 Sb09g006380.1 Sb08g00…
GO:0060429	P	epithelium development	24	1793	143	26245	0.00017	0.0058	Sb01g005670.1 Sb05g027730.1 Sb01g031520.1 Sb07g006040.1 Sb02g022770.1 Sb02g039270.1 Sb01g005650.1 Sb02g029780.1 Sb07g014940.1 Sb01g011020.1 Sb08g003370.1 Sb03g001440.1 Sb02g039260.2 Sb01g028740.2 Sb01g007580.2 Sb01g007580.3 Sb01g005680.1 Sb01g007580.1 Sb01g007580.4 Sb01g007580.5 Sb04g014390.1 Sb01g011025.1 Sb01g031520.2 Sb09g003430.1
GO:0006869	P	lipid transport	24	1793	143	26245	0.00017	0.0058	Sb05g003860.1 Sb08g002670.1 Sb02g004210.1 Sb02g004200.1 Sb06g016170.1 Sb04g032640.1 Sb07g004260.1 Sb01g029610.1 Sb04g032670.1 Sb04g032680.1 Sb01g029630.1 Sb08g002660.1 Sb01g039910.1 Sb01g041320.1 Sb01g029620.1 Sb04g032650.1 Sb06g016160.1 Sb08g002700.1 Sb06g030490.1 Sb08g002680.1 Sb04g026420.1 Sb01g050360.1 Sb04g032660.1 Sb08g002690.1
GO:0048608	P	reproductive structure development	143	1793	1520	26245	0.00017	0.0058	Sb06g017490.1 Sb09g004370.1 Sb04g022830.1 Sb03g009170.1 Sb07g028940.1 Sb01g036250.1 Sb02g033960.2 Sb03g037580.1 Sb02g033960.1 Sb05g019540.1 Sb05g019540.2 Sb05g001760.1 Sb03g004580.1 Sb03g034850.1 Sb03g034850.2 Sb08g018650.1 Sb03g009770.3 Sb08g018650.2 Sb05g013160.1 Sb07g020870.1 Sb04g000330.1 Sb08g018820.1 Sb01g049020.1 Sb07g028270.1 Sb02g043840.1 Sb02g009810.1 Sb05g021030.1 Sb02g002390.1 Sb02g03…
GO:0007165	P	signal transduction	197	1793	2211	26245	0.00017	0.0058	Sb02g030090.1 Sb04g033160.1 Sb08g003300.1 Sb04g028550.1 Sb04g026900.1 Sb08g005080.1 Sb06g014420.1 Sb02g003030.1 Sb03g006060.1 Sb03g043170.1 Sb04g006970.1 Sb02g033960.2 Sb03g037580.1 Sb02g033960.1 Sb01g044130.1 Sb08g005200.1 Sb01g010930.1 Sb01g048570.1 Sb04g001740.1 Sb01g028750.1 Sb07g021330.1 Sb05g019540.2 Sb02g029780.1 Sb01g011020.1 Sb01g001390.3 Sb03g005360.1 Sb03g025350.1 Sb03g035842.1 Sb02g02…
GO:0009062	P	fatty acid catabolic process	15	1793	66	26245	0.00017	0.0059	Sb03g029570.1 Sb04g037280.2 Sb02g039240.1 Sb01g005960.1 Sb06g028670.1 Sb02g039010.1 Sb02g031670.1 Sb04g010370.1 Sb01g006680.2 Sb01g006680.3 Sb01g006680.1 Sb04g037280.1 Sb03g013790.1 Sb03g013790.2 Sb03g013790.3
GO:0046907	P	intracellular transport	97	1793	953	26245	0.00017	0.0059	Sb01g046840.1 Sb03g027820.1 Sb07g004890.2 Sb07g004890.1 Sb02g038750.1 Sb04g033160.1 Sb01g035130.1 Sb04g001930.1 Sb01g010390.1 Sb03g025350.1 Sb05g027910.1 Sb08g018820.1 Sb01g043060.1 Sb01g000990.1 Sb01g050330.1 Sb06g001240.1 Sb04g032470.1 Sb03g028370.1 Sb01g002230.1 Sb01g041460.3 Sb01g041460.2 Sb01g041460.1 Sb04g031020.2 Sb04g008580.1 Sb09g006380.1 Sb08g007750.1 Sb08g007750.2 Sb04g036970.1 Sb01g00…
GO:0008233	F	peptidase activity	86	1793	822	26245	0.00017	0.0071	Sb01g046840.1 Sb06g002160.1 Sb08g004270.1 Sb01g045700.2 Sb01g045700.3 Sb07g004890.1 Sb01g045700.1 Sb02g043840.1 Sb01g017905.1 Sb04g001930.1 Sb03g037370.1 Sb07g005440.1 Sb02g029840.1 Sb01g025350.1 Sb03g037640.1 Sb07g024900.1 Sb01g046910.1 Sb0199s002010.1 Sb04g032650.1 Sb07g004890.2 Sb03g030500.1 Sb01g002230.1 Sb03g042840.1 Sb05g013840.1 Sb07g025030.1 Sb01g041330.1 Sb06g030800.1 Sb06g030800.2 Sb06g…
GO:0030076	C	light-harvesting complex	11	1793	37	26245	0.00018	0.0028	Sb01g015400.1 Sb03g041100.1 Sb02g037410.2 Sb04g004770.1 Sb05g007070.1 Sb07g021260.1 Sb07g021260.3 Sb07g021260.2 Sb02g036260.1 Sb02g037410.1 Sb02g037410.3
GO:0009310	P	amine catabolic process	21	1793	117	26245	0.00019	0.0063	Sb01g023750.5 Sb01g023750.4 Sb01g008690.1 Sb02g026140.1 Sb01g023750.1 Sb04g006620.1 Sb01g023750.3 Sb01g023750.2 Sb03g013290.1 Sb03g035220.1 Sb01g008690.2 Sb01g043660.2 Sb01g043660.1 Sb08g005210.1 Sb04g006620.2 Sb04g023180.1 Sb08g003440.1 Sb02g005200.1 Sb04g004720.1 Sb06g022750.1 Sb08g020810.1
GO:0046777	P	protein amino acid autophosphorylation	21	1793	117	26245	0.00019	0.0063	Sb01g038560.2 Sb01g038560.3 Sb01g038560.1 Sb04g023680.1 Sb04g023680.2 Sb03g039230.1 Sb08g018240.1 Sb03g037580.1 Sb01g033870.1 Sb04g038550.1 Sb01g046460.1 Sb02g034260.1 Sb06g018510.2 Sb01g039000.1 Sb06g000910.1 Sb03g039230.2 Sb06g018510.1 Sb03g009940.1 Sb01g039915.1 Sb07g004310.1 Sb06g029710.1
GO:0043086	P	negative regulation of catalytic activity	27	1793	173	26245	0.00019	0.0066	Sb02g040990.1 Sb01g045210.1 Sb02g043840.1 Sb04g003410.1 Sb05g024560.1 Sb01g033750.1 Sb02g029840.1 Sb06g011641.1 Sb01g027860.2 Sb01g027860.1 Sb03g037640.1 Sb07g024900.1 Sb01g046910.1 Sb03g010550.1 Sb04g007170.1 Sb03g037645.1 Sb04g026920.1 Sb02g029260.1 Sb03g030500.1 Sb01g011260.1 Sb04g006830.1 Sb04g032980.1 Sb07g025030.1 Sb01g041330.1 Sb04g034040.1 Sb02g007210.1 Sb01g026350.1
GO:0042254	P	ribosome biogenesis	47	1793	379	26245	0.0002	0.0067	Sb01g003780.1 Sb03g042604.1 Sb03g028090.1 Sb03g037600.1 Sb05g027730.1 Sb07g004890.2 Sb07g004890.1 Sb04g021820.1 Sb04g026200.1 Sb03g009870.1 Sb01g041800.1 Sb02g029380.1 Sb04g028530.1 Sb03g043450.1 Sb02g039270.1 Sb03g036840.1 Sb03g044290.1 Sb01g033340.1 Sb01g035290.1 Sb04g024500.1 Sb07g026085.1 Sb01g035090.1 Sb04g000910.1 Sb02g040540.1 Sb04g036370.1 Sb07g002560.1 Sb02g039260.2 Sb02g039260.1 Sb07g00…
GO:0016860	F	intramolecular oxidoreductase activity	15	1793	67	26245	0.0002	0.0078	Sb05g006150.2 Sb06g016990.1 Sb05g006150.1 Sb09g004370.1 Sb01g006480.1 Sb01g006480.2 Sb03g039480.1 Sb01g031870.1 Sb03g039480.2 Sb03g006130.1 Sb04g025630.1 Sb04g010370.1 Sb03g013790.1 Sb03g013790.2 Sb03g013790.3
GO:0016211	F	ammonia ligase activity	8	1793	19	26245	0.0002	0.0079	Sb04g028690.2 Sb04g028690.3 Sb04g028690.1 Sb04g028690.4 Sb06g031460.1 Sb06g031460.2 Sb06g022750.1 Sb04g009820.1
GO:0019866	C	organelle inner membrane	52	1793	434	26245	0.0002	0.0032	Sb02g008640.1 Sb07g024370.1 Sb07g024370.2 Sb03g039820.1 Sb01g008560.1 Sb08g008360.1 Sb08g007750.1 Sb08g007750.2 Sb04g017400.1 Sb04g034260.1 Sb02g038750.1 Sb05g002770.1 Sb03g044130.1 Sb04g025540.1 Sb03g029120.1 Sb08g017600.1 Sb08g021610.1 Sb08g020810.1 Sb08g004840.1 Sb09g006480.1 Sb01g004480.1 Sb02g036270.1 Sb02g041180.1 Sb01g006750.1 Sb09g001310.1 Sb02g041180.3 Sb02g041180.2 Sb01g048410.1 Sb05g02…
GO:0005634	C	nucleus	410	1793	5080	26245	0.0002	0.0032	Sb09g004420.1 Sb08g005080.1 Sb06g014420.1 Sb02g003030.1 Sb02g030870.1 Sb02g033960.2 Sb02g043840.1 Sb04g008740.2 Sb05g019540.1 Sb05g019540.2 Sb08g000280.2 Sb08g000280.1 Sb08g001800.1 Sb09g002225.1 Sb06g029950.1 Sb03g034850.1 Sb03g034850.2 Sb02g024870.1 Sb01g005280.1 Sb01g046910.1 Sb02g024730.1 Sb08g018820.1 Sb02g043350.1 Sb04g023680.2 Sb01g045210.1 Sb03g035700.1 Sb02g025080.1 Sb06g028670.1 Sb01g04…
GO:0006542	P	glutamine biosynthetic process	6	1793	9	26245	0.00021	0.0069	Sb04g028690.2 Sb04g028690.3 Sb04g028690.1 Sb04g028690.4 Sb06g031460.1 Sb06g031460.2
GO:0015669	P	gas transport	6	1793	9	26245	0.00021	0.0069	Sb01g032280.1 Sb01g032280.2 Sb07g025000.1 Sb01g042260.1 Sb01g042260.2 Sb01g042260.3
GO:0009057	P	macromolecule catabolic process	163	1793	1782	26245	0.00021	0.0069	Sb03g029570.1 Sb01g046840.1 Sb05g004590.1 Sb02g029470.1 Sb06g016510.1 Sb06g014420.1 Sb04g023180.1 Sb06g001120.1 Sb02g043840.1 Sb03g043450.1 Sb08g005200.1 Sb03g000480.1 Sb08g000280.2 Sb04g004690.2 Sb02g024880.1 Sb04g004690.1 Sb02g029840.1 Sb06g029950.1 Sb01g027860.2 Sb01g025350.1 Sb03g037640.1 Sb07g024900.1 Sb04g026880.1 Sb01g046910.1 Sb03g013260.1 Sb03g008050.1 Sb04g000330.1 Sb07g027060.1 Sb04g02…
GO:0006108	P	malate metabolic process	9	1793	25	26245	0.00021	0.0071	Sb07g023910.1 Sb03g029570.1 Sb07g023910.2 Sb07g023920.1 Sb02g033920.1 Sb01g006680.2 Sb01g006680.3 Sb01g006680.1 Sb01g017790.1
GO:0033554	P	cellular response to stress	74	1793	686	26245	0.00021	0.0071	Sb03g044480.1 Sb07g020960.1 Sb01g046840.1 Sb06g001960.1 Sb01g038760.1 Sb08g007750.1 Sb08g007750.2 Sb01g016830.1 Sb04g011270.1 Sb02g044060.1 Sb0246s002010.1 Sb01g006960.1 Sb04g024570.1 Sb01g000600.1 Sb01g005570.1 Sb01g005570.2 Sb07g024320.1 Sb06g018510.2 Sb07g028890.1 Sb02g004300.1 Sb07g021330.1 Sb01g003290.2 Sb01g003290.1 Sb03g044680.2 Sb07g005440.1 Sb03g044680.1 Sb01g033750.1 Sb09g005200.1 Sb02g…
GO:0003924	F	GTPase activity	30	1793	203	26245	0.00021	0.008	Sb03g025350.1 Sb04g033160.1 Sb03g034500.1 Sb09g004420.1 Sb0525s002010.1 Sb01g001080.1 Sb07g008560.1 Sb01g003310.1 Sb06g016285.1 Sb01g009570.1 Sb01g006310.1 Sb02g037260.1 Sb02g037260.2 Sb04g028280.1 Sb02g007030.2 Sb02g007030.1 Sb02g036590.1 Sb01g046830.1 Sb01g028560.1 Sb01g050330.1 Sb04g009820.1 Sb01g009560.2 Sb01g009560.3 Sb01g009560.1 Sb03g037490.1 Sb01g041460.3 Sb01g041460.2 Sb01g041460.1 Sb04g…
GO:0006417	P	regulation of translation	20	1793	110	26245	0.00022	0.0074	Sb01g044350.1 Sb04g038330.1 Sb01g038080.2 Sb01g008480.1 Sb04g003550.1 Sb08g014280.1 Sb01g047850.1 Sb02g034670.1 Sb02g004110.1 Sb06g028100.1 Sb01g046430.1 Sb08g020580.1 Sb01g037380.1 Sb01g038080.1 Sb01g014130.1 Sb01g045090.1 Sb06g029010.1 Sb04g003390.1 Sb01g038080.3 Sb06g011300.1
GO:0008187	F	poly-pyrimidine tract binding	14	1793	60	26245	0.00022	0.0082	Sb01g008690.2 Sb01g008690.1 Sb02g017910.2 Sb02g028540.1 Sb02g028540.2 Sb02g017910.1 Sb04g000320.1 Sb04g000320.2 Sb02g003310.1 Sb02g011330.1 Sb04g000320.3 Sb07g001610.1 Sb06g029010.1 Sb02g002690.1
GO:0000156	F	two-component response regulator activity	14	1793	60	26245	0.00022	0.0082	Sb03g044230.2 Sb03g044230.1 Sb01g010930.1 Sb01g010070.1 Sb04g028550.1 Sb04g005580.1 Sb06g002010.1 Sb06g002000.1 Sb02g030870.1 Sb01g042400.1 Sb08g001140.1 Sb05g002590.2 Sb06g002020.1 Sb05g002590.1
GO:0006024	P	glycosaminoglycan biosynthetic process	7	1793	14	26245	0.00023	0.0075	Sb02g043810.1 Sb01g007580.2 Sb01g007580.3 Sb01g007580.1 Sb02g002970.1 Sb01g007580.4 Sb01g007580.5
GO:0030060	F	L-malate dehydrogenase activity	7	1793	14	26245	0.00023	0.0083	Sb07g023910.1 Sb03g029570.1 Sb07g023910.2 Sb07g023920.1 Sb01g006680.2 Sb01g006680.3 Sb01g006680.1
GO:0009084	P	glutamine family amino acid biosynthetic process	12	1793	46	26245	0.00026	0.0084	Sb04g028690.2 Sb04g028690.3 Sb04g028690.1 Sb03g039820.2 Sb04g028690.4 Sb03g039820.1 Sb06g031460.1 Sb06g031460.2 Sb03g011050.1 Sb08g008320.1 Sb01g037570.1 Sb01g003880.1
GO:0016880	F	acid-ammonia (or amide) ligase activity	8	1793	20	26245	0.00027	0.0097	Sb04g028690.2 Sb04g028690.3 Sb04g028690.1 Sb04g028690.4 Sb06g031460.1 Sb06g031460.2 Sb06g022750.1 Sb04g009820.1
GO:0006629	P	lipid metabolic process	128	1793	1351	26245	0.00028	0.0092	Sb03g029570.1 Sb01g000600.1 Sb03g009170.1 Sb03g037040.1 Sb04g006970.1 Sb01g048450.2 Sb06g011641.1 Sb01g005650.1 Sb04g001930.1 Sb07g004260.1 Sb08g001870.1 Sb09g004550.1 Sb04g029920.2 Sb04g029920.1 Sb02g039240.1 Sb01g039910.1 Sb06g033200.3 Sb06g033200.2 Sb06g033200.1 Sb01g028980.1 Sb05g013160.1 Sb04g036240.1 Sb01g032970.1 Sb03g035280.1 Sb01g003880.1 Sb08g001010.1 Sb03g001870.1 Sb03g042840.1 Sb04g01…
GO:0009081	P	branched chain family amino acid metabolic process	13	1793	54	26245	0.00028	0.0092	Sb04g002120.1 Sb03g013290.1 Sb08g001160.1 Sb02g005200.1 Sb01g029750.3 Sb01g029750.2 Sb01g029750.1 Sb05g002540.1 Sb03g011050.1 Sb08g001720.1 Sb04g023180.1 Sb04g033080.1 Sb08g020810.1
GO:0070469	C	respiratory chain	17	1793	86	26245	0.00028	0.0043	Sb01g048410.1 Sb07g024370.1 Sb04g023240.1 Sb07g024370.2 Sb01g008560.1 Sb04g020630.1 Sb06g014720.1 Sb01g006750.1 Sb02g041030.1 Sb04g021780.1 Sb07g024460.1 Sb07g004130.1 Sb01g043060.1 Sb01g044350.1 Sb02g041180.1 Sb02g041180.3 Sb02g041180.2
GO:0065003	P	macromolecular complex assembly	67	1793	612	26245	0.00029	0.0094	Sb09g003820.1 Sb03g001240.1 Sb01g046840.1 Sb03g001240.3 Sb03g001240.2 Sb01g009570.1 Sb05g027730.1 Sb01g047560.1 Sb04g021820.1 Sb06g016660.1 Sb09g003450.1 Sb03g036030.1 Sb02g041800.1 Sb01g020010.1 Sb01g000600.1 Sb07g025100.1 Sb01g035130.1 Sb02g039270.1 Sb06g016285.1 Sb03g039720.1 Sb03g036840.1 Sb01g019490.1 Sb02g004730.1 Sb01g006310.1 Sb03g032290.1 Sb03g032530.1 Sb09g004420.1 Sb02g036270.1 Sb04g02…
GO:0040034	P	regulation of development, heterochronic	12	1793	47	26245	0.0003	0.0098	Sb01g030570.1 Sb01g011220.1 Sb01g011220.2 Sb01g030570.2 Sb02g043270.1 Sb01g011960.1 Sb04g023990.1 Sb06g019010.1 Sb01g011220.3 Sb01g049020.1 Sb01g036590.1 Sb02g003320.1
GO:0045271	C	respiratory chain complex I	10	1793	33	26245	0.00031	0.0046	Sb01g048410.1 Sb04g023240.1 Sb04g020630.1 Sb02g041030.1 Sb04g021780.1 Sb07g024460.1 Sb01g044350.1 Sb02g041180.1 Sb02g041180.3 Sb02g041180.2
GO:0030964	C	NADH dehydrogenase complex	10	1793	33	26245	0.00031	0.0046	Sb01g048410.1 Sb04g023240.1 Sb04g020630.1 Sb02g041030.1 Sb04g021780.1 Sb07g024460.1 Sb01g044350.1 Sb02g041180.1 Sb02g041180.3 Sb02g041180.2
GO:0010287	C	plastoglobule	17	1793	88	26245	0.00035	0.0052	Sb01g015400.1 Sb06g023260.1 Sb06g021980.1 Sb06g030250.1 Sb06g021980.2 Sb04g004770.1 Sb03g004560.1 Sb05g004590.1 Sb03g008050.1 Sb05g007070.1 Sb07g021260.1 Sb07g021260.3 Sb07g021260.2 Sb05g027870.1 Sb08g005500.1 Sb05g027880.1 Sb02g036260.1
GO:0006714	P	sesquiterpenoid metabolic process	10	1793	34	26245	0.00037	0.012	Sb06g018220.2 Sb01g005670.1 Sb09g000270.1 Sb01g005650.1 Sb08g001880.1 Sb07g022990.1 Sb03g034680.1 Sb06g018220.1 Sb01g005680.1 Sb01g003880.1
GO:0009820	P	alkaloid metabolic process	19	1793	106	26245	0.00037	0.012	Sb03g006130.1 Sb04g025630.1 Sb03g039480.1 Sb03g039480.2 Sb05g004590.1 Sb03g008050.1 Sb05g016740.1 Sb06g003160.1 Sb04g019020.1 Sb09g005230.1 Sb01g045920.2 Sb01g045920.3 Sb04g023180.1 Sb01g045920.1 Sb02g027900.1 Sb03g043140.1 Sb02g029250.1 Sb02g033920.1 Sb01g017790.1
GO:0051761	P	sesquiterpene metabolic process	10	1793	34	26245	0.00037	0.012	Sb06g018220.2 Sb01g005670.1 Sb09g000270.1 Sb01g005650.1 Sb08g001880.1 Sb07g022990.1 Sb03g034680.1 Sb06g018220.1 Sb01g005680.1 Sb01g003880.1
GO:0060255	P	regulation of macromolecule metabolic process	282	1793	3378	26245	0.00039	0.012	Sb06g017490.1 Sb01g028795.1 Sb04g033160.1 Sb07g002820.1 Sb04g028550.1 Sb08g005080.1 Sb06g014420.1 Sb02g030870.1 Sb04g006970.1 Sb01g012890.1 Sb01g027860.2 Sb06g011641.1 Sb09g001110.1 Sb07g023900.1 Sb08g005200.1 Sb01g010930.1 Sb01g037440.1 Sb05g019540.1 Sb06g010020.1 Sb08g005190.1 Sb05g019540.2 Sb03g040410.1 Sb01g006410.1 Sb08g000280.2 Sb08g000280.1 Sb02g001600.1 Sb03g032530.1 Sb06g002020.1 Sb02g02…
GO:0009888	P	tissue development	87	1793	857	26245	0.00039	0.012	Sb09g004420.1 Sb02g022770.1 Sb07g028940.1 Sb06g011641.1 Sb09g001110.1 Sb01g005650.1 Sb02g029780.1 Sb01g011020.1 Sb03g009770.3 Sb01g035380.1 Sb06g014670.1 Sb01g032970.1 Sb01g049020.1 Sb09g002710.1 Sb01g041330.1 Sb04g001330.1 Sb01g005670.1 Sb04g008580.1 Sb04g031050.1 Sb01g036590.1 Sb03g014430.1 Sb01g011220.2 Sb01g011220.3 Sb01g048450.1 Sb09g000330.1 Sb01g048450.3 Sb01g048450.2 Sb07g024310.1 Sb02g00…
GO:0044092	P	negative regulation of molecular function	28	1793	192	26245	0.0004	0.013	Sb02g040990.1 Sb02g030870.1 Sb01g045210.1 Sb02g043840.1 Sb04g003410.1 Sb05g024560.1 Sb01g033750.1 Sb02g029840.1 Sb06g011641.1 Sb01g027860.2 Sb01g027860.1 Sb03g037640.1 Sb07g024900.1 Sb01g046910.1 Sb03g010550.1 Sb04g007170.1 Sb03g037645.1 Sb04g026920.1 Sb02g029260.1 Sb03g030500.1 Sb01g011260.1 Sb04g006830.1 Sb04g032980.1 Sb07g025030.1 Sb01g041330.1 Sb04g034040.1 Sb02g007210.1 Sb01g026350.1
GO:0009788	P	negative regulation of abscisic acid mediated signaling pathway	12	1793	49	26245	0.00042	0.013	Sb02g022090.1 Sb04g029080.2 Sb04g028280.1 Sb03g039630.1 Sb03g026070.1 Sb07g029150.1 Sb02g029780.1 Sb06g030660.1 Sb05g001050.1 Sb03g006060.1 Sb03g034000.1 Sb01g039890.1
GO:0006081	P	cellular aldehyde metabolic process	12	1793	49	26245	0.00042	0.013	Sb03g029840.2 Sb01g036340.1 Sb03g029840.1 Sb05g005470.1 Sb02g025790.1 Sb01g047850.1 Sb08g004840.1 Sb01g006680.3 Sb01g006680.2 Sb04g037050.1 Sb01g006680.1 Sb02g029900.1
GO:0005513	P	detection of calcium ion	8	1793	22	26245	0.00045	0.014	Sb01g037010.1 Sb04g011330.1 Sb01g028750.1 Sb03g037630.1 Sb08g003930.1 Sb08g020710.1 Sb03g026940.1 Sb03g026940.2
GO:0010014	P	meristem initiation	8	1793	22	26245	0.00045	0.014	Sb07g004180.1 Sb02g043270.1 Sb04g023990.1 Sb06g019010.1 Sb03g009770.1 Sb03g009770.3 Sb03g009770.2 Sb01g036590.1
GO:0003973	F	(S)-2-hydroxy-acid oxidase activity	6	1793	11	26245	0.00045	0.016	Sb02g039240.1 Sb02g003120.3 Sb01g005960.1 Sb02g003120.2 Sb02g003120.1 Sb02g039250.1
GO:0008891	F	glycolate oxidase activity	6	1793	11	26245	0.00045	0.016	Sb02g039240.1 Sb02g003120.3 Sb01g005960.1 Sb02g003120.2 Sb02g003120.1 Sb02g039250.1
GO:0016899	F	oxidoreductase activity, acting on the CH-OH group of donors, oxygen as acceptor	6	1793	11	26245	0.00045	0.016	Sb02g039240.1 Sb02g003120.3 Sb01g005960.1 Sb02g003120.2 Sb02g003120.1 Sb02g039250.1
GO:0009707	C	chloroplast outer membrane	10	1793	35	26245	0.00045	0.0067	Sb01g029790.1 Sb01g039910.1 Sb09g004020.1 Sb01g002230.1 Sb01g041460.3 Sb01g041460.2 Sb01g041460.1 Sb04g036240.1 Sb01g000990.1 Sb02g029680.1
GO:0006972	P	hyperosmotic response	24	1793	155	26245	0.00047	0.015	Sb03g039820.2 Sb04g008580.1 Sb03g039820.1 Sb04g027950.1 Sb01g038670.1 Sb01g047930.1 Sb09g003050.1 Sb04g003410.1 Sb04g004250.1 Sb05g017950.1 Sb07g022730.1 Sb02g032580.1 Sb09g003060.1 Sb01g007710.1 Sb02g026270.1 Sb09g005960.1 Sb03g034680.1 Sb01g008860.1 Sb02g011160.2 Sb02g011160.1 Sb01g003270.1 Sb05g017940.1 Sb01g028810.1 Sb02g034260.1
GO:0008483	F	transaminase activity	15	1793	74	26245	0.00049	0.017	Sb01g023750.5 Sb01g023750.4 Sb01g023750.1 Sb01g023750.3 Sb01g023750.2 Sb03g035220.1 Sb03g035220.2 Sb07g028080.1 Sb01g029750.3 Sb01g029750.2 Sb01g029750.1 Sb03g004000.1 Sb03g004000.2 Sb01g044130.1 Sb01g029060.1
GO:0009962	P	regulation of flavonoid biosynthetic process	13	1793	58	26245	0.00051	0.016	Sb06g029540.3 Sb06g029540.2 Sb06g029560.1 Sb06g029550.1 Sb06g029600.1 Sb06g029620.1 Sb06g029630.1 Sb06g029590.1 Sb06g029540.1 Sb06g021640.1 Sb06g029610.1 Sb06g029580.1 Sb06g029570.1
GO:0043933	P	macromolecular complex subunit organization	73	1793	698	26245	0.00053	0.016	Sb09g003820.1 Sb03g043995.1 Sb03g001240.1 Sb01g046840.1 Sb03g001240.3 Sb03g001240.2 Sb01g009570.1 Sb05g027730.1 Sb01g047560.1 Sb07g004890.1 Sb04g021820.1 Sb06g016660.1 Sb09g003450.1 Sb03g036030.1 Sb02g041800.1 Sb01g020010.1 Sb01g000600.1 Sb08g001340.1 Sb07g025100.1 Sb01g035130.1 Sb02g039270.1 Sb06g016285.1 Sb07g014940.1 Sb03g039720.1 Sb03g036840.1 Sb01g019490.1 Sb02g004730.1 Sb01g006310.1 Sb03g03…
GO:0016615	F	malate dehydrogenase activity	9	1793	29	26245	0.00053	0.017	Sb07g023910.1 Sb03g029570.1 Sb07g023910.2 Sb07g023920.1 Sb02g033920.1 Sb01g006680.2 Sb01g006680.3 Sb01g006680.1 Sb01g017790.1
GO:0031980	C	mitochondrial lumen	25	1793	166	26245	0.00053	0.0076	Sb03g029570.1 Sb02g035620.1 Sb05g014880.1 Sb02g029470.1 Sb01g006680.1 Sb06g024150.1 Sb09g002260.1 Sb03g013290.1 Sb01g043660.3 Sb01g043660.2 Sb01g043660.1 Sb03g011050.1 Sb01g002210.1 Sb04g026880.1 Sb06g013930.1 Sb03g003810.1 Sb02g033920.1 Sb01g043060.1 Sb01g008690.2 Sb01g008690.1 Sb01g017050.1 Sb08g020810.1 Sb01g017790.1 Sb01g003700.1 Sb06g013940.1
GO:0005759	C	mitochondrial matrix	25	1793	166	26245	0.00053	0.0076	Sb03g029570.1 Sb02g035620.1 Sb05g014880.1 Sb02g029470.1 Sb01g006680.1 Sb06g024150.1 Sb09g002260.1 Sb03g013290.1 Sb01g043660.3 Sb01g043660.2 Sb01g043660.1 Sb03g011050.1 Sb01g002210.1 Sb04g026880.1 Sb06g013930.1 Sb03g003810.1 Sb02g033920.1 Sb01g043060.1 Sb01g008690.2 Sb01g008690.1 Sb01g017050.1 Sb08g020810.1 Sb01g017790.1 Sb01g003700.1 Sb06g013940.1
GO:0009082	P	branched chain family amino acid biosynthetic process	7	1793	17	26245	0.00057	0.018	Sb04g002120.1 Sb08g001160.1 Sb01g029750.1 Sb05g002540.1 Sb03g011050.1 Sb04g033080.1 Sb08g001720.1
GO:0030856	P	regulation of epithelial cell differentiation	5	1793	7	26245	0.00058	0.018	Sb01g031520.1 Sb01g005650.1 Sb01g005680.1 Sb01g005670.1 Sb01g031520.2
GO:0010631	P	epithelial cell migration	5	1793	7	26245	0.00058	0.018	Sb01g007580.2 Sb01g007580.3 Sb01g007580.1 Sb01g007580.4 Sb01g007580.5
GO:0007427	P	epithelial cell migration, open tracheal system	5	1793	7	26245	0.00058	0.018	Sb01g007580.2 Sb01g007580.3 Sb01g007580.1 Sb01g007580.4 Sb01g007580.5
GO:0019464	P	glycine decarboxylation via glycine cleavage system	5	1793	7	26245	0.00058	0.018	Sb08g003440.1 Sb04g004720.1 Sb08g005210.1 Sb01g008690.1 Sb01g008690.2
GO:0051239	P	regulation of multicellular organismal process	69	1793	654	26245	0.0006	0.018	Sb09g003820.1 Sb06g017490.1 Sb01g005670.1 Sb02g032810.1 Sb01g046840.1 Sb01g029220.1 Sb01g010070.1 Sb06g020750.1 Sb01g001060.1 Sb02g006330.1 Sb06g017480.1 Sb04g025540.1 Sb01g031520.1 Sb08g014320.1 Sb01g031520.2 Sb01g046430.1 Sb03g030740.1 Sb03g009170.1 Sb07g028940.1 Sb02g043000.1 Sb01g036590.1 Sb01g005680.1 Sb02g003320.1 Sb03g037600.1 Sb01g011220.1 Sb01g011220.2 Sb01g011220.3 Sb02g043270.1 Sb01g01…
GO:0002682	P	regulation of immune system process	20	1793	120	26245	0.0006	0.018	Sb03g030840.1 Sb01g035130.1 Sb03g034880.1 Sb06g001960.1 Sb04g003480.1 Sb02g004300.1 Sb02g004300.2 Sb0598s002020.1 Sb06g017480.1 Sb08g005080.1 Sb02g024760.1 Sb06g013835.1 Sb01g036180.1 Sb01g030580.1 Sb02g004310.1 Sb02g003700.1 Sb06g024355.1 Sb03g030800.1 Sb04g006970.1 Sb02g043030.1
GO:0016138	P	glycoside biosynthetic process	15	1793	76	26245	0.00063	0.019	Sb07g020270.1 Sb02g032250.1 Sb03g038960.1 Sb03g038960.2 Sb03g038960.3 Sb01g029750.3 Sb01g029750.2 Sb01g029750.1 Sb05g002540.1 Sb03g040100.1 Sb02g033420.1 Sb01g035890.1 Sb08g001160.1 Sb03g004540.1 Sb02g024140.1
GO:0006546	P	glycine catabolic process	6	1793	12	26245	0.00064	0.019	Sb01g008690.2 Sb01g008690.1 Sb03g013290.1 Sb08g003440.1 Sb08g005210.1 Sb04g004720.1
GO:0007249	P	I-kappaB kinaseNF-kappaB cascade	9	1793	30	26245	0.00064	0.019	Sb09g006380.1 Sb03g030840.1 Sb03g040410.1 Sb09g006420.1 Sb01g028740.2 Sb01g028740.1 Sb02g033960.2 Sb07g026305.1 Sb02g033960.1
GO:0051592	P	response to calcium ion	10	1793	37	26245	0.00065	0.02	Sb01g037010.1 Sb04g011330.1 Sb01g028750.1 Sb03g037630.1 Sb08g003930.1 Sb08g020710.1 Sb03g026940.1 Sb03g026940.2 Sb05g002410.1 Sb07g027060.1
GO:0005743	C	mitochondrial inner membrane	40	1793	325	26245	0.00065	0.0092	Sb02g008640.1 Sb07g024370.1 Sb07g024370.2 Sb03g039820.1 Sb01g008560.1 Sb08g008360.1 Sb04g034260.1 Sb02g038750.1 Sb05g002770.1 Sb03g044130.1 Sb04g025540.1 Sb03g029120.1 Sb08g017600.1 Sb08g004840.1 Sb09g006480.1 Sb01g004480.1 Sb02g041180.1 Sb01g006750.1 Sb09g001310.1 Sb02g041180.3 Sb03g026990.1 Sb01g048410.1 Sb05g027910.1 Sb05g005470.1 Sb07g023320.1 Sb04g035610.1 Sb08g018820.1 Sb01g043060.1 Sb01g04…
GO:0008266	F	poly(U) RNA binding	12	1793	52	26245	0.00066	0.022	Sb01g008690.2 Sb01g008690.1 Sb02g017910.2 Sb02g017910.1 Sb04g000320.1 Sb04g000320.2 Sb02g003310.1 Sb02g011330.1 Sb04g000320.3 Sb07g001610.1 Sb06g029010.1 Sb02g002690.1
GO:0042803	F	protein homodimerization activity	27	1793	190	26245	0.00072	0.023	Sb04g027590.1 Sb02g032810.1 Sb06g020750.1 Sb01g001060.1 Sb04g011270.1 Sb07g006290.1 Sb02g022770.1 Sb02g036050.1 Sb07g004180.1 Sb01g036590.1 Sb02g043270.1 Sb08g003440.1 Sb06g019010.1 Sb03g009770.1 Sb03g009770.3 Sb03g009770.2 Sb05g006860.1 Sb01g036830.1 Sb06g018510.1 Sb06g018510.2 Sb04g029510.1 Sb04g023680.1 Sb04g023680.2 Sb04g023990.1 Sb02g032960.1 Sb03g025200.2 Sb03g025200.1
GO:0043648	P	dicarboxylic acid metabolic process	20	1793	122	26245	0.00073	0.022	Sb03g029570.1 Sb01g040180.2 Sb01g041240.1 Sb01g044130.1 Sb08g003330.1 Sb08g018630.1 Sb07g023920.1 Sb03g035220.1 Sb01g040180.1 Sb07g023910.1 Sb01g011025.1 Sb07g023910.2 Sb06g013930.1 Sb04g023180.1 Sb01g017790.1 Sb01g006680.2 Sb01g006680.3 Sb01g006680.1 Sb02g033920.1 Sb06g013940.1
GO:0006551	P	leucine metabolic process	7	1793	18	26245	0.00075	0.022	Sb04g002120.1 Sb03g013290.1 Sb08g001160.1 Sb05g002540.1 Sb03g011050.1 Sb08g020810.1 Sb04g033080.1
GO:0006544	P	glycine metabolic process	7	1793	18	26245	0.00075	0.022	Sb01g008690.2 Sb01g008690.1 Sb05g014880.1 Sb03g013290.1 Sb08g003440.1 Sb08g005210.1 Sb04g004720.1
GO:0006555	P	methionine metabolic process	12	1793	53	26245	0.00076	0.023	Sb0019s004510.1 Sb02g026140.1 Sb01g046360.1 Sb02g026280.1 Sb08g020830.1 Sb08g022210.1 Sb08g022210.2 Sb04g034520.1 Sb02g004360.1 Sb01g003700.1 Sb08g001720.1 Sb02g019450.1
GO:0006635	P	fatty acid beta-oxidation	13	1793	62	26245	0.00087	0.026	Sb03g029570.1 Sb04g037280.2 Sb06g028670.1 Sb02g039010.1 Sb02g031670.1 Sb04g010370.1 Sb01g006680.2 Sb01g006680.3 Sb01g006680.1 Sb04g037280.1 Sb03g013790.1 Sb03g013790.2 Sb03g013790.3
GO:0051193	P	regulation of cofactor metabolic process	6	1793	13	26245	0.00089	0.026	Sb03g044230.2 Sb03g044230.1 Sb01g010070.1 Sb04g028550.1 Sb08g007750.1 Sb08g007750.2
GO:0009098	P	leucine biosynthetic process	5	1793	8	26245	0.00089	0.026	Sb05g002540.1 Sb08g001160.1 Sb03g011050.1 Sb04g002120.1 Sb04g033080.1
GO:0006422	P	aspartyl-tRNA aminoacylation	5	1793	8	26245	0.00089	0.026	Sb01g010060.1 Sb01g039570.1 Sb03g001240.1 Sb03g001240.3 Sb03g001240.2
GO:0090056	P	regulation of chlorophyll metabolic process	6	1793	13	26245	0.00089	0.026	Sb03g044230.2 Sb03g044230.1 Sb01g010070.1 Sb04g028550.1 Sb08g007750.1 Sb08g007750.2
GO:0003857	F	3-hydroxyacyl-CoA dehydrogenase activity	5	1793	8	26245	0.00089	0.027	Sb02g031670.1 Sb03g013790.3 Sb03g013790.1 Sb03g013790.2 Sb04g010370.1
GO:0004854	F	xanthine dehydrogenase activity	5	1793	8	26245	0.00089	0.027	Sb01g031520.1 Sb01g005650.1 Sb01g005680.1 Sb01g005670.1 Sb01g031520.2
GO:0004815	F	aspartate-tRNA ligase activity	5	1793	8	26245	0.00089	0.027	Sb01g010060.1 Sb01g039570.1 Sb03g001240.1 Sb03g001240.3 Sb03g001240.2
GO:0009782	C	photosystem I antenna complex	6	1793	13	26245	0.00089	0.013	Sb02g037410.2 Sb02g037410.3 Sb02g037410.1 Sb07g021260.1 Sb07g021260.3 Sb07g021260.2
GO:0009399	P	nitrogen fixation	8	1793	25	26245	0.0009	0.026	Sb04g028690.2 Sb04g028690.3 Sb04g028690.1 Sb06g031460.1 Sb06g031460.2 Sb01g042260.1 Sb01g042260.2 Sb01g042260.3
GO:0050776	P	regulation of immune response	18	1793	106	26245	0.00092	0.026	Sb01g035130.1 Sb03g034880.1 Sb06g001960.1 Sb04g003480.1 Sb02g004300.1 Sb02g004300.2 Sb0598s002020.1 Sb03g030840.1 Sb08g005080.1 Sb02g024760.1 Sb06g013835.1 Sb01g036180.1 Sb02g043030.1 Sb02g004310.1 Sb02g003700.1 Sb06g024355.1 Sb04g006970.1 Sb03g030800.1
GO:0046246	P	terpene biosynthetic process	10	1793	39	26245	0.00092	0.027	Sb06g018220.2 Sb01g005670.1 Sb01g005650.1 Sb08g001880.1 Sb02g006100.1 Sb03g034680.1 Sb06g018220.1 Sb04g021830.1 Sb01g005680.1 Sb01g003880.1
GO:0009687	P	abscisic acid metabolic process	9	1793	32	26245	0.00095	0.027	Sb06g018220.2 Sb01g005670.1 Sb09g000270.1 Sb01g005650.1 Sb07g022990.1 Sb03g034680.1 Sb06g018220.1 Sb01g005680.1 Sb01g003880.1
GO:0030203	P	glycosaminoglycan metabolic process	7	1793	19	26245	0.00097	0.028	Sb02g043810.1 Sb01g007580.2 Sb01g007580.3 Sb01g007580.1 Sb02g002970.1 Sb01g007580.4 Sb01g007580.5
GO:0016023	C	cytoplasmic membrane-bounded vesicle	40	1793	333	26245	0.00098	0.014	Sb05g004663.1 Sb09g004370.1 Sb05g014880.1 Sb09g002640.2 Sb09g002640.1 Sb07g004890.2 Sb07g004890.1 Sb06g030400.1 Sb05g002770.1 Sb01g010390.1 Sb02g043840.1 Sb07g008560.1 Sb01g035130.1 Sb02g039390.1 Sb07g026110.1 Sb03g036410.1 Sb03g032290.1 Sb06g028230.1 Sb01g023950.2 Sb01g023950.1 Sb03g002780.1 Sb04g024320.1 Sb0598s002020.1 Sb05g004666.1 Sb04g007760.1 Sb07g018430.1 Sb01g030340.1 Sb01g046830.1 Sb01g…
GO:0008553	F	hydrogen-exporting ATPase activity, phosphorylative mechanism	11	1793	47	26245	0.00099	0.03	Sb02g006170.1 Sb07g007610.1 Sb01g048440.1 Sb08g001880.1 Sb04g035610.1 Sb06g027500.1 Sb04g036040.1 Sb03g046720.1 Sb06g031240.1 Sb03g025200.2 Sb03g025200.1
GO:0016137	P	glycoside metabolic process	17	1793	98	26245	0.001	0.029	Sb07g020270.1 Sb02g032250.1 Sb03g038960.1 Sb03g038960.2 Sb03g038960.3 Sb01g029750.3 Sb01g029750.2 Sb01g029750.1 Sb05g002540.1 Sb02g006860.1 Sb01g033060.1 Sb03g040100.1 Sb02g033420.1 Sb01g035890.1 Sb08g001160.1 Sb03g004540.1 Sb02g024140.1
GO:0009620	P	response to fungus	40	1793	334	26245	0.001	0.029	Sb06g001960.1 Sb09g002640.2 Sb08g018240.1 Sb09g002640.1 Sb06g016510.1 Sb06g014420.1 Sb03g037580.1 Sb05g005450.1 Sb03g034880.1 Sb01g011960.1 Sb02g004300.1 Sb02g004300.2 Sb02g033120.1 Sb02g043030.1 Sb02g004870.1 Sb02g024760.1 Sb06g013835.1 Sb01g011020.1 Sb01g028610.1 Sb03g030800.1 Sb01g046460.1 Sb01g012710.1 Sb01g029630.1 Sb03g001440.1 Sb01g028640.1 Sb01g003710.1 Sb03g034680.1 Sb08g007190.1 Sb02g00…
GO:0009890	P	negative regulation of biosynthetic process	45	1793	390	26245	0.001	0.03	Sb02g008640.1 Sb06g017490.1 Sb01g004040.1 Sb05g014470.2 Sb06g029630.1 Sb07g019330.1 Sb04g021820.1 Sb01g046430.1 Sb03g030740.1 Sb03g010990.1 Sb06g011641.1 Sb08g005190.1 Sb05g014470.1 Sb02g022640.1 Sb08g005200.1 Sb06g029540.2 Sb05g019540.1 Sb05g019540.2 Sb06g029600.1 Sb07g000565.1 Sb06g029580.1 Sb06g029570.1 Sb06g029550.1 Sb02g036590.1 Sb04g035110.1 Sb01g044870.1 Sb04g022830.1 Sb08g014320.1 Sb04g00…
GO:0031327	P	negative regulation of cellular biosynthetic process	45	1793	390	26245	0.001	0.03	Sb02g008640.1 Sb06g017490.1 Sb01g004040.1 Sb05g014470.2 Sb06g029630.1 Sb07g019330.1 Sb04g021820.1 Sb01g046430.1 Sb03g030740.1 Sb03g010990.1 Sb06g011641.1 Sb08g005190.1 Sb05g014470.1 Sb02g022640.1 Sb08g005200.1 Sb06g029540.2 Sb05g019540.1 Sb05g019540.2 Sb06g029600.1 Sb07g000565.1 Sb06g029580.1 Sb06g029570.1 Sb06g029550.1 Sb02g036590.1 Sb04g035110.1 Sb01g044870.1 Sb04g022830.1 Sb08g014320.1 Sb04g00…
GO:0009812	P	flavonoid metabolic process	30	1793	227	26245	0.0011	0.03	Sb05g020190.1 Sb06g029630.1 Sb01g034890.1 Sb05g020150.1 Sb05g020170.1 Sb06g029540.2 Sb07g021330.1 Sb05g020210.1 Sb05g020180.1 Sb06g029600.1 Sb06g021640.1 Sb0605s002010.1 Sb06g029580.1 Sb06g029570.1 Sb06g029550.1 Sb05g020220.1 Sb05g020160.1 Sb06g018510.1 Sb06g018510.2 Sb01g003330.1 Sb05g020230.1 Sb06g029560.1 Sb04g023680.1 Sb04g023680.2 Sb05g020200.1 Sb06g029620.1 Sb06g029540.3 Sb06g029590.1 Sb06g…
GO:0016055	P	Wnt receptor signaling pathway	10	1793	40	26245	0.0011	0.031	Sb07g025460.1 Sb01g007580.5 Sb01g028740.2 Sb01g028740.1 Sb01g007580.2 Sb01g007580.3 Sb01g007580.1 Sb02g033960.2 Sb01g007580.4 Sb02g033960.1
GO:0016042	P	lipid catabolic process	24	1793	166	26245	0.0011	0.031	Sb03g029570.1 Sb02g039010.1 Sb03g042850.1 Sb03g009170.1 Sb01g006680.2 Sb01g006680.3 Sb06g032320.1 Sb01g006680.1 Sb03g013790.1 Sb03g013790.2 Sb03g013790.3 Sb07g022990.1 Sb02g039240.1 Sb01g005960.1 Sb01g047540.1 Sb05g013160.1 Sb03g035280.1 Sb06g028670.1 Sb03g042840.1 Sb02g031670.1 Sb07g025690.1 Sb04g010370.1 Sb04g037280.1 Sb04g037280.2
GO:0006418	P	tRNA aminoacylation for protein translation	20	1793	127	26245	0.0011	0.031	Sb07g025100.1 Sb01g029470.1 Sb03g001240.1 Sb01g012680.1 Sb03g001240.3 Sb03g001240.2 Sb01g043330.1 Sb01g019490.1 Sb01g010060.1 Sb07g025840.1 Sb01g047560.1 Sb04g029070.1 Sb09g004730.1 Sb09g004730.2 Sb03g025200.2 Sb03g025200.1 Sb01g039570.1 Sb08g017220.1 Sb01g001060.1 Sb02g019450.1
GO:0031329	P	regulation of cellular catabolic process	9	1793	33	26245	0.0011	0.032	Sb03g029570.1 Sb03g044230.2 Sb03g044230.1 Sb01g010070.1 Sb04g028550.1 Sb01g006680.2 Sb01g006680.3 Sb01g006680.1 Sb02g025080.1
GO:0006810	P	transport	281	1793	3430	26245	0.0011	0.032	Sb01g044010.1 Sb04g032640.1 Sb01g046840.1 Sb03g027820.1 Sb07g004890.2 Sb07g004890.1 Sb02g038750.1 Sb01g000990.1 Sb01g042260.1 Sb07g028940.1 Sb01g042260.3 Sb02g004200.1 Sb01g007880.1 Sb04g033160.1 Sb01g035130.1 Sb01g048570.1 Sb02g011160.2 Sb04g001930.1 Sb05g001760.1 Sb07g005440.1 Sb01g011020.1 Sb07g000610.1 Sb03g043500.1 Sb04g037050.1 Sb02g011160.1 Sb01g010390.1 Sb03g025350.1 Sb02g024870.1 Sb08g00…
GO:0070011	F	peptidase activity, acting on L-amino acid peptides	70	1793	682	26245	0.0011	0.032	Sb02g030450.1 Sb01g046840.1 Sb02g040990.1 Sb08g008360.1 Sb06g002160.1 Sb08g007750.1 Sb08g007750.2 Sb08g004270.1 Sb07g004890.2 Sb07g004890.1 Sb05g013840.1 Sb03g042850.1 Sb06g016660.1 Sb06g032320.1 Sb01g045210.1 Sb06g000390.1 Sb02g043840.1 Sb03g029120.1 Sb04g017830.1 Sb04g003410.1 Sb05g024560.1 Sb06g002170.1 Sb07g005440.1 Sb06g030800.3 Sb04g037680.1 Sb06g002150.1 Sb07g024430.1 Sb02g042560.1 Sb07g02…
GO:0042624	F	ATPase activity, uncoupled	8	1793	26	26245	0.0011	0.033	Sb07g007610.1 Sb04g036040.1 Sb01g048440.1 Sb09g000810.1 Sb03g046720.1 Sb06g031240.1 Sb04g007170.1 Sb01g046840.1
GO:0042170	C	plastid membrane	21	1793	136	26245	0.0011	0.015	Sb01g027840.1 Sb02g022910.1 Sb01g029790.1 Sb01g039910.1 Sb03g038220.1 Sb02g020360.1 Sb08g021610.1 Sb08g007750.1 Sb01g002230.1 Sb09g004020.1 Sb01g041460.3 Sb01g041460.2 Sb01g041460.1 Sb04g036240.1 Sb02g036270.1 Sb03g026350.1 Sb01g000990.1 Sb06g027770.1 Sb09g001310.1 Sb02g029680.1 Sb08g007750.2
GO:0006301	P	postreplication repair	6	1793	14	26245	0.0012	0.033	Sb01g005570.1 Sb01g005570.2 Sb03g030840.1 Sb04g011270.1 Sb03g003510.1 Sb02g003870.1
GO:0009071	P	serine family amino acid catabolic process	6	1793	14	26245	0.0012	0.033	Sb01g008690.2 Sb01g008690.1 Sb03g013290.1 Sb08g003440.1 Sb08g005210.1 Sb04g004720.1
GO:0060562	P	epithelial tube morphogenesis	6	1793	14	26245	0.0012	0.033	Sb07g006040.1 Sb01g007580.2 Sb01g007580.3 Sb01g007580.1 Sb01g007580.4 Sb01g007580.5
GO:0009793	P	embryonic development ending in seed dormancy	73	1793	722	26245	0.0012	0.034	Sb09g003820.1 Sb02g039650.2 Sb09g004370.1 Sb01g045920.1 Sb01g001660.1 Sb02g039010.1 Sb01g001660.3 Sb08g016560.1 Sb01g038760.1 Sb02g043940.1 Sb02g044060.1 Sb04g036970.1 Sb08g015010.1 Sb07g028940.1 Sb01g036250.1 Sb01g036590.1 Sb08g001140.1 Sb07g004180.1 Sb08g021180.1 Sb01g044350.1 Sb02g043270.1 Sb04g023990.1 Sb01g041800.1 Sb06g022280.1 Sb07g021830.1 Sb06g019010.1 Sb03g009770.1 Sb07g021070.1 Sb09g00…
GO:0006913	P	nucleocytoplasmic transport	29	1793	219	26245	0.0013	0.034	Sb04g008580.1 Sb03g042604.1 Sb09g006380.1 Sb03g027820.1 Sb07g004890.2 Sb07g004890.1 Sb01g030580.1 Sb01g003310.1 Sb04g033160.1 Sb01g048270.1 Sb09g004320.1 Sb04g026090.1 Sb01g019770.1 Sb07g026170.1 Sb03g025350.1 Sb02g007030.2 Sb02g007030.1 Sb01g046830.1 Sb04g026160.1 Sb03g009700.1 Sb07g022630.1 Sb03g036840.1 Sb01g003670.1 Sb02g028170.1 Sb04g024320.1 Sb03g025200.2 Sb03g025200.1 Sb03g009700.2 Sb04g03…
GO:0006971	P	hypotonic response	5	1793	9	26245	0.0013	0.035	Sb04g011330.1 Sb01g028750.1 Sb03g026940.2 Sb03g026940.1 Sb03g032290.1
GO:0042256	P	mature ribosome assembly	5	1793	9	26245	0.0013	0.035	Sb02g039260.2 Sb02g039260.1 Sb07g022630.1 Sb05g027730.1 Sb02g039270.1
GO:0008543	P	fibroblast growth factor receptor signaling pathway	5	1793	9	26245	0.0013	0.035	Sb01g007580.2 Sb01g007580.3 Sb01g007580.1 Sb01g007580.4 Sb01g007580.5
GO:0060446	P	branching involved in open tracheal system development	5	1793	9	26245	0.0013	0.035	Sb01g007580.2 Sb01g007580.3 Sb01g007580.1 Sb01g007580.4 Sb01g007580.5
GO:0007428	P	primary branching, open tracheal system	5	1793	9	26245	0.0013	0.035	Sb01g007580.2 Sb01g007580.3 Sb01g007580.1 Sb01g007580.4 Sb01g007580.5
GO:0007509	P	mesoderm migration	5	1793	9	26245	0.0013	0.035	Sb01g007580.2 Sb01g007580.3 Sb01g007580.1 Sb01g007580.4 Sb01g007580.5
GO:0009593	P	detection of chemical stimulus	11	1793	49	26245	0.0013	0.035	Sb04g008580.1 Sb01g037010.1 Sb04g011330.1 Sb01g028750.1 Sb03g037630.1 Sb08g003930.1 Sb08g020710.1 Sb05g006860.1 Sb03g026940.1 Sb06g020750.1 Sb03g026940.2
GO:0043039	P	tRNA aminoacylation	20	1793	129	26245	0.0013	0.035	Sb07g025100.1 Sb01g029470.1 Sb03g001240.1 Sb01g012680.1 Sb03g001240.3 Sb03g001240.2 Sb01g043330.1 Sb01g019490.1 Sb01g010060.1 Sb07g025840.1 Sb01g047560.1 Sb04g029070.1 Sb09g004730.1 Sb09g004730.2 Sb03g025200.2 Sb03g025200.1 Sb01g039570.1 Sb08g017220.1 Sb01g001060.1 Sb02g019450.1
GO:0043038	P	amino acid activation	20	1793	129	26245	0.0013	0.035	Sb07g025100.1 Sb01g029470.1 Sb03g001240.1 Sb01g012680.1 Sb03g001240.3 Sb03g001240.2 Sb01g043330.1 Sb01g019490.1 Sb01g010060.1 Sb07g025840.1 Sb01g047560.1 Sb04g029070.1 Sb09g004730.1 Sb09g004730.2 Sb03g025200.2 Sb03g025200.1 Sb01g039570.1 Sb08g017220.1 Sb01g001060.1 Sb02g019450.1
GO:0051169	P	nuclear transport	29	1793	220	26245	0.0013	0.036	Sb04g008580.1 Sb03g042604.1 Sb09g006380.1 Sb03g027820.1 Sb07g004890.2 Sb07g004890.1 Sb01g030580.1 Sb01g003310.1 Sb04g033160.1 Sb01g048270.1 Sb09g004320.1 Sb04g026090.1 Sb01g019770.1 Sb07g026170.1 Sb03g025350.1 Sb02g007030.2 Sb02g007030.1 Sb01g046830.1 Sb04g026160.1 Sb03g009700.1 Sb07g022630.1 Sb03g036840.1 Sb01g003670.1 Sb02g028170.1 Sb04g024320.1 Sb03g025200.2 Sb03g025200.1 Sb03g009700.2 Sb04g03…
GO:0003979	F	UDP-glucose 6-dehydrogenase activity	5	1793	9	26245	0.0013	0.038	Sb01g007580.2 Sb01g007580.3 Sb01g007580.1 Sb01g007580.4 Sb01g007580.5
GO:0005509	F	calcium ion binding	54	1793	499	26245	0.0013	0.038	Sb04g027590.1 Sb03g042500.1 Sb05g002410.1 Sb03g037630.1 Sb03g045750.1 Sb01g017320.1 Sb01g038760.1 Sb09g003830.1 Sb0246s002010.1 Sb04g025540.1 Sb03g014430.1 Sb02g026680.1 Sb01g048570.1 Sb06g015020.3 Sb01g028750.1 Sb03g046980.1 Sb06g027770.1 Sb06g015020.4 Sb06g022280.1 Sb08g000280.2 Sb08g000280.1 Sb09g002320.1 Sb02g028130.1 Sb01g038990.1 Sb05g001010.1 Sb02g039430.1 Sb01g037010.1 Sb04g011330.1 Sb03g…
GO:0008134	F	transcription factor binding	31	1793	241	26245	0.0013	0.038	Sb01g028795.1 Sb04g033160.1 Sb07g019330.1 Sb02g033960.2 Sb02g033960.1 Sb09g001110.1 Sb01g003310.1 Sb06g010020.1 Sb03g044680.2 Sb07g014940.1 Sb03g044680.1 Sb02g031020.1 Sb09g002225.1 Sb06g011641.1 Sb03g025350.1 Sb02g007030.2 Sb02g007030.1 Sb04g024320.1 Sb05g020280.1 Sb08g007190.1 Sb01g028740.2 Sb01g028740.1 Sb01g046830.1 Sb04g007170.1 Sb09g005960.1 Sb04g021280.1 Sb07g023930.1 Sb09g003430.1 Sb08g00…
GO:0004812	F	aminoacyl-tRNA ligase activity	20	1793	129	26245	0.0013	0.038	Sb07g025100.1 Sb01g029470.1 Sb03g001240.1 Sb01g012680.1 Sb03g001240.3 Sb03g001240.2 Sb01g043330.1 Sb01g019490.1 Sb01g010060.1 Sb07g025840.1 Sb01g047560.1 Sb04g029070.1 Sb09g004730.1 Sb09g004730.2 Sb03g025200.2 Sb03g025200.1 Sb01g039570.1 Sb08g017220.1 Sb01g001060.1 Sb02g019450.1
GO:0045252	C	oxoglutarate dehydrogenase complex	5	1793	9	26245	0.0013	0.018	Sb06g013930.1 Sb01g043660.3 Sb01g043660.2 Sb01g043660.1 Sb06g013940.1
GO:0009353	C	mitochondrial oxoglutarate dehydrogenase complex	5	1793	9	26245	0.0013	0.018	Sb06g013930.1 Sb01g043660.3 Sb01g043660.2 Sb01g043660.1 Sb06g013940.1
GO:0043288	P	apocarotenoid metabolic process	9	1793	34	26245	0.0014	0.036	Sb06g018220.2 Sb01g005670.1 Sb09g000270.1 Sb01g005650.1 Sb07g022990.1 Sb03g034680.1 Sb06g018220.1 Sb01g005680.1 Sb01g003880.1
GO:0051179	P	localization	300	1793	3700	26245	0.0014	0.036	Sb01g044010.1 Sb04g032640.1 Sb01g046840.1 Sb09g004420.1 Sb03g027820.1 Sb07g004890.2 Sb07g004890.1 Sb02g038750.1 Sb03g009170.1 Sb01g000990.1 Sb01g042260.1 Sb07g028940.1 Sb03g036410.1 Sb02g004200.1 Sb01g007880.1 Sb04g033160.1 Sb01g032280.1 Sb01g035130.1 Sb01g048570.1 Sb02g011160.2 Sb04g001930.1 Sb05g001760.1 Sb07g005440.1 Sb01g011020.1 Sb07g000610.1 Sb03g043500.1 Sb04g037050.1 Sb02g011160.1 Sb01g01…
GO:0016875	F	ligase activity, forming carbon-oxygen bonds	20	1793	130	26245	0.0014	0.039	Sb07g025100.1 Sb01g029470.1 Sb03g001240.1 Sb01g012680.1 Sb03g001240.3 Sb03g001240.2 Sb01g043330.1 Sb01g019490.1 Sb01g010060.1 Sb07g025840.1 Sb01g047560.1 Sb04g029070.1 Sb09g004730.1 Sb09g004730.2 Sb03g025200.2 Sb03g025200.1 Sb01g039570.1 Sb08g017220.1 Sb01g001060.1 Sb02g019450.1
GO:0016876	F	ligase activity, forming aminoacyl-tRNA and related compounds	20	1793	130	26245	0.0014	0.039	Sb07g025100.1 Sb01g029470.1 Sb03g001240.1 Sb01g012680.1 Sb03g001240.3 Sb03g001240.2 Sb01g043330.1 Sb01g019490.1 Sb01g010060.1 Sb07g025840.1 Sb01g047560.1 Sb04g029070.1 Sb09g004730.1 Sb09g004730.2 Sb03g025200.2 Sb03g025200.1 Sb01g039570.1 Sb08g017220.1 Sb01g001060.1 Sb02g019450.1
GO:0010181	F	FMN binding	13	1793	66	26245	0.0014	0.039	Sb06g017700.1 Sb02g039240.1 Sb02g003120.3 Sb07g007640.1 Sb02g003120.2 Sb01g035750.1 Sb01g005960.1 Sb02g037160.1 Sb02g003120.1 Sb02g039250.1 Sb02g041180.1 Sb02g041180.3 Sb02g041180.2
GO:0008540	C	proteasome regulatory particle, base subcomplex	8	1793	27	26245	0.0014	0.018	Sb04g003410.1 Sb03g030500.1 Sb03g010550.1 Sb01g026350.1 Sb01g041330.1 Sb04g007170.1 Sb04g006830.1 Sb02g043840.1
GO:0022404	P	molting cycle process	10	1793	42	26245	0.0015	0.039	Sb01g033520.1 Sb01g032980.1 Sb01g032950.1 Sb01g048450.1 Sb01g032990.1 Sb01g048450.3 Sb01g048450.2 Sb09g003450.1 Sb01g032970.1 Sb01g032960.1
GO:0017038	P	protein import	24	1793	170	26245	0.0015	0.039	Sb04g036970.1 Sb08g007750.1 Sb08g007750.2 Sb07g004890.2 Sb07g004890.1 Sb01g030580.1 Sb07g023490.1 Sb04g026090.1 Sb04g001930.1 Sb02g036270.1 Sb01g019770.1 Sb09g001310.1 Sb07g026170.1 Sb03g044130.1 Sb09g004320.1 Sb02g039010.1 Sb08g018820.1 Sb01g043060.1 Sb04g026160.1 Sb03g009700.1 Sb03g009700.2 Sb06g028670.1 Sb01g003670.1 Sb02g038750.1
GO:0009792	P	embryonic development ending in birth or egg hatching	77	1793	777	26245	0.0015	0.039	Sb02g008640.1 Sb03g001570.1 Sb03g030500.1 Sb01g028795.1 Sb07g001570.1 Sb02g031020.1 Sb04g025540.1 Sb07g026305.1 Sb04g029070.1 Sb06g030400.1 Sb09g003450.1 Sb02g022770.1 Sb02g003870.1 Sb03g002780.1 Sb03g011050.1 Sb08g017220.1 Sb01g019930.1 Sb02g043840.1 Sb01g005570.1 Sb07g025100.1 Sb01g035130.1 Sb06g020890.2 Sb06g020890.1 Sb08g018640.2 Sb02g039390.1 Sb01g042750.1 Sb02g029780.1 Sb03g032290.1 Sb03g04…
GO:0002253	P	activation of immune response	14	1793	75	26245	0.0015	0.039	Sb01g036180.1 Sb03g034880.1 Sb06g001960.1 Sb02g004300.1 Sb02g004300.2 Sb03g030840.1 Sb08g005080.1 Sb04g003480.1 Sb06g013835.1 Sb02g043030.1 Sb02g004310.1 Sb06g024355.1 Sb04g006970.1 Sb03g030800.1
GO:0007507	P	heart development	11	1793	50	26245	0.0015	0.04	Sb03g027840.1 Sb01g007580.2 Sb05g027730.1 Sb02g039260.2 Sb03g006060.1 Sb04g001330.1 Sb07g027060.1 Sb01g007580.3 Sb01g007580.1 Sb01g007580.4 Sb01g007580.5
GO:0042802	F	identical protein binding	42	1793	364	26245	0.0015	0.041	Sb04g027590.1 Sb02g032810.1 Sb01g046840.1 Sb03g040060.1 Sb06g020750.1 Sb01g001060.1 Sb04g011270.1 Sb07g006290.1 Sb02g022770.1 Sb02g033960.2 Sb02g033960.1 Sb07g004180.1 Sb01g036590.1 Sb02g043270.1 Sb02g036050.1 Sb06g019010.1 Sb03g009770.1 Sb03g009770.3 Sb03g009770.2 Sb02g034260.1 Sb07g024900.1 Sb03g035842.1 Sb06g029650.1 Sb05g006860.1 Sb04g036240.1 Sb01g028740.1 Sb01g028740.2 Sb06g018510.2 Sb01g02…
GO:0003702	F	RNA polymerase II transcription factor activity	15	1793	84	26245	0.0015	0.041	Sb02g025360.1 Sb01g028795.1 Sb09g003450.1 Sb03g039720.1 Sb01g003660.1 Sb07g023930.1 Sb02g023580.1 Sb06g028040.1 Sb02g031020.1 Sb0013s009090.1 Sb09g003430.1 Sb0013s009050.1 Sb03g025200.2 Sb03g025200.1 Sb02g024730.1
GO:0007498	P	mesoderm development	7	1793	21	26245	0.0016	0.04	Sb08g001340.1 Sb01g007580.2 Sb01g007580.3 Sb01g007580.1 Sb04g037810.1 Sb01g007580.4 Sb01g007580.5
GO:0009306	P	protein secretion	9	1793	35	26245	0.0016	0.041	Sb01g043020.1 Sb01g043020.3 Sb01g043020.2 Sb06g015020.3 Sb06g015020.2 Sb06g015020.4 Sb07g028940.1 Sb03g046390.1 Sb01g050330.1
GO:0009991	P	response to extracellular stimulus	32	1793	255	26245	0.0016	0.041	Sb01g000600.1 Sb06g014420.1 Sb03g036750.1 Sb03g009170.1 Sb05g002770.1 Sb01g006960.1 Sb02g043840.1 Sb06g022060.1 Sb07g021330.1 Sb03g044990.1 Sb01g042750.1 Sb07g005440.1 Sb01g033750.1 Sb02g003090.1 Sb01g013590.1 Sb02g005080.1 Sb05g019600.1 Sb09g001660.1 Sb01g039910.1 Sb01g005280.1 Sb03g027840.1 Sb01g032280.1 Sb04g036240.1 Sb07g025000.1 Sb02g032250.1 Sb08g001010.1 Sb04g001130.1 Sb01g032280.2 Sb04g03…
GO:0016143	P	S-glycoside metabolic process	9	1793	35	26245	0.0016	0.041	Sb03g038960.1 Sb03g038960.2 Sb03g038960.3 Sb01g029750.3 Sb01g029750.2 Sb01g029750.1 Sb05g002540.1 Sb02g006860.1 Sb08g001160.1
GO:0019757	P	glycosinolate metabolic process	9	1793	35	26245	0.0016	0.041	Sb03g038960.1 Sb03g038960.2 Sb03g038960.3 Sb01g029750.3 Sb01g029750.2 Sb01g029750.1 Sb05g002540.1 Sb02g006860.1 Sb08g001160.1
GO:0019760	P	glucosinolate metabolic process	9	1793	35	26245	0.0016	0.041	Sb03g038960.1 Sb03g038960.2 Sb03g038960.3 Sb01g029750.3 Sb01g029750.2 Sb01g029750.1 Sb05g002540.1 Sb02g006860.1 Sb08g001160.1
GO:0016646	F	oxidoreductase activity, acting on the CH-NH group of donors, NAD or NADP as acceptor	7	1793	21	26245	0.0016	0.041	Sb02g026140.1 Sb03g039820.2 Sb03g039820.1 Sb08g014630.1 Sb01g003700.1 Sb06g018330.1 Sb03g046140.1
GO:0005852	C	eukaryotic translation initiation factor 3 complex	7	1793	21	26245	0.0016	0.021	Sb08g013390.1 Sb07g001980.1 Sb03g021116.1 Sb03g007840.1 Sb01g045090.1 Sb03g003250.1 Sb06g011300.1
GO:0010072	P	primary shoot apical meristem specification	8	1793	28	26245	0.0017	0.042	Sb07g004180.1 Sb02g043270.1 Sb04g023990.1 Sb06g019010.1 Sb03g009770.1 Sb03g009770.3 Sb03g009770.2 Sb01g036590.1
GO:0016106	P	sesquiterpenoid biosynthetic process	8	1793	28	26245	0.0017	0.042	Sb06g018220.2 Sb01g005670.1 Sb01g005650.1 Sb08g001880.1 Sb03g034680.1 Sb06g018220.1 Sb01g005680.1 Sb01g003880.1
GO:0048510	P	regulation of timing of transition from vegetative to reproductive phase	8	1793	28	26245	0.0017	0.042	Sb01g030570.1 Sb01g011220.1 Sb01g011220.2 Sb01g030570.2 Sb01g011960.1 Sb01g011220.3 Sb01g049020.1 Sb02g003320.1
GO:0048506	P	regulation of timing of meristematic phase transition	8	1793	28	26245	0.0017	0.042	Sb01g030570.1 Sb01g011220.1 Sb01g011220.2 Sb01g030570.2 Sb01g011960.1 Sb01g011220.3 Sb01g049020.1 Sb02g003320.1
GO:0051762	P	sesquiterpene biosynthetic process	8	1793	28	26245	0.0017	0.042	Sb06g018220.2 Sb01g005670.1 Sb01g005650.1 Sb08g001880.1 Sb03g034680.1 Sb06g018220.1 Sb01g005680.1 Sb01g003880.1
GO:0050778	P	positive regulation of immune response	14	1793	76	26245	0.0017	0.042	Sb01g036180.1 Sb03g034880.1 Sb06g001960.1 Sb02g004300.1 Sb02g004300.2 Sb03g030840.1 Sb08g005080.1 Sb04g003480.1 Sb06g013835.1 Sb02g043030.1 Sb02g004310.1 Sb06g024355.1 Sb04g006970.1 Sb03g030800.1
GO:0010564	P	regulation of cell cycle process	16	1793	94	26245	0.0017	0.042	Sb09g001110.1 Sb06g020890.2 Sb04g021130.1 Sb06g020890.1 Sb06g010020.1 Sb09g000330.1 Sb09g003450.1 Sb05g020280.1 Sb07g004890.2 Sb07g004890.1 Sb04g032980.1 Sb01g030580.1 Sb09g004420.1 Sb06g014670.1 Sb06g011641.1 Sb02g013180.1
GO:0007010	P	cytoskeleton organization	57	1793	540	26245	0.0017	0.042	Sb03g001570.1 Sb01g004040.1 Sb01g046840.1 Sb09g006460.1 Sb03g025580.1 Sb09g001500.1 Sb02g028540.1 Sb01g046430.1 Sb04g036970.1 Sb03g009170.1 Sb04g028280.1 Sb07g001980.1 Sb01g019930.1 Sb02g043840.1 Sb01g005570.1 Sb01g036250.1 Sb04g003410.1 Sb05g022470.1 Sb08g018650.2 Sb02g022580.1 Sb03g007840.1 Sb01g033750.1 Sb09g004420.1 Sb01g019770.1 Sb01g047510.1 Sb06g023880.1 Sb08g013390.1 Sb08g018650.1 Sb07g02…
GO:0031988	C	membrane-bounded vesicle	40	1793	344	26245	0.0017	0.022	Sb05g004663.1 Sb09g004370.1 Sb05g014880.1 Sb09g002640.2 Sb09g002640.1 Sb07g004890.2 Sb07g004890.1 Sb06g030400.1 Sb05g002770.1 Sb01g010390.1 Sb02g043840.1 Sb07g008560.1 Sb01g035130.1 Sb02g039390.1 Sb07g026110.1 Sb03g036410.1 Sb03g032290.1 Sb06g028230.1 Sb01g023950.2 Sb01g023950.1 Sb03g002780.1 Sb04g024320.1 Sb0598s002020.1 Sb05g004666.1 Sb04g007760.1 Sb07g018430.1 Sb01g030340.1 Sb01g046830.1 Sb01g…
GO:0051234	P	establishment of localization	283	1793	3488	26245	0.0018	0.045	Sb01g044010.1 Sb04g032640.1 Sb01g046840.1 Sb03g027820.1 Sb07g004890.2 Sb07g004890.1 Sb02g038750.1 Sb01g000990.1 Sb01g042260.1 Sb07g028940.1 Sb01g042260.3 Sb02g004200.1 Sb01g007880.1 Sb04g033160.1 Sb01g035130.1 Sb01g048570.1 Sb02g011160.2 Sb04g001930.1 Sb05g001760.1 Sb07g005440.1 Sb01g011020.1 Sb07g000610.1 Sb03g043500.1 Sb04g037050.1 Sb02g011160.1 Sb01g010390.1 Sb03g025350.1 Sb02g024870.1 Sb08g00…
GO:0046503	P	glycerolipid catabolic process	5	1793	10	26245	0.0019	0.045	Sb05g013160.1 Sb03g035280.1 Sb03g042850.1 Sb07g025690.1 Sb03g042840.1
GO:0050650	P	chondroitin sulfate proteoglycan biosynthetic process	5	1793	10	26245	0.0019	0.045	Sb01g007580.2 Sb01g007580.3 Sb01g007580.1 Sb01g007580.4 Sb01g007580.5
GO:0050654	P	chondroitin sulfate proteoglycan metabolic process	5	1793	10	26245	0.0019	0.045	Sb01g007580.2 Sb01g007580.3 Sb01g007580.1 Sb01g007580.4 Sb01g007580.5
GO:0001763	P	morphogenesis of a branching structure	5	1793	10	26245	0.0019	0.045	Sb01g007580.2 Sb01g007580.3 Sb01g007580.1 Sb01g007580.4 Sb01g007580.5
GO:0044269	P	glycerol ether catabolic process	5	1793	10	26245	0.0019	0.045	Sb05g013160.1 Sb03g035280.1 Sb03g042850.1 Sb07g025690.1 Sb03g042840.1
GO:0015012	P	heparan sulfate proteoglycan biosynthetic process	5	1793	10	26245	0.0019	0.045	Sb01g007580.2 Sb01g007580.3 Sb01g007580.1 Sb01g007580.4 Sb01g007580.5
GO:0015014	P	heparan sulfate proteoglycan biosynthetic process, polysaccharide chain biosynthetic process	5	1793	10	26245	0.0019	0.045	Sb01g007580.2 Sb01g007580.3 Sb01g007580.1 Sb01g007580.4 Sb01g007580.5
GO:0030206	P	chondroitin sulfate biosynthetic process	5	1793	10	26245	0.0019	0.045	Sb01g007580.2 Sb01g007580.3 Sb01g007580.1 Sb01g007580.4 Sb01g007580.5
GO:0030204	P	chondroitin sulfate metabolic process	5	1793	10	26245	0.0019	0.045	Sb01g007580.2 Sb01g007580.3 Sb01g007580.1 Sb01g007580.4 Sb01g007580.5
GO:0030201	P	heparan sulfate proteoglycan metabolic process	5	1793	10	26245	0.0019	0.045	Sb01g007580.2 Sb01g007580.3 Sb01g007580.1 Sb01g007580.4 Sb01g007580.5
GO:0048754	P	branching morphogenesis of a tube	5	1793	10	26245	0.0019	0.045	Sb01g007580.2 Sb01g007580.3 Sb01g007580.1 Sb01g007580.4 Sb01g007580.5
GO:0030166	P	proteoglycan biosynthetic process	5	1793	10	26245	0.0019	0.045	Sb01g007580.2 Sb01g007580.3 Sb01g007580.1 Sb01g007580.4 Sb01g007580.5
GO:0019433	P	triglyceride catabolic process	5	1793	10	26245	0.0019	0.045	Sb05g013160.1 Sb03g035280.1 Sb03g042850.1 Sb07g025690.1 Sb03g042840.1
GO:0046464	P	acylglycerol catabolic process	5	1793	10	26245	0.0019	0.045	Sb05g013160.1 Sb03g035280.1 Sb03g042850.1 Sb07g025690.1 Sb03g042840.1
GO:0006029	P	proteoglycan metabolic process	5	1793	10	26245	0.0019	0.045	Sb01g007580.2 Sb01g007580.3 Sb01g007580.1 Sb01g007580.4 Sb01g007580.5
GO:0046461	P	neutral lipid catabolic process	5	1793	10	26245	0.0019	0.045	Sb05g013160.1 Sb03g035280.1 Sb03g042850.1 Sb07g025690.1 Sb03g042840.1
GO:0046320	P	regulation of fatty acid oxidation	7	1793	22	26245	0.0019	0.046	Sb08g001010.1 Sb03g029570.1 Sb01g000600.1 Sb05g002770.1 Sb01g006680.2 Sb01g006680.3 Sb01g006680.1
GO:0016726	F	oxidoreductase activity, acting on CH or CH2 groups, NAD or NADP as acceptor	5	1793	10	26245	0.0019	0.048	Sb01g031520.1 Sb01g005650.1 Sb01g005680.1 Sb01g005670.1 Sb01g031520.2
GO:0004871	F	signal transducer activity	58	1793	555	26245	0.0019	0.048	Sb05g027730.1 Sb02g044010.1 Sb01g010070.1 Sb04g028550.1 Sb09g006380.1 Sb08g018240.1 Sb01g029790.1 Sb01g026350.1 Sb04g003480.1 Sb02g030870.1 Sb01g042400.1 Sb08g001140.1 Sb02g029780.1 Sb07g008560.1 Sb01g046460.1 Sb02g039270.1 Sb01g010930.1 Sb07g024960.1 Sb09g007240.1 Sb09g004020.1 Sb06g027500.1 Sb07g004260.1 Sb03g040410.1 Sb09g006420.1 Sb06g002080.1 Sb05g002590.2 Sb05g002590.1 Sb03g044230.2 Sb03g04…
GO:0060089	F	molecular transducer activity	58	1793	555	26245	0.0019	0.048	Sb05g027730.1 Sb02g044010.1 Sb01g010070.1 Sb04g028550.1 Sb09g006380.1 Sb08g018240.1 Sb01g029790.1 Sb01g026350.1 Sb04g003480.1 Sb02g030870.1 Sb01g042400.1 Sb08g001140.1 Sb02g029780.1 Sb07g008560.1 Sb01g046460.1 Sb02g039270.1 Sb01g010930.1 Sb07g024960.1 Sb09g007240.1 Sb09g004020.1 Sb06g027500.1 Sb07g004260.1 Sb03g040410.1 Sb09g006420.1 Sb06g002080.1 Sb05g002590.2 Sb05g002590.1 Sb03g044230.2 Sb03g04…
GO:0019773	C	proteasome core complex, alpha-subunit complex	5	1793	10	26245	0.0019	0.024	Sb03g037645.1 Sb07g024900.1 Sb05g024560.1 Sb01g045210.1 Sb01g046910.1
GO:0007243	P	protein kinase cascade	19	1793	124	26245	0.002	0.047	Sb01g016830.1 Sb01g010800.1 Sb03g035842.1 Sb02g033960.1 Sb02g033960.2 Sb09g006380.1 Sb08g018240.1 Sb04g035710.1 Sb03g030840.1 Sb03g040410.1 Sb09g006420.1 Sb01g028740.2 Sb01g028740.1 Sb09g003430.1 Sb08g003370.1 Sb01g001390.1 Sb07g026305.1 Sb01g001390.3 Sb01g001390.2
GO:0019761	P	glucosinolate biosynthetic process	8	1793	29	26245	0.002	0.047	Sb03g038960.1 Sb03g038960.2 Sb03g038960.3 Sb01g029750.3 Sb01g029750.2 Sb01g029750.1 Sb05g002540.1 Sb08g001160.1
GO:0016144	P	S-glycoside biosynthetic process	8	1793	29	26245	0.002	0.047	Sb03g038960.1 Sb03g038960.2 Sb03g038960.3 Sb01g029750.3 Sb01g029750.2 Sb01g029750.1 Sb05g002540.1 Sb08g001160.1
GO:0019758	P	glycosinolate biosynthetic process	8	1793	29	26245	0.002	0.047	Sb03g038960.1 Sb03g038960.2 Sb03g038960.3 Sb01g029750.3 Sb01g029750.2 Sb01g029750.1 Sb05g002540.1 Sb08g001160.1
GO:0005976	P	polysaccharide metabolic process	51	1793	474	26245	0.002	0.047	Sb05g006880.1 Sb03g034880.1 Sb03g040060.1 Sb06g016510.1 Sb07g006040.1 Sb03g030990.1 Sb03g006060.1 Sb02g002970.1 Sb07g009410.1 Sb05g020400.1 Sb01g019850.1 Sb08g017750.1 Sb03g000480.1 Sb04g031050.1 Sb01g042750.1 Sb09g001210.1 Sb02g029780.1 Sb08g001870.1 Sb02g035980.1 Sb01g047500.1 Sb02g002660.1 Sb03g030800.1 Sb02g042100.1 Sb02g030820.1 Sb02g006330.1 Sb01g035380.1 Sb03g034680.1 Sb03g040100.1 Sb01g00…
GO:0002218	P	activation of innate immune response	13	1793	69	26245	0.002	0.048	Sb01g036180.1 Sb03g034880.1 Sb06g001960.1 Sb02g004300.1 Sb02g004300.2 Sb02g043030.1 Sb08g005080.1 Sb04g003480.1 Sb06g013835.1 Sb02g004310.1 Sb06g024355.1 Sb04g006970.1 Sb03g030800.1
GO:0045089	P	positive regulation of innate immune response	13	1793	69	26245	0.002	0.048	Sb01g036180.1 Sb03g034880.1 Sb06g001960.1 Sb02g004300.1 Sb02g004300.2 Sb02g043030.1 Sb08g005080.1 Sb04g003480.1 Sb06g013835.1 Sb02g004310.1 Sb06g024355.1 Sb04g006970.1 Sb03g030800.1
GO:0003824	F	catalytic activity	995	1793	13636	26245	0.002	0.05	Sb03g030950.1 Sb02g005200.1 Sb04g030950.1 Sb02g007100.1 Sb04g028550.1 Sb03g028600.1 Sb06g016510.1 Sb03g010550.1 Sb06g014420.1 Sb02g003030.1 Sb04g023180.1 Sb07g028530.1 Sb07g006936.1 Sb04g024790.1 Sb01g003780.1 Sb03g041450.1 Sb07g023900.1 Sb04g030950.2 Sb01g048570.1 Sb04g001740.1 Sb01g028750.1 Sb01g006310.1 Sb04g001930.1 Sb08g000280.2 Sb08g001870.1 Sb09g004420.1 Sb09g002225.1 Sb06g029580.1 Sb06g02…
GO:0051726	P	regulation of cell cycle	36	1793	304	26245	0.0021	0.05	Sb09g004420.1 Sb07g004890.2 Sb07g004890.1 Sb03g014380.1 Sb01g030580.1 Sb01g010330.1 Sb03g009870.1 Sb01g019930.1 Sb06g011641.1 Sb09g001110.1 Sb06g020890.2 Sb04g003410.1 Sb06g020890.1 Sb06g010020.1 Sb05g024560.1 Sb01g003290.2 Sb09g000330.1 Sb01g003290.1 Sb03g044680.2 Sb03g044680.1 Sb02g039550.1 Sb04g021130.1 Sb01g046910.1 Sb02g040540.1 Sb05g020280.1 Sb09g003450.1 Sb03g010550.1 Sb06g014670.1 Sb07g02…
GO:0043455	P	regulation of secondary metabolic process	16	1793	97	26245	0.0022	0.052	Sb03g034680.1 Sb06g029620.1 Sb06g029560.1 Sb06g029550.1 Sb06g021640.1 Sb06g029540.3 Sb08g001880.1 Sb06g029630.1 Sb06g029590.1 Sb06g029540.1 Sb06g029580.1 Sb06g029600.1 Sb06g029540.2 Sb06g029610.1 Sb01g003880.1 Sb06g029570.1
GO:0022900	P	electron transport chain	19	1793	126	26245	0.0023	0.054	Sb01g048410.1 Sb02g022090.1 Sb03g026070.1 Sb07g024370.2 Sb01g043060.1 Sb02g041180.1 Sb07g023470.1 Sb01g015580.1 Sb07g000600.1 Sb02g027900.1 Sb01g002180.1 Sb07g000620.1 Sb03g039630.1 Sb08g005300.1 Sb07g000610.1 Sb08g005300.2 Sb01g039890.1 Sb02g041180.3 Sb02g041180.2
GO:0005778	C	peroxisomal membrane	11	1793	53	26245	0.0023	0.029	Sb08g001010.1 Sb06g023730.1 Sb07g024320.1 Sb07g024880.1 Sb06g028670.1 Sb02g039010.1 Sb04g001930.1 Sb07g023460.1 Sb07g023460.2 Sb05g002770.1 Sb02g021030.1
GO:0031903	C	microbody membrane	11	1793	53	26245	0.0023	0.029	Sb08g001010.1 Sb06g023730.1 Sb07g024320.1 Sb07g024880.1 Sb06g028670.1 Sb02g039010.1 Sb04g001930.1 Sb07g023460.1 Sb07g023460.2 Sb05g002770.1 Sb02g021030.1
GO:0045735	F	nutrient reservoir activity	18	1793	117	26245	0.0024	0.061	Sb07g005280.1 Sb07g005260.1 Sb09g004970.1 Sb01g011370.1 Sb07g005340.1 Sb07g005310.1 Sb07g005320.1 Sb0737s002010.1 Sb05g020370.1 Sb07g005250.1 Sb07g005330.1 Sb07g005300.1 Sb07g005350.1 Sb06g030490.1 Sb07g005290.1 Sb06g001690.1 Sb09g007440.1 Sb07g005270.1
GO:0045335	C	phagocytic vesicle	18	1793	117	26245	0.0024	0.031	Sb07g025840.1 Sb09g002640.1 Sb09g004370.1 Sb05g014880.1 Sb07g018430.1 Sb09g002640.2 Sb03g030500.1 Sb01g047930.1 Sb01g039660.1 Sb04g007760.1 Sb07g004890.2 Sb07g004890.1 Sb05g002770.1 Sb06g030400.1 Sb01g030340.1 Sb02g043840.1 Sb01g015660.1 Sb06g033410.1
GO:0048481	P	ovule development	13	1793	71	26245	0.0025	0.059	Sb06g017490.1 Sb03g044630.1 Sb04g003480.1 Sb05g019540.1 Sb05g019540.2 Sb01g010060.1 Sb04g022830.1 Sb03g030740.1 Sb08g014320.1 Sb01g043330.1 Sb03g034850.1 Sb03g034850.2 Sb01g039570.1
GO:0030659	C	cytoplasmic vesicle membrane	15	1793	89	26245	0.0025	0.032	Sb05g004670.1 Sb01g035130.1 Sb05g004663.1 Sb06g001240.1 Sb07g026110.1 Sb0598s002020.1 Sb03g036410.1 Sb03g032290.1 Sb06g028230.1 Sb03g002780.1 Sb03g025200.2 Sb03g025200.1 Sb01g039915.1 Sb01g010390.1 Sb01g008390.1
GO:0042851	P	L-alanine metabolic process	5	1793	11	26245	0.0026	0.059	Sb01g023750.5 Sb01g023750.4 Sb01g023750.1 Sb01g023750.3 Sb01g023750.2
GO:0007623	P	circadian rhythm	17	1793	108	26245	0.0026	0.059	Sb04g003480.1 Sb04g023680.1 Sb04g023680.2 Sb05g021030.1 Sb02g033960.1 Sb02g033960.2 Sb08g005500.1 Sb02g030870.1 Sb01g028740.1 Sb01g028740.2 Sb06g018510.2 Sb01g002150.2 Sb06g018510.1 Sb01g002150.1 Sb05g002590.2 Sb08g001140.1 Sb05g002590.1
GO:0006524	P	alanine catabolic process	5	1793	11	26245	0.0026	0.059	Sb01g023750.5 Sb01g023750.4 Sb01g023750.1 Sb01g023750.3 Sb01g023750.2
GO:0042853	P	L-alanine catabolic process	5	1793	11	26245	0.0026	0.059	Sb01g023750.5 Sb01g023750.4 Sb01g023750.1 Sb01g023750.3 Sb01g023750.2
GO:0045088	P	regulation of innate immune response	14	1793	80	26245	0.0026	0.059	Sb01g036180.1 Sb03g034880.1 Sb06g001960.1 Sb02g004300.1 Sb02g004300.2 Sb02g003700.1 Sb02g043030.1 Sb08g005080.1 Sb04g003480.1 Sb06g013835.1 Sb02g004310.1 Sb06g024355.1 Sb04g006970.1 Sb03g030800.1
GO:0009080	P	pyruvate family amino acid catabolic process	5	1793	11	26245	0.0026	0.059	Sb01g023750.5 Sb01g023750.4 Sb01g023750.1 Sb01g023750.3 Sb01g023750.2
GO:0019481	P	L-alanine catabolic process, by transamination	5	1793	11	26245	0.0026	0.059	Sb01g023750.5 Sb01g023750.4 Sb01g023750.1 Sb01g023750.3 Sb01g023750.2
GO:0009789	P	positive regulation of abscisic acid mediated signaling pathway	9	1793	38	26245	0.0026	0.06	Sb03g001440.1 Sb02g039640.1 Sb01g007120.1 Sb08g019700.1 Sb01g011025.1 Sb01g011020.1 Sb01g039740.1 Sb05g004610.1 Sb01g014720.1
GO:0047635	F	alanine-oxo-acid transaminase activity	5	1793	11	26245	0.0026	0.062	Sb01g023750.5 Sb01g023750.4 Sb01g023750.1 Sb01g023750.3 Sb01g023750.2
GO:0047958	F	glycine:2-oxoglutarate aminotransferase activity	5	1793	11	26245	0.0026	0.062	Sb01g023750.5 Sb01g023750.4 Sb01g023750.1 Sb01g023750.3 Sb01g023750.2
GO:0004021	F	L-alanine:2-oxoglutarate aminotransferase activity	5	1793	11	26245	0.0026	0.062	Sb01g023750.5 Sb01g023750.4 Sb01g023750.1 Sb01g023750.3 Sb01g023750.2
GO:0042592	P	homeostatic process	60	1793	589	26245	0.0027	0.062	Sb03g030950.1 Sb06g016990.1 Sb09g004370.1 Sb06g020750.1 Sb08g000550.1 Sb04g021990.2 Sb04g021990.1 Sb01g031520.1 Sb07g024170.1 Sb01g031520.2 Sb06g030400.1 Sb08g005260.1 Sb03g009870.1 Sb04g027510.1 Sb09g002460.2 Sb09g002460.1 Sb02g028210.1 Sb03g013290.1 Sb01g028750.1 Sb02g033120.1 Sb01g003290.2 Sb03g040410.1 Sb01g003290.1 Sb05g000530.2 Sb08g001870.1 Sb05g000530.1 Sb02g035000.2 Sb02g035000.1 Sb06g00…
GO:0009813	P	flavonoid biosynthetic process	26	1793	200	26245	0.0027	0.062	Sb05g020190.1 Sb06g029630.1 Sb01g034890.1 Sb05g020150.1 Sb05g020170.1 Sb06g029540.2 Sb07g021330.1 Sb05g020210.1 Sb05g020180.1 Sb06g029600.1 Sb06g021640.1 Sb0605s002010.1 Sb06g029580.1 Sb06g029570.1 Sb06g029550.1 Sb05g020220.1 Sb05g020160.1 Sb01g003330.1 Sb05g020230.1 Sb06g029560.1 Sb05g020200.1 Sb06g029620.1 Sb06g029540.3 Sb06g029590.1 Sb06g029540.1 Sb06g029610.1
GO:0016830	F	carbon-carbon lyase activity	24	1793	179	26245	0.0027	0.065	Sb03g047200.1 Sb05g004590.1 Sb03g008050.1 Sb03g009170.1 Sb04g019020.1 Sb01g001360.1 Sb05g027880.1 Sb03g026430.1 Sb06g021540.1 Sb07g003010.1 Sb05g003480.1 Sb05g027870.1 Sb06g018510.2 Sb03g043140.1 Sb01g040180.2 Sb01g040180.1 Sb04g023680.1 Sb04g023680.2 Sb07g014960.1 Sb07g003040.1 Sb08g003330.1 Sb01g035750.1 Sb02g025110.1 Sb06g018510.1
GO:0031349	P	positive regulation of defense response	13	1793	72	26245	0.0028	0.064	Sb01g036180.1 Sb03g034880.1 Sb06g001960.1 Sb02g004300.1 Sb02g004300.2 Sb02g043030.1 Sb08g005080.1 Sb04g003480.1 Sb06g013835.1 Sb02g004310.1 Sb06g024355.1 Sb04g006970.1 Sb03g030800.1
GO:0003755	F	peptidyl-prolyl cis-trans isomerase activity	13	1793	72	26245	0.0028	0.066	Sb09g000350.1 Sb04g001740.1 Sb07g026560.3 Sb07g026560.2 Sb07g026560.1 Sb03g026040.1 Sb03g043710.1 Sb08g001930.1 Sb01g034480.1 Sb04g021380.1 Sb01g025840.1 Sb04g033900.1 Sb07g019320.1
GO:0002119	P	nematode larval development	53	1793	507	26245	0.0029	0.065	Sb03g030500.1 Sb02g025440.1 Sb08g004270.1 Sb07g026305.1 Sb04g029070.1 Sb06g030400.1 Sb04g007170.1 Sb03g002780.1 Sb08g017220.1 Sb01g005570.1 Sb07g025100.1 Sb01g035130.1 Sb02g039390.1 Sb03g046480.1 Sb01g042750.1 Sb03g032290.1 Sb03g040410.1 Sb06g032800.1 Sb04g037680.1 Sb04g037680.2 Sb06g029950.1 Sb02g041180.1 Sb01g010390.1 Sb08g003370.1 Sb02g006330.1 Sb04g034340.1 Sb02g001450.1 Sb04g035610.1 Sb0199s…
GO:0004028	F	3-chloroallyl aldehyde dehydrogenase activity	7	1793	24	26245	0.0029	0.068	Sb05g005470.1 Sb02g005200.1 Sb08g004840.1 Sb07g021630.1 Sb04g029040.1 Sb04g029040.2 Sb02g025790.1
GO:0060541	P	respiratory system development	9	1793	39	26245	0.003	0.068	Sb04g017400.1 Sb07g014940.1 Sb07g006040.1 Sb06g027810.1 Sb01g007580.2 Sb01g007580.3 Sb01g007580.1 Sb01g007580.4 Sb01g007580.5
GO:0009736	P	cytokinin mediated signaling pathway	10	1793	47	26245	0.003	0.068	Sb03g044230.2 Sb03g044230.1 Sb01g010070.1 Sb04g028550.1 Sb04g005580.1 Sb07g024310.1 Sb01g042400.1 Sb08g001140.1 Sb05g002590.2 Sb05g002590.1
GO:0040011	P	locomotion	44	1793	403	26245	0.0031	0.069	Sb01g001060.1 Sb03g009170.1 Sb01g007580.3 Sb02g022770.1 Sb08g017220.1 Sb01g019930.1 Sb01g020010.1 Sb08g001340.1 Sb02g013040.1 Sb02g039390.1 Sb03g046480.1 Sb04g007170.1 Sb02g029780.1 Sb03g032290.1 Sb06g032800.1 Sb03g011050.1 Sb02g011160.1 Sb02g041180.1 Sb01g010390.1 Sb02g025440.1 Sb02g006330.1 Sb03g002780.1 Sb02g001450.1 Sb01g049250.1 Sb07g018430.1 Sb03g010550.1 Sb04g006620.2 Sb04g006620.1 Sb01g00…
GO:0019321	P	pentose metabolic process	12	1793	64	26245	0.0031	0.069	Sb07g001320.2 Sb02g040810.1 Sb05g007100.1 Sb08g001540.1 Sb04g025630.1 Sb09g005230.1 Sb07g001320.1 Sb06g003160.1 Sb02g002660.1 Sb05g001900.1 Sb02g029250.1 Sb05g001900.2
GO:0009880	P	embryonic pattern specification	14	1793	82	26245	0.0031	0.069	Sb02g037690.1 Sb01g046840.1 Sb01g019610.1 Sb06g022180.1 Sb01g007580.2 Sb01g046430.1 Sb01g030580.1 Sb01g019610.2 Sb06g022200.1 Sb01g007580.3 Sb01g007580.1 Sb01g003670.1 Sb01g007580.4 Sb01g007580.5
GO:0015994	P	chlorophyll metabolic process	13	1793	73	26245	0.0031	0.07	Sb02g020260.1 Sb03g044230.2 Sb03g044230.1 Sb02g030830.1 Sb08g003300.1 Sb01g010070.1 Sb04g028550.1 Sb06g033030.1 Sb08g007750.1 Sb08g007750.2 Sb04g004640.1 Sb04g004630.1 Sb04g028050.1
GO:0006955	P	immune response	54	1793	522	26245	0.0032	0.072	Sb07g004050.1 Sb06g001960.1 Sb02g022290.1 Sb01g001060.1 Sb07g019400.1 Sb08g005080.1 Sb04g038550.1 Sb01g046430.1 Sb01g030580.1 Sb04g006970.1 Sb04g024570.1 Sb05g005970.1 Sb01g035130.1 Sb03g034880.1 Sb02g004300.1 Sb02g004300.2 Sb02g043030.1 Sb06g027500.1 Sb02g024760.1 Sb06g013835.1 Sb01g011020.1 Sb04g009800.1 Sb07g006150.1 Sb03g030800.1 Sb03g029920.1 Sb03g030840.1 Sb03g001440.1 Sb0598s002020.1 Sb02g…
GO:0009933	P	meristem structural organization	17	1793	111	26245	0.0033	0.073	Sb07g004180.1 Sb03g009580.1 Sb02g043270.1 Sb04g008580.1 Sb03g009770.2 Sb04g023990.1 Sb02g025180.1 Sb06g019010.1 Sb03g009770.1 Sb03g034000.1 Sb03g009770.3 Sb08g016820.1 Sb07g028940.1 Sb02g043840.1 Sb01g036590.1 Sb09g002710.1 Sb04g031290.1
GO:0006891	P	intra-Golgi vesicle-mediated transport	11	1793	56	26245	0.0033	0.073	Sb05g004670.1 Sb05g004663.1 Sb06g028230.1 Sb07g018430.1 Sb04g031020.4 Sb04g031020.3 Sb04g031020.2 Sb04g031020.1 Sb03g002780.1 Sb01g010390.1 Sb01g015660.1
GO:0050821	P	protein stabilization	6	1793	18	26245	0.0034	0.074	Sb06g000660.1 Sb06g028670.1 Sb02g028050.1 Sb02g027900.1 Sb07g028270.1 Sb02g028020.1
GO:0002684	P	positive regulation of immune system process	14	1793	83	26245	0.0034	0.075	Sb01g036180.1 Sb03g034880.1 Sb06g001960.1 Sb02g004300.1 Sb02g004300.2 Sb03g030840.1 Sb08g005080.1 Sb04g003480.1 Sb06g013835.1 Sb02g043030.1 Sb02g004310.1 Sb06g024355.1 Sb04g006970.1 Sb03g030800.1
GO:0001707	P	mesoderm formation	5	1793	12	26245	0.0034	0.075	Sb01g007580.2 Sb01g007580.3 Sb01g007580.1 Sb01g007580.4 Sb01g007580.5
GO:0001704	P	formation of primary germ layer	5	1793	12	26245	0.0034	0.075	Sb01g007580.2 Sb01g007580.3 Sb01g007580.1 Sb01g007580.4 Sb01g007580.5
GO:0005984	P	disaccharide metabolic process	12	1793	65	26245	0.0034	0.075	Sb01g019850.1 Sb07g020270.1 Sb02g032250.1 Sb03g000480.1 Sb01g033060.1 Sb03g040100.1 Sb02g042100.1 Sb02g033420.1 Sb01g047500.1 Sb01g035890.1 Sb03g004540.1 Sb02g024140.1
GO:0048332	P	mesoderm morphogenesis	5	1793	12	26245	0.0034	0.075	Sb01g007580.2 Sb01g007580.3 Sb01g007580.1 Sb01g007580.4 Sb01g007580.5
GO:0009526	C	plastid envelope	25	1793	193	26245	0.0034	0.042	Sb02g020260.1 Sb08g007750.1 Sb08g007750.2 Sb08g021610.1 Sb01g045330.1 Sb09g004020.1 Sb02g036270.1 Sb01g037380.1 Sb02g028630.1 Sb09g001310.1 Sb01g029790.1 Sb01g039910.1 Sb02g022910.1 Sb04g036240.1 Sb01g000990.1 Sb02g029680.1 Sb01g027840.1 Sb02g020360.1 Sb03g038220.1 Sb01g002230.1 Sb01g041460.3 Sb01g041460.2 Sb01g041460.1 Sb06g027770.1 Sb03g026350.1
GO:0031410	C	cytoplasmic vesicle	41	1793	371	26245	0.0034	0.042	Sb05g004663.1 Sb09g004370.1 Sb05g014880.1 Sb09g002640.2 Sb09g002640.1 Sb07g004890.2 Sb07g004890.1 Sb06g030400.1 Sb05g002770.1 Sb01g010390.1 Sb02g043840.1 Sb07g008560.1 Sb01g035130.1 Sb02g039390.1 Sb07g026110.1 Sb03g036410.1 Sb03g032290.1 Sb07g005440.1 Sb06g028230.1 Sb01g023950.2 Sb01g023950.1 Sb03g002780.1 Sb04g024320.1 Sb0598s002020.1 Sb05g004666.1 Sb04g007760.1 Sb07g018430.1 Sb01g030340.1 Sb01g…
GO:0000097	P	sulfur amino acid biosynthetic process	10	1793	48	26245	0.0035	0.075	Sb0019s004510.1 Sb02g026140.1 Sb01g046360.1 Sb08g020830.1 Sb08g022210.1 Sb08g022210.2 Sb03g009260.1 Sb01g003700.1 Sb08g001720.1 Sb02g019450.1
GO:0008610	P	lipid biosynthetic process	68	1793	694	26245	0.0035	0.076	Sb02g020260.1 Sb06g018220.2 Sb01g005670.1 Sb01g000600.1 Sb04g029920.2 Sb09g002640.2 Sb01g032990.1 Sb09g002640.1 Sb03g006070.1 Sb02g025220.1 Sb04g017400.1 Sb07g024860.1 Sb06g018220.1 Sb04g001550.1 Sb06g028160.1 Sb07g022990.1 Sb01g028470.1 Sb05g018870.1 Sb01g032950.1 Sb01g005650.1 Sb01g048450.1 Sb01g000610.1 Sb01g048450.3 Sb04g001930.1 Sb07g004260.1 Sb08g001870.1 Sb04g037280.2 Sb06g012520.1 Sb04g02…
GO:0042752	P	regulation of circadian rhythm	9	1793	40	26245	0.0035	0.076	Sb05g021030.1 Sb05g002590.2 Sb01g028740.2 Sb01g028740.1 Sb02g030870.1 Sb08g001140.1 Sb02g033960.1 Sb02g033960.2 Sb05g002590.1
GO:0048568	P	embryonic organ development	7	1793	25	26245	0.0035	0.076	Sb08g001340.1 Sb05g004670.1 Sb05g004663.1 Sb01g043220.1 Sb09g003430.1 Sb03g002780.1 Sb01g010390.1
GO:0016043	P	cellular component organization	259	1793	3205	26245	0.0035	0.076	Sb03g001240.1 Sb01g046840.1 Sb03g001240.3 Sb03g001240.2 Sb09g004420.1 Sb07g004890.2 Sb07g004890.1 Sb02g039500.1 Sb01g034480.1 Sb02g038750.1 Sb03g009170.1 Sb02g022770.1 Sb01g028795.1 Sb03g010990.1 Sb01g036250.1 Sb01g048190.1 Sb01g020010.1 Sb06g011641.1 Sb07g025100.1 Sb09g001110.1 Sb01g035130.1 Sb05g014880.1 Sb06g016285.1 Sb06g010020.1 Sb01g019490.1 Sb01g000600.1 Sb01g006310.1 Sb04g001930.1 Sb02g02…
GO:0006807	P	nitrogen compound metabolic process	488	1793	6387	26245	0.0036	0.077	Sb04g028550.1 Sb08g005080.1 Sb06g014420.1 Sb04g023180.1 Sb02g030870.1 Sb0013s009080.1 Sb04g008740.2 Sb09g001110.1 Sb05g019540.1 Sb05g019540.2 Sb08g000280.2 Sb08g001870.1 Sb08g001800.1 Sb09g002225.1 Sb06g029950.1 Sb03g034850.1 Sb03g034850.2 Sb02g024730.1 Sb07g023320.1 Sb02g043350.1 Sb06g002020.1 Sb02g030830.1 Sb01g002230.1 Sb06g002000.1 Sb03g035700.1 Sb02g025080.1 Sb01g046360.1 Sb02g022290.1 Sb09g…
GO:0009968	P	negative regulation of signal transduction	19	1793	132	26245	0.0036	0.078	Sb08g005190.1 Sb02g022090.1 Sb04g029080.2 Sb04g028280.1 Sb08g005200.1 Sb03g039630.1 Sb03g006060.1 Sb02g039390.1 Sb03g026070.1 Sb07g029150.1 Sb02g029780.1 Sb06g030660.1 Sb05g001050.1 Sb01g030580.1 Sb03g034000.1 Sb01g004970.1 Sb01g039890.1 Sb07g006200.1 Sb08g003370.1
GO:0022613	P	ribonucleoprotein complex biogenesis	49	1793	466	26245	0.0037	0.078	Sb01g003780.1 Sb03g042604.1 Sb03g028090.1 Sb03g037600.1 Sb05g027730.1 Sb07g004890.2 Sb07g004890.1 Sb04g021820.1 Sb04g026200.1 Sb03g009870.1 Sb01g041800.1 Sb02g029380.1 Sb04g028530.1 Sb03g043450.1 Sb02g039270.1 Sb03g036840.1 Sb03g044290.1 Sb01g033340.1 Sb01g035290.1 Sb04g024500.1 Sb07g026085.1 Sb01g035090.1 Sb04g000910.1 Sb02g040540.1 Sb04g036370.1 Sb07g002560.1 Sb02g039260.2 Sb02g039260.1 Sb07g00…
GO:0009069	P	serine family amino acid metabolic process	11	1793	57	26245	0.0037	0.079	Sb01g008690.2 Sb01g008690.1 Sb05g025180.1 Sb05g014880.1 Sb03g013290.1 Sb08g003440.1 Sb07g028080.1 Sb08g005210.1 Sb04g004720.1 Sb03g009260.1 Sb06g030920.1
GO:0009753	P	response to jasmonic acid stimulus	40	1793	362	26245	0.0038	0.081	Sb09g003820.1 Sb01g008480.1 Sb03g027120.1 Sb01g028870.1 Sb08g005080.1 Sb06g014420.1 Sb06g016660.1 Sb04g006970.1 Sb05g005450.1 Sb07g024320.1 Sb07g021330.1 Sb02g006860.1 Sb02g043030.1 Sb06g013835.1 Sb01g011020.1 Sb03g032530.1 Sb08g020580.1 Sb09g001310.1 Sb08g001800.1 Sb03g001440.1 Sb01g029470.1 Sb07g003870.1 Sb06g008585.1 Sb01g003710.1 Sb09g002086.1 Sb03g034680.1 Sb05g021820.1 Sb07g003690.1 Sb09g00…
GO:0044439	C	peroxisomal part	12	1793	66	26245	0.0038	0.046	Sb08g001010.1 Sb06g023730.1 Sb07g024320.1 Sb07g024880.1 Sb06g028670.1 Sb02g039010.1 Sb04g001930.1 Sb07g023460.1 Sb02g031670.1 Sb07g023460.2 Sb05g002770.1 Sb02g021030.1
GO:0044438	C	microbody part	12	1793	66	26245	0.0038	0.046	Sb08g001010.1 Sb06g023730.1 Sb07g024320.1 Sb07g024880.1 Sb06g028670.1 Sb02g039010.1 Sb04g001930.1 Sb07g023460.1 Sb02g031670.1 Sb07g023460.2 Sb05g002770.1 Sb02g021030.1
GO:0009889	P	regulation of biosynthetic process	240	1793	2954	26245	0.0039	0.083	Sb06g017490.1 Sb01g028795.1 Sb04g033160.1 Sb04g028550.1 Sb06g002020.1 Sb08g005080.1 Sb06g014420.1 Sb02g030870.1 Sb04g006970.1 Sb01g012890.1 Sb06g011641.1 Sb09g001110.1 Sb07g023900.1 Sb08g005200.1 Sb01g010930.1 Sb04g027660.1 Sb05g019540.1 Sb06g010020.1 Sb05g019540.2 Sb01g006410.1 Sb08g000280.2 Sb08g000280.1 Sb02g001600.1 Sb03g032530.1 Sb01g003880.1 Sb09g002225.1 Sb03g044680.1 Sb03g034850.1 Sb03g03…
GO:0016251	F	general RNA polymerase II transcription factor activity	9	1793	41	26245	0.004	0.093	Sb02g025360.1 Sb01g028795.1 Sb03g039720.1 Sb02g024730.1 Sb07g023930.1 Sb02g023580.1 Sb09g003450.1 Sb02g031020.1 Sb09g003430.1
GO:0045087	P	innate immune response	44	1793	411	26245	0.0042	0.089	Sb02g004310.1 Sb06g001960.1 Sb02g022290.1 Sb07g019400.1 Sb08g005080.1 Sb04g038550.1 Sb01g046430.1 Sb04g006970.1 Sb03g010990.1 Sb05g005970.1 Sb01g044130.1 Sb03g034880.1 Sb02g004300.1 Sb02g004300.2 Sb02g043030.1 Sb06g027500.1 Sb06g013835.1 Sb01g011020.1 Sb04g009800.1 Sb07g006150.1 Sb03g030800.1 Sb03g029920.1 Sb08g001800.1 Sb03g001440.1 Sb02g022280.1 Sb06g022180.1 Sb05g021820.1 Sb07g004050.1 Sb01g00…
GO:0009688	P	abscisic acid biosynthetic process	7	1793	26	26245	0.0042	0.089	Sb06g018220.2 Sb01g005670.1 Sb01g005650.1 Sb03g034680.1 Sb06g018220.1 Sb01g005680.1 Sb01g003880.1
GO:0043289	P	apocarotenoid biosynthetic process	7	1793	26	26245	0.0042	0.089	Sb06g018220.2 Sb01g005670.1 Sb01g005650.1 Sb03g034680.1 Sb06g018220.1 Sb01g005680.1 Sb01g003880.1
GO:0048507	P	meristem development	29	1793	240	26245	0.0042	0.089	Sb04g008580.1 Sb07g028940.1 Sb01g036590.1 Sb02g003320.1 Sb04g021130.1 Sb07g004180.1 Sb01g011220.1 Sb01g011220.2 Sb01g011220.3 Sb02g043270.1 Sb01g011960.1 Sb09g000330.1 Sb02g029780.1 Sb02g025180.1 Sb06g019010.1 Sb03g009770.1 Sb03g034000.1 Sb03g009770.2 Sb02g043840.1 Sb04g031290.1 Sb06g014670.1 Sb08g016820.1 Sb01g049020.1 Sb09g002710.1 Sb01g030570.1 Sb01g030570.2 Sb03g009770.3 Sb04g023990.1 Sb03g00…
GO:0007424	P	open tracheal system development	7	1793	26	26245	0.0042	0.089	Sb07g014940.1 Sb07g006040.1 Sb01g007580.2 Sb01g007580.3 Sb01g007580.1 Sb01g007580.4 Sb01g007580.5
GO:0010648	P	negative regulation of cell communication	19	1793	134	26245	0.0042	0.089	Sb08g005190.1 Sb02g022090.1 Sb04g029080.2 Sb04g028280.1 Sb08g005200.1 Sb03g039630.1 Sb03g006060.1 Sb02g039390.1 Sb03g026070.1 Sb07g029150.1 Sb02g029780.1 Sb06g030660.1 Sb05g001050.1 Sb01g030580.1 Sb03g034000.1 Sb01g004970.1 Sb01g039890.1 Sb07g006200.1 Sb08g003370.1
GO:0016859	F	cis-trans isomerase activity	13	1793	76	26245	0.0042	0.097	Sb09g000350.1 Sb04g001740.1 Sb07g026560.3 Sb07g026560.2 Sb07g026560.1 Sb03g026040.1 Sb03g043710.1 Sb08g001930.1 Sb01g034480.1 Sb04g021380.1 Sb01g025840.1 Sb04g033900.1 Sb07g019320.1
GO:0016471	C	vacuolar proton-transporting V-type ATPase complex	7	1793	26	26245	0.0042	0.051	Sb02g006170.1 Sb08g001880.1 Sb06g027500.1 Sb06g030400.1 Sb09g000810.1 Sb03g025200.2 Sb03g025200.1
GO:0051252	P	regulation of RNA metabolic process	152	1793	1782	26245	0.0045	0.094	Sb06g017490.1 Sb01g028795.1 Sb04g033160.1 Sb04g028550.1 Sb06g014420.1 Sb02g030870.1 Sb04g006970.1 Sb01g012890.1 Sb06g011641.1 Sb03g039000.1 Sb01g010930.1 Sb04g027660.1 Sb05g019540.1 Sb05g019540.2 Sb09g002225.1 Sb04g002700.1 Sb03g034850.1 Sb03g034850.2 Sb03g025350.1 Sb01g030570.1 Sb02g025360.1 Sb08g018650.1 Sb06g008585.1 Sb06g029650.1 Sb01g044870.1 Sb03g038210.1 Sb07g027060.1 Sb01g049020.1 Sb06g00…
GO:0006522	P	alanine metabolic process	5	1793	13	26245	0.0045	0.094	Sb01g023750.5 Sb01g023750.4 Sb01g023750.1 Sb01g023750.3 Sb01g023750.2
GO:0006643	P	membrane lipid metabolic process	17	1793	115	26245	0.0045	0.094	Sb03g006070.1 Sb05g018870.1 Sb01g039910.1 Sb09g002960.5 Sb09g002960.4 Sb09g002960.3 Sb08g001870.1 Sb09g002960.1 Sb09g002960.2 Sb01g004520.1 Sb05g001680.1 Sb01g004520.2 Sb04g036240.1 Sb03g009170.1 Sb05g018880.1 Sb04g035670.1 Sb03g044700.1
GO:0003913	F	DNA photolyase activity	5	1793	13	26245	0.0045	0.1	Sb06g018510.1 Sb01g035750.1 Sb06g018510.2 Sb04g023680.2 Sb04g023680.1
GO:0005773	C	vacuole	44	1793	413	26245	0.0046	0.054	Sb09g002960.4 Sb02g025920.1 Sb02g034490.3 Sb02g034490.2 Sb02g034490.1 Sb06g002160.1 Sb06g030400.1 Sb01g007710.1 Sb06g002150.1 Sb09g002460.2 Sb06g027500.1 Sb09g002460.1 Sb02g028210.1 Sb03g045240.1 Sb01g009900.1 Sb06g002170.1 Sb07g005440.1 Sb06g002080.1 Sb05g019600.1 Sb08g022100.1 Sb08g022100.2 Sb09g007940.1 Sb03g006420.1 Sb06g005410.1 Sb06g002140.1 Sb01g009890.1 Sb03g006420.2 Sb03g025200.2 Sb01g00…
GO:0048585	P	negative regulation of response to stimulus	21	1793	156	26245	0.0047	0.096	Sb02g022090.1 Sb04g029080.2 Sb01g004970.1 Sb04g028280.1 Sb03g039630.1 Sb06g030660.1 Sb03g001440.1 Sb03g026070.1 Sb02g003700.1 Sb01g040110.1 Sb07g029150.1 Sb02g029780.1 Sb06g014420.1 Sb01g011025.1 Sb01g011020.1 Sb03g006060.1 Sb03g034000.1 Sb08g003370.1 Sb01g039890.1 Sb07g006200.1 Sb05g001050.1
GO:0009735	P	response to cytokinin stimulus	21	1793	156	26245	0.0047	0.096	Sb01g042260.1 Sb03g044230.2 Sb03g044230.1 Sb01g042260.3 Sb04g023410.1 Sb01g010070.1 Sb04g034740.1 Sb04g005580.1 Sb01g042260.2 Sb08g001140.1 Sb04g028550.1 Sb07g024310.1 Sb01g034480.1 Sb01g041330.1 Sb01g042400.1 Sb08g016820.1 Sb02g028770.1 Sb01g026350.1 Sb05g002590.2 Sb01g003670.1 Sb05g002590.1
GO:0031326	P	regulation of cellular biosynthetic process	239	1793	2954	26245	0.0048	0.099	Sb06g017490.1 Sb01g028795.1 Sb04g033160.1 Sb04g028550.1 Sb06g002020.1 Sb08g005080.1 Sb06g014420.1 Sb02g030870.1 Sb04g006970.1 Sb01g012890.1 Sb06g011641.1 Sb09g001110.1 Sb07g023900.1 Sb08g005200.1 Sb01g010930.1 Sb04g027660.1 Sb05g019540.1 Sb06g010020.1 Sb05g019540.2 Sb01g006410.1 Sb08g000280.2 Sb08g000280.1 Sb02g001600.1 Sb03g032530.1 Sb01g003880.1 Sb09g002225.1 Sb03g044680.1 Sb03g034850.1 Sb03g03…
GO:0030139	C	endocytic vesicle	19	1793	136	26245	0.0048	0.057	Sb07g025840.1 Sb09g002640.1 Sb09g004370.1 Sb05g014880.1 Sb07g018430.1 Sb09g002640.2 Sb03g030500.1 Sb01g047930.1 Sb01g039660.1 Sb04g007760.1 Sb07g004890.2 Sb07g004890.1 Sb05g002770.1 Sb06g030400.1 Sb01g030340.1 Sb01g046830.1 Sb02g043840.1 Sb01g015660.1 Sb06g033410.1
GO:0016829	F	lyase activity	57	1793	570	26245	0.0049	0.11	Sb01g023750.5 Sb01g023750.4 Sb03g005370.1 Sb01g023750.3 Sb01g023750.2 Sb05g004590.1 Sb03g008050.1 Sb04g019020.1 Sb03g009170.1 Sb01g001360.1 Sb06g018880.2 Sb06g018880.3 Sb03g009870.1 Sb06g018880.6 Sb03g013790.1 Sb03g013790.2 Sb03g013790.3 Sb05g027880.1 Sb06g022750.1 Sb06g018880.1 Sb03g026430.1 Sb04g002120.1 Sb04g020630.1 Sb06g021540.1 Sb04g022900.1 Sb02g041030.1 Sb03g047200.1 Sb06g018880.4 Sb06g01…
GO:0009607	P	response to biotic stimulus	119	1793	1355	26245	0.005	0.1	Sb01g007120.1 Sb01g046840.1 Sb06g016510.1 Sb06g014420.1 Sb07g028940.1 Sb03g037580.1 Sb02g043840.1 Sb01g035130.1 Sb02g033120.1 Sb02g024760.1 Sb01g011020.1 Sb01g037940.1 Sb01g012710.1 Sb02g024870.1 Sb09g002640.1 Sb02g004310.1 Sb01g000990.1 Sb03g009940.1 Sb07g028270.1 Sb02g035640.1 Sb04g003480.1 Sb08g005410.1 Sb01g041140.1 Sb01g017050.1 Sb06g022190.1 Sb01g041330.1 Sb02g028050.1 Sb08g007180.1 Sb04g02…
GO:0009894	P	regulation of catabolic process	10	1793	51	26245	0.005	0.1	Sb03g029570.1 Sb03g044230.2 Sb03g044230.1 Sb04g003410.1 Sb01g010070.1 Sb04g028550.1 Sb01g006680.2 Sb01g006680.3 Sb01g006680.1 Sb02g025080.1
GO:0046685	P	response to arsenic	7	1793	27	26245	0.005	0.1	Sb01g030120.1 Sb06g000660.1 Sb02g028050.1 Sb08g016560.1 Sb07g028940.1 Sb07g028270.1 Sb02g028020.1
GO:0006778	P	porphyrin metabolic process	15	1793	97	26245	0.0052	0.11	Sb02g020260.1 Sb03g044230.2 Sb03g044230.1 Sb02g030830.1 Sb08g003300.1 Sb01g010070.1 Sb04g028550.1 Sb06g033030.1 Sb08g007750.1 Sb08g007750.2 Sb04g022900.1 Sb04g004640.1 Sb04g004630.1 Sb04g026360.1 Sb04g028050.1
GO:0016866	F	intramolecular transferase activity	12	1793	69	26245	0.0052	0.12	Sb02g040540.1 Sb02g019490.1 Sb03g038020.1 Sb09g000890.2 Sb03g038020.2 Sb09g000890.1 Sb06g029530.1 Sb01g010280.1 Sb04g026200.1 Sb03g025200.2 Sb03g025200.1 Sb03g009870.1
GO:0046165	P	alcohol biosynthetic process	17	1793	117	26245	0.0053	0.11	Sb03g006130.1 Sb09g001600.1 Sb07g002220.2 Sb07g002220.3 Sb01g006480.2 Sb07g002220.1 Sb01g035380.1 Sb07g002220.4 Sb05g018870.1 Sb03g039480.1 Sb04g025120.1 Sb01g006480.1 Sb02g002660.1 Sb05g018880.1 Sb03g004540.1 Sb03g039480.2 Sb03g044700.1
GO:0005788	C	endoplasmic reticulum lumen	9	1793	43	26245	0.0053	0.062	Sb05g006150.2 Sb03g042500.1 Sb05g006150.1 Sb09g004370.1 Sb03g043710.1 Sb09g000350.1 Sb02g007480.2 Sb02g007480.3 Sb02g007480.1
GO:0006446	P	regulation of translational initiation	8	1793	35	26245	0.0054	0.11	Sb01g045090.1 Sb08g014280.1 Sb01g038080.2 Sb04g003550.1 Sb01g038080.1 Sb04g003390.1 Sb01g038080.3 Sb06g011300.1
GO:0048508	P	embryonic meristem development	8	1793	35	26245	0.0054	0.11	Sb07g004180.1 Sb02g043270.1 Sb04g023990.1 Sb06g019010.1 Sb03g009770.1 Sb03g009770.3 Sb03g009770.2 Sb01g036590.1
GO:0048316	P	seed development	76	1793	809	26245	0.0055	0.11	Sb09g003820.1 Sb02g039650.2 Sb09g004370.1 Sb01g045920.1 Sb01g001660.1 Sb02g039010.1 Sb01g001660.3 Sb08g016560.1 Sb01g038760.1 Sb02g043940.1 Sb02g044060.1 Sb04g036970.1 Sb08g016820.1 Sb07g028940.1 Sb01g036250.1 Sb01g036590.1 Sb08g001140.1 Sb01g028470.1 Sb08g021180.1 Sb01g044350.1 Sb02g043270.1 Sb04g023990.1 Sb01g041800.1 Sb07g022990.1 Sb06g022280.1 Sb07g021830.1 Sb06g019010.1 Sb03g009770.1 Sb07g02…
GO:0008565	F	protein transporter activity	26	1793	212	26245	0.0055	0.12	Sb04g031020.4 Sb04g031020.3 Sb04g031020.2 Sb04g031020.1 Sb01g042360.1 Sb01g035130.1 Sb01g043020.1 Sb07g023490.1 Sb01g043020.3 Sb01g043020.2 Sb07g026110.1 Sb03g032290.1 Sb06g028230.1 Sb09g001310.1 Sb07g026170.1 Sb01g010390.1 Sb03g044130.1 Sb09g004320.1 Sb08g018820.1 Sb04g009820.1 Sb03g009700.1 Sb03g009700.2 Sb01g041460.3 Sb01g041460.2 Sb01g041460.1 Sb02g038750.1
GO:0012506	C	vesicle membrane	15	1793	98	26245	0.0056	0.064	Sb05g004670.1 Sb01g035130.1 Sb05g004663.1 Sb06g001240.1 Sb07g026110.1 Sb0598s002020.1 Sb03g036410.1 Sb03g032290.1 Sb06g028230.1 Sb03g002780.1 Sb03g025200.2 Sb03g025200.1 Sb01g039915.1 Sb01g010390.1 Sb01g008390.1
GO:0044433	C	cytoplasmic vesicle part	15	1793	98	26245	0.0056	0.064	Sb05g004670.1 Sb01g035130.1 Sb05g004663.1 Sb06g001240.1 Sb07g026110.1 Sb0598s002020.1 Sb03g036410.1 Sb03g032290.1 Sb06g028230.1 Sb03g002780.1 Sb03g025200.2 Sb03g025200.1 Sb01g039915.1 Sb01g010390.1 Sb01g008390.1
GO:0005667	C	transcription factor complex	18	1793	128	26245	0.0057	0.064	Sb01g011220.1 Sb01g011220.2 Sb01g011220.3 Sb03g039000.1 Sb09g003450.1 Sb03g039720.1 Sb06g010020.1 Sb02g024730.1 Sb06g031960.1 Sb02g031020.1 Sb02g023580.1 Sb07g014940.1 Sb02g025360.1 Sb08g003670.1 Sb06g028040.1 Sb04g007170.1 Sb02g003320.1 Sb06g011641.1
GO:0006022	P	aminoglycan metabolic process	11	1793	61	26245	0.0058	0.12	Sb06g016510.1 Sb02g043810.1 Sb07g006040.1 Sb01g007580.2 Sb01g007580.3 Sb02g028770.1 Sb01g007580.1 Sb02g002970.1 Sb09g001210.1 Sb01g007580.4 Sb01g007580.5
GO:0019566	P	arabinose metabolic process	5	1793	14	26245	0.0058	0.12	Sb02g002660.1 Sb05g001900.1 Sb05g001900.2 Sb05g007100.1 Sb08g001540.1
GO:0007367	P	segment polarity determination	5	1793	14	26245	0.0058	0.12	Sb01g007580.2 Sb01g007580.3 Sb01g007580.1 Sb01g007580.4 Sb01g007580.5
GO:0007365	P	periodic partitioning	5	1793	14	26245	0.0058	0.12	Sb01g007580.2 Sb01g007580.3 Sb01g007580.1 Sb01g007580.4 Sb01g007580.5
GO:0033365	P	protein localization in organelle	22	1793	170	26245	0.0058	0.12	Sb04g036970.1 Sb07g004890.2 Sb07g004890.1 Sb01g030580.1 Sb07g023490.1 Sb04g026090.1 Sb06g029010.1 Sb02g039390.1 Sb01g019770.1 Sb07g026170.1 Sb03g044130.1 Sb09g004320.1 Sb08g018820.1 Sb01g043060.1 Sb03g036030.1 Sb01g050330.1 Sb04g026160.1 Sb03g009700.1 Sb03g009700.2 Sb01g003670.1 Sb03g046390.1 Sb02g038750.1
GO:0004029	F	aldehyde dehydrogenase (NAD) activity	5	1793	14	26245	0.0058	0.13	Sb08g004840.1 Sb05g005470.1 Sb04g029040.1 Sb04g029040.2 Sb02g025790.1
GO:0004723	F	calcium-dependent protein serinethreonine phosphatase activity	5	1793	14	26245	0.0058	0.13	Sb04g011330.1 Sb01g028750.1 Sb03g026940.2 Sb03g026940.1 Sb01g017320.1
GO:0031982	C	vesicle	41	1793	384	26245	0.0059	0.066	Sb05g004663.1 Sb09g004370.1 Sb05g014880.1 Sb09g002640.2 Sb09g002640.1 Sb07g004890.2 Sb07g004890.1 Sb06g030400.1 Sb05g002770.1 Sb01g010390.1 Sb02g043840.1 Sb07g008560.1 Sb01g035130.1 Sb02g039390.1 Sb07g026110.1 Sb03g036410.1 Sb03g032290.1 Sb07g005440.1 Sb06g028230.1 Sb01g023950.2 Sb01g023950.1 Sb03g002780.1 Sb04g024320.1 Sb0598s002020.1 Sb05g004666.1 Sb04g007760.1 Sb07g018430.1 Sb01g030340.1 Sb01g…
GO:0019217	P	regulation of fatty acid metabolic process	7	1793	28	26245	0.006	0.12	Sb08g001010.1 Sb03g029570.1 Sb01g000600.1 Sb05g002770.1 Sb01g006680.2 Sb01g006680.3 Sb01g006680.1
GO:0002376	P	immune system process	60	1793	613	26245	0.006	0.12	Sb07g004050.1 Sb06g001960.1 Sb02g022290.1 Sb01g001060.1 Sb07g019400.1 Sb03g001440.1 Sb06g017480.1 Sb08g005080.1 Sb07g025000.1 Sb04g038550.1 Sb01g046430.1 Sb01g030580.1 Sb04g006970.1 Sb04g024570.1 Sb05g005970.1 Sb01g035130.1 Sb03g034880.1 Sb02g004300.1 Sb02g004300.2 Sb02g043030.1 Sb06g027500.1 Sb02g024760.1 Sb06g013835.1 Sb01g011020.1 Sb04g009800.1 Sb07g006150.1 Sb03g030800.1 Sb03g029920.1 Sb03g03…
GO:0000325	C	plant-type vacuole	18	1793	129	26245	0.0061	0.068	Sb09g002460.2 Sb06g027500.1 Sb09g002460.1 Sb09g007940.1 Sb08g022100.1 Sb06g002110.1 Sb06g002160.1 Sb03g045240.1 Sb02g006170.1 Sb06g005410.1 Sb06g002170.1 Sb06g002140.1 Sb06g027770.1 Sb01g007820.1 Sb01g003330.1 Sb06g002130.1 Sb08g022100.2 Sb06g002150.1
GO:0006563	P	L-serine metabolic process	8	1793	36	26245	0.0062	0.12	Sb01g008690.2 Sb01g008690.1 Sb05g025180.1 Sb05g014880.1 Sb03g013290.1 Sb07g028080.1 Sb03g009260.1 Sb06g030920.1
GO:0070301	P	cellular response to hydrogen peroxide	8	1793	36	26245	0.0062	0.12	Sb05g001000.1 Sb07g024320.1 Sb04g001130.1 Sb01g038760.1 Sb08g000990.1 Sb02g044060.1 Sb0246s002010.1 Sb05g001010.1
GO:0000096	P	sulfur amino acid metabolic process	13	1793	80	26245	0.0062	0.12	Sb0019s004510.1 Sb02g026140.1 Sb01g046360.1 Sb02g026280.1 Sb08g020830.1 Sb08g022210.1 Sb08g022210.2 Sb04g034520.1 Sb03g009260.1 Sb02g004360.1 Sb01g003700.1 Sb08g001720.1 Sb02g019450.1
GO:0034614	P	cellular response to reactive oxygen species	8	1793	36	26245	0.0062	0.12	Sb05g001000.1 Sb07g024320.1 Sb04g001130.1 Sb01g038760.1 Sb08g000990.1 Sb02g044060.1 Sb0246s002010.1 Sb05g001010.1
GO:0042744	P	hydrogen peroxide catabolic process	8	1793	36	26245	0.0062	0.12	Sb05g001000.1 Sb07g024320.1 Sb04g001130.1 Sb01g038760.1 Sb08g000990.1 Sb02g044060.1 Sb0246s002010.1 Sb05g001010.1
GO:0046487	P	glyoxylate metabolic process	6	1793	21	26245	0.0063	0.12	Sb03g029840.1 Sb03g029840.2 Sb01g047850.1 Sb01g006680.2 Sb01g006680.3 Sb01g006680.1
GO:0035239	P	tube morphogenesis	6	1793	21	26245	0.0063	0.12	Sb07g006040.1 Sb01g007580.2 Sb01g007580.3 Sb01g007580.1 Sb01g007580.4 Sb01g007580.5
GO:0006097	P	glyoxylate cycle	6	1793	21	26245	0.0063	0.12	Sb03g029840.1 Sb03g029840.2 Sb01g047850.1 Sb01g006680.2 Sb01g006680.3 Sb01g006680.1
GO:0009931	F	calcium-dependent protein serinethreonine kinase activity	6	1793	21	26245	0.0063	0.13	Sb02g039640.1 Sb01g007120.1 Sb08g019700.1 Sb06g033990.1 Sb01g014720.1 Sb04g022410.1
GO:0010857	F	calcium-dependent protein kinase activity	6	1793	21	26245	0.0063	0.13	Sb02g039640.1 Sb01g007120.1 Sb08g019700.1 Sb06g033990.1 Sb01g014720.1 Sb04g022410.1
GO:0035250	F	UDP-galactosyltransferase activity	6	1793	21	26245	0.0063	0.13	Sb01g039910.1 Sb04g036240.1 Sb02g043450.1 Sb03g025200.2 Sb03g025200.1 Sb01g037090.1
GO:0046351	P	disaccharide biosynthetic process	10	1793	53	26245	0.0064	0.12	Sb01g019850.1 Sb07g020270.1 Sb02g032250.1 Sb03g000480.1 Sb03g040100.1 Sb02g033420.1 Sb01g047500.1 Sb01g035890.1 Sb03g004540.1 Sb02g024140.1
GO:0006355	P	regulation of transcription, DNA-dependent	143	1793	1682	26245	0.0064	0.13	Sb06g017490.1 Sb01g028795.1 Sb04g033160.1 Sb04g028550.1 Sb06g014420.1 Sb02g030870.1 Sb04g006970.1 Sb01g012890.1 Sb06g011641.1 Sb03g039000.1 Sb01g010930.1 Sb04g027660.1 Sb05g019540.1 Sb05g019540.2 Sb09g002225.1 Sb04g002700.1 Sb03g034850.1 Sb03g034850.2 Sb03g025350.1 Sb01g030570.1 Sb02g025360.1 Sb08g018650.1 Sb06g008585.1 Sb06g029650.1 Sb01g044870.1 Sb03g038210.1 Sb07g027060.1 Sb01g049020.1 Sb06g00…
GO:0016638	F	oxidoreductase activity, acting on the CH-NH2 group of donors	10	1793	53	26245	0.0064	0.13	Sb06g028970.1 Sb02g026280.1 Sb08g003440.1 Sb06g020020.1 Sb04g034520.1 Sb08g005210.1 Sb06g032460.1 Sb06g032450.1 Sb04g004720.1 Sb06g024150.1
GO:0010565	P	regulation of cellular ketone metabolic process	11	1793	62	26245	0.0065	0.13	Sb08g001010.1 Sb03g029570.1 Sb01g000600.1 Sb02g004360.1 Sb03g034680.1 Sb05g002770.1 Sb01g006680.2 Sb01g006680.3 Sb02g028770.1 Sb01g006680.1 Sb01g003880.1
GO:0005764	C	lysosome	11	1793	62	26245	0.0065	0.072	Sb05g019600.1 Sb02g025920.1 Sb02g034490.3 Sb02g034490.2 Sb02g034490.1 Sb09g002960.4 Sb09g002960.3 Sb09g002960.2 Sb09g002960.1 Sb01g007710.1 Sb09g002960.5
GO:0033013	P	tetrapyrrole metabolic process	15	1793	100	26245	0.0066	0.13	Sb02g020260.1 Sb03g044230.2 Sb03g044230.1 Sb02g030830.1 Sb08g003300.1 Sb01g010070.1 Sb04g028550.1 Sb06g033030.1 Sb08g007750.1 Sb08g007750.2 Sb04g022900.1 Sb04g004640.1 Sb04g004630.1 Sb04g026360.1 Sb04g028050.1
GO:0006631	P	fatty acid metabolic process	41	1793	387	26245	0.0066	0.13	Sb02g020260.1 Sb03g029570.1 Sb01g000600.1 Sb09g002640.2 Sb03g037040.1 Sb02g039010.1 Sb09g002640.1 Sb02g025220.1 Sb06g028160.1 Sb01g006680.2 Sb01g006680.3 Sb04g006970.1 Sb01g006680.1 Sb03g013790.1 Sb03g013790.2 Sb03g013790.3 Sb01g028470.1 Sb04g001930.1 Sb01g000610.1 Sb05g002770.1 Sb06g017700.1 Sb03g006070.1 Sb03g006130.1 Sb02g039240.1 Sb01g005960.1 Sb03g007760.1 Sb07g024860.1 Sb08g016820.1 Sb06g01…
GO:0019319	P	hexose biosynthetic process	12	1793	72	26245	0.007	0.14	Sb03g006130.1 Sb09g001600.1 Sb07g002220.2 Sb07g002220.3 Sb01g006480.2 Sb07g002220.1 Sb01g035380.1 Sb07g002220.4 Sb03g039480.1 Sb01g006480.1 Sb03g039480.2 Sb04g025120.1
GO:0006665	P	sphingolipid metabolic process	12	1793	72	26245	0.007	0.14	Sb03g006070.1 Sb05g018870.1 Sb09g002960.5 Sb09g002960.4 Sb09g002960.3 Sb09g002960.2 Sb09g002960.1 Sb01g004520.1 Sb01g004520.2 Sb03g009170.1 Sb05g018880.1 Sb03g044700.1
GO:0009873	P	ethylene mediated signaling pathway	14	1793	91	26245	0.007	0.14	Sb02g007030.1 Sb03g001440.1 Sb01g004970.1 Sb01g010930.1 Sb01g003310.1 Sb03g034680.1 Sb07g014940.1 Sb01g011025.1 Sb01g011020.1 Sb01g042400.1 Sb04g006970.1 Sb02g043350.1 Sb07g006200.1 Sb02g007030.2
GO:0033176	C	proton-transporting V-type ATPase complex	7	1793	29	26245	0.007	0.077	Sb02g006170.1 Sb08g001880.1 Sb06g027500.1 Sb06g030400.1 Sb09g000810.1 Sb03g025200.2 Sb03g025200.1
GO:0048532	P	anatomical structure arrangement	17	1793	121	26245	0.0071	0.14	Sb07g004180.1 Sb03g009580.1 Sb02g043270.1 Sb04g008580.1 Sb03g009770.2 Sb04g023990.1 Sb02g025180.1 Sb06g019010.1 Sb03g009770.1 Sb03g034000.1 Sb03g009770.3 Sb08g016820.1 Sb07g028940.1 Sb02g043840.1 Sb01g036590.1 Sb09g002710.1 Sb04g031290.1
GO:0000271	P	polysaccharide biosynthetic process	31	1793	273	26245	0.0071	0.14	Sb03g034880.1 Sb07g006040.1 Sb03g030990.1 Sb03g006060.1 Sb02g002970.1 Sb08g017750.1 Sb01g042750.1 Sb02g029780.1 Sb08g001870.1 Sb02g035980.1 Sb02g002660.1 Sb03g030800.1 Sb02g030820.1 Sb02g006330.1 Sb01g035380.1 Sb03g034680.1 Sb03g040100.1 Sb01g008860.1 Sb02g032250.1 Sb01g007580.2 Sb01g007580.3 Sb01g007580.1 Sb01g007580.4 Sb01g007580.5 Sb06g031590.1 Sb06g029980.1 Sb05g001680.1 Sb02g043810.1 Sb01g01…
GO:0007595	P	lactation	5	1793	15	26245	0.0073	0.14	Sb01g031520.1 Sb01g005650.1 Sb01g005680.1 Sb01g005670.1 Sb01g031520.2
GO:0000080	P	G1 phase of mitotic cell cycle	5	1793	15	26245	0.0073	0.14	Sb03g039720.1 Sb02g023580.1 Sb02g025360.1 Sb04g032980.1 Sb06g011641.1
GO:0009078	P	pyruvate family amino acid metabolic process	5	1793	15	26245	0.0073	0.14	Sb01g023750.5 Sb01g023750.4 Sb01g023750.1 Sb01g023750.3 Sb01g023750.2
GO:0051318	P	G1 phase	5	1793	15	26245	0.0073	0.14	Sb03g039720.1 Sb02g023580.1 Sb02g025360.1 Sb04g032980.1 Sb06g011641.1
GO:0008143	F	poly(A) RNA binding	5	1793	15	26245	0.0073	0.15	Sb02g017910.1 Sb06g021850.1 Sb01g028780.1 Sb02g017910.2 Sb04g038330.1
GO:0070717	F	poly-purine tract binding	5	1793	15	26245	0.0073	0.15	Sb02g017910.1 Sb06g021850.1 Sb01g028780.1 Sb02g017910.2 Sb04g038330.1
GO:0008509	F	anion transmembrane transporter activity	19	1793	142	26245	0.0073	0.15	Sb09g002460.2 Sb01g050410.1 Sb09g002460.1 Sb02g028210.1 Sb01g043700.1 Sb01g038730.1 Sb02g022910.1 Sb06g034090.1 Sb01g029470.1 Sb06g030980.1 Sb03g026350.1 Sb01g047080.6 Sb01g047080.7 Sb07g003690.1 Sb01g047080.5 Sb01g047080.4 Sb01g047080.3 Sb01g047080.2 Sb01g047080.1
GO:0031977	C	thylakoid lumen	13	1793	82	26245	0.0074	0.079	Sb09g000350.1 Sb04g033900.1 Sb03g043710.1 Sb02g002690.1 Sb02g035610.1 Sb03g028010.1 Sb06g027520.1 Sb03g028010.3 Sb03g028010.2 Sb08g005300.1 Sb08g005300.2 Sb06g027520.2 Sb07g019320.1
GO:0009543	C	chloroplast thylakoid lumen	13	1793	82	26245	0.0074	0.079	Sb09g000350.1 Sb04g033900.1 Sb03g043710.1 Sb02g002690.1 Sb02g035610.1 Sb03g028010.1 Sb06g027520.1 Sb03g028010.3 Sb03g028010.2 Sb08g005300.1 Sb08g005300.2 Sb06g027520.2 Sb07g019320.1
GO:0031978	C	plastid thylakoid lumen	13	1793	82	26245	0.0074	0.079	Sb09g000350.1 Sb04g033900.1 Sb03g043710.1 Sb02g002690.1 Sb02g035610.1 Sb03g028010.1 Sb06g027520.1 Sb03g028010.3 Sb03g028010.2 Sb08g005300.1 Sb08g005300.2 Sb06g027520.2 Sb07g019320.1
GO:0002164	P	larval development	54	1793	547	26245	0.0075	0.14	Sb03g030500.1 Sb02g025440.1 Sb08g004270.1 Sb07g026305.1 Sb04g029070.1 Sb01g030580.1 Sb04g007170.1 Sb03g002780.1 Sb08g017220.1 Sb01g005570.1 Sb07g025100.1 Sb01g035130.1 Sb02g039390.1 Sb03g046480.1 Sb01g042750.1 Sb03g032290.1 Sb03g040410.1 Sb06g032800.1 Sb04g037680.1 Sb01g028740.2 Sb04g037680.2 Sb06g029950.1 Sb02g041180.1 Sb01g010390.1 Sb08g003370.1 Sb02g006330.1 Sb04g034340.1 Sb02g001450.1 Sb04g03…
GO:0000166	F	nucleotide binding	358	1793	4630	26245	0.0075	0.15	Sb04g030950.1 Sb04g030950.2 Sb04g028550.1 Sb09g004420.1 Sb02g003030.1 Sb07g028940.1 Sb02g043840.1 Sb01g000460.1 Sb01g048570.1 Sb01g006310.1 Sb08g000280.2 Sb08g000280.1 Sb06g017700.1 Sb03g009940.1 Sb01g050330.1 Sb09g002710.1 Sb04g023680.1 Sb04g023680.2 Sb07g004890.2 Sb01g002230.1 Sb01g041460.3 Sb01g041460.2 Sb01g041460.1 Sb04g037280.1 Sb03g035700.1 Sb04g037280.2 Sb02g024780.1 Sb04g008580.1 Sb02g01…
GO:0006800	P	oxygen and reactive oxygen species metabolic process	17	1793	122	26245	0.0076	0.14	Sb03g014430.1 Sb01g008690.1 Sb05g001000.1 Sb07g024320.1 Sb04g001130.1 Sb01g008690.2 Sb01g031520.1 Sb01g038760.1 Sb08g000990.1 Sb01g031520.2 Sb0246s002010.1 Sb07g004050.1 Sb01g017790.1 Sb02g044060.1 Sb01g044350.1 Sb02g033920.1 Sb05g001010.1
GO:0009654	C	oxygen evolving complex	6	1793	22	26245	0.0076	0.08	Sb07g005660.1 Sb02g035610.1 Sb03g028010.1 Sb03g028010.3 Sb03g028010.2 Sb02g002690.1
GO:0048732	P	gland development	9	1793	46	26245	0.0077	0.15	Sb03g010440.1 Sb01g005670.1 Sb04g014390.1 Sb01g005650.1 Sb01g031520.1 Sb01g031520.2 Sb01g030580.1 Sb04g001330.1 Sb01g005680.1
GO:0009767	P	photosynthetic electron transport chain	11	1793	64	26245	0.0079	0.15	Sb02g022090.1 Sb07g023470.1 Sb03g026070.1 Sb07g000600.1 Sb02g027900.1 Sb07g000610.1 Sb07g000620.1 Sb03g039630.1 Sb08g005300.1 Sb08g005300.2 Sb01g039890.1
GO:0044264	P	cellular polysaccharide metabolic process	38	1793	357	26245	0.0081	0.15	Sb05g020400.1 Sb03g034880.1 Sb03g040060.1 Sb04g031050.1 Sb03g030990.1 Sb03g006060.1 Sb07g009410.1 Sb01g019850.1 Sb08g017750.1 Sb03g000480.1 Sb01g042750.1 Sb02g029780.1 Sb08g001870.1 Sb02g035980.1 Sb01g047500.1 Sb02g002660.1 Sb03g030800.1 Sb02g030820.1 Sb02g006330.1 Sb01g035380.1 Sb03g034680.1 Sb03g040100.1 Sb01g008860.1 Sb02g032250.1 Sb01g007580.2 Sb01g007580.3 Sb01g007580.1 Sb01g007580.4 Sb01g00…
GO:0008320	F	protein transmembrane transporter activity	13	1793	83	26245	0.0081	0.16	Sb03g044130.1 Sb01g043020.1 Sb07g023490.1 Sb01g043020.3 Sb01g043020.2 Sb07g026110.1 Sb01g041460.3 Sb01g041460.2 Sb01g041460.1 Sb02g038750.1 Sb08g018820.1 Sb01g042360.1 Sb09g001310.1
GO:0015030	C	Cajal body	8	1793	38	26245	0.0081	0.086	Sb02g028540.1 Sb02g028540.2 Sb05g021030.1 Sb02g040540.1 Sb06g029530.1 Sb04g026200.1 Sb03g010990.1 Sb03g009870.1
GO:0009864	P	induced systemic resistance, jasmonic acid mediated signaling pathway	7	1793	30	26245	0.0082	0.15	Sb01g036180.1 Sb02g043030.1 Sb08g005080.1 Sb04g003480.1 Sb06g013835.1 Sb06g024355.1 Sb04g006970.1
GO:0007610	P	behavior	21	1793	165	26245	0.0082	0.15	Sb08g001340.1 Sb01g046630.1 Sb05g019600.1 Sb04g038330.1 Sb01g028940.1 Sb02g041180.1 Sb01g001060.1 Sb01g050600.1 Sb03g030840.1 Sb02g011160.2 Sb02g029780.1 Sb01g046430.1 Sb01g028740.2 Sb03g009170.1 Sb01g007710.1 Sb03g027840.1 Sb02g011160.1 Sb02g033960.2 Sb04g037810.1 Sb01g020010.1 Sb02g033960.1
GO:0009682	P	induced systemic resistance	7	1793	30	26245	0.0082	0.15	Sb01g036180.1 Sb02g043030.1 Sb08g005080.1 Sb04g003480.1 Sb06g013835.1 Sb06g024355.1 Sb04g006970.1
GO:0006639	P	acylglycerol metabolic process	7	1793	30	26245	0.0082	0.15	Sb03g042840.1 Sb05g013160.1 Sb03g042850.1 Sb07g025690.1 Sb03g035280.1 Sb03g006220.4 Sb02g025080.1
GO:0006638	P	neutral lipid metabolic process	7	1793	30	26245	0.0082	0.15	Sb03g042840.1 Sb05g013160.1 Sb03g042850.1 Sb07g025690.1 Sb03g035280.1 Sb03g006220.4 Sb02g025080.1
GO:0009311	P	oligosaccharide metabolic process	14	1793	93	26245	0.0083	0.15	Sb01g019850.1 Sb07g020270.1 Sb02g032250.1 Sb03g000480.1 Sb01g042750.1 Sb01g033060.1 Sb03g040100.1 Sb02g042100.1 Sb02g033420.1 Sb01g047500.1 Sb01g035890.1 Sb03g004540.1 Sb02g024140.1 Sb06g027810.1
GO:0016477	P	cell migration	14	1793	93	26245	0.0083	0.15	Sb08g001340.1 Sb04g014390.1 Sb02g041180.1 Sb01g001060.1 Sb0877s002010.1 Sb04g009820.1 Sb03g009170.1 Sb01g007580.2 Sb01g007580.3 Sb01g007580.1 Sb01g039915.1 Sb01g019930.1 Sb01g007580.4 Sb01g007580.5
GO:0055086	P	nucleobase, nucleoside and nucleotide metabolic process	48	1793	477	26245	0.0083	0.15	Sb08g017600.1 Sb08g008360.1 Sb05g004590.1 Sb03g008050.1 Sb01g031520.1 Sb02g027900.1 Sb02g043940.1 Sb03g006130.1 Sb01g045920.2 Sb01g045920.3 Sb04g023180.1 Sb01g045920.1 Sb04g019020.1 Sb02g033710.1 Sb03g029120.1 Sb04g029970.1 Sb02g005200.1 Sb03g046720.1 Sb03g001200.1 Sb02g028630.1 Sb01g038990.1 Sb03g026990.1 Sb01g028830.1 Sb02g026140.1 Sb02g033920.1 Sb07g023320.1 Sb04g036040.1 Sb06g027770.1 Sb04g02…
GO:0009416	P	response to light stimulus	87	1793	965	26245	0.0084	0.16	Sb02g002950.1 Sb03g009170.1 Sb02g030870.1 Sb07g028940.1 Sb02g033960.2 Sb01g020010.1 Sb02g033960.1 Sb08g001800.1 Sb07g000610.1 Sb02g043450.1 Sb01g039890.1 Sb05g021030.1 Sb04g001130.1 Sb02g008820.1 Sb04g023410.1 Sb09g006380.1 Sb01g001660.1 Sb01g001660.3 Sb01g001660.2 Sb03g028420.1 Sb06g016660.1 Sb02g033710.1 Sb01g005570.1 Sb05g005450.1 Sb09g000270.1 Sb07g022990.1 Sb05g002590.2 Sb05g002590.1 Sb01g02…
GO:0022884	F	macromolecule transmembrane transporter activity	12	1793	74	26245	0.0085	0.16	Sb03g044130.1 Sb01g043020.1 Sb07g023490.1 Sb01g043020.3 Sb01g043020.2 Sb01g041460.3 Sb01g041460.2 Sb01g041460.1 Sb02g038750.1 Sb08g018820.1 Sb01g042360.1 Sb09g001310.1
GO:0015450	F	P-P-bond-hydrolysis-driven protein transmembrane transporter activity	12	1793	74	26245	0.0085	0.16	Sb03g044130.1 Sb01g043020.1 Sb07g023490.1 Sb01g043020.3 Sb01g043020.2 Sb01g041460.3 Sb01g041460.2 Sb01g041460.1 Sb02g038750.1 Sb08g018820.1 Sb01g042360.1 Sb09g001310.1
GO:0051258	P	protein polymerization	13	1793	84	26245	0.0088	0.16	Sb02g037260.1 Sb02g037260.2 Sb01g009560.2 Sb01g009560.3 Sb06g016285.1 Sb01g009560.1 Sb09g004420.1 Sb01g009570.1 Sb01g006310.1 Sb08g019730.1 Sb03g037490.1 Sb04g028280.1 Sb04g009820.1
GO:0007350	P	blastoderm segmentation	10	1793	56	26245	0.0088	0.16	Sb02g037690.1 Sb01g046840.1 Sb01g019610.1 Sb01g019610.2 Sb01g046430.1 Sb01g007580.2 Sb01g007580.3 Sb01g007580.1 Sb01g007580.4 Sb01g007580.5
GO:0001666	P	response to hypoxia	10	1793	56	26245	0.0088	0.16	Sb01g023750.5 Sb01g023750.4 Sb01g023750.1 Sb01g023750.3 Sb01g023750.2 Sb07g004050.1 Sb01g035890.1 Sb01g042260.1 Sb01g042260.2 Sb01g042260.3
GO:0070482	P	response to oxygen levels	10	1793	56	26245	0.0088	0.16	Sb01g023750.5 Sb01g023750.4 Sb01g023750.1 Sb01g023750.3 Sb01g023750.2 Sb07g004050.1 Sb01g035890.1 Sb01g042260.1 Sb01g042260.2 Sb01g042260.3
GO:0006694	P	steroid biosynthetic process	15	1793	104	26245	0.009	0.16	Sb01g033520.1 Sb05g002580.1 Sb01g032980.1 Sb01g032950.1 Sb01g048450.1 Sb01g032990.1 Sb01g048450.2 Sb01g047930.1 Sb07g022990.1 Sb04g017400.1 Sb07g004260.1 Sb01g048450.3 Sb01g032970.1 Sb01g032960.1 Sb02g028630.1
GO:0006401	P	RNA catabolic process	15	1793	104	26245	0.009	0.16	Sb06g021850.1 Sb03g043450.1 Sb08g005200.1 Sb02g017910.1 Sb02g017910.2 Sb02g034670.1 Sb08g000280.2 Sb08g000280.1 Sb01g046430.1 Sb08g005190.1 Sb02g032960.1 Sb06g029950.1 Sb01g028780.1 Sb04g029510.1 Sb04g038330.1
GO:0045454	P	cell redox homeostasis	20	1793	156	26245	0.009	0.16	Sb05g006150.2 Sb03g030950.1 Sb05g006150.1 Sb09g004370.1 Sb01g005280.1 Sb03g013290.1 Sb04g027510.1 Sb02g033120.1 Sb04g021990.2 Sb06g016990.1 Sb02g004870.1 Sb06g026190.1 Sb08g005260.1 Sb02g004860.1 Sb02g035000.2 Sb02g035000.1 Sb07g024170.1 Sb04g021990.1 Sb06g022060.1 Sb02g004850.1
GO:0010740	P	positive regulation of protein kinase cascade	6	1793	23	26245	0.009	0.16	Sb09g006380.1 Sb04g035710.1 Sb03g030840.1 Sb03g040410.1 Sb07g026305.1 Sb09g006420.1
GO:0009870	P	defense response signaling pathway, resistance gene-dependent	6	1793	23	26245	0.009	0.16	Sb06g001960.1 Sb03g034880.1 Sb02g004300.1 Sb02g004300.2 Sb02g004310.1 Sb03g030800.1
GO:0015996	P	chlorophyll catabolic process	5	1793	16	26245	0.0091	0.17	Sb04g028550.1 Sb03g044230.2 Sb03g044230.1 Sb02g030830.1 Sb01g010070.1
GO:0046149	P	pigment catabolic process	5	1793	16	26245	0.0091	0.17	Sb04g028550.1 Sb03g044230.2 Sb03g044230.1 Sb02g030830.1 Sb01g010070.1
GO:0030879	P	mammary gland development	5	1793	16	26245	0.0091	0.17	Sb01g031520.1 Sb01g005650.1 Sb01g005680.1 Sb01g005670.1 Sb01g031520.2
GO:0008234	F	cysteine-type peptidase activity	25	1793	211	26245	0.0093	0.18	Sb06g002160.1 Sb07g004890.2 Sb07g004890.1 Sb05g013840.1 Sb06g032320.1 Sb06g002150.1 Sb04g017830.1 Sb06g002170.1 Sb07g005440.1 Sb07g024430.1 Sb06g010850.1 Sb01g025350.1 Sb01g044530.1 Sb05g005530.1 Sb06g005410.1 Sb06g002140.1 Sb0199s002010.1 Sb06g002110.1 Sb02g031670.1 Sb01g007820.1 Sb03g030660.1 Sb06g030800.1 Sb06g030800.2 Sb06g030800.3 Sb06g002130.1
GO:0042538	P	hyperosmotic salinity response	17	1793	125	26245	0.0094	0.17	Sb01g003270.1 Sb05g017940.1 Sb03g039820.2 Sb09g003050.1 Sb01g008860.1 Sb03g039820.1 Sb04g027950.1 Sb01g038670.1 Sb02g026270.1 Sb09g005960.1 Sb03g034680.1 Sb04g004250.1 Sb05g017950.1 Sb07g022730.1 Sb09g003060.1 Sb02g032580.1 Sb04g008580.1
GO:0031023	P	microtubule organizing center organization	7	1793	31	26245	0.0095	0.17	Sb03g010440.1 Sb01g005570.1 Sb09g004420.1 Sb01g046430.1 Sb03g003510.1 Sb02g003870.1 Sb02g013180.1
GO:0042127	P	regulation of cell proliferation	20	1793	157	26245	0.0096	0.17	Sb09g003820.1 Sb08g003670.1 Sb01g015410.1 Sb06g017490.1 Sb05g019540.1 Sb02g024730.1 Sb05g019540.2 Sb03g044630.1 Sb01g001060.1 Sb04g017400.1 Sb04g022830.1 Sb02g039550.1 Sb03g030740.1 Sb03g034000.1 Sb09g003430.1 Sb08g014320.1 Sb08g017220.1 Sb03g034850.1 Sb03g034850.2 Sb01g030580.1
GO:0015103	F	inorganic anion transmembrane transporter activity	13	1793	85	26245	0.0096	0.18	Sb09g002460.2 Sb01g050410.1 Sb09g002460.1 Sb01g029470.1 Sb06g030980.1 Sb01g047080.6 Sb01g047080.7 Sb07g003690.1 Sb01g047080.5 Sb01g047080.4 Sb01g047080.3 Sb01g047080.2 Sb01g047080.1
GO:0007088	P	regulation of mitosis	9	1793	48	26245	0.0097	0.17	Sb06g020890.2 Sb06g020890.1 Sb09g004420.1 Sb09g003450.1 Sb07g004890.2 Sb07g004890.1 Sb04g032980.1 Sb01g030580.1 Sb02g013180.1
GO:0051783	P	regulation of nuclear division	9	1793	48	26245	0.0097	0.17	Sb06g020890.2 Sb06g020890.1 Sb09g004420.1 Sb09g003450.1 Sb07g004890.2 Sb07g004890.1 Sb04g032980.1 Sb01g030580.1 Sb02g013180.1
GO:0048366	P	leaf development	37	1793	350	26245	0.0097	0.17	Sb04g008580.1 Sb03g034880.1 Sb03g036560.1 Sb09g004420.1 Sb07g001670.1 Sb01g036590.1 Sb02g028020.1 Sb06g011641.1 Sb08g001340.1 Sb04g029080.1 Sb09g001110.1 Sb02g043270.1 Sb01g011960.1 Sb02g003490.1 Sb06g010020.1 Sb06g000660.1 Sb01g003290.2 Sb01g003290.1 Sb06g019010.1 Sb07g006150.1 Sb03g030800.1 Sb02g043840.1 Sb01g003670.1 Sb04g031290.1 Sb04g029080.2 Sb07g001620.1 Sb05g020280.1 Sb01g028560.1 Sb04g02…
GO:0042743	P	hydrogen peroxide metabolic process	9	1793	48	26245	0.0097	0.17	Sb05g001000.1 Sb07g024320.1 Sb04g001130.1 Sb01g038760.1 Sb08g000990.1 Sb07g004050.1 Sb02g044060.1 Sb0246s002010.1 Sb05g001010.1
GO:0048367	P	shoot development	51	1793	519	26245	0.0099	0.18	Sb04g008580.1 Sb03g034880.1 Sb03g036560.1 Sb04g028550.1 Sb09g004420.1 Sb07g001670.1 Sb07g004180.1 Sb02g035980.1 Sb01g036590.1 Sb02g028020.1 Sb06g011641.1 Sb08g001340.1 Sb04g029080.1 Sb09g001110.1 Sb02g043270.1 Sb01g011960.1 Sb02g003490.1 Sb06g010020.1 Sb06g000660.1 Sb01g010070.1 Sb01g003290.2 Sb01g003290.1 Sb06g019010.1 Sb03g009770.1 Sb03g009770.3 Sb03g009770.2 Sb07g006150.1 Sb03g030800.1 Sb02g04…
GO:0031969	C	chloroplast membrane	16	1793	116	26245	0.01	0.11	Sb01g027840.1 Sb01g029790.1 Sb01g039910.1 Sb03g038220.1 Sb08g021610.1 Sb08g007750.1 Sb01g002230.1 Sb09g004020.1 Sb01g041460.3 Sb01g041460.2 Sb01g041460.1 Sb04g036240.1 Sb08g007750.2 Sb01g000990.1 Sb02g029680.1 Sb06g027770.1
GO:0031300	C	intrinsic to organelle membrane	16	1793	116	26245	0.01	0.11	Sb02g005080.1 Sb06g023730.1 Sb06g001960.1 Sb02g004300.1 Sb09g006380.1 Sb04g017400.1 Sb02g013040.1 Sb01g038990.1 Sb06g027810.1 Sb02g004310.1 Sb03g025200.2 Sb01g000990.1 Sb03g025200.1 Sb02g029680.1 Sb02g021030.1 Sb08g003370.1
GO:0048046	C	apoplast	23	1793	191	26245	0.01	0.11	Sb05g020400.1 Sb07g005310.1 Sb09g004970.1 Sb03g039520.1 Sb04g031050.1 Sb03g039530.1 Sb07g005350.1 Sb07g009410.1 Sb03g039570.1 Sb07g005330.1 Sb05g020370.1 Sb06g001690.1 Sb07g005260.1 Sb01g011370.1 Sb07g005250.1 Sb07g005300.1 Sb07g005320.1 Sb07g005280.1 Sb01g039690.1 Sb07g005340.1 Sb0737s002010.1 Sb07g005290.1 Sb07g005270.1
GO:0009251	P	glucan catabolic process	9	1793	49	26245	0.011	0.19	Sb01g019850.1 Sb02g042100.1 Sb03g040060.1 Sb03g000480.1 Sb02g030990.1 Sb01g008860.1 Sb01g007560.2 Sb01g047500.1 Sb01g007560.1
GO:0048455	P	stamen formation	5	1793	17	26245	0.011	0.2	Sb06g020750.1 Sb01g026350.1 Sb02g038600.1 Sb01g041330.1 Sb05g006860.1
GO:0051170	P	nuclear import	13	1793	87	26245	0.011	0.2	Sb09g004320.1 Sb04g026160.1 Sb03g009700.1 Sb03g009700.2 Sb04g026090.1 Sb07g026170.1 Sb03g027820.1 Sb07g004890.2 Sb07g004890.1 Sb04g036970.1 Sb01g019770.1 Sb01g003670.1 Sb01g030580.1
GO:0007417	P	central nervous system development	14	1793	97	26245	0.011	0.2	Sb02g024870.1 Sb07g014940.1 Sb01g039915.1 Sb03g027840.1 Sb01g015660.1 Sb0877s002010.1 Sb09g003450.1 Sb07g018430.1 Sb07g006040.1 Sb01g028740.2 Sb09g003430.1 Sb07g027060.1 Sb02g033960.2 Sb02g033960.1
GO:0008283	P	cell proliferation	33	1793	307	26245	0.011	0.2	Sb09g003820.1 Sb06g017490.1 Sb01g001060.1 Sb02g037950.1 Sb04g017400.1 Sb08g014320.1 Sb03g014380.1 Sb01g030580.1 Sb03g009870.1 Sb08g017220.1 Sb01g020010.1 Sb02g043840.1 Sb06g020890.2 Sb04g003410.1 Sb06g020890.1 Sb05g019540.1 Sb05g019540.2 Sb01g033750.1 Sb03g034000.1 Sb03g034850.1 Sb03g034850.2 Sb02g024730.1 Sb02g040540.1 Sb09g003450.1 Sb07g027060.1 Sb04g026920.1 Sb04g022830.1 Sb01g015410.1 Sb02g03…
GO:0004743	F	pyruvate kinase activity	5	1793	17	26245	0.011	0.21	Sb05g002900.1 Sb08g002890.1 Sb06g032940.1 Sb01g028470.1 Sb08g002890.2
GO:0043169	F	cation binding	370	1793	4835	26245	0.011	0.21	Sb03g042500.1 Sb03g028600.1 Sb07g028530.1 Sb03g041450.1 Sb01g048570.1 Sb03g000480.1 Sb08g000280.2 Sb08g000280.1 Sb09g002225.1 Sb02g024870.1 Sb06g025580.1 Sb05g002410.1 Sb08g018820.1 Sb01g015400.1 Sb02g031050.1 Sb02g035520.1 Sb01g039890.1 Sb03g006120.1 Sb09g004970.1 Sb01g046360.1 Sb01g013390.1 Sb09g006380.1 Sb01g017320.1 Sb01g038760.1 Sb01g028470.1 Sb03g014430.1 Sb02g032090.1 Sb06g033780.2 Sb06g03…
GO:0046930	C	pore complex	10	1793	58	26245	0.011	0.11	Sb01g043020.1 Sb01g043020.3 Sb09g004320.1 Sb01g043020.2 Sb03g009700.1 Sb03g009700.2 Sb03g036840.1 Sb04g017400.1 Sb07g004890.2 Sb07g004890.1
GO:0022621	P	shoot system development	51	1793	524	26245	0.012	0.2	Sb04g008580.1 Sb03g034880.1 Sb03g036560.1 Sb04g028550.1 Sb09g004420.1 Sb07g001670.1 Sb07g004180.1 Sb02g035980.1 Sb01g036590.1 Sb02g028020.1 Sb06g011641.1 Sb08g001340.1 Sb04g029080.1 Sb09g001110.1 Sb02g043270.1 Sb01g011960.1 Sb02g003490.1 Sb06g010020.1 Sb06g000660.1 Sb01g010070.1 Sb01g003290.2 Sb01g003290.1 Sb06g019010.1 Sb03g009770.1 Sb03g009770.3 Sb03g009770.2 Sb07g006150.1 Sb03g030800.1 Sb02g04…
GO:0030154	P	cell differentiation	107	1793	1241	26245	0.012	0.21	Sb01g046840.1 Sb05g014880.1 Sb09g004420.1 Sb01g034480.1 Sb03g009170.1 Sb01g036250.1 Sb06g011641.1 Sb09g001110.1 Sb05g019540.1 Sb06g010020.1 Sb05g019540.2 Sb01g011020.1 Sb03g034850.1 Sb03g034850.2 Sb06g029650.1 Sb01g035380.1 Sb01g044870.1 Sb07g025000.1 Sb05g027730.1 Sb01g050330.1 Sb01g050560.1 Sb02g019110.1 Sb01g041330.1 Sb04g001330.1 Sb05g002590.1 Sb01g030580.1 Sb01g005670.1 Sb04g026200.1 Sb03g03…
GO:0010927	P	cellular component assembly involved in morphogenesis	10	1793	59	26245	0.012	0.21	Sb01g005570.1 Sb01g005570.2 Sb04g014390.1 Sb03g034880.1 Sb01g044870.1 Sb01g004040.1 Sb01g046430.1 Sb03g030800.1 Sb03g003510.1 Sb02g003870.1
GO:0010154	P	fruit development	76	1793	840	26245	0.012	0.21	Sb09g003820.1 Sb02g039650.2 Sb09g004370.1 Sb01g045920.1 Sb01g001660.1 Sb02g039010.1 Sb01g001660.3 Sb08g016560.1 Sb01g038760.1 Sb02g043940.1 Sb02g044060.1 Sb04g036970.1 Sb08g016820.1 Sb07g028940.1 Sb01g036250.1 Sb01g036590.1 Sb08g001140.1 Sb01g028470.1 Sb08g021180.1 Sb01g044350.1 Sb02g043270.1 Sb04g023990.1 Sb01g041800.1 Sb07g022990.1 Sb06g022280.1 Sb07g021830.1 Sb06g019010.1 Sb03g009770.1 Sb07g02…
GO:0008047	F	enzyme activator activity	16	1793	118	26245	0.012	0.22	Sb05g027880.1 Sb02g024870.1 Sb07g008560.1 Sb01g000600.1 Sb04g029530.1 Sb04g026160.1 Sb07g026900.1 Sb02g036460.1 Sb04g026090.1 Sb01g041140.1 Sb03g028370.1 Sb04g030250.1 Sb05g027870.1 Sb07g026895.1 Sb07g004310.1 Sb01g017030.1
GO:0051539	F	4 iron, 4 sulfur cluster binding	8	1793	41	26245	0.012	0.22	Sb01g005570.1 Sb04g002120.1 Sb01g047850.1 Sb02g003870.1 Sb03g003510.1 Sb02g041180.1 Sb02g041180.3 Sb02g041180.2
GO:0008021	C	synaptic vesicle	8	1793	41	26245	0.012	0.12	Sb01g035130.1 Sb0598s002020.1 Sb03g036410.1 Sb03g032290.1 Sb03g025200.2 Sb03g025200.1 Sb01g023950.2 Sb01g023950.1
GO:0014070	P	response to organic cyclic substance	6	1793	25	26245	0.013	0.22	Sb08g001010.1 Sb03g010550.1 Sb04g029040.1 Sb04g029040.2 Sb05g002770.1 Sb08g016820.1
GO:0042330	P	taxis	7	1793	33	26245	0.013	0.22	Sb08g001340.1 Sb01g001060.1 Sb01g007710.1 Sb03g009170.1 Sb02g011160.2 Sb01g020010.1 Sb02g011160.1
GO:0048598	P	embryonic morphogenesis	19	1793	151	26245	0.013	0.22	Sb08g001340.1 Sb03g044230.2 Sb03g044230.1 Sb04g014390.1 Sb01g010070.1 Sb04g028550.1 Sb01g007580.3 Sb04g038330.1 Sb01g007580.5 Sb01g007580.4 Sb07g006040.1 Sb09g003430.1 Sb01g007580.2 Sb03g025200.2 Sb03g025200.1 Sb01g007580.1 Sb01g019930.1 Sb01g043220.1 Sb08g003370.1
GO:0042440	P	pigment metabolic process	26	1793	229	26245	0.013	0.22	Sb02g020260.1 Sb06g018220.2 Sb06g018220.1 Sb08g003300.1 Sb01g010070.1 Sb04g028550.1 Sb01g029220.1 Sb08g007750.1 Sb08g007750.2 Sb04g028050.1 Sb06g033030.1 Sb07g021330.1 Sb04g022900.1 Sb04g004640.1 Sb04g004630.1 Sb04g021830.1 Sb03g044230.2 Sb03g044230.1 Sb03g007760.1 Sb02g006100.1 Sb06g018510.1 Sb06g018510.2 Sb04g037300.1 Sb02g030830.1 Sb04g023680.1 Sb04g023680.2
GO:0048511	P	rhythmic process	17	1793	130	26245	0.013	0.23	Sb04g003480.1 Sb04g023680.1 Sb04g023680.2 Sb05g021030.1 Sb02g033960.1 Sb02g033960.2 Sb08g005500.1 Sb02g030870.1 Sb01g028740.1 Sb01g028740.2 Sb06g018510.2 Sb01g002150.2 Sb06g018510.1 Sb01g002150.1 Sb05g002590.2 Sb08g001140.1 Sb05g002590.1
GO:0016126	P	sterol biosynthetic process	12	1793	79	26245	0.013	0.23	Sb01g033520.1 Sb01g032980.1 Sb01g032950.1 Sb01g048450.1 Sb01g032990.1 Sb01g047930.1 Sb01g048450.2 Sb04g017400.1 Sb01g048450.3 Sb01g032970.1 Sb01g032960.1 Sb02g028630.1
GO:0006606	P	protein import into nucleus	12	1793	79	26245	0.013	0.23	Sb09g004320.1 Sb04g026160.1 Sb03g009700.1 Sb03g009700.2 Sb04g026090.1 Sb07g026170.1 Sb07g004890.2 Sb07g004890.1 Sb04g036970.1 Sb01g019770.1 Sb01g003670.1 Sb01g030580.1
GO:0046364	P	monosaccharide biosynthetic process	13	1793	89	26245	0.013	0.23	Sb03g006130.1 Sb09g001600.1 Sb07g002220.2 Sb07g002220.3 Sb01g006480.2 Sb07g002220.1 Sb01g035380.1 Sb07g002220.4 Sb03g039480.1 Sb01g006480.1 Sb02g002660.1 Sb03g039480.2 Sb04g025120.1
GO:0009404	P	toxin metabolic process	8	1793	42	26245	0.013	0.23	Sb01g006000.1 Sb02g022210.1 Sb01g013590.1 Sb01g005990.1 Sb02g038130.1 Sb01g047970.1 Sb02g003090.1 Sb01g048000.1
GO:0009407	P	toxin catabolic process	8	1793	42	26245	0.013	0.23	Sb01g006000.1 Sb02g022210.1 Sb01g013590.1 Sb01g005990.1 Sb02g038130.1 Sb01g047970.1 Sb02g003090.1 Sb01g048000.1
GO:0046903	P	secretion	22	1793	185	26245	0.013	0.23	Sb07g028940.1 Sb06g015020.4 Sb03g037870.1 Sb01g035130.1 Sb01g043020.1 Sb01g043020.3 Sb01g043020.2 Sb06g015020.3 Sb06g015020.2 Sb02g039390.1 Sb03g036410.1 Sb03g032290.1 Sb02g041180.1 Sb01g010390.1 Sb03g038570.1 Sb03g002780.1 Sb07g025840.1 Sb01g050330.1 Sb01g046510.1 Sb06g011830.1 Sb01g041140.1 Sb03g046390.1
GO:0004673	F	protein histidine kinase activity	6	1793	25	26245	0.013	0.22	Sb03g044230.2 Sb03g044230.1 Sb01g010930.1 Sb01g010070.1 Sb04g028550.1 Sb06g002010.1
GO:0016775	F	phosphotransferase activity, nitrogenous group as acceptor	6	1793	25	26245	0.013	0.22	Sb03g044230.2 Sb03g044230.1 Sb01g010930.1 Sb01g010070.1 Sb04g028550.1 Sb06g002010.1
GO:0005528	F	FK506 binding	6	1793	25	26245	0.013	0.22	Sb03g043710.1 Sb07g026560.3 Sb07g026560.2 Sb07g026560.1 Sb01g034480.1 Sb04g033900.1
GO:0005527	F	macrolide binding	6	1793	25	26245	0.013	0.22	Sb03g043710.1 Sb07g026560.3 Sb07g026560.2 Sb07g026560.1 Sb01g034480.1 Sb04g033900.1
GO:0043167	F	ion binding	371	1793	4862	26245	0.013	0.23	Sb03g042500.1 Sb03g028600.1 Sb07g028530.1 Sb03g041450.1 Sb01g048570.1 Sb03g000480.1 Sb08g000280.2 Sb08g000280.1 Sb09g002225.1 Sb02g024870.1 Sb06g025580.1 Sb05g002410.1 Sb08g018820.1 Sb01g015400.1 Sb02g031050.1 Sb02g035520.1 Sb01g039890.1 Sb03g006120.1 Sb09g004970.1 Sb01g046360.1 Sb01g013390.1 Sb09g006380.1 Sb01g017320.1 Sb01g038760.1 Sb01g028470.1 Sb03g014430.1 Sb02g032090.1 Sb06g033780.2 Sb06g03…
GO:0042625	F	ATPase activity, coupled to transmembrane movement of ions	18	1793	141	26245	0.013	0.23	Sb02g006170.1 Sb08g001880.1 Sb01g011720.1 Sb07g007610.1 Sb04g036040.1 Sb07g023320.1 Sb04g035610.1 Sb01g048440.1 Sb06g027500.1 Sb09g000810.1 Sb03g046720.1 Sb06g027770.1 Sb06g030400.1 Sb06g031240.1 Sb03g025200.2 Sb03g025200.1 Sb01g038990.1 Sb03g026990.1
GO:0030955	F	potassium ion binding	8	1793	42	26245	0.013	0.23	Sb01g028470.1 Sb02g042430.1 Sb08g002890.1 Sb08g002890.2 Sb01g038760.1 Sb06g032940.1 Sb02g044060.1 Sb05g002900.1
GO:0044455	C	mitochondrial membrane part	19	1793	151	26245	0.013	0.13	Sb03g044130.1 Sb07g024370.2 Sb01g044350.1 Sb07g024370.1 Sb07g023490.1 Sb02g032870.1 Sb01g008560.1 Sb07g004130.1 Sb06g014720.1 Sb07g023320.1 Sb04g035610.1 Sb01g006750.1 Sb02g038750.1 Sb02g041180.1 Sb01g043060.1 Sb03g026990.1 Sb09g001310.1 Sb02g041180.3 Sb02g041180.2
GO:0051274	P	beta-glucan biosynthetic process	5	1793	18	26245	0.014	0.23	Sb02g029780.1 Sb03g030800.1 Sb02g032250.1 Sb03g034880.1 Sb03g006060.1
GO:0051273	P	beta-glucan metabolic process	5	1793	18	26245	0.014	0.23	Sb02g029780.1 Sb03g030800.1 Sb02g032250.1 Sb03g034880.1 Sb03g006060.1
GO:0009657	P	plastid organization	20	1793	163	26245	0.014	0.23	Sb05g005270.1 Sb08g005500.1 Sb05g000870.1 Sb04g021830.1 Sb01g000380.1 Sb08g007750.1 Sb08g007750.2 Sb03g042840.1 Sb05g013160.1 Sb04g037280.1 Sb04g036240.1 Sb03g042850.1 Sb07g025690.1 Sb01g037380.1 Sb01g042360.1 Sb02g036270.1 Sb01g032210.1 Sb02g043000.1 Sb04g037280.2 Sb05g005735.1
GO:0006553	P	lysine metabolic process	5	1793	18	26245	0.014	0.23	Sb01g041240.1 Sb01g044130.1 Sb01g043660.2 Sb01g043660.1 Sb08g003330.1
GO:0009314	P	response to radiation	87	1793	988	26245	0.014	0.24	Sb02g002950.1 Sb03g009170.1 Sb02g030870.1 Sb07g028940.1 Sb02g033960.2 Sb01g020010.1 Sb02g033960.1 Sb08g001800.1 Sb07g000610.1 Sb02g043450.1 Sb01g039890.1 Sb05g021030.1 Sb04g001130.1 Sb02g008820.1 Sb04g023410.1 Sb09g006380.1 Sb01g001660.1 Sb01g001660.3 Sb01g001660.2 Sb03g028420.1 Sb06g016660.1 Sb02g033710.1 Sb01g005570.1 Sb05g005450.1 Sb09g000270.1 Sb07g022990.1 Sb05g002590.2 Sb05g002590.1 Sb01g02…
GO:0035196	P	production of miRNAs involved in gene silencing by miRNA	7	1793	34	26245	0.014	0.24	Sb07g026820.1 Sb06g022190.1 Sb06g022190.2 Sb06g022200.1 Sb07g006150.1 Sb06g022180.1 Sb03g022880.1
GO:0016725	F	oxidoreductase activity, acting on CH or CH2 groups	5	1793	18	26245	0.014	0.24	Sb01g031520.1 Sb01g005650.1 Sb01g005680.1 Sb01g005670.1 Sb01g031520.2
GO:0016765	F	transferase activity, transferring alkyl or aryl (other than methyl) groups	24	1793	208	26245	0.014	0.24	Sb01g006000.1 Sb01g037480.2 Sb01g030870.1 Sb01g030880.1 Sb01g045920.2 Sb01g045920.3 Sb01g045920.1 Sb01g010550.1 Sb01g037480.1 Sb06g022060.1 Sb02g029780.1 Sb04g004640.1 Sb04g004630.1 Sb01g013590.1 Sb03g034000.1 Sb01g047970.1 Sb02g003090.1 Sb01g005990.1 Sb03g009260.1 Sb01g048000.1 Sb02g022210.1 Sb01g010540.1 Sb02g038130.1 Sb03g006060.1
GO:0004553	F	hydrolase activity, hydrolyzing O-glycosyl compounds	52	1793	543	26245	0.014	0.24	Sb05g006880.1 Sb07g006936.1 Sb06g016510.1 Sb05g019600.1 Sb05g023710.1 Sb07g009410.1 Sb05g020400.1 Sb03g041450.1 Sb01g019850.1 Sb01g040750.1 Sb03g037780.1 Sb03g000480.1 Sb01g042750.1 Sb09g001210.1 Sb06g032800.1 Sb09g004550.1 Sb01g047500.1 Sb03g004540.1 Sb02g035490.1 Sb02g035460.1 Sb05g001900.2 Sb02g035460.3 Sb02g035460.2 Sb02g035460.4 Sb07g006945.1 Sb02g035480.1 Sb04g006850.1 Sb04g022350.1 Sb01g00…
GO:0005746	C	mitochondrial respiratory chain	11	1793	70	26245	0.014	0.14	Sb07g024370.1 Sb07g024370.2 Sb01g008560.1 Sb07g004130.1 Sb06g014720.1 Sb01g006750.1 Sb01g043060.1 Sb01g044350.1 Sb02g041180.1 Sb02g041180.3 Sb02g041180.2
GO:0030031	P	cell projection assembly	6	1793	26	26245	0.015	0.25	Sb01g005570.1 Sb08g001340.1 Sb01g005570.2 Sb03g009170.1 Sb03g003510.1 Sb02g003870.1
GO:0006641	P	triglyceride metabolic process	6	1793	26	26245	0.015	0.25	Sb03g042840.1 Sb05g013160.1 Sb03g042850.1 Sb07g025690.1 Sb03g035280.1 Sb02g025080.1
GO:0006662	P	glycerol ether metabolic process	8	1793	43	26245	0.015	0.25	Sb03g042840.1 Sb05g013160.1 Sb08g005260.1 Sb03g042850.1 Sb07g025690.1 Sb03g035280.1 Sb03g006220.4 Sb02g025080.1
GO:0006575	P	cellular amino acid derivative metabolic process	60	1793	645	26245	0.015	0.25	Sb08g001880.1 Sb01g037480.1 Sb01g037480.2 Sb05g020190.1 Sb06g029630.1 Sb03g039530.1 Sb06g028160.1 Sb01g001360.1 Sb01g034890.1 Sb02g028770.1 Sb05g020150.1 Sb06g022060.1 Sb06g016990.1 Sb05g005150.1 Sb07g007640.1 Sb06g029540.2 Sb02g026280.1 Sb03g039570.1 Sb07g021330.1 Sb05g020210.1 Sb01g022150.1 Sb05g020180.1 Sb06g029600.1 Sb06g021640.1 Sb03g001200.1 Sb0605s002010.1 Sb06g029580.1 Sb06g029570.1 Sb01g…
GO:0006351	P	transcription, DNA-dependent	155	1793	1892	26245	0.015	0.25	Sb06g017490.1 Sb01g028795.1 Sb04g033160.1 Sb04g028550.1 Sb06g031960.1 Sb06g014420.1 Sb02g030870.1 Sb04g006970.1 Sb01g012890.1 Sb06g011641.1 Sb03g039000.1 Sb01g010930.1 Sb04g027660.1 Sb05g019540.1 Sb05g019540.2 Sb08g000280.2 Sb08g000280.1 Sb09g002225.1 Sb04g002700.1 Sb03g034850.1 Sb03g034850.2 Sb03g025350.1 Sb01g030570.1 Sb02g025360.1 Sb08g018650.1 Sb06g008585.1 Sb06g029650.1 Sb0013s009090.1 Sb01g…
GO:0018904	P	organic ether metabolic process	8	1793	43	26245	0.015	0.25	Sb03g042840.1 Sb05g013160.1 Sb08g005260.1 Sb03g042850.1 Sb07g025690.1 Sb03g035280.1 Sb03g006220.4 Sb02g025080.1
GO:0016070	P	RNA metabolic process	235	1793	2983	26245	0.015	0.25	Sb06g017490.1 Sb03g001240.1 Sb04g033160.1 Sb03g001240.3 Sb03g001240.2 Sb04g028550.1 Sb04g025650.1 Sb02g003310.1 Sb06g031960.1 Sb03g027820.1 Sb06g014420.1 Sb04g026200.1 Sb02g030870.1 Sb01g028795.1 Sb04g006970.1 Sb01g012890.1 Sb01g039570.1 Sb06g011641.1 Sb07g025100.1 Sb03g043450.1 Sb08g005200.1 Sb01g010930.1 Sb04g027660.1 Sb05g019540.1 Sb01g019490.1 Sb05g019540.2 Sb08g000280.2 Sb08g000280.1 Sb09g00…
GO:0032774	P	RNA biosynthetic process	155	1793	1893	26245	0.015	0.25	Sb06g017490.1 Sb01g028795.1 Sb04g033160.1 Sb04g028550.1 Sb06g031960.1 Sb06g014420.1 Sb02g030870.1 Sb04g006970.1 Sb01g012890.1 Sb06g011641.1 Sb03g039000.1 Sb01g010930.1 Sb04g027660.1 Sb05g019540.1 Sb05g019540.2 Sb08g000280.2 Sb08g000280.1 Sb09g002225.1 Sb04g002700.1 Sb03g034850.1 Sb03g034850.2 Sb03g025350.1 Sb01g030570.1 Sb02g025360.1 Sb08g018650.1 Sb06g008585.1 Sb06g029650.1 Sb0013s009090.1 Sb01g…
GO:0009886	P	post-embryonic morphogenesis	16	1793	122	26245	0.015	0.25	Sb03g010440.1 Sb02g038600.1 Sb06g011830.1 Sb06g020750.1 Sb09g004420.1 Sb01g008480.1 Sb01g040110.1 Sb05g006860.1 Sb06g014420.1 Sb01g041330.1 Sb09g003430.1 Sb04g001330.1 Sb01g014130.1 Sb08g020580.1 Sb04g037810.1 Sb01g026350.1
GO:0043009	P	chordate embryonic development	12	1793	81	26245	0.015	0.26	Sb01g005570.1 Sb08g001340.1 Sb01g005570.2 Sb06g020890.2 Sb06g020890.1 Sb03g008890.2 Sb03g008890.1 Sb09g003450.1 Sb09g003430.1 Sb02g022770.1 Sb03g003510.1 Sb02g003870.1
GO:0033692	P	cellular polysaccharide biosynthetic process	28	1793	256	26245	0.015	0.26	Sb03g034880.1 Sb03g030990.1 Sb03g006060.1 Sb08g017750.1 Sb01g042750.1 Sb02g029780.1 Sb08g001870.1 Sb02g035980.1 Sb02g002660.1 Sb03g030800.1 Sb02g030820.1 Sb02g006330.1 Sb01g035380.1 Sb03g034680.1 Sb03g040100.1 Sb01g008860.1 Sb02g032250.1 Sb01g007580.2 Sb01g007580.3 Sb01g007580.1 Sb01g007580.4 Sb01g007580.5 Sb06g031590.1 Sb06g029980.1 Sb05g001680.1 Sb01g010280.1 Sb04g020140.1 Sb01g045200.1
GO:0004022	F	alcohol dehydrogenase (NAD) activity	6	1793	26	26245	0.015	0.25	Sb01g008730.1 Sb01g008730.2 Sb01g008730.3 Sb04g037050.1 Sb05g009360.1 Sb01g003880.1
GO:0003729	F	mRNA binding	15	1793	111	26245	0.015	0.25	Sb06g021850.1 Sb02g037690.1 Sb02g028540.1 Sb02g028540.2 Sb02g017910.1 Sb03g036840.1 Sb02g017910.2 Sb01g019610.1 Sb01g047850.1 Sb01g019610.2 Sb03g027820.1 Sb03g036030.1 Sb01g028780.1 Sb01g000850.1 Sb04g038330.1
GO:0005200	F	structural constituent of cytoskeleton	9	1793	52	26245	0.015	0.25	Sb02g037260.1 Sb05g003880.1 Sb01g009560.2 Sb06g016285.1 Sb01g009560.1 Sb09g004420.1 Sb01g009570.1 Sb01g006310.1 Sb03g037490.1
GO:0016840	F	carbon-nitrogen lyase activity	9	1793	52	26245	0.015	0.25	Sb01g019580.1 Sb06g018880.2 Sb06g018880.3 Sb06g022750.1 Sb06g018880.1 Sb06g018880.6 Sb01g037570.1 Sb06g018880.4 Sb06g018880.5
GO:0009101	P	glycoprotein biosynthetic process	17	1793	133	26245	0.016	0.26	Sb01g007580.4 Sb02g006330.1 Sb01g004630.1 Sb01g045200.1 Sb07g001590.1 Sb01g042750.1 Sb06g032800.1 Sb03g030990.1 Sb04g024790.1 Sb02g032250.1 Sb01g007580.3 Sb01g007580.2 Sb03g025200.2 Sb03g025200.1 Sb01g007580.1 Sb06g027810.1 Sb01g007580.5
GO:0009100	P	glycoprotein metabolic process	19	1793	155	26245	0.016	0.26	Sb01g007580.4 Sb02g006330.1 Sb05g019600.1 Sb06g030910.1 Sb01g004630.1 Sb01g045200.1 Sb07g001590.1 Sb01g042750.1 Sb06g032800.1 Sb03g030990.1 Sb04g024790.1 Sb02g032250.1 Sb01g007580.3 Sb01g007580.2 Sb03g025200.2 Sb03g025200.1 Sb01g007580.1 Sb06g027810.1 Sb01g007580.5
GO:0009312	P	oligosaccharide biosynthetic process	10	1793	62	26245	0.016	0.26	Sb01g019850.1 Sb07g020270.1 Sb02g032250.1 Sb03g000480.1 Sb03g040100.1 Sb02g033420.1 Sb01g047500.1 Sb01g035890.1 Sb03g004540.1 Sb02g024140.1
GO:0006787	P	porphyrin catabolic process	5	1793	19	26245	0.016	0.27	Sb04g028550.1 Sb03g044230.2 Sb03g044230.1 Sb02g030830.1 Sb01g010070.1
GO:0007224	P	smoothened signaling pathway	5	1793	19	26245	0.016	0.27	Sb01g007580.2 Sb01g007580.3 Sb01g007580.1 Sb01g007580.4 Sb01g007580.5
GO:0018106	P	peptidyl-histidine phosphorylation	5	1793	19	26245	0.016	0.27	Sb04g028550.1 Sb03g044230.2 Sb03g044230.1 Sb01g010930.1 Sb01g010070.1
GO:0009228	P	thiamin biosynthetic process	5	1793	19	26245	0.016	0.27	Sb02g040060.1 Sb03g025520.1 Sb01g045920.2 Sb01g045920.3 Sb01g045920.1
GO:0009064	P	glutamine family amino acid metabolic process	14	1793	102	26245	0.016	0.27	Sb04g028690.2 Sb04g028690.3 Sb04g028690.1 Sb03g039820.2 Sb04g028690.4 Sb03g039820.1 Sb06g031460.1 Sb06g031460.2 Sb03g011050.1 Sb04g006620.2 Sb04g006620.1 Sb01g037570.1 Sb01g003880.1 Sb08g008320.1
GO:0010158	P	abaxial cell fate specification	5	1793	19	26245	0.016	0.27	Sb05g019540.1 Sb05g019540.2 Sb03g034850.1 Sb03g034850.2 Sb03g030740.1
GO:0033015	P	tetrapyrrole catabolic process	5	1793	19	26245	0.016	0.27	Sb04g028550.1 Sb03g044230.2 Sb03g044230.1 Sb02g030830.1 Sb01g010070.1
GO:0009650	P	UV protection	5	1793	19	26245	0.016	0.27	Sb01g005570.1 Sb09g003450.1 Sb03g003510.1 Sb01g005570.2 Sb02g003870.1
GO:0008144	F	drug binding	7	1793	35	26245	0.016	0.27	Sb03g043710.1 Sb07g026560.3 Sb07g026560.2 Sb07g026560.1 Sb0525s002010.1 Sb01g034480.1 Sb04g033900.1
GO:0006753	P	nucleoside phosphate metabolic process	42	1793	425	26245	0.017	0.27	Sb08g017600.1 Sb08g008360.1 Sb05g004590.1 Sb03g008050.1 Sb02g027900.1 Sb02g043940.1 Sb03g006130.1 Sb01g045920.2 Sb01g045920.3 Sb04g023180.1 Sb01g045920.1 Sb04g019020.1 Sb02g033710.1 Sb03g029120.1 Sb04g029970.1 Sb03g046720.1 Sb02g028630.1 Sb01g038990.1 Sb03g026990.1 Sb01g028830.1 Sb02g026140.1 Sb07g023320.1 Sb04g036040.1 Sb06g027770.1 Sb04g025630.1 Sb06g031240.1 Sb03g043140.1 Sb02g029250.1 Sb09g00…
GO:0009117	P	nucleotide metabolic process	42	1793	425	26245	0.017	0.27	Sb08g017600.1 Sb08g008360.1 Sb05g004590.1 Sb03g008050.1 Sb02g027900.1 Sb02g043940.1 Sb03g006130.1 Sb01g045920.2 Sb01g045920.3 Sb04g023180.1 Sb01g045920.1 Sb04g019020.1 Sb02g033710.1 Sb03g029120.1 Sb04g029970.1 Sb03g046720.1 Sb02g028630.1 Sb01g038990.1 Sb03g026990.1 Sb01g028830.1 Sb02g026140.1 Sb07g023320.1 Sb04g036040.1 Sb06g027770.1 Sb04g025630.1 Sb06g031240.1 Sb03g043140.1 Sb02g029250.1 Sb09g00…
GO:0031667	P	response to nutrient levels	25	1793	223	26245	0.017	0.27	Sb01g000600.1 Sb06g014420.1 Sb03g036750.1 Sb03g009170.1 Sb05g002770.1 Sb02g043840.1 Sb06g022060.1 Sb07g021330.1 Sb03g044990.1 Sb01g042750.1 Sb07g005440.1 Sb02g005080.1 Sb05g019600.1 Sb09g001660.1 Sb01g039910.1 Sb01g005280.1 Sb03g027840.1 Sb04g036240.1 Sb02g032250.1 Sb08g001010.1 Sb04g001130.1 Sb04g037280.1 Sb04g001330.1 Sb04g037280.2 Sb01g039915.1
GO:0048440	P	carpel development	15	1793	113	26245	0.017	0.27	Sb06g017490.1 Sb03g044630.1 Sb04g003480.1 Sb05g019540.1 Sb05g019540.2 Sb01g010060.1 Sb03g022880.1 Sb04g022830.1 Sb03g030740.1 Sb08g014320.1 Sb07g006150.1 Sb01g043330.1 Sb03g034850.1 Sb03g034850.2 Sb01g039570.1
GO:0048646	P	anatomical structure formation involved in morphogenesis	37	1793	365	26245	0.017	0.27	Sb01g004040.1 Sb03g034880.1 Sb06g020750.1 Sb03g025580.1 Sb01g001060.1 Sb06g014420.1 Sb02g043940.1 Sb07g006040.1 Sb01g046430.1 Sb03g009170.1 Sb01g036590.1 Sb01g005570.1 Sb01g005570.2 Sb02g043270.1 Sb06g015020.3 Sb06g015020.2 Sb06g015020.4 Sb06g019010.1 Sb03g030800.1 Sb04g037810.1 Sb02g038600.1 Sb05g006860.1 Sb01g044870.1 Sb01g007580.2 Sb01g007580.3 Sb01g007580.1 Sb04g009820.1 Sb01g007580.4 Sb01g00…
GO:0031647	P	regulation of protein stability	6	1793	27	26245	0.017	0.27	Sb06g000660.1 Sb06g028670.1 Sb02g028050.1 Sb02g027900.1 Sb07g028270.1 Sb02g028020.1
GO:0009055	F	electron carrier activity	86	1793	984	26245	0.017	0.28	Sb03g028600.1 Sb05g026610.1 Sb02g033590.1 Sb01g005650.1 Sb07g001590.1 Sb07g000610.1 Sb04g037050.1 Sb05g001010.1 Sb02g039240.1 Sb04g029040.2 Sb01g005280.1 Sb07g020870.1 Sb02g025850.1 Sb06g032460.1 Sb01g045200.1 Sb01g017790.1 Sb01g005670.1 Sb06g024920.1 Sb01g038760.1 Sb06g028970.1 Sb07g024170.1 Sb03g014430.1 Sb09g000270.1 Sb02g000840.1 Sb07g024880.1 Sb02g003120.2 Sb07g022990.1 Sb01g002210.1 Sb02g00…
GO:0030662	C	coated vesicle membrane	12	1793	82	26245	0.017	0.16	Sb05g004670.1 Sb01g035130.1 Sb05g004663.1 Sb06g001240.1 Sb0598s002020.1 Sb03g036410.1 Sb03g032290.1 Sb06g028230.1 Sb03g025200.2 Sb03g025200.1 Sb03g002780.1 Sb01g010390.1
GO:0005741	C	mitochondrial outer membrane	9	1793	53	26245	0.017	0.16	Sb08g001010.1 Sb03g044130.1 Sb07g023490.1 Sb02g022910.1 Sb02g038750.1 Sb05g002770.1 Sb01g043060.1 Sb01g043700.1 Sb03g026350.1
GO:0000272	P	polysaccharide catabolic process	18	1793	146	26245	0.018	0.29	Sb09g001210.1 Sb05g006880.1 Sb01g019850.1 Sb05g007100.1 Sb08g001540.1 Sb03g040060.1 Sb03g000480.1 Sb02g030990.1 Sb06g016510.1 Sb01g007560.1 Sb01g007560.2 Sb01g047500.1 Sb05g001900.1 Sb02g028770.1 Sb01g021920.1 Sb05g001900.2 Sb02g042100.1 Sb01g008860.1
GO:0007420	P	brain development	11	1793	73	26245	0.018	0.29	Sb02g024870.1 Sb01g039915.1 Sb03g027840.1 Sb01g015660.1 Sb0877s002010.1 Sb07g018430.1 Sb01g028740.2 Sb09g003430.1 Sb07g027060.1 Sb02g033960.2 Sb02g033960.1
GO:0006402	P	mRNA catabolic process	12	1793	83	26245	0.018	0.29	Sb06g021850.1 Sb03g043450.1 Sb04g038330.1 Sb02g017910.1 Sb02g017910.2 Sb02g034670.1 Sb08g000280.2 Sb08g000280.1 Sb01g046430.1 Sb06g029950.1 Sb01g028780.1 Sb04g029510.1
GO:0048580	P	regulation of post-embryonic development	33	1793	319	26245	0.018	0.29	Sb09g003820.1 Sb06g017490.1 Sb02g032810.1 Sb01g010070.1 Sb06g020750.1 Sb01g029220.1 Sb04g022830.1 Sb03g030740.1 Sb02g043000.1 Sb05g019540.1 Sb05g019540.2 Sb07g022990.1 Sb04g028550.1 Sb03g034850.1 Sb03g034850.2 Sb03g044230.2 Sb03g044230.1 Sb05g006860.1 Sb06g018510.1 Sb06g018510.2 Sb08g014320.1 Sb01g049020.1 Sb04g023680.1 Sb01g030570.1 Sb01g030570.2 Sb05g002580.1 Sb04g000500.1 Sb04g023680.2 Sb05g02…
GO:0016776	F	phosphotransferase activity, phosphate group as acceptor	7	1793	36	26245	0.018	0.3	Sb01g028830.1 Sb03g029120.1 Sb08g017600.1 Sb08g008360.1 Sb01g048360.1 Sb02g033710.1 Sb08g008400.1
GO:0005635	C	nuclear envelope	20	1793	168	26245	0.018	0.17	Sb03g028100.1 Sb09g004320.1 Sb04g026160.1 Sb09g004420.1 Sb07g022630.1 Sb04g026090.1 Sb03g028090.1 Sb03g009700.2 Sb03g036840.1 Sb01g011260.1 Sb04g017400.1 Sb07g004890.2 Sb07g004890.1 Sb02g013040.1 Sb09g006380.1 Sb03g009700.1 Sb04g002150.1 Sb04g007170.1 Sb07g026170.1 Sb03g006220.4
GO:0043122	P	regulation of I-kappaB kinaseNF-kappaB cascade	5	1793	20	26245	0.019	0.31	Sb07g026305.1 Sb09g006380.1 Sb09g006420.1 Sb03g040410.1 Sb03g030840.1
GO:0043123	P	positive regulation of I-kappaB kinaseNF-kappaB cascade	5	1793	20	26245	0.019	0.31	Sb07g026305.1 Sb09g006380.1 Sb09g006420.1 Sb03g040410.1 Sb03g030840.1
GO:0007586	P	digestion	5	1793	20	26245	0.019	0.31	Sb08g001010.1 Sb03g002780.1 Sb01g047850.1 Sb01g010390.1 Sb05g002770.1
GO:0031420	F	alkali metal ion binding	8	1793	45	26245	0.019	0.3	Sb01g028470.1 Sb02g042430.1 Sb08g002890.1 Sb08g002890.2 Sb01g038760.1 Sb06g032940.1 Sb02g044060.1 Sb05g002900.1
GO:0015662	F	ATPase activity, coupled to transmembrane movement of ions, phosphorylative mechanism	14	1793	104	26245	0.019	0.3	Sb02g006170.1 Sb01g011720.1 Sb07g007610.1 Sb01g048440.1 Sb08g001880.1 Sb04g035610.1 Sb06g027500.1 Sb04g036040.1 Sb03g046720.1 Sb06g027770.1 Sb06g031240.1 Sb03g025200.2 Sb03g025200.1 Sb01g038990.1
GO:0045202	C	synapse	10	1793	64	26245	0.019	0.19	Sb01g035130.1 Sb0598s002020.1 Sb03g036410.1 Sb03g032290.1 Sb01g046430.1 Sb01g030580.1 Sb03g025200.2 Sb03g025200.1 Sb01g023950.2 Sb01g023950.1
GO:0044255	P	cellular lipid metabolic process	89	1793	1030	26245	0.02	0.31	Sb03g029570.1 Sb01g000600.1 Sb03g009170.1 Sb03g037040.1 Sb04g006970.1 Sb01g005650.1 Sb04g001930.1 Sb08g001870.1 Sb06g017700.1 Sb02g039240.1 Sb01g039910.1 Sb01g028980.1 Sb05g013160.1 Sb04g036240.1 Sb03g035280.1 Sb01g003880.1 Sb08g001010.1 Sb08g001880.1 Sb03g042840.1 Sb04g010370.1 Sb04g037280.1 Sb04g037280.2 Sb02g020260.1 Sb01g005670.1 Sb02g025220.1 Sb04g001550.1 Sb06g028160.1 Sb06g032320.1 Sb01g02…
GO:0001701	P	in utero embryonic development	9	1793	55	26245	0.02	0.32	Sb01g005570.1 Sb01g005570.2 Sb06g020890.2 Sb06g020890.1 Sb09g003450.1 Sb09g003430.1 Sb02g022770.1 Sb03g003510.1 Sb02g003870.1
GO:0016879	F	ligase activity, forming carbon-nitrogen bonds	51	1793	542	26245	0.02	0.31	Sb03g044480.1 Sb03g030010.2 Sb05g022230.1 Sb05g022230.3 Sb06g023430.1 Sb06g031460.1 Sb06g014420.1 Sb06g031460.2 Sb01g030580.1 Sb02g002970.1 Sb04g028690.2 Sb04g028690.3 Sb04g028690.1 Sb04g028690.4 Sb04g037610.1 Sb07g005440.1 Sb01g037440.1 Sb01g037440.2 Sb01g005570.2 Sb09g002225.1 Sb06g025730.2 Sb04g037810.1 Sb09g004190.1 Sb06g032120.1 Sb02g026140.1 Sb02g032190.1 Sb03g038120.1 Sb01g039740.1 Sb08g01…
GO:0052018	P	modulation by symbiont of RNA levels in host	7	1793	37	26245	0.021	0.33	Sb06g022180.1 Sb06g022190.1 Sb06g022190.2 Sb06g022200.1 Sb07g006150.1 Sb01g046430.1 Sb03g022880.1
GO:0052249	P	modulation of RNA levels in other organism during symbiotic interaction	7	1793	37	26245	0.021	0.33	Sb06g022180.1 Sb06g022190.1 Sb06g022190.2 Sb06g022200.1 Sb07g006150.1 Sb01g046430.1 Sb03g022880.1
GO:0009616	P	virus induced gene silencing	7	1793	37	26245	0.021	0.33	Sb06g022180.1 Sb06g022190.1 Sb06g022190.2 Sb06g022200.1 Sb07g006150.1 Sb01g046430.1 Sb03g022880.1
GO:0006928	P	cellular component movement	19	1793	160	26245	0.021	0.33	Sb08g001340.1 Sb05g025180.1 Sb04g014390.1 Sb01g007580.1 Sb02g041180.1 Sb01g001060.1 Sb0877s002010.1 Sb01g019930.1 Sb01g032280.1 Sb01g032280.2 Sb07g025000.1 Sb03g009170.1 Sb01g007580.2 Sb01g007580.3 Sb01g036250.1 Sb01g039915.1 Sb04g009820.1 Sb01g007580.4 Sb01g007580.5
GO:0016854	F	racemase and epimerase activity	11	1793	75	26245	0.021	0.33	Sb01g045920.1 Sb01g035380.1 Sb06g031360.1 Sb01g045920.3 Sb04g010370.1 Sb02g002660.1 Sb01g045920.2 Sb02g029250.1 Sb03g013790.1 Sb03g013790.2 Sb03g013790.3
GO:0042303	P	molting cycle	15	1793	117	26245	0.022	0.34	Sb01g033520.1 Sb04g038330.1 Sb01g032980.1 Sb01g032950.1 Sb01g048450.1 Sb08g001880.1 Sb01g032990.1 Sb01g048450.3 Sb08g004270.1 Sb07g018430.1 Sb01g015660.1 Sb01g032970.1 Sb01g032960.1 Sb09g003450.1 Sb01g048450.2
GO:0051607	P	defense response to virus	12	1793	86	26245	0.022	0.35	Sb01g035130.1 Sb01g001060.1 Sb0598s002020.1 Sb06g022180.1 Sb02g024760.1 Sb06g022190.1 Sb01g046430.1 Sb06g022190.2 Sb06g022200.1 Sb07g006150.1 Sb03g022880.1 Sb06g012520.1
GO:0016125	P	sterol metabolic process	12	1793	86	26245	0.022	0.35	Sb01g033520.1 Sb01g032980.1 Sb01g032950.1 Sb01g048450.1 Sb01g032990.1 Sb01g047930.1 Sb01g048450.2 Sb04g017400.1 Sb01g048450.3 Sb01g032970.1 Sb01g032960.1 Sb02g028630.1
GO:0004888	F	transmembrane receptor activity	19	1793	161	26245	0.022	0.34	Sb02g006170.1 Sb03g044230.2 Sb03g044230.1 Sb02g039270.1 Sb05g021030.1 Sb04g028550.1 Sb01g010070.1 Sb01g029790.1 Sb09g004020.1 Sb01g002230.1 Sb06g027500.1 Sb02g039260.2 Sb03g040410.1 Sb05g027730.1 Sb01g047430.1 Sb06g002080.1 Sb03g025200.2 Sb03g025200.1 Sb03g037580.1
GO:0033293	F	monocarboxylic acid binding	6	1793	29	26245	0.022	0.35	Sb01g041320.1 Sb02g005200.1 Sb07g004260.1 Sb08g020810.1 Sb08g016820.1 Sb04g037050.1
GO:0005758	C	mitochondrial intermembrane space	6	1793	29	26245	0.022	0.21	Sb02g024870.1 Sb03g029120.1 Sb08g008360.1 Sb08g018820.1 Sb01g043060.1 Sb08g008400.1
GO:0048870	P	cell motility	14	1793	107	26245	0.023	0.35	Sb08g001340.1 Sb04g014390.1 Sb02g041180.1 Sb01g001060.1 Sb0877s002010.1 Sb04g009820.1 Sb03g009170.1 Sb01g007580.2 Sb01g007580.3 Sb01g007580.1 Sb01g039915.1 Sb01g019930.1 Sb01g007580.4 Sb01g007580.5
GO:0034599	P	cellular response to oxidative stress	8	1793	47	26245	0.023	0.36	Sb05g001000.1 Sb07g024320.1 Sb04g001130.1 Sb01g038760.1 Sb08g000990.1 Sb02g044060.1 Sb0246s002010.1 Sb05g001010.1
GO:0065008	P	regulation of biological quality	134	1793	1637	26245	0.023	0.36	Sb03g030950.1 Sb09g004370.1 Sb09g004420.1 Sb01g034480.1 Sb06g030400.1 Sb03g009170.1 Sb07g022990.1 Sb01g048190.1 Sb01g035130.1 Sb01g028750.1 Sb02g033120.1 Sb02g029780.1 Sb08g001870.1 Sb01g011020.1 Sb02g035000.2 Sb02g035000.1 Sb03g034850.1 Sb03g034850.2 Sb03g006090.1 Sb02g006330.1 Sb01g005280.1 Sb07g025000.1 Sb07g028270.1 Sb05g006150.2 Sb05g006150.1 Sb08g016310.1 Sb02g019110.1 Sb06g022190.1 Sb01g04…
GO:0010267	P	production of ta-siRNAs involved in RNA interference	7	1793	38	26245	0.023	0.36	Sb07g026820.1 Sb06g022190.1 Sb06g022190.2 Sb06g022200.1 Sb07g006150.1 Sb06g022180.1 Sb03g022880.1
GO:0000082	P	G1S transition of mitotic cell cycle	7	1793	38	26245	0.023	0.36	Sb09g003820.1 Sb09g001110.1 Sb06g010020.1 Sb02g025360.1 Sb05g020280.1 Sb02g023580.1 Sb06g011641.1
GO:0004872	F	receptor activity	31	1793	301	26245	0.023	0.35	Sb01g010070.1 Sb04g028550.1 Sb01g029790.1 Sb05g027730.1 Sb02g039270.1 Sb01g010930.1 Sb07g024960.1 Sb09g007240.1 Sb09g004020.1 Sb06g027500.1 Sb03g040410.1 Sb01g026350.1 Sb06g002080.1 Sb03g044230.2 Sb03g044230.1 Sb02g039260.2 Sb06g018510.1 Sb06g018510.2 Sb03g037580.1 Sb01g050330.1 Sb02g006170.1 Sb04g023680.1 Sb04g023680.2 Sb05g021030.1 Sb01g002230.1 Sb01g041330.1 Sb01g047430.1 Sb03g025200.2 Sb03g02…
GO:0042277	F	peptide binding	11	1793	76	26245	0.023	0.35	Sb06g022060.1 Sb04g001740.1 Sb02g034490.2 Sb02g034490.1 Sb07g024960.1 Sb02g034490.3 Sb01g041330.1 Sb03g036030.1 Sb06g029010.1 Sb04g021380.1 Sb01g026350.1
GO:0004565	F	beta-galactosidase activity	5	1793	21	26245	0.023	0.35	Sb07g006936.1 Sb03g041450.1 Sb01g040750.1 Sb07g006925.1 Sb07g006945.1
GO:0015405	F	P-P-bond-hydrolysis-driven transmembrane transporter activity	36	1793	362	26245	0.023	0.35	Sb02g038750.1 Sb01g042360.1 Sb01g043020.1 Sb07g023490.1 Sb01g043020.3 Sb01g043020.2 Sb06g027500.1 Sb03g046720.1 Sb06g002080.1 Sb09g001310.1 Sb01g038990.1 Sb03g026990.1 Sb03g044130.1 Sb07g023320.1 Sb04g035610.1 Sb03g007760.1 Sb04g036040.1 Sb06g027770.1 Sb08g018820.1 Sb06g031240.1 Sb02g011160.2 Sb02g011160.1 Sb02g006170.1 Sb01g011720.1 Sb07g007610.1 Sb01g048440.1 Sb08g001880.1 Sb01g007710.1 Sb01g04…
GO:0009341	C	beta-galactosidase complex	5	1793	21	26245	0.023	0.22	Sb07g006936.1 Sb03g041450.1 Sb01g040750.1 Sb07g006925.1 Sb07g006945.1
GO:0031301	C	integral to organelle membrane	13	1793	97	26245	0.023	0.22	Sb02g005080.1 Sb06g023730.1 Sb09g006380.1 Sb04g017400.1 Sb02g013040.1 Sb01g038990.1 Sb06g027810.1 Sb01g000990.1 Sb03g025200.2 Sb03g025200.1 Sb02g029680.1 Sb02g021030.1 Sb08g003370.1
GO:0009909	P	regulation of flower development	24	1793	220	26245	0.024	0.37	Sb09g003820.1 Sb06g017490.1 Sb02g032810.1 Sb06g020750.1 Sb04g022830.1 Sb03g030740.1 Sb05g019540.1 Sb05g019540.2 Sb07g022990.1 Sb03g034850.1 Sb03g034850.2 Sb05g006860.1 Sb06g018510.1 Sb06g018510.2 Sb08g014320.1 Sb01g049020.1 Sb04g023680.1 Sb01g030570.1 Sb01g030570.2 Sb05g002580.1 Sb04g000500.1 Sb04g023680.2 Sb05g021030.1 Sb03g044630.1
GO:0005488	F	binding	1266	1793	17935	26245	0.024	0.36	Sb03g042500.1 Sb04g030950.1 Sb04g030950.2 Sb02g034490.3 Sb03g028600.1 Sb02g034490.1 Sb03g046390.1 Sb08g005080.1 Sb06g014420.1 Sb02g003030.1 Sb04g028680.1 Sb04g023180.1 Sb07g028530.1 Sb02g030870.1 Sb07g028940.1 Sb02g033960.2 Sb08g002680.1 Sb02g033960.1 Sb03g041450.1 Sb09g001110.1 Sb01g048570.1 Sb04g001740.1 Sb01g028750.1 Sb03g040410.1 Sb05g019540.2 Sb01g006310.1 Sb02g036050.1 Sb04g001930.1 Sb04g02…
GO:0035282	P	segmentation	10	1793	67	26245	0.025	0.38	Sb02g037690.1 Sb01g046840.1 Sb01g019610.1 Sb01g019610.2 Sb01g046430.1 Sb01g007580.2 Sb01g007580.3 Sb01g007580.1 Sb01g007580.4 Sb01g007580.5
GO:0009756	P	carbohydrate mediated signaling	10	1793	67	26245	0.025	0.38	Sb06g018220.2 Sb03g001440.1 Sb06g018220.1 Sb02g026570.1 Sb02g004360.1 Sb01g011025.1 Sb01g011020.1 Sb02g036270.1 Sb01g003880.1 Sb03g040510.1
GO:0048827	P	phyllome development	38	1793	389	26245	0.025	0.39	Sb04g008580.1 Sb03g034880.1 Sb03g036560.1 Sb09g004420.1 Sb07g001670.1 Sb01g036590.1 Sb02g028020.1 Sb06g011641.1 Sb08g001340.1 Sb04g029080.1 Sb09g001110.1 Sb02g043270.1 Sb01g011960.1 Sb02g003490.1 Sb06g010020.1 Sb06g000660.1 Sb01g003290.2 Sb01g003290.1 Sb06g019010.1 Sb07g006150.1 Sb03g030800.1 Sb02g043840.1 Sb01g003670.1 Sb04g031290.1 Sb04g029080.2 Sb07g001620.1 Sb05g020280.1 Sb03g007200.1 Sb01g02…
GO:0042723	P	thiamin and derivative metabolic process	6	1793	30	26245	0.025	0.39	Sb02g040060.1 Sb02g042560.1 Sb01g045920.2 Sb01g045920.3 Sb01g045920.1 Sb03g025520.1
GO:0001522	P	pseudouridine synthesis	6	1793	30	26245	0.025	0.39	Sb02g040540.1 Sb09g000890.1 Sb09g000890.2 Sb04g026200.1 Sb03g009870.1 Sb06g029530.1
GO:0004364	F	glutathione transferase activity	13	1793	98	26245	0.025	0.37	Sb06g022060.1 Sb01g006000.1 Sb01g030870.1 Sb01g030880.1 Sb02g022210.1 Sb01g010540.1 Sb01g013590.1 Sb01g005990.1 Sb01g010550.1 Sb02g038130.1 Sb01g047970.1 Sb02g003090.1 Sb01g048000.1
GO:0031970	C	organelle envelope lumen	6	1793	30	26245	0.025	0.24	Sb02g024870.1 Sb03g029120.1 Sb08g008360.1 Sb08g018820.1 Sb01g043060.1 Sb08g008400.1
GO:0044456	C	synapse part	8	1793	48	26245	0.025	0.24	Sb01g035130.1 Sb0598s002020.1 Sb03g036410.1 Sb03g032290.1 Sb03g025200.2 Sb03g025200.1 Sb01g023950.2 Sb01g023950.1
GO:0009642	P	response to light intensity	19	1793	164	26245	0.026	0.39	Sb05g020400.1 Sb02g022090.1 Sb03g026070.1 Sb01g021490.1 Sb01g003270.1 Sb03g028420.1 Sb01g001660.1 Sb02g002950.1 Sb01g013380.1 Sb03g001170.1 Sb01g001660.2 Sb02g008820.1 Sb03g026510.1 Sb01g001660.3 Sb03g039630.1 Sb04g035393.1 Sb02g043450.1 Sb01g039890.1 Sb01g037090.1
GO:0044003	P	modification by symbiont of host morphology or physiology	7	1793	39	26245	0.026	0.4	Sb06g022180.1 Sb06g022190.1 Sb06g022190.2 Sb06g022200.1 Sb07g006150.1 Sb01g046430.1 Sb03g022880.1
GO:0051817	P	modification of morphology or physiology of other organism during symbiotic interaction	7	1793	39	26245	0.026	0.4	Sb06g022180.1 Sb06g022190.1 Sb06g022190.2 Sb06g022200.1 Sb07g006150.1 Sb01g046430.1 Sb03g022880.1
GO:0006510	P	ATP-dependent proteolysis	9	1793	58	26245	0.026	0.4	Sb04g026920.1 Sb04g026880.1 Sb02g012040.1 Sb08g007750.1 Sb08g007750.2 Sb01g033750.1 Sb04g007170.1 Sb01g041800.1 Sb02g043840.1
GO:0000155	F	two-component sensor activity	5	1793	22	26245	0.026	0.39	Sb04g028550.1 Sb03g044230.2 Sb03g044230.1 Sb01g010930.1 Sb01g010070.1
GO:0016780	F	phosphotransferase activity, for other substituted phosphate groups	5	1793	22	26245	0.026	0.39	Sb03g006220.2 Sb03g006220.3 Sb03g006220.1 Sb04g001550.1 Sb03g006220.4
GO:0048193	P	Golgi vesicle transport	23	1793	211	26245	0.027	0.41	Sb05g004663.1 Sb01g046840.1 Sb04g031020.4 Sb04g031020.3 Sb04g031020.2 Sb04g031020.1 Sb04g033160.1 Sb07g008560.1 Sb06g028230.1 Sb01g010390.1 Sb03g025350.1 Sb02g005080.1 Sb03g002780.1 Sb05g004666.1 Sb02g031420.1 Sb07g018430.1 Sb02g033040.1 Sb04g009820.1 Sb05g004670.1 Sb06g032040.1 Sb06g001240.1 Sb01g015660.1 Sb04g024320.1
GO:0009644	P	response to high light intensity	15	1793	121	26245	0.028	0.42	Sb02g022090.1 Sb03g026070.1 Sb01g021490.1 Sb02g008820.1 Sb02g002950.1 Sb01g001660.1 Sb03g001170.1 Sb01g001660.2 Sb03g028420.1 Sb01g001660.3 Sb03g039630.1 Sb04g035393.1 Sb02g043450.1 Sb01g039890.1 Sb01g037090.1
GO:0034504	P	protein localization in nucleus	12	1793	89	26245	0.028	0.42	Sb09g004320.1 Sb04g026160.1 Sb03g009700.1 Sb03g009700.2 Sb04g026090.1 Sb07g026170.1 Sb07g004890.2 Sb07g004890.1 Sb04g036970.1 Sb01g019770.1 Sb01g003670.1 Sb01g030580.1
GO:0006399	P	tRNA metabolic process	25	1793	235	26245	0.028	0.42	Sb03g001240.1 Sb03g001240.3 Sb03g001240.2 Sb01g001060.1 Sb01g047560.1 Sb04g029070.1 Sb01g045920.1 Sb03g009870.1 Sb01g043330.1 Sb07g025100.1 Sb08g017220.1 Sb01g019490.1 Sb09g000890.1 Sb09g000890.2 Sb09g004730.1 Sb09g004730.2 Sb01g029470.1 Sb02g040540.1 Sb01g010060.1 Sb07g025840.1 Sb01g039570.1 Sb01g012680.1 Sb03g025200.2 Sb03g025200.1 Sb02g019450.1
GO:0019932	P	second-messenger-mediated signaling	13	1793	100	26245	0.028	0.43	Sb08g005200.1 Sb01g037010.1 Sb04g011330.1 Sb01g028750.1 Sb03g037630.1 Sb08g003930.1 Sb08g020710.1 Sb01g049250.1 Sb03g026940.1 Sb03g040410.1 Sb03g026940.2 Sb08g005190.1 Sb02g025440.1
GO:0031406	F	carboxylic acid binding	19	1793	166	26245	0.028	0.41	Sb07g004260.1 Sb02g026280.1 Sb01g041320.1 Sb08g016820.1 Sb02g005200.1 Sb01g043660.2 Sb01g022150.1 Sb02g029470.1 Sb01g015770.1 Sb04g034520.1 Sb08g005210.1 Sb07g024860.1 Sb01g018200.1 Sb08g020810.1 Sb04g037050.1 Sb04g004720.1 Sb06g030920.1 Sb01g000610.1 Sb02g019450.1
GO:0044428	C	nuclear part	134	1793	1650	26245	0.028	0.26	Sb01g028795.1 Sb01g000600.1 Sb09g004420.1 Sb06g031960.1 Sb03g027820.1 Sb06g014420.1 Sb07g004890.1 Sb04g026200.1 Sb01g042260.1 Sb03g010990.1 Sb01g042260.3 Sb06g011641.1 Sb03g043450.1 Sb03g039000.1 Sb06g010020.1 Sb09g002225.1 Sb06g029950.1 Sb02g025360.1 Sb02g024730.1 Sb0013s009090.1 Sb01g044870.1 Sb07g025000.1 Sb04g000330.1 Sb07g027060.1 Sb07g004890.2 Sb05g021030.1 Sb06g022190.1 Sb06g022190.2 Sb04g…
GO:0000956	P	nuclear-transcribed mRNA catabolic process	9	1793	59	26245	0.029	0.43	Sb06g021850.1 Sb03g043450.1 Sb04g038330.1 Sb02g017910.1 Sb02g017910.2 Sb02g034670.1 Sb01g046430.1 Sb01g028780.1 Sb04g029510.1
GO:0008298	P	intracellular mRNA localization	6	1793	31	26245	0.029	0.43	Sb02g037690.1 Sb01g046840.1 Sb03g025580.1 Sb01g019610.1 Sb01g019610.2 Sb01g046430.1
GO:0016798	F	hydrolase activity, acting on glycosyl bonds	54	1793	595	26245	0.029	0.43	Sb05g006880.1 Sb07g006936.1 Sb06g016510.1 Sb05g019600.1 Sb05g023710.1 Sb05g023690.1 Sb07g009410.1 Sb05g020400.1 Sb03g041450.1 Sb01g019850.1 Sb01g040750.1 Sb07g028890.1 Sb03g000480.1 Sb01g042750.1 Sb09g001210.1 Sb06g032800.1 Sb09g004550.1 Sb01g047500.1 Sb03g004540.1 Sb02g035490.1 Sb02g035460.1 Sb05g001900.2 Sb02g035460.3 Sb02g035460.2 Sb02g035460.4 Sb07g006945.1 Sb02g035480.1 Sb04g006850.1 Sb04g02…
GO:0000786	C	nucleosome	12	1793	90	26245	0.03	0.27	Sb02g035640.1 Sb02g025440.1 Sb06g026070.1 Sb02g037720.1 Sb02g004730.1 Sb01g049250.1 Sb02g024290.1 Sb03g032530.1 Sb01g005010.1 Sb02g041800.1 Sb03g007700.1 Sb07g022370.1
GO:0009941	C	chloroplast envelope	19	1793	167	26245	0.03	0.27	Sb02g020260.1 Sb01g027840.1 Sb01g029790.1 Sb01g039910.1 Sb03g038220.1 Sb08g021610.1 Sb01g045330.1 Sb08g007750.1 Sb01g002230.1 Sb09g004020.1 Sb01g041460.3 Sb01g041460.2 Sb01g041460.1 Sb04g036240.1 Sb08g007750.2 Sb01g037380.1 Sb01g000990.1 Sb02g029680.1 Sb06g027770.1
GO:0015711	P	organic anion transport	8	1793	50	26245	0.031	0.46	Sb03g029420.1 Sb01g047080.7 Sb01g047080.6 Sb01g047080.5 Sb01g047080.4 Sb01g047080.3 Sb01g047080.2 Sb01g047080.1
GO:0046483	P	heterocycle metabolic process	65	1793	739	26245	0.031	0.47	Sb02g020260.1 Sb07g001320.2 Sb07g001320.1 Sb03g039820.2 Sb01g037480.1 Sb01g037480.2 Sb03g039820.1 Sb04g028550.1 Sb08g008360.1 Sb08g007750.1 Sb08g007750.2 Sb01g031520.1 Sb02g043940.1 Sb01g031520.2 Sb01g045920.2 Sb04g026360.1 Sb01g045920.1 Sb01g029060.1 Sb04g028050.1 Sb03g029120.1 Sb08g003300.1 Sb05g024740.1 Sb08g021610.1 Sb06g033030.1 Sb04g030760.1 Sb01g010070.1 Sb06g030400.1 Sb01g022150.1 Sb04g02…
GO:0006779	P	porphyrin biosynthetic process	10	1793	70	26245	0.031	0.47	Sb02g020260.1 Sb08g003300.1 Sb06g033030.1 Sb08g007750.1 Sb08g007750.2 Sb04g022900.1 Sb04g004640.1 Sb04g004630.1 Sb04g026360.1 Sb04g028050.1
GO:0006073	P	cellular glucan metabolic process	26	1793	250	26245	0.031	0.47	Sb05g020400.1 Sb03g034880.1 Sb03g040060.1 Sb04g031050.1 Sb01g010280.1 Sb03g006060.1 Sb07g009410.1 Sb01g019850.1 Sb08g017750.1 Sb03g000480.1 Sb01g042750.1 Sb02g029780.1 Sb02g035980.1 Sb01g047500.1 Sb02g002660.1 Sb03g030800.1 Sb02g042100.1 Sb02g006330.1 Sb01g035380.1 Sb03g034680.1 Sb03g040100.1 Sb01g008860.1 Sb02g032250.1 Sb06g031590.1 Sb01g007560.1 Sb01g007560.2
GO:0005615	C	extracellular space	19	1793	168	26245	0.031	0.28	Sb02g025920.1 Sb02g006330.1 Sb03g005370.1 Sb02g032870.1 Sb03g043710.1 Sb04g026900.1 Sb01g001060.1 Sb04g035710.1 Sb03g037600.1 Sb01g007710.1 Sb06g032800.1 Sb01g036830.1 Sb03g002780.1 Sb03g025200.2 Sb03g025200.1 Sb09g000350.1 Sb02g041180.1 Sb01g010390.1 Sb03g005360.1
GO:0051707	P	response to other organism	104	1793	1255	26245	0.032	0.48	Sb06g016510.1 Sb06g014420.1 Sb07g028940.1 Sb03g037580.1 Sb01g035130.1 Sb02g033120.1 Sb02g024760.1 Sb01g011020.1 Sb01g012710.1 Sb02g024870.1 Sb09g002640.1 Sb02g004310.1 Sb01g000990.1 Sb03g009940.1 Sb07g028270.1 Sb02g035640.1 Sb04g003480.1 Sb08g005410.1 Sb01g041140.1 Sb01g017050.1 Sb06g022190.1 Sb02g028050.1 Sb08g007180.1 Sb04g022410.1 Sb02g022290.1 Sb04g038550.1 Sb04g006970.1 Sb02g028020.1 Sb05g00…
GO:0042548	P	regulation of photosynthesis, light reaction	6	1793	32	26245	0.032	0.48	Sb02g022090.1 Sb01g039910.1 Sb03g026070.1 Sb03g039630.1 Sb02g027900.1 Sb01g039890.1
GO:0043021	F	ribonucleoprotein binding	7	1793	41	26245	0.032	0.46	Sb03g046390.1 Sb07g022630.1 Sb02g040540.1 Sb02g022770.1 Sb03g036030.1 Sb01g045090.1 Sb01g050330.1
GO:0016684	F	oxidoreductase activity, acting on peroxide as acceptor	25	1793	239	26245	0.032	0.46	Sb03g030950.1 Sb04g027590.1 Sb06g024920.1 Sb01g038760.1 Sb01g010550.1 Sb06g027520.2 Sb06g027520.1 Sb0246s002010.1 Sb03g014430.1 Sb07g024880.1 Sb04g004250.1 Sb01g028610.1 Sb01g034870.1 Sb01g034870.2 Sb01g047970.1 Sb05g001010.1 Sb01g028640.1 Sb07g001280.1 Sb08g000990.1 Sb02g044060.1 Sb08g016820.1 Sb05g001000.1 Sb04g001130.1 Sb02g037840.1 Sb01g010540.1
GO:0004601	F	peroxidase activity	25	1793	239	26245	0.032	0.46	Sb03g030950.1 Sb04g027590.1 Sb06g024920.1 Sb01g038760.1 Sb01g010550.1 Sb06g027520.2 Sb06g027520.1 Sb0246s002010.1 Sb03g014430.1 Sb07g024880.1 Sb04g004250.1 Sb01g028610.1 Sb01g034870.1 Sb01g034870.2 Sb01g047970.1 Sb05g001010.1 Sb01g028640.1 Sb07g001280.1 Sb08g000990.1 Sb02g044060.1 Sb08g016820.1 Sb05g001000.1 Sb04g001130.1 Sb02g037840.1 Sb01g010540.1
GO:0000152	C	nuclear ubiquitin ligase complex	6	1793	32	26245	0.032	0.29	Sb01g038560.2 Sb01g038560.3 Sb01g038560.1 Sb01g040110.1 Sb06g014420.1 Sb04g032980.1
GO:0042398	P	cellular amino acid derivative biosynthetic process	43	1793	460	26245	0.033	0.49	Sb08g001880.1 Sb01g037480.1 Sb01g037480.2 Sb05g020190.1 Sb06g029630.1 Sb06g028160.1 Sb01g001360.1 Sb01g034890.1 Sb05g020230.1 Sb05g020150.1 Sb05g005150.1 Sb06g029540.2 Sb02g026280.1 Sb07g021330.1 Sb05g020210.1 Sb06g029540.1 Sb05g020180.1 Sb06g029600.1 Sb06g021640.1 Sb03g001200.1 Sb0605s002010.1 Sb06g029580.1 Sb06g029570.1 Sb06g029550.1 Sb06g021540.1 Sb05g020220.1 Sb02g004360.1 Sb05g020160.1 Sb01g…
GO:0031227	C	intrinsic to endoplasmic reticulum membrane	8	1793	51	26245	0.033	0.3	Sb02g005080.1 Sb06g001960.1 Sb02g004300.1 Sb09g006380.1 Sb04g017400.1 Sb02g004310.1 Sb01g038990.1 Sb08g003370.1
GO:0031668	P	cellular response to extracellular stimulus	17	1793	147	26245	0.034	0.5	Sb06g022060.1 Sb02g005080.1 Sb01g000600.1 Sb01g005280.1 Sb04g001130.1 Sb02g003090.1 Sb07g021330.1 Sb06g014420.1 Sb07g005440.1 Sb04g036240.1 Sb01g033750.1 Sb02g032250.1 Sb04g001330.1 Sb01g006960.1 Sb01g039915.1 Sb01g013590.1 Sb01g039910.1
GO:0044042	P	glucan metabolic process	27	1793	264	26245	0.034	0.51	Sb05g020400.1 Sb03g034880.1 Sb03g040060.1 Sb04g031050.1 Sb01g010280.1 Sb03g006060.1 Sb07g009410.1 Sb01g019850.1 Sb08g017750.1 Sb03g000480.1 Sb01g042750.1 Sb02g029780.1 Sb02g035980.1 Sb01g047500.1 Sb02g002660.1 Sb03g030800.1 Sb02g042100.1 Sb02g006330.1 Sb01g035380.1 Sb03g034680.1 Sb03g040100.1 Sb01g008860.1 Sb02g032250.1 Sb06g031590.1 Sb02g030990.1 Sb01g007560.1 Sb01g007560.2
GO:0048467	P	gynoecium development	16	1793	136	26245	0.034	0.51	Sb06g017490.1 Sb03g044630.1 Sb04g003480.1 Sb05g019540.1 Sb05g019540.2 Sb01g010060.1 Sb03g022880.1 Sb04g022830.1 Sb06g019010.1 Sb03g030740.1 Sb08g014320.1 Sb07g006150.1 Sb01g043330.1 Sb03g034850.1 Sb03g034850.2 Sb01g039570.1
GO:0009867	P	jasmonic acid mediated signaling pathway	13	1793	103	26245	0.034	0.51	Sb09g003820.1 Sb01g036180.1 Sb04g003480.1 Sb07g021330.1 Sb02g003700.1 Sb01g040110.1 Sb02g043030.1 Sb08g005080.1 Sb03g034680.1 Sb06g014420.1 Sb06g013835.1 Sb06g024355.1 Sb04g006970.1
GO:0044451	C	nucleoplasm part	44	1793	474	26245	0.034	0.3	Sb07g002820.1 Sb01g004040.1 Sb01g028795.1 Sb06g031960.1 Sb01g030580.1 Sb04g026200.1 Sb03g010990.1 Sb03g009870.1 Sb02g003320.1 Sb06g011641.1 Sb01g011220.1 Sb01g011220.2 Sb01g011220.3 Sb02g022640.1 Sb03g039000.1 Sb03g039720.1 Sb06g010020.1 Sb03g046480.1 Sb03g044680.2 Sb07g014940.1 Sb03g044680.1 Sb02g031020.1 Sb08g001130.1 Sb02g025360.1 Sb02g024730.1 Sb02g040540.1 Sb06g022180.1 Sb02g023580.1 Sb09g00…
GO:0018202	P	peptidyl-histidine modification	5	1793	24	26245	0.035	0.52	Sb04g028550.1 Sb03g044230.2 Sb03g044230.1 Sb01g010930.1 Sb01g010070.1
GO:0051701	P	interaction with host	7	1793	42	26245	0.035	0.52	Sb06g022180.1 Sb06g022190.1 Sb06g022190.2 Sb06g022200.1 Sb07g006150.1 Sb01g046430.1 Sb03g022880.1
GO:0030447	P	filamentous growth	7	1793	42	26245	0.035	0.52	Sb06g019800.1 Sb04g024500.1 Sb03g039230.2 Sb03g006220.2 Sb03g006220.3 Sb03g039230.1 Sb03g006220.1
GO:0010627	P	regulation of protein kinase cascade	7	1793	42	26245	0.035	0.52	Sb09g006380.1 Sb04g035710.1 Sb03g030840.1 Sb03g040410.1 Sb09g006420.1 Sb07g026305.1 Sb08g003370.1
GO:0007281	P	germ cell development	12	1793	93	26245	0.036	0.53	Sb01g005570.1 Sb02g037690.1 Sb01g005570.2 Sb01g046840.1 Sb03g025580.1 Sb06g029650.1 Sb01g019610.1 Sb04g035610.1 Sb01g019610.2 Sb01g046430.1 Sb03g003510.1 Sb02g003870.1
GO:0010109	P	regulation of photosynthesis	6	1793	33	26245	0.036	0.53	Sb02g022090.1 Sb01g039910.1 Sb03g026070.1 Sb03g039630.1 Sb02g027900.1 Sb01g039890.1
GO:0009723	P	response to ethylene stimulus	33	1793	339	26245	0.036	0.53	Sb03g027120.1 Sb08g018240.1 Sb01g028870.1 Sb01g004970.1 Sb04g003480.1 Sb01g042400.1 Sb04g006970.1 Sb06g002150.1 Sb02g007030.2 Sb01g046460.1 Sb01g003310.1 Sb01g010930.1 Sb06g002170.1 Sb07g014940.1 Sb01g011020.1 Sb03g032530.1 Sb08g001800.1 Sb03g001440.1 Sb06g002160.1 Sb07g003870.1 Sb02g007030.1 Sb06g005410.1 Sb03g034680.1 Sb06g002140.1 Sb05g021820.1 Sb02g043350.1 Sb07g006200.1 Sb01g040180.2 Sb01g04…
GO:0042594	P	response to starvation	20	1793	183	26245	0.036	0.53	Sb06g022060.1 Sb02g005080.1 Sb05g019600.1 Sb09g001660.1 Sb01g000600.1 Sb01g005280.1 Sb04g001130.1 Sb07g021330.1 Sb03g044990.1 Sb01g042750.1 Sb07g005440.1 Sb04g036240.1 Sb03g036750.1 Sb03g009170.1 Sb02g032250.1 Sb04g001330.1 Sb02g043840.1 Sb01g039915.1 Sb03g027840.1 Sb01g039910.1
GO:0015995	P	chlorophyll biosynthetic process	8	1793	52	26245	0.036	0.53	Sb02g020260.1 Sb08g003300.1 Sb06g033030.1 Sb08g007750.1 Sb08g007750.2 Sb04g004640.1 Sb04g004630.1 Sb04g028050.1
GO:0019438	P	aromatic compound biosynthetic process	42	1793	452	26245	0.037	0.54	Sb08g001880.1 Sb05g005150.1 Sb05g020190.1 Sb06g029630.1 Sb01g045920.2 Sb04g026360.1 Sb01g045920.1 Sb01g034890.1 Sb05g020230.1 Sb05g020150.1 Sb05g020170.1 Sb06g029540.2 Sb07g021330.1 Sb05g020210.1 Sb07g003860.1 Sb05g020180.1 Sb06g029600.1 Sb06g021640.1 Sb0605s002010.1 Sb06g029580.1 Sb06g029570.1 Sb02g026140.1 Sb02g040060.1 Sb06g029550.1 Sb06g028160.1 Sb05g020220.1 Sb05g020160.1 Sb01g003330.1 Sb02g…
GO:0008378	F	galactosyltransferase activity	9	1793	62	26245	0.037	0.52	Sb01g039910.1 Sb01g004630.1 Sb07g001590.1 Sb04g036240.1 Sb02g043450.1 Sb03g025200.2 Sb03g025200.1 Sb03g004540.1 Sb01g037090.1
GO:0005795	C	Golgi stack	9	1793	62	26245	0.037	0.33	Sb05g004670.1 Sb07g008560.1 Sb06g031590.1 Sb01g035380.1 Sb04g031020.4 Sb04g031020.3 Sb04g031020.2 Sb04g031020.1 Sb02g002660.1
GO:0006403	P	RNA localization	12	1793	94	26245	0.038	0.56	Sb02g037690.1 Sb02g028170.1 Sb01g046840.1 Sb03g025580.1 Sb01g019610.1 Sb01g019610.2 Sb03g027820.1 Sb07g004890.2 Sb07g004890.1 Sb01g046430.1 Sb03g025200.2 Sb03g025200.1
GO:0048869	P	cellular developmental process	132	1793	1644	26245	0.038	0.56	Sb01g046840.1 Sb05g014880.1 Sb09g004420.1 Sb01g034480.1 Sb03g006060.1 Sb03g009170.1 Sb01g036250.1 Sb01g048190.1 Sb06g011641.1 Sb09g001110.1 Sb05g019540.1 Sb06g010020.1 Sb05g019540.2 Sb02g029780.1 Sb01g011020.1 Sb03g034850.1 Sb03g034850.2 Sb02g006330.1 Sb06g029650.1 Sb01g035380.1 Sb01g044870.1 Sb07g025000.1 Sb05g027730.1 Sb01g050330.1 Sb08g016310.1 Sb01g050560.1 Sb02g019110.1 Sb01g041330.1 Sb04g00…
GO:0002252	P	immune effector process	13	1793	105	26245	0.039	0.56	Sb01g035130.1 Sb01g001060.1 Sb0598s002020.1 Sb06g022180.1 Sb02g024760.1 Sb06g022190.1 Sb01g046430.1 Sb06g022190.2 Sb06g022200.1 Sb07g006150.1 Sb04g024570.1 Sb03g022880.1 Sb06g012520.1
GO:0009698	P	phenylpropanoid metabolic process	42	1793	454	26245	0.039	0.57	Sb06g029620.1 Sb05g005150.1 Sb05g020190.1 Sb06g029630.1 Sb03g039530.1 Sb06g028160.1 Sb01g034890.1 Sb02g028770.1 Sb05g020150.1 Sb05g020170.1 Sb07g007640.1 Sb06g029540.2 Sb03g039570.1 Sb07g021330.1 Sb05g020210.1 Sb06g029540.1 Sb05g020180.1 Sb06g029600.1 Sb06g021640.1 Sb0605s002010.1 Sb06g029580.1 Sb06g029570.1 Sb03g039520.1 Sb02g038600.1 Sb06g029550.1 Sb05g020220.1 Sb05g020160.1 Sb05g020230.1 Sb06g…
GO:0006725	P	cellular aromatic compound metabolic process	67	1793	776	26245	0.039	0.57	Sb06g018220.2 Sb08g001880.1 Sb06g018510.2 Sb05g005150.1 Sb08g008360.1 Sb05g020190.1 Sb06g029630.1 Sb02g038600.1 Sb01g045920.2 Sb04g026360.1 Sb06g028160.1 Sb01g034890.1 Sb04g028050.1 Sb05g020150.1 Sb05g020180.1 Sb03g029120.1 Sb05g020170.1 Sb07g007640.1 Sb06g029540.2 Sb03g039570.1 Sb07g021330.1 Sb02g005200.1 Sb05g020210.1 Sb07g003860.1 Sb02g028770.1 Sb06g029600.1 Sb01g045920.1 Sb06g021640.1 Sb02g04…
GO:0005654	C	nucleoplasm	58	1793	659	26245	0.039	0.35	Sb07g002820.1 Sb01g004040.1 Sb07g020960.1 Sb01g000600.1 Sb04g025650.1 Sb06g031960.1 Sb03g027820.1 Sb06g028040.1 Sb01g030580.1 Sb04g026200.1 Sb01g028795.1 Sb03g010990.1 Sb03g009870.1 Sb02g003320.1 Sb06g011641.1 Sb01g011220.1 Sb01g011220.2 Sb01g011220.3 Sb02g022640.1 Sb03g039000.1 Sb03g039720.1 Sb06g010020.1 Sb03g046480.1 Sb01g019610.1 Sb01g019610.2 Sb03g044680.2 Sb07g014940.1 Sb03g044680.1 Sb02g03…
GO:0031981	C	nuclear lumen	89	1793	1067	26245	0.039	0.35	Sb01g028795.1 Sb01g000600.1 Sb06g031960.1 Sb03g027820.1 Sb07g027060.1 Sb04g026200.1 Sb01g042260.1 Sb03g010990.1 Sb01g042260.3 Sb06g011641.1 Sb03g043450.1 Sb03g039000.1 Sb06g010020.1 Sb02g025360.1 Sb02g024730.1 Sb0013s009090.1 Sb01g044870.1 Sb07g025000.1 Sb04g000330.1 Sb06g028040.1 Sb05g021030.1 Sb06g022190.1 Sb06g022190.2 Sb02g022290.1 Sb04g036970.1 Sb01g042260.2 Sb07g023746.1 Sb01g011220.1 Sb01g…
GO:0006772	P	thiamin metabolic process	5	1793	25	26245	0.04	0.57	Sb02g040060.1 Sb03g025520.1 Sb01g045920.2 Sb01g045920.3 Sb01g045920.1
GO:0051789	P	response to protein stimulus	8	1793	53	26245	0.04	0.57	Sb03g044480.1 Sb01g046840.1 Sb01g041330.1 Sb04g035393.1 Sb02g032960.1 Sb01g026350.1 Sb06g027810.1 Sb02g043840.1
GO:0042724	P	thiamin and derivative biosynthetic process	5	1793	25	26245	0.04	0.57	Sb02g040060.1 Sb03g025520.1 Sb01g045920.2 Sb01g045920.3 Sb01g045920.1
GO:0048205	P	COPI coating of Golgi vesicle	5	1793	25	26245	0.04	0.57	Sb05g004670.1 Sb03g002780.1 Sb06g028230.1 Sb05g004663.1 Sb01g010390.1
GO:0048200	P	Golgi transport vesicle coating	5	1793	25	26245	0.04	0.57	Sb05g004670.1 Sb03g002780.1 Sb06g028230.1 Sb05g004663.1 Sb01g010390.1
GO:0019722	P	calcium-mediated signaling	8	1793	53	26245	0.04	0.57	Sb01g037010.1 Sb04g011330.1 Sb01g028750.1 Sb03g037630.1 Sb08g003930.1 Sb08g020710.1 Sb03g026940.1 Sb03g026940.2
GO:0006935	P	chemotaxis	5	1793	25	26245	0.04	0.57	Sb01g001060.1 Sb02g011160.2 Sb01g007710.1 Sb03g009170.1 Sb02g011160.1
GO:0006829	P	zinc ion transport	6	1793	34	26245	0.04	0.58	Sb09g002460.2 Sb09g002460.1 Sb01g033340.1 Sb03g040410.1 Sb04g000910.1 Sb04g037050.1
GO:0016563	F	transcription activator activity	30	1793	305	26245	0.04	0.56	Sb03g043995.1 Sb01g028795.1 Sb0013s009080.1 Sb02g022290.1 Sb02g026570.1 Sb07g029150.1 Sb04g006970.1 Sb02g043000.1 Sb08g001340.1 Sb04g029080.1 Sb04g029080.2 Sb05g005450.1 Sb07g014940.1 Sb06g013835.1 Sb04g031950.1 Sb09g002225.1 Sb03g029920.1 Sb01g003710.1 Sb07g003870.1 Sb0013s009050.1 Sb02g022280.1 Sb0013s009090.1 Sb09g003450.1 Sb06g025900.1 Sb07g019400.1 Sb07g023930.1 Sb03g040510.1 Sb02g024730.1 S…
GO:0016774	F	phosphotransferase activity, carboxyl group as acceptor	5	1793	25	26245	0.04	0.56	Sb04g004690.1 Sb04g004690.2 Sb02g019450.1 Sb03g039820.2 Sb03g039820.1
GO:0016832	F	aldehyde-lyase activity	5	1793	25	26245	0.04	0.56	Sb04g019020.1 Sb03g043140.1 Sb03g008050.1 Sb05g004590.1 Sb03g009170.1
GO:0015078	F	hydrogen ion transmembrane transporter activity	19	1793	174	26245	0.041	0.57	Sb02g006170.1 Sb08g001880.1 Sb07g007610.1 Sb04g036040.1 Sb01g008560.1 Sb06g014720.1 Sb07g023320.1 Sb04g035610.1 Sb01g048440.1 Sb06g027500.1 Sb01g043060.1 Sb03g046720.1 Sb06g030400.1 Sb06g031240.1 Sb03g025200.2 Sb03g025200.1 Sb01g006750.1 Sb09g000810.1 Sb03g026990.1
GO:0005096	F	GTPase activator activity	10	1793	74	26245	0.042	0.57	Sb04g029530.1 Sb01g017030.1 Sb04g026160.1 Sb07g026900.1 Sb02g036460.1 Sb04g026090.1 Sb03g028370.1 Sb01g041140.1 Sb04g030250.1 Sb07g026895.1
GO:0010468	P	regulation of gene expression	238	1793	3115	26245	0.043	0.61	Sb06g017490.1 Sb01g028795.1 Sb04g033160.1 Sb04g028550.1 Sb08g005080.1 Sb06g014420.1 Sb02g030870.1 Sb04g006970.1 Sb01g012890.1 Sb06g011641.1 Sb07g023900.1 Sb08g005200.1 Sb01g010930.1 Sb04g027660.1 Sb05g019540.1 Sb05g019540.2 Sb01g006410.1 Sb08g000280.2 Sb08g000280.1 Sb02g001600.1 Sb03g032530.1 Sb06g002020.1 Sb09g002225.1 Sb04g002700.1 Sb06g011300.1 Sb03g034850.1 Sb03g034850.2 Sb03g025350.1 Sb01g03…
GO:0043467	P	regulation of generation of precursor metabolites and energy	8	1793	54	26245	0.043	0.62	Sb02g022090.1 Sb01g039910.1 Sb02g032870.1 Sb03g026070.1 Sb03g039630.1 Sb02g027900.1 Sb01g039890.1 Sb02g025080.1
GO:0006612	P	protein targeting to membrane	8	1793	54	26245	0.043	0.62	Sb03g044130.1 Sb01g050330.1 Sb02g003700.1 Sb02g036270.1 Sb08g018820.1 Sb03g036030.1 Sb03g046390.1 Sb06g029010.1
GO:0050661	F	NADP or NADPH binding	9	1793	64	26245	0.043	0.58	Sb06g022060.1 Sb06g001960.1 Sb02g004300.1 Sb05g016740.1 Sb02g033920.1 Sb02g004310.1 Sb01g017790.1 Sb02g028630.1 Sb02g019450.1
GO:0000785	C	chromatin	29	1793	296	26245	0.044	0.39	Sb07g002820.1 Sb01g004040.1 Sb05g027730.1 Sb02g041800.1 Sb03g010990.1 Sb06g011641.1 Sb01g005570.1 Sb01g005570.2 Sb02g004730.1 Sb03g032530.1 Sb02g025440.1 Sb02g037720.1 Sb04g035610.1 Sb02g036590.1 Sb02g039260.2 Sb01g044870.1 Sb01g005010.1 Sb01g049250.1 Sb03g003510.1 Sb07g022370.1 Sb07g002810.1 Sb02g035640.1 Sb06g026070.1 Sb02g024290.1 Sb09g003430.1 Sb03g025200.2 Sb03g025200.1 Sb03g007700.1 Sb02g00…
GO:0045595	P	regulation of cell differentiation	20	1793	188	26245	0.045	0.64	Sb08g001140.1 Sb01g005670.1 Sb01g046840.1 Sb01g039915.1 Sb02g043840.1 Sb01g005650.1 Sb01g019610.1 Sb03g037600.1 Sb06g017480.1 Sb01g019610.2 Sb01g031520.1 Sb01g031520.2 Sb01g046430.1 Sb01g030580.1 Sb01g005680.1 Sb05g002590.1 Sb05g002590.2 Sb04g037810.1 Sb01g043220.1 Sb02g025080.1
GO:0030126	C	COPI vesicle coat	5	1793	26	26245	0.045	0.39	Sb05g004670.1 Sb03g002780.1 Sb06g028230.1 Sb05g004663.1 Sb01g010390.1
GO:0010182	P	sugar mediated signaling pathway	9	1793	65	26245	0.046	0.65	Sb06g018220.2 Sb03g001440.1 Sb06g018220.1 Sb02g026570.1 Sb02g004360.1 Sb01g011025.1 Sb01g011020.1 Sb02g036270.1 Sb01g003880.1
GO:0016790	F	thiolester hydrolase activity	12	1793	97	26245	0.046	0.62	Sb06g025070.2 Sb06g025070.1 Sb01g036340.1 Sb01g028940.1 Sb02g005200.1 Sb01g050600.1 Sb0877s002010.1 Sb04g037680.1 Sb01g025350.1 Sb04g037680.2 Sb02g029900.1 Sb01g044530.1
GO:0010027	P	thylakoid membrane organization	7	1793	45	26245	0.047	0.66	Sb03g042840.1 Sb05g013160.1 Sb04g036240.1 Sb03g042850.1 Sb07g025690.1 Sb01g042360.1 Sb02g036270.1
GO:0009668	P	plastid membrane organization	7	1793	45	26245	0.047	0.66	Sb03g042840.1 Sb05g013160.1 Sb04g036240.1 Sb03g042850.1 Sb07g025690.1 Sb01g042360.1 Sb02g036270.1
GO:0034622	P	cellular macromolecular complex assembly	45	1793	499	26245	0.047	0.66	Sb09g003820.1 Sb01g009570.1 Sb05g027730.1 Sb04g021820.1 Sb06g016660.1 Sb03g036030.1 Sb02g041800.1 Sb01g020010.1 Sb02g039270.1 Sb06g016285.1 Sb02g004730.1 Sb01g006310.1 Sb03g032530.1 Sb09g004420.1 Sb02g036270.1 Sb04g024500.1 Sb02g025440.1 Sb02g037260.1 Sb02g037260.2 Sb04g028280.1 Sb07g005660.1 Sb02g037720.1 Sb02g001450.1 Sb04g035610.1 Sb01g049250.1 Sb02g039260.2 Sb02g039260.1 Sb01g005010.1 Sb01g00…
GO:0015399	F	primary active transmembrane transporter activity	36	1793	385	26245	0.047	0.64	Sb02g038750.1 Sb01g042360.1 Sb01g043020.1 Sb07g023490.1 Sb01g043020.3 Sb01g043020.2 Sb06g027500.1 Sb03g046720.1 Sb06g002080.1 Sb09g001310.1 Sb01g038990.1 Sb03g026990.1 Sb03g044130.1 Sb07g023320.1 Sb04g035610.1 Sb03g007760.1 Sb04g036040.1 Sb06g027770.1 Sb08g018820.1 Sb06g031240.1 Sb02g011160.2 Sb02g011160.1 Sb02g006170.1 Sb01g011720.1 Sb07g007610.1 Sb01g048440.1 Sb08g001880.1 Sb01g007710.1 Sb01g04…
GO:0016564	F	transcription repressor activity	22	1793	213	26245	0.047	0.64	Sb02g008640.1 Sb01g008480.1 Sb08g005080.1 Sb07g019330.1 Sb02g043000.1 Sb07g004180.1 Sb02g043030.1 Sb03g044680.2 Sb06g013835.1 Sb03g044680.1 Sb03g009770.1 Sb03g009770.3 Sb03g009770.2 Sb08g020580.1 Sb01g003670.1 Sb07g003870.1 Sb03g025200.1 Sb07g000565.1 Sb07g006200.1 Sb01g036180.1 Sb03g025200.2 Sb01g014130.1
GO:0033014	P	tetrapyrrole biosynthetic process	10	1793	76	26245	0.048	0.67	Sb02g020260.1 Sb08g003300.1 Sb06g033030.1 Sb08g007750.1 Sb08g007750.2 Sb04g022900.1 Sb04g004640.1 Sb04g004630.1 Sb04g026360.1 Sb04g028050.1
GO:0016836	F	hydro-lyase activity	14	1793	120	26245	0.048	0.64	Sb01g019580.1 Sb04g002120.1 Sb03g047200.1 Sb04g020630.1 Sb02g040540.1 Sb01g047850.1 Sb02g041030.1 Sb01g011025.1 Sb04g033080.1 Sb04g010370.1 Sb03g009870.1 Sb03g013790.1 Sb03g013790.2 Sb03g013790.3
GO:0034660	P	ncRNA metabolic process	37	1793	399	26245	0.049	0.69	Sb03g001240.1 Sb03g001240.3 Sb03g001240.2 Sb01g001060.1 Sb03g028090.1 Sb03g037600.1 Sb01g047560.1 Sb04g021820.1 Sb04g029070.1 Sb04g026200.1 Sb01g045920.1 Sb03g009870.1 Sb01g043330.1 Sb07g025100.1 Sb03g043450.1 Sb08g017220.1 Sb01g019490.1 Sb09g000890.1 Sb09g000890.2 Sb09g004730.1 Sb09g004730.2 Sb01g029470.1 Sb01g035290.1 Sb02g040540.1 Sb01g010060.1 Sb07g025840.1 Sb01g039570.1 Sb03g028100.1 Sb04g03…
GO:0009631	P	cold acclimation	6	1793	36	26245	0.049	0.7	Sb01g003270.1 Sb06g025900.1 Sb01g002150.2 Sb01g006960.1 Sb01g002150.1 Sb04g031950.1
GO:0016861	F	intramolecular oxidoreductase activity, interconverting aldoses and ketoses	6	1793	36	26245	0.049	0.66	Sb03g006130.1 Sb01g006480.1 Sb01g006480.2 Sb04g025630.1 Sb03g039480.1 Sb03g039480.2
GO:0010556	P	regulation of macromolecule biosynthetic process	220	1793	2879	26245	0.05	0.7	Sb06g017490.1 Sb01g028795.1 Sb04g033160.1 Sb04g028550.1 Sb08g005080.1 Sb06g014420.1 Sb02g030870.1 Sb04g006970.1 Sb01g012890.1 Sb06g011641.1 Sb09g001110.1 Sb07g023900.1 Sb08g005200.1 Sb01g010930.1 Sb04g027660.1 Sb05g019540.1 Sb06g010020.1 Sb05g019540.2 Sb01g006410.1 Sb08g000280.2 Sb08g000280.1 Sb02g001600.1 Sb03g032530.1 Sb06g002020.1 Sb09g002225.1 Sb03g044680.1 Sb03g034850.1 Sb03g034850.2 Sb03g02…
GO:0006917	P	induction of apoptosis	8	1793	56	26245	0.051	0.71	Sb09g003820.1 Sb01g003290.2 Sb03g037600.1 Sb01g003290.1 Sb09g003450.1 Sb07g004050.1 Sb02g032960.1 Sb01g044350.1
GO:0051297	P	centrosome organization	5	1793	27	26245	0.051	0.71	Sb03g010440.1 Sb09g004420.1 Sb03g003510.1 Sb01g005570.1 Sb02g003870.1
GO:0046467	P	membrane lipid biosynthetic process	7	1793	46	26245	0.051	0.71	Sb05g018870.1 Sb01g039910.1 Sb05g001680.1 Sb08g001870.1 Sb04g036240.1 Sb05g018880.1 Sb03g044700.1
GO:0051427	F	hormone receptor binding	7	1793	46	26245	0.051	0.67	Sb02g008640.1 Sb07g026560.3 Sb08g007190.1 Sb04g007170.1 Sb08g007180.1 Sb03g025200.2 Sb03g025200.1
GO:0016831	F	carboxy-lyase activity	13	1793	110	26245	0.051	0.67	Sb05g027880.1 Sb03g026430.1 Sb03g047200.1 Sb05g003480.1 Sb06g021540.1 Sb07g014960.1 Sb07g003040.1 Sb08g003330.1 Sb05g027870.1 Sb03g009170.1 Sb01g001360.1 Sb07g003010.1 Sb02g025110.1
GO:0004033	F	aldo-keto reductase activity	5	1793	27	26245	0.051	0.67	Sb04g037050.1 Sb05g005470.1 Sb06g021980.1 Sb08g014630.1 Sb06g021980.2
GO:0030663	C	COPI coated vesicle membrane	5	1793	27	26245	0.051	0.43	Sb05g004670.1 Sb03g002780.1 Sb06g028230.1 Sb05g004663.1 Sb01g010390.1
GO:0030137	C	COPI-coated vesicle	5	1793	27	26245	0.051	0.43	Sb05g004670.1 Sb03g002780.1 Sb06g028230.1 Sb05g004663.1 Sb01g010390.1
GO:0016602	C	CCAAT-binding factor complex	5	1793	27	26245	0.051	0.43	Sb01g011220.1 Sb01g011220.2 Sb01g011220.3 Sb03g039000.1 Sb02g003320.1
GO:0015992	P	proton transport	17	1793	156	26245	0.052	0.72	Sb02g006170.1 Sb08g001880.1 Sb07g007610.1 Sb04g036040.1 Sb06g020020.1 Sb07g023320.1 Sb01g048440.1 Sb02g022580.1 Sb06g027500.1 Sb09g000810.1 Sb03g046720.1 Sb06g027770.1 Sb06g030400.1 Sb06g031240.1 Sb03g025200.2 Sb03g025200.1 Sb03g026990.1
GO:0032940	P	secretion by cell	18	1793	168	26245	0.052	0.73	Sb03g038570.1 Sb01g035130.1 Sb01g043020.1 Sb03g046390.1 Sb01g043020.3 Sb01g043020.2 Sb06g015020.3 Sb06g015020.2 Sb02g039390.1 Sb03g037870.1 Sb01g041140.1 Sb07g025840.1 Sb03g032290.1 Sb03g036410.1 Sb06g011830.1 Sb07g028940.1 Sb06g015020.4 Sb01g050330.1
GO:0022892	F	substrate-specific transporter activity	113	1793	1407	26245	0.052	0.67	Sb01g044010.1 Sb03g027820.1 Sb06g030400.1 Sb01g043700.1 Sb01g042260.1 Sb01g042260.2 Sb01g042260.3 Sb02g010810.1 Sb01g035130.1 Sb03g046720.1 Sb04g032430.1 Sb01g010390.1 Sb04g026650.1 Sb01g029470.1 Sb07g023320.1 Sb04g036040.1 Sb08g018820.1 Sb01g043060.1 Sb07g003690.1 Sb01g011720.1 Sb06g025150.1 Sb01g041460.3 Sb01g041460.2 Sb01g041460.1 Sb02g010780.1 Sb03g007080.1 Sb03g007080.3 Sb03g007080.2 Sb03g00…
GO:0006974	P	response to DNA damage stimulus	37	1793	402	26245	0.053	0.74	Sb07g020960.1 Sb01g046840.1 Sb08g007750.1 Sb08g007750.2 Sb04g011270.1 Sb04g024570.1 Sb07g023746.1 Sb01g005570.1 Sb01g005570.2 Sb07g028890.1 Sb01g003290.2 Sb01g003290.1 Sb03g044680.2 Sb03g044680.1 Sb01g033750.1 Sb09g005200.1 Sb02g042560.1 Sb03g002450.1 Sb02g040060.1 Sb09g003450.1 Sb06g018510.1 Sb06g018510.2 Sb07g027060.1 Sb03g025520.1 Sb03g003510.1 Sb02g034000.1 Sb04g023680.1 Sb04g023680.2 Sb03g03…
GO:0009845	P	seed germination	14	1793	122	26245	0.053	0.74	Sb03g044230.2 Sb03g044230.1 Sb01g010070.1 Sb04g028550.1 Sb07g002960.1 Sb05g003880.1 Sb03g047450.1 Sb01g026350.1 Sb01g041330.1 Sb04g010370.1 Sb02g043000.1 Sb03g013790.1 Sb03g013790.2 Sb03g013790.3
GO:0008026	F	ATP-dependent helicase activity	19	1793	180	26245	0.053	0.68	Sb02g034000.1 Sb03g028100.1 Sb03g029120.1 Sb04g038330.1 Sb09g003450.1 Sb02g002790.1 Sb03g028090.1 Sb05g023460.1 Sb06g022180.1 Sb04g003390.1 Sb03g043450.1 Sb09g004310.1 Sb08g008360.1 Sb06g022200.1 Sb03g025200.2 Sb03g035700.1 Sb08g008400.1 Sb03g025200.1 Sb08g021180.1
GO:0070035	F	purine NTP-dependent helicase activity	19	1793	180	26245	0.053	0.68	Sb02g034000.1 Sb03g028100.1 Sb03g029120.1 Sb04g038330.1 Sb09g003450.1 Sb02g002790.1 Sb03g028090.1 Sb05g023460.1 Sb06g022180.1 Sb04g003390.1 Sb03g043450.1 Sb09g004310.1 Sb08g008360.1 Sb06g022200.1 Sb03g025200.2 Sb03g035700.1 Sb08g008400.1 Sb03g025200.1 Sb08g021180.1
GO:0007346	P	regulation of mitotic cell cycle	13	1793	111	26245	0.054	0.75	Sb06g020890.2 Sb06g020890.1 Sb09g004420.1 Sb01g003290.2 Sb09g003450.1 Sb01g003290.1 Sb07g004890.2 Sb07g004890.1 Sb04g032980.1 Sb01g030580.1 Sb01g010330.1 Sb01g019930.1 Sb02g013180.1
GO:0009816	P	defense response to bacterium, incompatible interaction	10	1793	78	26245	0.054	0.75	Sb03g029920.1 Sb02g022290.1 Sb02g022280.1 Sb04g038550.1 Sb06g013835.1 Sb07g019400.1 Sb01g000990.1 Sb03g010990.1 Sb03g009940.1 Sb02g029680.1
GO:0012502	P	induction of programmed cell death	8	1793	57	26245	0.055	0.76	Sb09g003820.1 Sb01g003290.2 Sb03g037600.1 Sb01g003290.1 Sb09g003450.1 Sb07g004050.1 Sb02g032960.1 Sb01g044350.1
GO:0018193	P	peptidyl-amino acid modification	15	1793	134	26245	0.055	0.76	Sb03g044230.2 Sb03g044230.1 Sb06g016990.1 Sb01g010930.1 Sb01g010070.1 Sb04g028550.1 Sb01g022150.1 Sb06g028100.1 Sb07g025460.1 Sb06g032800.1 Sb02g006330.1 Sb03g039230.2 Sb02g022770.1 Sb01g018200.1 Sb03g039230.1
GO:0016645	F	oxidoreductase activity, acting on the CH-NH group of donors	7	1793	47	26245	0.055	0.71	Sb02g026140.1 Sb03g039820.2 Sb03g039820.1 Sb08g014630.1 Sb01g003700.1 Sb06g018330.1 Sb03g046140.1
GO:0016481	P	negative regulation of transcription	30	1793	316	26245	0.056	0.78	Sb02g008640.1 Sb06g017490.1 Sb01g004040.1 Sb07g019330.1 Sb04g021820.1 Sb03g030740.1 Sb03g010990.1 Sb08g014320.1 Sb06g011641.1 Sb08g005190.1 Sb01g044350.1 Sb02g022640.1 Sb08g005200.1 Sb05g019540.1 Sb05g019540.2 Sb07g000565.1 Sb02g036590.1 Sb04g035110.1 Sb01g044870.1 Sb04g022830.1 Sb05g014470.2 Sb04g007170.1 Sb05g014470.1 Sb06g014420.1 Sb09g003430.1 Sb02g032960.1 Sb03g025200.2 Sb03g025200.1 Sb03g04…
GO:0007626	P	locomotory behavior	9	1793	68	26245	0.057	0.78	Sb08g001340.1 Sb01g001060.1 Sb03g030840.1 Sb01g007710.1 Sb03g009170.1 Sb02g011160.2 Sb03g027840.1 Sb01g020010.1 Sb02g011160.1
GO:0019094	P	pole plasm mRNA localization	5	1793	28	26245	0.057	0.78	Sb02g037690.1 Sb01g019610.1 Sb01g046430.1 Sb01g046840.1 Sb01g019610.2
GO:0045451	P	pole plasm oskar mRNA localization	5	1793	28	26245	0.057	0.78	Sb02g037690.1 Sb01g019610.1 Sb01g046430.1 Sb01g046840.1 Sb01g019610.2
GO:0005985	P	sucrose metabolic process	5	1793	28	26245	0.057	0.78	Sb01g035890.1 Sb03g004540.1 Sb01g033060.1 Sb03g040100.1 Sb02g032250.1
GO:0007398	P	ectoderm development	33	1793	354	26245	0.057	0.78	Sb01g048450.1 Sb01g010710.1 Sb07g001670.1 Sb01g028560.1 Sb06g011641.1 Sb08g001340.1 Sb03g014430.1 Sb09g001110.1 Sb01g032950.1 Sb06g010020.1 Sb01g032990.1 Sb01g048450.3 Sb01g048450.2 Sb01g011020.1 Sb09g004420.1 Sb02g002660.1 Sb04g037810.1 Sb08g003370.1 Sb03g001440.1 Sb01g035380.1 Sb07g001620.1 Sb05g020280.1 Sb09g003450.1 Sb01g032970.1 Sb02g028770.1 Sb01g033520.1 Sb01g032980.1 Sb04g034740.1 Sb01g01…
GO:0045892	P	negative regulation of transcription, DNA-dependent	21	1793	206	26245	0.057	0.79	Sb01g004040.1 Sb02g022640.1 Sb07g019330.1 Sb05g019540.1 Sb01g035750.1 Sb05g014470.1 Sb05g019540.2 Sb02g036590.1 Sb05g014470.2 Sb06g014420.1 Sb01g044870.1 Sb04g021820.1 Sb03g044630.1 Sb09g003430.1 Sb08g014320.1 Sb03g025200.2 Sb03g025200.1 Sb01g044350.1 Sb03g010990.1 Sb07g000565.1 Sb06g011641.1
GO:0046872	F	metal ion binding	342	1793	4609	26245	0.057	0.72	Sb03g042500.1 Sb03g028600.1 Sb07g028530.1 Sb01g048570.1 Sb01g028750.1 Sb08g000280.2 Sb08g000280.1 Sb09g002225.1 Sb02g024870.1 Sb06g025580.1 Sb05g002410.1 Sb08g018820.1 Sb01g015400.1 Sb02g031050.1 Sb01g039890.1 Sb03g006120.1 Sb09g004970.1 Sb01g046360.1 Sb01g013390.1 Sb09g006380.1 Sb01g017320.1 Sb01g038760.1 Sb01g028470.1 Sb03g014430.1 Sb02g032090.1 Sb06g033780.2 Sb06g033780.1 Sb07g022990.1 Sb05g00…
GO:0030120	C	vesicle coat	9	1793	68	26245	0.057	0.48	Sb05g004670.1 Sb01g035130.1 Sb05g004663.1 Sb06g001240.1 Sb0598s002020.1 Sb03g032290.1 Sb06g028230.1 Sb03g002780.1 Sb01g010390.1
GO:0019953	P	sexual reproduction	49	1793	560	26245	0.058	0.8	Sb03g045750.1 Sb01g004040.1 Sb01g046840.1 Sb03g025580.1 Sb01g029220.1 Sb09g004370.1 Sb02g025220.1 Sb01g046430.1 Sb01g050430.1 Sb01g042360.1 Sb02g003870.1 Sb02g003320.1 Sb06g011641.1 Sb01g005570.1 Sb09g001110.1 Sb01g005570.2 Sb06g010020.1 Sb01g029250.1 Sb01g019610.1 Sb01g019610.2 Sb02g036590.1 Sb05g023460.1 Sb07g023746.1 Sb04g037810.1 Sb01g029260.1 Sb01g036340.1 Sb06g029650.1 Sb04g035610.1 Sb06g02…
GO:0034621	P	cellular macromolecular complex subunit organization	51	1793	586	26245	0.058	0.8	Sb09g003820.1 Sb03g043995.1 Sb01g009570.1 Sb05g027730.1 Sb07g004890.2 Sb07g004890.1 Sb04g021820.1 Sb06g016660.1 Sb03g036030.1 Sb02g041800.1 Sb01g020010.1 Sb08g001340.1 Sb02g039270.1 Sb06g016285.1 Sb02g004730.1 Sb01g006310.1 Sb07g014940.1 Sb03g032530.1 Sb09g004420.1 Sb02g036270.1 Sb04g024500.1 Sb02g025440.1 Sb02g037260.1 Sb02g037260.2 Sb04g028280.1 Sb07g005660.1 Sb02g037720.1 Sb02g001450.1 Sb04g03…
GO:0042255	P	ribosome assembly	8	1793	58	26245	0.059	0.8	Sb06g019800.1 Sb02g039270.1 Sb07g022630.1 Sb05g027730.1 Sb02g039260.2 Sb02g039260.1 Sb04g021820.1 Sb04g024500.1
GO:0006818	P	hydrogen transport	17	1793	159	26245	0.059	0.8	Sb02g006170.1 Sb08g001880.1 Sb07g007610.1 Sb04g036040.1 Sb06g020020.1 Sb07g023320.1 Sb01g048440.1 Sb02g022580.1 Sb06g027500.1 Sb09g000810.1 Sb03g046720.1 Sb06g027770.1 Sb06g030400.1 Sb06g031240.1 Sb03g025200.2 Sb03g025200.1 Sb03g026990.1
GO:0007309	P	oocyte axis specification	6	1793	38	26245	0.06	0.81	Sb02g037690.1 Sb01g046840.1 Sb03g025580.1 Sb01g019610.1 Sb01g019610.2 Sb01g046430.1
GO:0016641	F	oxidoreductase activity, acting on the CH-NH2 group of donors, oxygen as acceptor	6	1793	38	26245	0.06	0.76	Sb06g028970.1 Sb02g026280.1 Sb06g020020.1 Sb04g034520.1 Sb06g032450.1 Sb06g032460.1
GO:0009814	P	defense response, incompatible interaction	24	1793	244	26245	0.061	0.82	Sb02g004310.1 Sb06g001960.1 Sb02g022290.1 Sb08g005080.1 Sb04g038550.1 Sb03g010990.1 Sb05g005970.1 Sb01g044130.1 Sb02g004300.1 Sb02g004300.2 Sb02g043030.1 Sb06g013835.1 Sb01g011020.1 Sb07g019400.1 Sb03g001440.1 Sb03g029920.1 Sb02g022280.1 Sb07g004050.1 Sb01g000990.1 Sb03g009940.1 Sb02g029680.1 Sb01g036180.1 Sb01g040110.1 Sb01g011025.1
GO:0006334	P	nucleosome assembly	12	1793	102	26245	0.061	0.82	Sb02g035640.1 Sb02g025440.1 Sb06g026070.1 Sb02g037720.1 Sb02g004730.1 Sb01g049250.1 Sb02g024290.1 Sb03g032530.1 Sb01g005010.1 Sb02g041800.1 Sb03g007700.1 Sb07g022370.1
GO:0045935	P	positive regulation of nucleobase, nucleoside, nucleotide and nucleic acid metabolic process	22	1793	220	26245	0.061	0.83	Sb03g043995.1 Sb0013s009080.1 Sb02g022290.1 Sb04g006970.1 Sb07g014940.1 Sb06g013835.1 Sb09g002225.1 Sb07g019400.1 Sb0013s009050.1 Sb02g024730.1 Sb02g022280.1 Sb03g013260.1 Sb0013s009090.1 Sb09g003450.1 Sb07g027060.1 Sb04g007170.1 Sb03g029920.1 Sb05g000870.1 Sb03g030840.1 Sb09g003430.1 Sb06g024355.1 Sb08g003670.1
GO:0051173	P	positive regulation of nitrogen compound metabolic process	22	1793	220	26245	0.061	0.83	Sb03g043995.1 Sb0013s009080.1 Sb02g022290.1 Sb04g006970.1 Sb07g014940.1 Sb06g013835.1 Sb09g002225.1 Sb07g019400.1 Sb0013s009050.1 Sb02g024730.1 Sb02g022280.1 Sb03g013260.1 Sb0013s009090.1 Sb09g003450.1 Sb07g027060.1 Sb04g007170.1 Sb03g029920.1 Sb05g000870.1 Sb03g030840.1 Sb09g003430.1 Sb06g024355.1 Sb08g003670.1
GO:0042623	F	ATPase activity, coupled	50	1793	575	26245	0.061	0.77	Sb06g028670.1 Sb01g046840.1 Sb08g008360.1 Sb03g028090.1 Sb08g007750.1 Sb08g007750.2 Sb06g030400.1 Sb09g003450.1 Sb01g047430.1 Sb04g003390.1 Sb08g021180.1 Sb03g029120.1 Sb05g022470.1 Sb06g027500.1 Sb03g046720.1 Sb09g004310.1 Sb06g002080.1 Sb05g023460.1 Sb02g011160.1 Sb01g038990.1 Sb03g026990.1 Sb03g007760.1 Sb02g001450.1 Sb07g023320.1 Sb04g035610.1 Sb06g022180.1 Sb09g000810.1 Sb03g043450.1 Sb06g03…
GO:0010628	P	positive regulation of gene expression	21	1793	208	26245	0.062	0.83	Sb07g014940.1 Sb03g043995.1 Sb0013s009080.1 Sb05g000870.1 Sb02g022290.1 Sb02g024730.1 Sb02g022280.1 Sb03g013260.1 Sb04g007170.1 Sb09g002225.1 Sb06g013835.1 Sb07g019400.1 Sb0013s009090.1 Sb09g003450.1 Sb09g003430.1 Sb07g027060.1 Sb06g024355.1 Sb04g006970.1 Sb03g029920.1 Sb0013s009050.1 Sb08g003670.1
GO:0045941	P	positive regulation of transcription	21	1793	208	26245	0.062	0.83	Sb07g014940.1 Sb03g043995.1 Sb0013s009080.1 Sb05g000870.1 Sb02g022290.1 Sb02g024730.1 Sb02g022280.1 Sb03g013260.1 Sb04g007170.1 Sb09g002225.1 Sb06g013835.1 Sb07g019400.1 Sb0013s009090.1 Sb09g003450.1 Sb09g003430.1 Sb07g027060.1 Sb06g024355.1 Sb04g006970.1 Sb03g029920.1 Sb0013s009050.1 Sb08g003670.1
GO:0006820	P	anion transport	19	1793	184	26245	0.062	0.83	Sb02g005080.1 Sb01g029470.1 Sb01g043700.1 Sb01g048570.1 Sb03g025200.1 Sb01g050410.1 Sb02g022910.1 Sb03g029420.1 Sb06g030980.1 Sb03g026350.1 Sb07g003690.1 Sb01g047080.7 Sb01g047080.6 Sb01g047080.5 Sb01g047080.4 Sb01g047080.3 Sb01g047080.2 Sb01g047080.1 Sb03g025200.2
GO:0016462	F	pyrophosphatase activity	103	1793	1284	26245	0.062	0.78	Sb01g046840.1 Sb09g004420.1 Sb06g030400.1 Sb04g033160.1 Sb03g043450.1 Sb06g016285.1 Sb01g006310.1 Sb03g025350.1 Sb04g034340.1 Sb07g023320.1 Sb04g036040.1 Sb06g033620.1 Sb01g050330.1 Sb04g030590.1 Sb04g030590.2 Sb01g009560.3 Sb01g011720.1 Sb03g030500.1 Sb01g041460.3 Sb01g041460.2 Sb01g041460.1 Sb06g022190.1 Sb05g008570.1 Sb04g037280.1 Sb03g035700.1 Sb04g037280.2 Sb06g029476.1 Sb08g007750.1 Sb08g00…
GO:0007316	P	pole plasm RNA localization	5	1793	29	26245	0.063	0.85	Sb02g037690.1 Sb01g019610.1 Sb01g046430.1 Sb01g046840.1 Sb01g019610.2
GO:0060284	P	regulation of cell development	8	1793	59	26245	0.063	0.85	Sb01g046840.1 Sb01g019610.1 Sb03g037600.1 Sb01g019610.2 Sb01g046430.1 Sb01g039915.1 Sb04g037810.1 Sb01g043220.1
GO:0035195	P	gene silencing by miRNA	8	1793	59	26245	0.063	0.85	Sb04g021280.1 Sb07g026820.1 Sb06g022190.1 Sb06g022190.2 Sb06g022200.1 Sb07g006150.1 Sb06g022180.1 Sb03g022880.1
GO:0008289	F	lipid binding	38	1793	421	26245	0.063	0.78	Sb05g003860.1 Sb04g027590.1 Sb04g025860.1 Sb01g046840.1 Sb08g002670.1 Sb02g004210.1 Sb02g004200.1 Sb06g016170.1 Sb04g032660.1 Sb02g039390.1 Sb04g032640.1 Sb08g002680.1 Sb03g040410.1 Sb07g004260.1 Sb04g037050.1 Sb01g029610.1 Sb04g032670.1 Sb04g032680.1 Sb01g029630.1 Sb08g002660.1 Sb01g041320.1 Sb04g032650.1 Sb06g016160.1 Sb08g002700.1 Sb06g030490.1 Sb03g037645.1 Sb04g029530.1 Sb03g041100.1 Sb02g00…
GO:0015925	F	galactosidase activity	5	1793	29	26245	0.063	0.78	Sb07g006936.1 Sb03g041450.1 Sb01g040750.1 Sb07g006925.1 Sb07g006945.1
GO:0048569	P	post-embryonic organ development	29	1793	308	26245	0.064	0.86	Sb06g017490.1 Sb06g020750.1 Sb04g022830.1 Sb03g042850.1 Sb03g030740.1 Sb01g043330.1 Sb05g019540.1 Sb05g019540.2 Sb07g006150.1 Sb04g037810.1 Sb03g034850.2 Sb02g038600.1 Sb01g010060.1 Sb05g006860.1 Sb05g013160.1 Sb08g014320.1 Sb04g028940.1 Sb01g039570.1 Sb01g030580.1 Sb05g002580.1 Sb04g003480.1 Sb02g031050.1 Sb03g034850.1 Sb03g042840.1 Sb01g041330.1 Sb09g003430.1 Sb03g022880.1 Sb03g044630.1 Sb01g02…
GO:0002009	P	morphogenesis of an epithelium	14	1793	126	26245	0.064	0.86	Sb03g001440.1 Sb04g014390.1 Sb01g007580.5 Sb02g029780.1 Sb01g007580.2 Sb01g011025.1 Sb01g011020.1 Sb01g028740.2 Sb07g006040.1 Sb02g022770.1 Sb01g007580.3 Sb01g007580.1 Sb01g007580.4 Sb08g003370.1
GO:0006888	P	ER to Golgi vesicle-mediated transport	11	1793	92	26245	0.065	0.87	Sb03g025350.1 Sb02g005080.1 Sb07g008560.1 Sb03g002780.1 Sb04g033160.1 Sb06g001240.1 Sb06g032040.1 Sb02g031420.1 Sb04g024320.1 Sb01g010390.1 Sb01g046840.1
GO:0007018	P	microtubule-based movement	11	1793	92	26245	0.065	0.87	Sb02g037260.1 Sb02g037260.2 Sb01g009560.2 Sb01g009560.3 Sb06g016285.1 Sb01g009560.1 Sb03g037490.1 Sb01g009570.1 Sb01g006310.1 Sb06g023880.1 Sb02g013180.1
GO:0044247	P	cellular polysaccharide catabolic process	7	1793	49	26245	0.065	0.87	Sb01g019850.1 Sb03g040060.1 Sb03g000480.1 Sb01g007560.1 Sb01g007560.2 Sb01g047500.1 Sb02g042100.1
GO:0000578	P	embryonic axis specification	6	1793	39	26245	0.065	0.87	Sb02g037690.1 Sb01g046840.1 Sb01g019610.1 Sb01g019610.2 Sb01g046430.1 Sb01g030580.1
GO:0050136	F	NADH dehydrogenase (quinone) activity	6	1793	39	26245	0.065	0.8	Sb01g048410.1 Sb02g030990.1 Sb01g044350.1 Sb02g041180.1 Sb02g041180.3 Sb02g041180.2
GO:0008137	F	NADH dehydrogenase (ubiquinone) activity	6	1793	39	26245	0.065	0.8	Sb01g048410.1 Sb02g030990.1 Sb01g044350.1 Sb02g041180.1 Sb02g041180.3 Sb02g041180.2
GO:0007283	P	spermatogenesis	13	1793	115	26245	0.066	0.88	Sb01g005570.1 Sb01g005570.2 Sb01g036340.1 Sb04g035610.1 Sb01g007710.1 Sb02g003870.1 Sb04g002150.1 Sb05g023460.1 Sb07g023746.1 Sb01g001390.1 Sb03g003510.1 Sb01g001390.3 Sb01g001390.2
GO:0030414	F	peptidase inhibitor activity	13	1793	115	26245	0.066	0.8	Sb01g012710.1 Sb04g026920.1 Sb04g026880.1 Sb01g046910.1 Sb05g024560.1 Sb09g001050.1 Sb03g037370.1 Sb03g037370.2 Sb06g022190.1 Sb01g033750.1 Sb06g022190.2 Sb06g032320.1 Sb04g006830.1
GO:0005576	C	extracellular region	64	1793	763	26245	0.066	0.55	Sb05g020400.1 Sb07g005310.1 Sb09g004970.1 Sb03g005370.1 Sb03g043710.1 Sb02g034490.2 Sb02g034490.1 Sb02g006330.1 Sb06g016510.1 Sb02g041180.1 Sb07g005250.1 Sb07g005270.1 Sb07g005350.1 Sb02g025920.1 Sb06g032320.1 Sb01g010390.1 Sb07g009410.1 Sb01g040750.1 Sb02g032870.1 Sb03g039570.1 Sb07g021330.1 Sb01g029250.1 Sb04g031050.1 Sb04g028940.1 Sb01g048190.1 Sb06g022280.1 Sb02g034490.3 Sb06g032800.1 Sb07g00…
GO:0006901	P	vesicle coating	8	1793	60	26245	0.068	0.9	Sb05g004670.1 Sb01g035130.1 Sb05g004663.1 Sb0598s002020.1 Sb03g032290.1 Sb06g028230.1 Sb03g002780.1 Sb01g010390.1
GO:0046686	P	response to cadmium ion	13	1793	116	26245	0.069	0.92	Sb03g006450.1 Sb01g010800.1 Sb03g003150.1 Sb07g003870.1 Sb06g008585.1 Sb04g034770.1 Sb04g034770.2 Sb01g028870.1 Sb09g002086.1 Sb08g001800.1 Sb05g021820.1 Sb03g027120.1 Sb03g032530.1
GO:0040010	P	positive regulation of growth rate	39	1793	438	26245	0.069	0.92	Sb02g008640.1 Sb08g001880.1 Sb04g029070.1 Sb04g026200.1 Sb02g022770.1 Sb03g002780.1 Sb08g017220.1 Sb07g025100.1 Sb06g020890.2 Sb06g020890.1 Sb02g039390.1 Sb07g026305.1 Sb03g011050.1 Sb02g041180.1 Sb06g029650.1 Sb01g010390.1 Sb02g025440.1 Sb02g006330.1 Sb04g034340.1 Sb02g001450.1 Sb01g028980.1 Sb04g035610.1 Sb0199s002010.1 Sb01g049250.1 Sb07g025840.1 Sb07g018430.1 Sb04g006620.2 Sb04g006620.1 Sb01g…
GO:0007315	P	pole plasm assembly	5	1793	30	26245	0.07	0.92	Sb02g037690.1 Sb01g019610.1 Sb01g046430.1 Sb01g046840.1 Sb01g019610.2
GO:0043623	P	cellular protein complex assembly	23	1793	236	26245	0.07	0.92	Sb09g003820.1 Sb03g037490.1 Sb06g016660.1 Sb01g020010.1 Sb06g016285.1 Sb01g009570.1 Sb01g006310.1 Sb02g036270.1 Sb09g004420.1 Sb02g037260.1 Sb02g037260.2 Sb04g028280.1 Sb07g005660.1 Sb02g001450.1 Sb04g035610.1 Sb03g036030.1 Sb04g009820.1 Sb01g009560.2 Sb01g009560.3 Sb01g009560.1 Sb07g026560.3 Sb08g019730.1 Sb01g043220.1
GO:0048199	P	vesicle targeting, to, from or within Golgi	5	1793	30	26245	0.07	0.92	Sb05g004670.1 Sb03g002780.1 Sb06g028230.1 Sb05g004663.1 Sb01g010390.1
GO:0019439	P	aromatic compound catabolic process	7	1793	50	26245	0.07	0.92	Sb03g039520.1 Sb01g039690.1 Sb03g039570.1 Sb04g006620.2 Sb04g006620.1 Sb06g022750.1 Sb03g039530.1
GO:0016847	F	1-aminocyclopropane-1-carboxylate synthase activity	5	1793	30	26245	0.07	0.84	Sb01g023750.5 Sb01g023750.4 Sb01g023750.1 Sb01g023750.3 Sb01g023750.2
GO:0019205	F	nucleobase, nucleoside, nucleotide kinase activity	7	1793	50	26245	0.07	0.84	Sb01g028830.1 Sb03g029120.1 Sb08g017600.1 Sb08g008360.1 Sb01g048360.1 Sb02g033710.1 Sb08g008400.1
GO:0010557	P	positive regulation of macromolecule biosynthetic process	21	1793	212	26245	0.071	0.93	Sb07g014940.1 Sb03g043995.1 Sb0013s009080.1 Sb05g000870.1 Sb02g022290.1 Sb02g024730.1 Sb02g022280.1 Sb03g013260.1 Sb04g007170.1 Sb09g002225.1 Sb06g013835.1 Sb07g019400.1 Sb0013s009090.1 Sb09g003450.1 Sb09g003430.1 Sb07g027060.1 Sb06g024355.1 Sb04g006970.1 Sb03g029920.1 Sb0013s009050.1 Sb08g003670.1
GO:0001568	P	blood vessel development	6	1793	40	26245	0.071	0.93	Sb06g015020.3 Sb06g015020.2 Sb01g001060.1 Sb06g015020.4 Sb04g017400.1 Sb04g001330.1
GO:0001944	P	vasculature development	6	1793	40	26245	0.071	0.93	Sb06g015020.3 Sb06g015020.2 Sb01g001060.1 Sb06g015020.4 Sb04g017400.1 Sb04g001330.1
GO:0007308	P	oocyte construction	6	1793	40	26245	0.071	0.93	Sb02g037690.1 Sb01g046840.1 Sb03g025580.1 Sb01g019610.1 Sb01g019610.2 Sb01g046430.1
GO:0005099	F	Ras GTPase activator activity	6	1793	40	26245	0.071	0.85	Sb01g017030.1 Sb04g026090.1 Sb07g026900.1 Sb04g026160.1 Sb04g030250.1 Sb07g026895.1
GO:0051606	P	detection of stimulus	16	1793	152	26245	0.072	0.94	Sb01g028830.1 Sb04g008580.1 Sb01g037010.1 Sb04g011330.1 Sb01g028750.1 Sb03g037630.1 Sb08g003930.1 Sb08g020710.1 Sb05g006860.1 Sb03g026940.1 Sb06g020750.1 Sb08g017600.1 Sb03g026940.2 Sb01g010280.1 Sb02g033710.1 Sb03g006220.4
GO:0008340	P	determination of adult lifespan	8	1793	61	26245	0.073	0.95	Sb02g001450.1 Sb05g004666.1 Sb01g031520.1 Sb03g010550.1 Sb01g031520.2 Sb03g025200.2 Sb03g025200.1 Sb02g041180.1
GO:0051056	P	regulation of small GTPase mediated signal transduction	9	1793	72	26245	0.073	0.96	Sb04g029530.1 Sb01g017030.1 Sb07g026900.1 Sb02g036460.1 Sb01g041140.1 Sb04g030250.1 Sb03g025200.2 Sb03g025200.1 Sb07g026895.1
GO:0048863	P	stem cell differentiation	7	1793	51	26245	0.076	0.98	Sb02g025080.1 Sb09g003450.1 Sb08g001140.1 Sb05g002590.1 Sb05g002590.2 Sb04g037810.1 Sb02g043840.1
GO:0003954	F	NADH dehydrogenase activity	7	1793	51	26245	0.076	0.9	Sb01g048410.1 Sb07g004130.1 Sb02g030990.1 Sb01g044350.1 Sb02g041180.1 Sb02g041180.3 Sb02g041180.2
GO:0005643	C	nuclear pore	7	1793	51	26245	0.076	0.63	Sb09g004320.1 Sb03g009700.1 Sb03g009700.2 Sb03g036840.1 Sb04g017400.1 Sb07g004890.2 Sb07g004890.1
GO:0007264	P	small GTPase mediated signal transduction	20	1793	202	26245	0.077	1	Sb02g007030.1 Sb04g029530.1 Sb07g008560.1 Sb04g028280.1 Sb02g007030.2 Sb01g003310.1 Sb01g048070.1 Sb07g026900.1 Sb02g036460.1 Sb01g041140.1 Sb04g030250.1 Sb04g024320.1 Sb01g046830.1 Sb03g025200.2 Sb03g025200.1 Sb07g026895.1 Sb01g039915.1 Sb03g025350.1 Sb01g017030.1 Sb04g033160.1
GO:0048194	P	Golgi vesicle budding	5	1793	31	26245	0.077	1	Sb05g004670.1 Sb03g002780.1 Sb06g028230.1 Sb05g004663.1 Sb01g010390.1
GO:0016408	F	C-acyltransferase activity	5	1793	31	26245	0.077	0.91	Sb04g037280.1 Sb05g018870.1 Sb05g018880.1 Sb04g037280.2 Sb03g044700.1
GO:0051336	P	regulation of hydrolase activity	9	1793	73	26245	0.078	1	Sb04g029530.1 Sb01g017030.1 Sb01g046840.1 Sb07g026900.1 Sb02g036460.1 Sb03g040410.1 Sb04g030250.1 Sb02g032960.1 Sb07g026895.1
GO:0010629	P	negative regulation of gene expression	39	1793	443	26245	0.078	1	Sb02g008640.1 Sb06g017490.1 Sb01g004040.1 Sb05g014470.2 Sb07g019330.1 Sb04g021820.1 Sb01g046430.1 Sb03g030740.1 Sb03g010990.1 Sb06g011641.1 Sb08g005190.1 Sb05g014470.1 Sb02g022640.1 Sb08g005200.1 Sb05g019540.1 Sb05g019540.2 Sb07g006150.1 Sb07g000565.1 Sb06g022190.2 Sb02g036590.1 Sb04g035110.1 Sb06g022180.1 Sb02g032960.1 Sb01g044870.1 Sb04g022830.1 Sb08g014320.1 Sb04g007170.1 Sb01g044350.1 Sb06g01…
GO:0010152	P	pollen maturation	6	1793	41	26245	0.078	1	Sb02g038600.1 Sb03g042840.1 Sb05g013160.1 Sb03g042850.1 Sb01g028560.1 Sb03g037580.1
GO:0008544	P	epidermis development	32	1793	353	26245	0.078	1	Sb01g048450.1 Sb01g010710.1 Sb07g001670.1 Sb01g028560.1 Sb06g011641.1 Sb08g001340.1 Sb03g014430.1 Sb09g001110.1 Sb01g032950.1 Sb06g010020.1 Sb01g032990.1 Sb01g048450.3 Sb01g048450.2 Sb01g011020.1 Sb09g004420.1 Sb02g002660.1 Sb08g003370.1 Sb03g001440.1 Sb01g035380.1 Sb07g001620.1 Sb05g020280.1 Sb09g003450.1 Sb01g032970.1 Sb02g028770.1 Sb01g033520.1 Sb01g032980.1 Sb04g034740.1 Sb01g011025.1 Sb01g04…
GO:0048729	P	tissue morphogenesis	15	1793	142	26245	0.078	1	Sb03g001440.1 Sb04g014390.1 Sb01g007580.5 Sb02g029780.1 Sb01g007580.2 Sb01g011025.1 Sb01g011020.1 Sb01g028740.2 Sb07g006040.1 Sb09g003430.1 Sb02g022770.1 Sb01g007580.3 Sb01g007580.1 Sb01g007580.4 Sb08g003370.1
GO:0042023	P	DNA endoreduplication	6	1793	41	26245	0.078	1	Sb09g001110.1 Sb06g010020.1 Sb01g047930.1 Sb05g020280.1 Sb08g003670.1 Sb06g011641.1
GO:0003697	F	single-stranded DNA binding	10	1793	84	26245	0.078	0.91	Sb07g002960.1 Sb06g029650.1 Sb01g019610.1 Sb03g047450.1 Sb03g027820.1 Sb01g019610.2 Sb01g002150.2 Sb04g024570.1 Sb01g002150.1 Sb07g023746.1
GO:0030528	F	transcription regulator activity	169	1793	2211	26245	0.078	0.92	Sb06g017490.1 Sb01g028795.1 Sb0013s009080.1 Sb08g004100.1 Sb04g028550.1 Sb06g031960.1 Sb08g005080.1 Sb04g022830.1 Sb02g030870.1 Sb04g003470.1 Sb04g006970.1 Sb06g011641.1 Sb03g039000.1 Sb01g010930.1 Sb04g027660.1 Sb05g019540.1 Sb05g019540.2 Sb02g024760.1 Sb03g032530.1 Sb06g002020.1 Sb09g002225.1 Sb03g044680.1 Sb03g034850.1 Sb03g034850.2 Sb01g030570.1 Sb02g025360.1 Sb08g018650.1 Sb06g008585.1 Sb02g…
GO:0030665	C	clathrin coated vesicle membrane	6	1793	41	26245	0.078	0.64	Sb01g035130.1 Sb0598s002020.1 Sb03g036410.1 Sb03g032290.1 Sb03g025200.2 Sb03g025200.1
GO:0060589	F	nucleoside-triphosphatase regulator activity	17	1793	167	26245	0.081	0.95	Sb03g028370.1 Sb01g017030.1 Sb07g006290.1 Sb04g026160.1 Sb07g026900.1 Sb02g036460.1 Sb04g026090.1 Sb01g041140.1 Sb04g021780.1 Sb02g042050.1 Sb04g029530.1 Sb04g030250.1 Sb03g025200.2 Sb02g040970.1 Sb07g026895.1 Sb02g036050.1 Sb03g025200.1
GO:0004866	F	endopeptidase inhibitor activity	12	1793	108	26245	0.082	0.96	Sb01g012710.1 Sb04g026920.1 Sb04g026880.1 Sb01g046910.1 Sb05g024560.1 Sb09g001050.1 Sb03g037370.1 Sb03g037370.2 Sb06g022190.1 Sb01g033750.1 Sb06g022190.2 Sb04g006830.1
GO:0010016	P	shoot morphogenesis	28	1793	304	26245	0.083	1	Sb04g008580.1 Sb03g034880.1 Sb09g004420.1 Sb07g001670.1 Sb01g036590.1 Sb06g011641.1 Sb08g001340.1 Sb04g029080.1 Sb04g029080.2 Sb02g043270.1 Sb06g010020.1 Sb01g003290.2 Sb01g003290.1 Sb06g019010.1 Sb03g009770.1 Sb03g009770.3 Sb03g009770.2 Sb03g030800.1 Sb02g043840.1 Sb07g004180.1 Sb09g001110.1 Sb07g001620.1 Sb05g020280.1 Sb01g028560.1 Sb04g029510.1 Sb05g002580.1 Sb04g034740.1 Sb04g023990.1
GO:0040009	P	regulation of growth rate	39	1793	446	26245	0.084	1	Sb02g008640.1 Sb08g001880.1 Sb04g029070.1 Sb04g026200.1 Sb02g022770.1 Sb03g002780.1 Sb08g017220.1 Sb07g025100.1 Sb06g020890.2 Sb06g020890.1 Sb02g039390.1 Sb07g026305.1 Sb03g011050.1 Sb02g041180.1 Sb06g029650.1 Sb01g010390.1 Sb02g025440.1 Sb02g006330.1 Sb04g034340.1 Sb02g001450.1 Sb01g028980.1 Sb04g035610.1 Sb0199s002010.1 Sb01g049250.1 Sb07g025840.1 Sb07g018430.1 Sb04g006620.2 Sb04g006620.1 Sb01g…
GO:0019725	P	cellular homeostasis	38	1793	433	26245	0.084	1	Sb03g030950.1 Sb06g016990.1 Sb09g004370.1 Sb08g000550.1 Sb04g021990.2 Sb04g021990.1 Sb06g030400.1 Sb07g024170.1 Sb04g027510.1 Sb09g002460.2 Sb09g002460.1 Sb02g028210.1 Sb03g013290.1 Sb01g028750.1 Sb02g033120.1 Sb02g004870.1 Sb05g000530.2 Sb03g040410.1 Sb05g000530.1 Sb02g035000.2 Sb02g035000.1 Sb06g002080.1 Sb08g022260.1 Sb01g038990.1 Sb03g006090.1 Sb06g022060.1 Sb01g005280.1 Sb04g011330.1 Sb03g02…
GO:0007286	P	spermatid development	5	1793	32	26245	0.085	1	Sb01g005570.1 Sb03g003510.1 Sb01g005570.2 Sb04g035610.1 Sb02g003870.1
GO:0008358	P	maternal determination of anteriorposterior axis, embryo	5	1793	32	26245	0.085	1	Sb02g037690.1 Sb01g019610.1 Sb01g046430.1 Sb01g046840.1 Sb01g019610.2
GO:0007314	P	oocyte anteriorposterior axis specification	5	1793	32	26245	0.085	1	Sb02g037690.1 Sb01g019610.1 Sb01g046430.1 Sb01g046840.1 Sb01g019610.2
GO:0006914	P	autophagy	5	1793	32	26245	0.085	1	Sb04g001330.1 Sb07g005440.1 Sb03g044990.1 Sb01g039915.1 Sb03g027840.1
GO:0001871	F	pattern binding	5	1793	32	26245	0.085	0.97	Sb01g046360.1 Sb02g042100.1 Sb01g035740.1 Sb09g001210.1 Sb06g016510.1
GO:0030247	F	polysaccharide binding	5	1793	32	26245	0.085	0.97	Sb01g046360.1 Sb02g042100.1 Sb01g035740.1 Sb09g001210.1 Sb06g016510.1
GO:0004427	F	inorganic diphosphatase activity	5	1793	32	26245	0.085	0.97	Sb06g033780.2 Sb06g033780.1 Sb04g034340.1 Sb04g030590.1 Sb04g030590.2
GO:0016604	C	nuclear body	16	1793	156	26245	0.085	0.7	Sb07g026820.1 Sb02g028540.1 Sb02g028540.2 Sb05g021030.1 Sb02g040540.1 Sb03g046480.1 Sb06g022180.1 Sb06g029530.1 Sb01g030580.1 Sb04g026200.1 Sb06g022200.1 Sb03g025200.2 Sb03g025200.1 Sb03g009870.1 Sb03g010990.1 Sb06g011641.1
GO:0006367	P	transcription initiation from RNA polymerase II promoter	10	1793	86	26245	0.086	1	Sb02g025360.1 Sb01g028795.1 Sb09g003450.1 Sb03g039720.1 Sb0013s009050.1 Sb07g023930.1 Sb02g023580.1 Sb06g028040.1 Sb02g031020.1 Sb07g027060.1
GO:0016818	F	hydrolase activity, acting on acid anhydrides, in phosphorus-containing anhydrides	103	1793	1307	26245	0.086	0.97	Sb01g046840.1 Sb09g004420.1 Sb06g030400.1 Sb04g033160.1 Sb03g043450.1 Sb06g016285.1 Sb01g006310.1 Sb03g025350.1 Sb04g034340.1 Sb07g023320.1 Sb04g036040.1 Sb06g033620.1 Sb01g050330.1 Sb04g030590.1 Sb04g030590.2 Sb01g009560.3 Sb01g011720.1 Sb03g030500.1 Sb01g041460.3 Sb01g041460.2 Sb01g041460.1 Sb06g022190.1 Sb05g008570.1 Sb04g037280.1 Sb03g035700.1 Sb04g037280.2 Sb06g029476.1 Sb08g007750.1 Sb08g00…
GO:0019787	F	small conjugating protein ligase activity	36	1793	408	26245	0.086	0.97	Sb03g044480.1 Sb03g030010.2 Sb05g022230.1 Sb05g022230.3 Sb05g022230.2 Sb04g011270.1 Sb01g030580.1 Sb06g032120.1 Sb01g005570.2 Sb04g037610.1 Sb01g037440.1 Sb01g037440.2 Sb04g022820.1 Sb09g002225.1 Sb04g037810.1 Sb09g004190.1 Sb06g023430.1 Sb02g032190.1 Sb03g038120.1 Sb01g039740.1 Sb08g010420.1 Sb03g030010.1 Sb04g000330.1 Sb01g005570.1 Sb06g025730.2 Sb04g038540.1 Sb03g003510.1 Sb06g014420.1 Sb03g00…
GO:0016108	P	tetraterpenoid metabolic process	7	1793	53	26245	0.087	1	Sb06g018220.2 Sb06g018220.1 Sb06g026190.1 Sb01g047540.1 Sb02g006100.1 Sb04g021830.1 Sb04g037300.1
GO:0016116	P	carotenoid metabolic process	7	1793	53	26245	0.087	1	Sb06g018220.2 Sb06g018220.1 Sb06g026190.1 Sb01g047540.1 Sb02g006100.1 Sb04g021830.1 Sb04g037300.1
GO:0051028	P	mRNA transport	7	1793	53	26245	0.087	1	Sb02g028170.1 Sb03g025580.1 Sb03g027820.1 Sb07g004890.2 Sb07g004890.1 Sb03g025200.2 Sb03g025200.1
GO:0021700	P	developmental maturation	21	1793	218	26245	0.087	1	Sb02g037690.1 Sb03g001440.1 Sb02g038600.1 Sb01g046840.1 Sb03g025580.1 Sb01g010710.1 Sb01g019610.1 Sb01g026350.1 Sb03g042840.1 Sb05g013160.1 Sb09g003450.1 Sb01g011025.1 Sb01g011020.1 Sb03g042850.1 Sb01g041330.1 Sb09g004420.1 Sb01g046430.1 Sb01g028560.1 Sb01g019610.2 Sb03g037580.1 Sb08g003370.1
GO:0009891	P	positive regulation of biosynthetic process	23	1793	243	26245	0.088	1	Sb03g043995.1 Sb0013s009080.1 Sb02g022290.1 Sb04g006970.1 Sb07g014940.1 Sb06g013835.1 Sb06g021640.1 Sb09g002225.1 Sb07g019400.1 Sb0013s009050.1 Sb02g024730.1 Sb02g022280.1 Sb03g013260.1 Sb0013s009090.1 Sb03g034680.1 Sb09g003450.1 Sb07g027060.1 Sb04g007170.1 Sb03g029920.1 Sb05g000870.1 Sb09g003430.1 Sb06g024355.1 Sb08g003670.1
GO:0030422	P	production of siRNA involved in RNA interference	8	1793	64	26245	0.088	1	Sb07g026820.1 Sb06g022190.1 Sb06g022190.2 Sb06g022200.1 Sb07g006150.1 Sb03g010990.1 Sb06g022180.1 Sb03g022880.1
GO:0031328	P	positive regulation of cellular biosynthetic process	23	1793	243	26245	0.088	1	Sb03g043995.1 Sb0013s009080.1 Sb02g022290.1 Sb04g006970.1 Sb07g014940.1 Sb06g013835.1 Sb06g021640.1 Sb09g002225.1 Sb07g019400.1 Sb0013s009050.1 Sb02g024730.1 Sb02g022280.1 Sb03g013260.1 Sb0013s009090.1 Sb03g034680.1 Sb09g003450.1 Sb07g027060.1 Sb04g007170.1 Sb03g029920.1 Sb05g000870.1 Sb09g003430.1 Sb06g024355.1 Sb08g003670.1
GO:0010259	P	multicellular organismal aging	8	1793	64	26245	0.088	1	Sb02g001450.1 Sb05g004666.1 Sb01g031520.1 Sb03g010550.1 Sb01g031520.2 Sb03g025200.2 Sb03g025200.1 Sb02g041180.1
GO:0070918	P	production of small RNA involved in gene silencing by RNA	8	1793	64	26245	0.088	1	Sb07g026820.1 Sb06g022190.1 Sb06g022190.2 Sb06g022200.1 Sb07g006150.1 Sb03g010990.1 Sb06g022180.1 Sb03g022880.1
GO:0004842	F	ubiquitin-protein ligase activity	35	1793	396	26245	0.088	0.99	Sb03g044480.1 Sb03g030010.2 Sb05g022230.1 Sb05g022230.3 Sb05g022230.2 Sb04g011270.1 Sb01g030580.1 Sb06g032120.1 Sb01g005570.2 Sb04g037610.1 Sb01g037440.1 Sb01g037440.2 Sb04g022820.1 Sb01g039740.1 Sb04g037810.1 Sb09g004190.1 Sb06g023430.1 Sb02g032190.1 Sb03g038120.1 Sb08g010420.1 Sb03g030010.1 Sb04g000330.1 Sb01g005570.1 Sb06g025730.2 Sb04g038540.1 Sb03g003510.1 Sb06g014420.1 Sb03g006120.1 Sb02g03…
GO:0046982	F	protein heterodimerization activity	15	1793	145	26245	0.088	0.99	Sb09g002510.1 Sb02g032810.1 Sb06g020750.1 Sb06g028670.1 Sb01g003290.2 Sb01g003290.1 Sb02g029780.1 Sb03g006060.1 Sb05g002410.1 Sb04g002700.1 Sb02g022770.1 Sb06g029950.1 Sb03g037580.1 Sb05g006860.1 Sb08g003670.1
GO:0010558	P	negative regulation of macromolecule biosynthetic process	33	1793	371	26245	0.089	1	Sb02g008640.1 Sb06g017490.1 Sb01g004040.1 Sb07g019330.1 Sb04g021820.1 Sb01g046430.1 Sb03g030740.1 Sb03g010990.1 Sb08g014320.1 Sb06g011641.1 Sb08g005190.1 Sb01g044350.1 Sb02g022640.1 Sb08g005200.1 Sb05g019540.1 Sb05g019540.2 Sb07g000565.1 Sb02g036590.1 Sb04g035110.1 Sb01g044870.1 Sb04g022830.1 Sb05g014470.2 Sb04g007170.1 Sb05g014470.1 Sb06g029010.1 Sb04g038330.1 Sb06g014420.1 Sb09g003430.1 Sb02g03…
GO:0009627	P	systemic acquired resistance	11	1793	98	26245	0.089	1	Sb05g005970.1 Sb01g036180.1 Sb02g004310.1 Sb06g001960.1 Sb02g004300.1 Sb02g004300.2 Sb02g043030.1 Sb08g005080.1 Sb06g013835.1 Sb07g004050.1 Sb01g044130.1
GO:0051253	P	negative regulation of RNA metabolic process	21	1793	219	26245	0.09	1	Sb01g004040.1 Sb02g022640.1 Sb07g019330.1 Sb05g019540.1 Sb01g035750.1 Sb05g014470.1 Sb05g019540.2 Sb02g036590.1 Sb05g014470.2 Sb06g014420.1 Sb01g044870.1 Sb04g021820.1 Sb03g044630.1 Sb09g003430.1 Sb08g014320.1 Sb03g025200.2 Sb03g025200.1 Sb01g044350.1 Sb03g010990.1 Sb07g000565.1 Sb06g011641.1
GO:0016881	F	acid-amino acid ligase activity	39	1793	449	26245	0.09	1	Sb03g044480.1 Sb03g030010.2 Sb05g022230.1 Sb05g022230.3 Sb05g022230.2 Sb04g011270.1 Sb01g030580.1 Sb02g002970.1 Sb06g032120.1 Sb01g005570.2 Sb04g037610.1 Sb01g037440.1 Sb01g037440.2 Sb04g022820.1 Sb09g002225.1 Sb04g037810.1 Sb09g004190.1 Sb06g023430.1 Sb02g032190.1 Sb03g038120.1 Sb01g039740.1 Sb08g010420.1 Sb03g030010.1 Sb04g000330.1 Sb01g005570.1 Sb06g025730.2 Sb04g038540.1 Sb03g003510.1 Sb06g01…
GO:0032318	P	regulation of Ras GTPase activity	6	1793	43	26245	0.091	1	Sb04g029530.1 Sb01g017030.1 Sb07g026900.1 Sb02g036460.1 Sb04g030250.1 Sb07g026895.1
GO:0035257	F	nuclear hormone receptor binding	6	1793	43	26245	0.091	1	Sb02g008640.1 Sb07g026560.3 Sb08g007190.1 Sb08g007180.1 Sb03g025200.2 Sb03g025200.1
GO:0048229	P	gametophyte development	33	1793	372	26245	0.092	1	Sb03g034880.1 Sb06g020750.1 Sb09g004420.1 Sb03g037600.1 Sb02g025220.1 Sb03g042850.1 Sb04g026200.1 Sb02g004210.1 Sb06g030920.1 Sb02g004200.1 Sb03g037580.1 Sb06g011641.1 Sb09g001110.1 Sb05g014880.1 Sb01g011960.1 Sb06g010020.1 Sb03g025730.1 Sb03g030800.1 Sb07g022580.1 Sb02g038600.1 Sb01g035380.1 Sb05g006860.1 Sb05g013160.1 Sb06g027770.1 Sb03g043750.1 Sb01g028560.1 Sb05g020280.1 Sb01g041140.1 Sb03g04…
GO:0009152	P	purine ribonucleotide biosynthetic process	20	1793	207	26245	0.092	1	Sb01g028830.1 Sb03g029120.1 Sb07g007610.1 Sb08g017600.1 Sb04g036040.1 Sb08g008360.1 Sb06g020020.1 Sb07g023320.1 Sb03g046720.1 Sb01g048440.1 Sb09g000810.1 Sb02g043940.1 Sb06g027770.1 Sb06g030400.1 Sb08g001880.1 Sb06g031240.1 Sb02g033710.1 Sb08g008400.1 Sb01g038990.1 Sb03g026990.1
GO:0006903	P	vesicle targeting	5	1793	33	26245	0.093	1	Sb05g004670.1 Sb03g002780.1 Sb06g028230.1 Sb05g004663.1 Sb01g010390.1
GO:0051650	P	establishment of vesicle localization	5	1793	33	26245	0.093	1	Sb05g004670.1 Sb03g002780.1 Sb06g028230.1 Sb05g004663.1 Sb01g010390.1
GO:0007351	P	tripartite regional subdivision	5	1793	33	26245	0.093	1	Sb02g037690.1 Sb01g019610.1 Sb01g046430.1 Sb01g046840.1 Sb01g019610.2
GO:0031124	P	mRNA 3'-end processing	5	1793	33	26245	0.093	1	Sb02g017910.1 Sb06g021850.1 Sb01g028780.1 Sb02g017910.2 Sb01g000850.1
GO:0048515	P	spermatid differentiation	5	1793	33	26245	0.093	1	Sb01g005570.1 Sb03g003510.1 Sb01g005570.2 Sb04g035610.1 Sb02g003870.1
GO:0043434	P	response to peptide hormone stimulus	5	1793	33	26245	0.093	1	Sb01g005570.1 Sb03g003510.1 Sb01g005570.2 Sb02g003870.1 Sb01g038990.1
GO:0007028	P	cytoplasm organization	5	1793	33	26245	0.093	1	Sb02g037690.1 Sb01g019610.1 Sb01g046430.1 Sb01g046840.1 Sb01g019610.2
GO:0008595	P	anteriorposterior axis specification, embryo	5	1793	33	26245	0.093	1	Sb02g037690.1 Sb01g019610.1 Sb01g046430.1 Sb01g046840.1 Sb01g019610.2
GO:0010015	P	root morphogenesis	26	1793	283	26245	0.093	1	Sb01g010070.1 Sb04g028550.1 Sb09g004420.1 Sb01g010710.1 Sb03g001440.1 Sb06g014420.1 Sb02g043840.1 Sb03g014430.1 Sb01g008480.1 Sb02g025180.1 Sb01g011020.1 Sb02g002660.1 Sb08g020580.1 Sb08g003370.1 Sb03g044230.2 Sb03g044230.1 Sb01g035380.1 Sb02g028770.1 Sb01g005000.1 Sb01g014130.1 Sb06g011830.1 Sb01g040110.1 Sb01g011025.1 Sb01g041330.1 Sb05g022180.1 Sb01g026350.1
GO:0016651	F	oxidoreductase activity, acting on NADH or NADPH	17	1793	171	26245	0.095	1	Sb01g048410.1 Sb03g014430.1 Sb03g037870.1 Sb07g024320.1 Sb07g007640.1 Sb03g013290.1 Sb06g033030.1 Sb02g030990.1 Sb02g033920.1 Sb01g017790.1 Sb02g041180.3 Sb07g004130.1 Sb04g037050.1 Sb01g044350.1 Sb02g041180.1 Sb03g046140.1 Sb02g041180.2
GO:0008287	C	protein serinethreonine phosphatase complex	12	1793	111	26245	0.095	0.78	Sb04g007940.1 Sb01g030180.1 Sb04g007940.2 Sb02g022090.1 Sb04g011330.1 Sb01g028750.1 Sb03g026070.1 Sb08g003930.1 Sb03g026940.1 Sb03g026940.2 Sb03g039630.1 Sb01g039890.1
GO:0009567	P	double fertilization forming a zygote and endosperm	10	1793	88	26245	0.096	1	Sb09g001110.1 Sb09g004370.1 Sb06g010020.1 Sb01g029220.1 Sb03g045750.1 Sb05g020280.1 Sb01g039660.1 Sb01g042360.1 Sb02g003320.1 Sb06g011641.1
GO:0051640	P	organelle localization	13	1793	123	26245	0.096	1	Sb02g008640.1 Sb05g004670.1 Sb05g004663.1 Sb03g025580.1 Sb07g022630.1 Sb03g036840.1 Sb02g039010.1 Sb08g019730.1 Sb06g028230.1 Sb04g032980.1 Sb03g002780.1 Sb01g019930.1 Sb01g010390.1
GO:0004194	F	pepsin A activity	10	1793	88	26245	0.096	1	Sb04g028990.1 Sb04g029630.1 Sb09g002960.5 Sb09g002960.4 Sb09g002960.3 Sb09g002960.2 Sb09g002960.1 Sb02g028000.1 Sb02g025060.1 Sb05g005400.1
GO:0060341	P	regulation of cellular localization	6	1793	44	26245	0.098	1	Sb01g046840.1 Sb01g019610.1 Sb01g019610.2 Sb01g046430.1 Sb01g050330.1 Sb04g008580.1
GO:0048599	P	oocyte development	6	1793	44	26245	0.098	1	Sb02g037690.1 Sb01g046840.1 Sb03g025580.1 Sb01g019610.1 Sb01g019610.2 Sb01g046430.1
GO:0016655	F	oxidoreductase activity, acting on NADH or NADPH, quinone or similar compound as acceptor	9	1793	77	26245	0.098	1	Sb01g048410.1 Sb07g024320.1 Sb02g030990.1 Sb02g041180.3 Sb04g037050.1 Sb01g044350.1 Sb02g041180.1 Sb03g046140.1 Sb02g041180.2
GO:0030117	C	membrane coat	11	1793	100	26245	0.098	0.79	Sb05g004670.1 Sb01g035130.1 Sb05g004663.1 Sb06g001240.1 Sb0598s002020.1 Sb05g004666.1 Sb03g032290.1 Sb06g028230.1 Sb03g002780.1 Sb01g028560.1 Sb01g010390.1
GO:0048475	C	coated membrane	11	1793	100	26245	0.098	0.79	Sb05g004670.1 Sb01g035130.1 Sb05g004663.1 Sb06g001240.1 Sb0598s002020.1 Sb05g004666.1 Sb03g032290.1 Sb06g028230.1 Sb03g002780.1 Sb01g028560.1 Sb01g010390.1
GO:0009615	P	response to virus	16	1793	160	26245	0.099	1	Sb01g035130.1 Sb01g017050.1 Sb01g001060.1 Sb06g022190.2 Sb0598s002020.1 Sb06g022180.1 Sb03g044680.2 Sb02g024760.1 Sb06g022190.1 Sb03g044680.1 Sb01g046430.1 Sb04g009800.1 Sb06g022200.1 Sb07g006150.1 Sb03g022880.1 Sb06g012520.1
GO:0030234	F	enzyme regulator activity	44	1793	519	26245	0.099	1	Sb01g017030.1 Sb01g000600.1 Sb07g026900.1 Sb03g028370.1 Sb07g006290.1 Sb06g032320.1 Sb09g001050.1 Sb02g036050.1 Sb04g034040.1 Sb04g007940.1 Sb07g008560.1 Sb04g007940.2 Sb04g003410.1 Sb04g026090.1 Sb05g024560.1 Sb02g021130.1 Sb04g021780.1 Sb03g037370.1 Sb03g037370.2 Sb01g033750.1 Sb06g022190.1 Sb02g040970.1 Sb07g004310.1 Sb01g012710.1 Sb02g024870.1 Sb04g026880.1 Sb01g046910.1 Sb04g030250.1 Sb05g02…
GO:0043331	P	response to dsRNA	8	1793	66	26245	0.1	1	Sb07g026820.1 Sb06g022190.1 Sb06g022190.2 Sb06g022200.1 Sb07g006150.1 Sb03g010990.1 Sb06g022180.1 Sb03g022880.1
GO:0048514	P	blood vessel morphogenesis	5	1793	34	26245	0.1	1	Sb06g015020.3 Sb04g001330.1 Sb01g001060.1 Sb06g015020.2 Sb06g015020.4
GO:0042401	P	cellular biogenic amine biosynthetic process	8	1793	66	26245	0.1	1	Sb01g040180.2 Sb01g040180.1 Sb01g037480.1 Sb01g037480.2 Sb06g021540.1 Sb01g001360.1 Sb02g025110.1 Sb04g021790.1
GO:0007031	P	peroxisome organization	5	1793	34	26245	0.1	1	Sb06g028670.1 Sb06g023730.1 Sb02g039010.1 Sb02g021030.1 Sb04g001930.1
GO:0075259	P	spore-bearing organ development	8	1793	66	26245	0.1	1	Sb06g022060.1 Sb05g019600.1 Sb09g001660.1 Sb03g027840.1 Sb01g042750.1 Sb03g009170.1 Sb01g039915.1 Sb02g043840.1
GO:0031050	P	dsRNA fragmentation	8	1793	66	26245	0.1	1	Sb07g026820.1 Sb06g022190.1 Sb06g022190.2 Sb06g022200.1 Sb07g006150.1 Sb03g010990.1 Sb06g022180.1 Sb03g022880.1
GO:0030582	P	fruiting body development	8	1793	66	26245	0.1	1	Sb06g022060.1 Sb05g019600.1 Sb09g001660.1 Sb03g027840.1 Sb01g042750.1 Sb03g009170.1 Sb01g039915.1 Sb02g043840.1
GO:0030587	P	sorocarp development	8	1793	66	26245	0.1	1	Sb06g022060.1 Sb05g019600.1 Sb09g001660.1 Sb03g027840.1 Sb01g042750.1 Sb03g009170.1 Sb01g039915.1 Sb02g043840.1
GO:0016044	P	cellular membrane organization	38	1793	441	26245	0.1	1	Sb03g044480.1 Sb05g004663.1 Sb01g046840.1 Sb07g004890.2 Sb07g004890.1 Sb03g042850.1 Sb06g016660.1 Sb01g042360.1 Sb08g001340.1 Sb01g035130.1 Sb03g032290.1 Sb06g028230.1 Sb02g036270.1 Sb07g000565.1 Sb01g010390.1 Sb01g015660.1 Sb03g044130.1 Sb03g002780.1 Sb03g027840.1 Sb0598s002020.1 Sb04g035610.1 Sb05g004666.1 Sb05g013160.1 Sb07g018430.1 Sb04g036240.1 Sb08g018820.1 Sb01g046830.1 Sb01g028560.1 Sb05g…
GO:0009553	P	embryo sac development	18	1793	185	26245	0.1	1	Sb07g022580.1 Sb09g001110.1 Sb03g037600.1 Sb01g011960.1 Sb06g010020.1 Sb05g014880.1 Sb01g041140.1 Sb05g020280.1 Sb04g026200.1 Sb06g029530.1 Sb09g004420.1 Sb03g025730.1 Sb02g004210.1 Sb03g043750.1 Sb06g030920.1 Sb06g029476.1 Sb02g004200.1 Sb06g011641.1
GO:0030004	P	cellular monovalent inorganic cation homeostasis	8	1793	66	26245	0.1	1	Sb02g028210.1 Sb04g011330.1 Sb01g028750.1 Sb03g026940.1 Sb03g026940.2 Sb06g030400.1 Sb01g047430.1 Sb06g002080.1
GO:0055084	P	fruiting body development in response to starvation	8	1793	66	26245	0.1	1	Sb06g022060.1 Sb05g019600.1 Sb09g001660.1 Sb03g027840.1 Sb01g042750.1 Sb03g009170.1 Sb01g039915.1 Sb02g043840.1
GO:0006406	P	mRNA export from nucleus	5	1793	34	26245	0.1	1	Sb02g028170.1 Sb07g004890.2 Sb07g004890.1 Sb03g025200.1 Sb03g025200.2
GO:0048438	P	floral whorl development	26	1793	286	26245	0.1	1	Sb06g017490.1 Sb06g020750.1 Sb04g022830.1 Sb03g042850.1 Sb03g030740.1 Sb01g043330.1 Sb05g019540.1 Sb05g019540.2 Sb06g019010.1 Sb07g006150.1 Sb03g034850.1 Sb03g034850.2 Sb02g038600.1 Sb01g010060.1 Sb05g006860.1 Sb05g013160.1 Sb08g014320.1 Sb04g028940.1 Sb01g039570.1 Sb05g002580.1 Sb04g003480.1 Sb03g042840.1 Sb01g041330.1 Sb03g022880.1 Sb03g044630.1 Sb01g026350.1
GO:0016857	F	racemase and epimerase activity, acting on carbohydrates and derivatives	7	1793	55	26245	0.1	1	Sb01g045920.1 Sb01g035380.1 Sb01g045920.2 Sb01g045920.3 Sb06g031360.1 Sb02g002660.1 Sb02g029250.1
GO:0015077	F	monovalent inorganic cation transmembrane transporter activity	20	1793	210	26245	0.1	1	Sb02g006170.1 Sb08g001880.1 Sb07g007610.1 Sb04g036040.1 Sb01g008560.1 Sb06g014720.1 Sb07g023320.1 Sb04g035610.1 Sb01g048440.1 Sb01g006750.1 Sb06g027500.1 Sb01g043060.1 Sb03g046720.1 Sb06g030400.1 Sb06g031240.1 Sb03g025200.2 Sb03g025200.1 Sb03g026990.1 Sb09g000810.1 Sb02g042430.1
GO:0016671	F	oxidoreductase activity, acting on sulfur group of donors, disulfide as acceptor	5	1793	34	26245	0.1	1	Sb03g036030.1 Sb02g033120.1 Sb02g004860.1 Sb02g004850.1 Sb02g004870.1
GO:0006486	P	protein amino acid glycosylation	12	1793	115	26245	0.11	1	Sb02g006330.1 Sb01g004630.1 Sb01g045200.1 Sb07g001590.1 Sb01g042750.1 Sb06g032800.1 Sb03g030990.1 Sb04g024790.1 Sb02g032250.1 Sb03g025200.2 Sb03g025200.1 Sb06g027810.1
GO:0043413	P	macromolecule glycosylation	12	1793	115	26245	0.11	1	Sb02g006330.1 Sb01g004630.1 Sb01g045200.1 Sb07g001590.1 Sb01g042750.1 Sb06g032800.1 Sb03g030990.1 Sb04g024790.1 Sb02g032250.1 Sb03g025200.2 Sb03g025200.1 Sb06g027810.1
GO:0009733	P	response to auxin stimulus	43	1793	512	26245	0.11	1	Sb09g003820.1 Sb06g017490.1 Sb04g008580.1 Sb08g017600.1 Sb01g008480.1 Sb05g020400.1 Sb03g027120.1 Sb01g028870.1 Sb06g014420.1 Sb03g030740.1 Sb02g043000.1 Sb07g009410.1 Sb07g004180.1 Sb02g024880.1 Sb05g019540.1 Sb05g019540.2 Sb01g003290.2 Sb01g003290.1 Sb05g002860.1 Sb03g009770.1 Sb03g009770.3 Sb03g009770.2 Sb03g032530.1 Sb08g020580.1 Sb03g034850.1 Sb03g034850.2 Sb08g001800.1 Sb07g003870.1 Sb06g00…
GO:0070085	P	glycosylation	12	1793	115	26245	0.11	1	Sb02g006330.1 Sb01g004630.1 Sb01g045200.1 Sb07g001590.1 Sb01g042750.1 Sb06g032800.1 Sb03g030990.1 Sb04g024790.1 Sb02g032250.1 Sb03g025200.2 Sb03g025200.1 Sb06g027810.1
GO:0048015	P	phosphoinositide-mediated signaling	5	1793	35	26245	0.11	1	Sb08g005190.1 Sb01g049250.1 Sb03g040410.1 Sb08g005200.1 Sb02g025440.1
GO:0007584	P	response to nutrient	5	1793	35	26245	0.11	1	Sb08g001010.1 Sb06g014420.1 Sb04g037280.2 Sb04g037280.1 Sb05g002770.1
GO:0051648	P	vesicle localization	5	1793	35	26245	0.11	1	Sb05g004670.1 Sb03g002780.1 Sb06g028230.1 Sb05g004663.1 Sb01g010390.1
GO:0007005	P	mitochondrion organization	13	1793	127	26245	0.11	1	Sb02g008640.1 Sb02g024870.1 Sb07g023490.1 Sb03g044130.1 Sb01g028940.1 Sb03g034500.1 Sb01g050600.1 Sb08g019730.1 Sb02g038750.1 Sb08g018820.1 Sb01g043060.1 Sb01g028560.1 Sb01g020010.1
GO:0048468	P	cell development	60	1793	738	26245	0.11	1	Sb05g025180.1 Sb01g046840.1 Sb01g032420.1 Sb03g025580.1 Sb01g010710.1 Sb07g001670.1 Sb01g050330.1 Sb01g004040.1 Sb01g046430.1 Sb03g030840.1 Sb08g001140.1 Sb01g036250.1 Sb06g011641.1 Sb03g037600.1 Sb09g001110.1 Sb01g005570.2 Sb06g010020.1 Sb02g039390.1 Sb01g019610.1 Sb01g005570.1 Sb01g019610.2 Sb03g044680.2 Sb07g014940.1 Sb03g044680.1 Sb09g004420.1 Sb02g043840.1 Sb05g002590.2 Sb06g029650.1 Sb02g02…
GO:0046519	P	sphingoid metabolic process	5	1793	35	26245	0.11	1	Sb01g004520.1 Sb05g018880.1 Sb05g018870.1 Sb03g044700.1 Sb03g009170.1
GO:0009908	P	flower development	49	1793	591	26245	0.11	1	Sb09g003820.1 Sb06g017490.1 Sb02g032810.1 Sb06g020750.1 Sb04g022830.1 Sb03g042850.1 Sb03g030740.1 Sb08g014060.1 Sb01g043330.1 Sb03g013790.1 Sb03g013790.2 Sb03g013790.3 Sb05g019540.1 Sb06g000660.1 Sb05g019540.2 Sb04g028940.1 Sb07g022990.1 Sb06g019010.1 Sb02g028020.1 Sb07g006150.1 Sb01g039570.1 Sb03g034850.1 Sb03g034850.2 Sb02g038600.1 Sb02g028050.1 Sb01g010060.1 Sb06g022180.1 Sb05g013160.1 Sb04g00…
GO:0034728	P	nucleosome organization	12	1793	114	26245	0.11	1	Sb02g035640.1 Sb02g025440.1 Sb06g026070.1 Sb02g037720.1 Sb02g004730.1 Sb01g049250.1 Sb02g024290.1 Sb03g032530.1 Sb01g005010.1 Sb02g041800.1 Sb03g007700.1 Sb07g022370.1
GO:0042775	P	mitochondrial ATP synthesis coupled electron transport	6	1793	46	26245	0.11	1	Sb01g048410.1 Sb07g024370.2 Sb01g043060.1 Sb02g041180.1 Sb02g041180.3 Sb02g041180.2
GO:0016209	F	antioxidant activity	25	1793	276	26245	0.11	1	Sb03g030950.1 Sb04g027590.1 Sb06g024920.1 Sb01g038760.1 Sb01g010550.1 Sb06g027520.2 Sb06g027520.1 Sb0246s002010.1 Sb03g014430.1 Sb07g024880.1 Sb04g004250.1 Sb01g028610.1 Sb01g034870.1 Sb01g034870.2 Sb01g047970.1 Sb05g001010.1 Sb01g028640.1 Sb07g001280.1 Sb08g000990.1 Sb02g044060.1 Sb08g016820.1 Sb05g001000.1 Sb04g001130.1 Sb02g037840.1 Sb01g010540.1
GO:0017111	F	nucleoside-triphosphatase activity	97	1793	1244	26245	0.11	1	Sb01g046840.1 Sb09g004420.1 Sb06g030400.1 Sb04g033160.1 Sb03g043450.1 Sb06g016285.1 Sb01g006310.1 Sb03g025350.1 Sb07g023320.1 Sb04g036040.1 Sb01g050330.1 Sb01g009560.3 Sb01g011720.1 Sb03g030500.1 Sb01g041460.3 Sb01g041460.2 Sb01g041460.1 Sb06g022190.1 Sb05g008570.1 Sb04g037280.1 Sb03g035700.1 Sb04g037280.2 Sb06g029476.1 Sb08g007750.1 Sb08g007750.2 Sb01g001080.1 Sb03g029120.1 Sb02g043840.1 Sb06g02…
GO:0019200	F	carbohydrate kinase activity	7	1793	56	26245	0.11	1	Sb07g001320.2 Sb02g040810.1 Sb07g001320.1 Sb01g002480.1 Sb02g002390.1 Sb02g002390.2 Sb07g012720.1
GO:0031965	C	nuclear membrane	6	1793	45	26245	0.11	0.85	Sb07g022630.1 Sb04g017400.1 Sb07g004890.2 Sb07g004890.1 Sb07g026170.1 Sb02g013040.1
GO:0030660	C	Golgi-associated vesicle membrane	8	1793	68	26245	0.11	0.89	Sb05g004670.1 Sb01g035130.1 Sb05g004663.1 Sb0598s002020.1 Sb03g032290.1 Sb06g028230.1 Sb03g002780.1 Sb01g010390.1
GO:0006900	P	membrane budding	8	1793	70	26245	0.12	1	Sb05g004670.1 Sb01g035130.1 Sb05g004663.1 Sb0598s002020.1 Sb03g032290.1 Sb06g028230.1 Sb03g002780.1 Sb01g010390.1
GO:0045926	P	negative regulation of growth	7	1793	58	26245	0.12	1	Sb02g006330.1 Sb02g031050.1 Sb04g035710.1 Sb06g032800.1 Sb07g004030.1 Sb01g044350.1 Sb01g039915.1
GO:0019954	P	asexual reproduction	8	1793	70	26245	0.12	1	Sb06g022060.1 Sb05g019600.1 Sb09g001660.1 Sb03g027840.1 Sb01g042750.1 Sb03g009170.1 Sb01g039915.1 Sb02g043840.1
GO:0006541	P	glutamine metabolic process	6	1793	47	26245	0.12	1	Sb04g028690.2 Sb04g028690.3 Sb04g028690.1 Sb04g028690.4 Sb06g031460.1 Sb06g031460.2
GO:0006721	P	terpenoid metabolic process	15	1793	154	26245	0.12	1	Sb06g018220.2 Sb01g005670.1 Sb09g000270.1 Sb06g026190.1 Sb01g005650.1 Sb08g001880.1 Sb02g006100.1 Sb01g047540.1 Sb07g022990.1 Sb03g034680.1 Sb06g018220.1 Sb04g021830.1 Sb01g005680.1 Sb04g037300.1 Sb01g003880.1
GO:0031669	P	cellular response to nutrient levels	12	1793	117	26245	0.12	1	Sb02g005080.1 Sb01g000600.1 Sb01g005280.1 Sb04g001130.1 Sb07g021330.1 Sb06g014420.1 Sb07g005440.1 Sb04g036240.1 Sb02g032250.1 Sb04g001330.1 Sb01g039915.1 Sb01g039910.1
GO:0065002	P	intracellular protein transmembrane transport	5	1793	36	26245	0.12	1	Sb06g028670.1 Sb08g018820.1 Sb01g043020.1 Sb01g043020.3 Sb01g043020.2
GO:0001708	P	cell fate specification	8	1793	69	26245	0.12	1	Sb02g038600.1 Sb06g020750.1 Sb05g019540.2 Sb05g006860.1 Sb05g019540.1 Sb03g030740.1 Sb03g034850.1 Sb03g034850.2
GO:0009994	P	oocyte differentiation	6	1793	47	26245	0.12	1	Sb02g037690.1 Sb01g046840.1 Sb03g025580.1 Sb01g019610.1 Sb01g019610.2 Sb01g046430.1
GO:0016811	F	hydrolase activity, acting on carbon-nitrogen (but not peptide) bonds, in linear amides	9	1793	80	26245	0.12	1	Sb03g001240.1 Sb06g000410.1 Sb03g001240.3 Sb03g001240.2 Sb02g033430.1 Sb06g030910.1 Sb05g001680.1 Sb08g001870.1 Sb04g021790.1
GO:0016817	F	hydrolase activity, acting on acid anhydrides	104	1793	1345	26245	0.12	1	Sb01g046840.1 Sb09g004420.1 Sb06g030400.1 Sb04g033160.1 Sb03g043450.1 Sb06g016285.1 Sb01g006310.1 Sb03g025350.1 Sb04g034340.1 Sb07g023320.1 Sb04g036040.1 Sb06g033620.1 Sb01g050330.1 Sb04g030590.1 Sb04g030590.2 Sb01g009560.3 Sb01g011720.1 Sb03g030500.1 Sb01g041460.3 Sb01g041460.2 Sb01g041460.1 Sb06g022190.1 Sb05g008570.1 Sb04g037280.1 Sb03g035700.1 Sb04g037280.2 Sb06g029476.1 Sb08g007750.1 Sb08g00…
GO:0003746	F	translation elongation factor activity	6	1793	47	26245	0.12	1	Sb01g003660.1 Sb0525s002010.1 Sb02g042050.1 Sb04g007760.1 Sb02g039166.1 Sb01g001080.1
GO:0016679	F	oxidoreductase activity, acting on diphenols and related substances as donors	7	1793	58	26245	0.12	1	Sb03g039520.1 Sb01g039690.1 Sb01g008560.1 Sb03g039570.1 Sb06g014720.1 Sb03g039530.1 Sb01g043060.1
GO:0030176	C	integral to endoplasmic reticulum membrane	5	1793	36	26245	0.12	0.94	Sb04g017400.1 Sb02g005080.1 Sb09g006380.1 Sb01g038990.1 Sb08g003370.1
GO:0009504	C	cell plate	6	1793	47	26245	0.12	0.96	Sb03g034880.1 Sb04g026090.1 Sb04g026160.1 Sb01g008860.1 Sb03g030800.1 Sb01g028560.1
GO:0009648	P	photoperiodism	7	1793	59	26245	0.13	1	Sb02g028540.1 Sb02g028540.2 Sb05g021030.1 Sb01g028740.2 Sb01g028740.1 Sb02g033960.2 Sb02g033960.1
GO:0009250	P	glucan biosynthetic process	16	1793	168	26245	0.13	1	Sb03g034680.1 Sb02g006330.1 Sb08g017750.1 Sb03g034880.1 Sb06g031590.1 Sb01g035380.1 Sb01g042750.1 Sb02g029780.1 Sb02g035980.1 Sb03g040100.1 Sb01g008860.1 Sb02g032250.1 Sb02g002660.1 Sb01g010280.1 Sb03g030800.1 Sb03g006060.1
GO:0008202	P	steroid metabolic process	16	1793	168	26245	0.13	1	Sb01g033520.1 Sb05g002580.1 Sb01g032980.1 Sb01g032950.1 Sb01g048450.1 Sb01g032990.1 Sb01g048450.2 Sb01g047930.1 Sb07g022990.1 Sb04g017400.1 Sb07g004260.1 Sb01g048450.3 Sb01g032970.1 Sb01g039660.1 Sb02g028630.1 Sb01g032960.1
GO:0030244	P	cellulose biosynthetic process	7	1793	59	26245	0.13	1	Sb02g006330.1 Sb08g017750.1 Sb01g042750.1 Sb03g034680.1 Sb02g035980.1 Sb01g008860.1 Sb06g031590.1
GO:0034050	P	host programmed cell death induced by symbiont	11	1793	107	26245	0.13	1	Sb01g008690.2 Sb01g008690.1 Sb02g004310.1 Sb06g001960.1 Sb02g004300.1 Sb02g004300.2 Sb02g003700.1 Sb08g001800.1 Sb05g021820.1 Sb07g004050.1 Sb04g009800.1
GO:0035295	P	tube development	12	1793	119	26245	0.13	1	Sb04g028280.1 Sb01g032420.1 Sb02g019110.1 Sb04g017400.1 Sb07g006040.1 Sb06g027810.1 Sb01g007580.2 Sb01g007580.3 Sb01g007580.1 Sb03g006060.1 Sb01g007580.4 Sb01g007580.5
GO:0048864	P	stem cell development	6	1793	48	26245	0.13	1	Sb02g025080.1 Sb08g001140.1 Sb05g002590.1 Sb05g002590.2 Sb04g037810.1 Sb02g043840.1
GO:0019827	P	stem cell maintenance	6	1793	48	26245	0.13	1	Sb02g025080.1 Sb08g001140.1 Sb05g002590.1 Sb05g002590.2 Sb04g037810.1 Sb02g043840.1
GO:0016192	P	vesicle-mediated transport	52	1793	639	26245	0.13	1	Sb03g044480.1 Sb05g004663.1 Sb01g046840.1 Sb01g046830.1 Sb04g031020.4 Sb04g031020.3 Sb04g031020.2 Sb04g031020.1 Sb01g004840.1 Sb01g004700.1 Sb04g033160.1 Sb03g037870.1 Sb01g035130.1 Sb02g039390.1 Sb07g026110.1 Sb03g036410.1 Sb03g032290.1 Sb06g028230.1 Sb07g000565.1 Sb01g010390.1 Sb03g025350.1 Sb02g005080.1 Sb03g038570.1 Sb03g002780.1 Sb03g043500.1 Sb04g024320.1 Sb0598s002020.1 Sb04g035610.1 Sb05g…
GO:0046700	P	heterocycle catabolic process	9	1793	82	26245	0.13	1	Sb03g044230.2 Sb03g044230.1 Sb02g026140.1 Sb02g030830.1 Sb01g010070.1 Sb04g028550.1 Sb02g005200.1 Sb01g031520.1 Sb01g031520.2
GO:0010090	P	trichome morphogenesis	8	1793	71	26245	0.13	1	Sb08g001340.1 Sb09g001110.1 Sb06g010020.1 Sb07g001670.1 Sb07g001620.1 Sb05g020280.1 Sb01g028560.1 Sb06g011641.1
GO:0006911	P	phagocytosis, engulfment	9	1793	83	26245	0.13	1	Sb05g004670.1 Sb05g004663.1 Sb04g035610.1 Sb04g032980.1 Sb06g016660.1 Sb09g003430.1 Sb03g002780.1 Sb07g000565.1 Sb01g010390.1
GO:0035264	P	multicellular organism growth	9	1793	83	26245	0.13	1	Sb04g025540.1 Sb02g006330.1 Sb08g001880.1 Sb04g017400.1 Sb09g003450.1 Sb06g032800.1 Sb01g000990.1 Sb02g041180.1 Sb08g003370.1
GO:0065004	P	protein-DNA complex assembly	12	1793	119	26245	0.13	1	Sb02g035640.1 Sb02g025440.1 Sb06g026070.1 Sb02g037720.1 Sb02g004730.1 Sb01g049250.1 Sb02g024290.1 Sb03g032530.1 Sb01g005010.1 Sb02g041800.1 Sb03g007700.1 Sb07g022370.1
GO:0006164	P	purine nucleotide biosynthetic process	21	1793	230	26245	0.13	1	Sb01g028830.1 Sb02g026140.1 Sb07g007610.1 Sb08g017600.1 Sb04g036040.1 Sb08g008360.1 Sb06g020020.1 Sb07g023320.1 Sb03g046720.1 Sb01g048440.1 Sb09g000810.1 Sb02g043940.1 Sb03g029120.1 Sb06g030400.1 Sb08g001880.1 Sb06g031240.1 Sb02g033710.1 Sb08g008400.1 Sb06g027770.1 Sb01g038990.1 Sb03g026990.1
GO:0045165	P	cell fate commitment	13	1793	131	26245	0.13	1	Sb02g038600.1 Sb06g020750.1 Sb03g025580.1 Sb05g019540.2 Sb03g034850.1 Sb03g027910.1 Sb05g019540.1 Sb03g027910.2 Sb03g030740.1 Sb09g003430.1 Sb05g006860.1 Sb04g037810.1 Sb03g034850.2
GO:0051094	P	positive regulation of developmental process	24	1793	270	26245	0.13	1	Sb09g003820.1 Sb06g017490.1 Sb06g020750.1 Sb04g022830.1 Sb03g030740.1 Sb02g043000.1 Sb05g019540.1 Sb05g019540.2 Sb07g022990.1 Sb03g034850.1 Sb03g034850.2 Sb05g006860.1 Sb06g018510.1 Sb06g018510.2 Sb08g014320.1 Sb01g049020.1 Sb04g023680.1 Sb01g030570.1 Sb01g030570.2 Sb05g002580.1 Sb04g000500.1 Sb04g023680.2 Sb05g021030.1 Sb03g044630.1
GO:0009626	P	plant-type hypersensitive response	11	1793	107	26245	0.13	1	Sb01g008690.2 Sb01g008690.1 Sb02g004310.1 Sb06g001960.1 Sb02g004300.1 Sb02g004300.2 Sb02g003700.1 Sb08g001800.1 Sb05g021820.1 Sb07g004050.1 Sb04g009800.1
GO:0005507	F	copper ion binding	17	1793	180	26245	0.13	1	Sb03g006090.1 Sb02g024870.1 Sb06g025580.1 Sb01g039690.1 Sb01g010930.1 Sb03g039570.1 Sb06g020020.1 Sb01g013380.1 Sb03g039520.1 Sb04g028940.1 Sb02g000840.1 Sb02g001610.1 Sb03g039530.1 Sb06g024260.1 Sb06g025570.1 Sb08g022260.1 Sb02g001613.1
GO:0016877	F	ligase activity, forming carbon-sulfur bonds	7	1793	59	26245	0.13	1	Sb08g001010.1 Sb09g002640.2 Sb09g002640.1 Sb04g026360.1 Sb05g002770.1 Sb04g021370.1 Sb06g033410.1
GO:0005774	C	vacuolar membrane	23	1793	257	26245	0.13	1	Sb06g030400.1 Sb09g002460.2 Sb09g002460.1 Sb01g009900.1 Sb06g027500.1 Sb07g005440.1 Sb06g002080.1 Sb08g022100.1 Sb08g022100.2 Sb09g007940.1 Sb03g006420.1 Sb03g006420.2 Sb01g009890.1 Sb01g003330.1 Sb08g016820.1 Sb02g006170.1 Sb08g001880.1 Sb01g007710.1 Sb06g027770.1 Sb01g047430.1 Sb09g000810.1 Sb03g025200.2 Sb03g025200.1
GO:0016109	P	tetraterpenoid biosynthetic process	5	1793	38	26245	0.14	1	Sb06g018220.2 Sb04g021830.1 Sb06g018220.1 Sb02g006100.1 Sb04g037300.1
GO:0009863	P	salicylic acid mediated signaling pathway	10	1793	96	26245	0.14	1	Sb01g036180.1 Sb03g034880.1 Sb02g003700.1 Sb02g043030.1 Sb08g005080.1 Sb03g034680.1 Sb06g013835.1 Sb07g004050.1 Sb03g030800.1 Sb01g044130.1
GO:0009862	P	systemic acquired resistance, salicylic acid mediated signaling pathway	6	1793	49	26245	0.14	1	Sb01g036180.1 Sb02g043030.1 Sb08g005080.1 Sb06g013835.1 Sb07g004050.1 Sb01g044130.1
GO:0031497	P	chromatin assembly	12	1793	120	26245	0.14	1	Sb02g035640.1 Sb02g025440.1 Sb06g026070.1 Sb02g037720.1 Sb02g004730.1 Sb01g049250.1 Sb02g024290.1 Sb03g032530.1 Sb01g005010.1 Sb02g041800.1 Sb03g007700.1 Sb07g022370.1
GO:0045927	P	positive regulation of growth	40	1793	483	26245	0.14	1	Sb02g008640.1 Sb08g001880.1 Sb04g029070.1 Sb04g026200.1 Sb02g022770.1 Sb03g002780.1 Sb08g017220.1 Sb04g025540.1 Sb07g025100.1 Sb06g020890.2 Sb06g020890.1 Sb02g039390.1 Sb07g026305.1 Sb03g011050.1 Sb02g041180.1 Sb06g029650.1 Sb01g010390.1 Sb02g025440.1 Sb02g006330.1 Sb04g034340.1 Sb02g001450.1 Sb01g028980.1 Sb04g035610.1 Sb0199s002010.1 Sb01g049250.1 Sb07g025840.1 Sb07g018430.1 Sb04g006620.2 Sb04g…
GO:0016117	P	carotenoid biosynthetic process	5	1793	38	26245	0.14	1	Sb06g018220.2 Sb04g021830.1 Sb06g018220.1 Sb02g006100.1 Sb04g037300.1
GO:0051188	P	cofactor biosynthetic process	22	1793	246	26245	0.14	1	Sb02g020260.1 Sb08g003300.1 Sb08g007750.1 Sb02g029470.1 Sb04g026360.1 Sb05g005270.1 Sb04g022900.1 Sb04g004630.1 Sb03g013290.1 Sb06g033030.1 Sb04g028050.1 Sb04g004640.1 Sb09g004310.1 Sb07g021070.1 Sb03g001200.1 Sb04g021370.1 Sb02g026140.1 Sb02g033920.1 Sb08g007750.2 Sb05g005735.1 Sb08g021610.1 Sb01g017790.1
GO:0009948	P	anteriorposterior axis specification	5	1793	38	26245	0.14	1	Sb02g037690.1 Sb01g019610.1 Sb01g046430.1 Sb01g046840.1 Sb01g019610.2
GO:0022904	P	respiratory electron transport chain	7	1793	60	26245	0.14	1	Sb01g048410.1 Sb07g024370.2 Sb01g015580.1 Sb01g043060.1 Sb02g041180.1 Sb02g041180.3 Sb02g041180.2
GO:0010029	P	regulation of seed germination	7	1793	61	26245	0.14	1	Sb03g044230.2 Sb03g044230.1 Sb01g010070.1 Sb04g028550.1 Sb01g041330.1 Sb02g043000.1 Sb01g026350.1
GO:0055075	P	potassium ion homeostasis	6	1793	49	26245	0.14	1	Sb04g011330.1 Sb01g028750.1 Sb03g026940.1 Sb03g026940.2 Sb01g047430.1 Sb06g002080.1
GO:0030007	P	cellular potassium ion homeostasis	6	1793	49	26245	0.14	1	Sb04g011330.1 Sb01g028750.1 Sb03g026940.1 Sb03g026940.2 Sb01g047430.1 Sb06g002080.1
GO:0048448	P	stamen morphogenesis	5	1793	38	26245	0.14	1	Sb06g020750.1 Sb01g026350.1 Sb02g038600.1 Sb01g041330.1 Sb05g006860.1
GO:0009699	P	phenylpropanoid biosynthetic process	31	1793	363	26245	0.14	1	Sb06g029620.1 Sb05g005150.1 Sb05g020190.1 Sb06g029630.1 Sb06g028160.1 Sb01g034890.1 Sb05g020230.1 Sb05g020150.1 Sb05g020170.1 Sb06g029540.2 Sb07g021330.1 Sb05g020210.1 Sb06g029540.1 Sb05g020180.1 Sb06g029600.1 Sb06g021640.1 Sb0605s002010.1 Sb06g029580.1 Sb06g029570.1 Sb06g029550.1 Sb05g020220.1 Sb05g020160.1 Sb01g003330.1 Sb02g028770.1 Sb06g029560.1 Sb05g020200.1 Sb08g001880.1 Sb06g029540.3 Sb06g…
GO:0022803	F	passive transmembrane transporter activity	16	1793	170	26245	0.14	1	Sb04g026650.1 Sb04g037800.1 Sb09g007940.1 Sb02g010760.1 Sb02g010790.1 Sb02g022910.1 Sb04g032430.1 Sb02g010780.1 Sb03g026350.1 Sb06g022840.1 Sb02g010800.1 Sb01g043700.1 Sb02g010810.1 Sb02g010830.1 Sb06g027770.1 Sb06g025150.1
GO:0022838	F	substrate-specific channel activity	16	1793	169	26245	0.14	1	Sb04g026650.1 Sb04g037800.1 Sb09g007940.1 Sb02g010760.1 Sb02g010790.1 Sb02g022910.1 Sb04g032430.1 Sb02g010780.1 Sb03g026350.1 Sb06g022840.1 Sb02g010800.1 Sb01g043700.1 Sb02g010810.1 Sb02g010830.1 Sb06g027770.1 Sb06g025150.1
GO:0015267	F	channel activity	16	1793	170	26245	0.14	1	Sb04g026650.1 Sb04g037800.1 Sb09g007940.1 Sb02g010760.1 Sb02g010790.1 Sb02g022910.1 Sb04g032430.1 Sb02g010780.1 Sb03g026350.1 Sb06g022840.1 Sb02g010800.1 Sb01g043700.1 Sb02g010810.1 Sb02g010830.1 Sb06g027770.1 Sb06g025150.1
GO:0046983	F	protein dimerization activity	55	1793	684	26245	0.14	1	Sb06g017490.1 Sb02g032810.1 Sb05g002410.1 Sb01g008480.1 Sb06g020750.1 Sb01g001060.1 Sb04g011270.1 Sb07g006290.1 Sb03g006060.1 Sb02g022770.1 Sb01g036590.1 Sb07g004180.1 Sb05g008650.2 Sb05g008650.1 Sb02g043270.1 Sb05g019540.1 Sb02g036050.1 Sb05g019540.2 Sb01g003290.2 Sb01g003290.1 Sb02g029780.1 Sb06g019010.1 Sb03g009770.1 Sb03g009770.3 Sb03g009770.2 Sb02g002660.1 Sb04g002700.1 Sb08g020580.1 Sb02g02…
GO:0005769	C	early endosome	5	1793	38	26245	0.14	1	Sb01g046830.1 Sb09g002640.2 Sb09g002640.1 Sb01g008860.1 Sb05g002770.1
GO:0042692	P	muscle cell differentiation	5	1793	39	26245	0.15	1	Sb08g001340.1 Sb04g001330.1 Sb03g027840.1 Sb04g014390.1 Sb02g037950.1
GO:0048232	P	male gamete generation	14	1793	146	26245	0.15	1	Sb01g005570.1 Sb01g005570.2 Sb01g036340.1 Sb04g035610.1 Sb01g007710.1 Sb02g025220.1 Sb02g003870.1 Sb04g002150.1 Sb05g023460.1 Sb07g023746.1 Sb01g001390.1 Sb03g003510.1 Sb01g001390.3 Sb01g001390.2
GO:0006323	P	DNA packaging	15	1793	159	26245	0.15	1	Sb03g010440.1 Sb01g004040.1 Sb02g035640.1 Sb02g025440.1 Sb06g026070.1 Sb02g037720.1 Sb02g004730.1 Sb01g049250.1 Sb02g024290.1 Sb01g044870.1 Sb03g032530.1 Sb01g005010.1 Sb02g041800.1 Sb03g007700.1 Sb07g022370.1
GO:0044403	P	symbiosis, encompassing mutualism through parasitism	10	1793	98	26245	0.15	1	Sb01g039910.1 Sb06g022180.1 Sb06g022200.1 Sb06g022190.1 Sb01g033060.1 Sb01g046430.1 Sb06g022190.2 Sb01g035890.1 Sb07g006150.1 Sb03g022880.1
GO:0045596	P	negative regulation of cell differentiation	9	1793	85	26245	0.15	1	Sb02g043840.1 Sb01g039915.1 Sb03g037600.1 Sb01g030580.1 Sb08g001140.1 Sb02g025080.1 Sb05g002590.2 Sb04g037810.1 Sb05g002590.1
GO:0030243	P	cellulose metabolic process	8	1793	73	26245	0.15	1	Sb02g006330.1 Sb08g017750.1 Sb02g030990.1 Sb01g042750.1 Sb03g034680.1 Sb02g035980.1 Sb01g008860.1 Sb06g031590.1
GO:0044419	P	interspecies interaction between organisms	10	1793	98	26245	0.15	1	Sb01g039910.1 Sb06g022180.1 Sb06g022200.1 Sb06g022190.1 Sb01g033060.1 Sb01g046430.1 Sb06g022190.2 Sb01g035890.1 Sb07g006150.1 Sb03g022880.1
GO:0043087	P	regulation of GTPase activity	6	1793	50	26245	0.15	1	Sb04g029530.1 Sb01g017030.1 Sb07g026900.1 Sb02g036460.1 Sb04g030250.1 Sb07g026895.1
GO:0010166	P	wax metabolic process	7	1793	62	26245	0.15	1	Sb03g006070.1 Sb03g006120.1 Sb03g007760.1 Sb02g025220.1 Sb01g041190.1 Sb06g028160.1 Sb04g006970.1
GO:0048437	P	floral organ development	26	1793	300	26245	0.15	1	Sb06g017490.1 Sb06g020750.1 Sb04g022830.1 Sb03g042850.1 Sb03g030740.1 Sb01g043330.1 Sb05g019540.1 Sb05g019540.2 Sb07g006150.1 Sb03g034850.1 Sb03g034850.2 Sb02g038600.1 Sb01g010060.1 Sb05g006860.1 Sb05g013160.1 Sb08g014320.1 Sb04g028940.1 Sb01g039570.1 Sb05g002580.1 Sb04g003480.1 Sb02g031050.1 Sb03g042840.1 Sb01g041330.1 Sb03g022880.1 Sb03g044630.1 Sb01g026350.1
GO:0030276	F	clathrin binding	5	1793	39	26245	0.15	1	Sb05g004670.1 Sb0598s002020.1 Sb01g035130.1 Sb05g004663.1 Sb05g004666.1
GO:0008415	F	acyltransferase activity	35	1793	420	26245	0.15	1	Sb03g036470.1 Sb05g020190.1 Sb02g029470.1 Sb06g028160.1 Sb05g020150.1 Sb02g041030.1 Sb05g018870.1 Sb02g022640.1 Sb05g020170.1 Sb04g020630.1 Sb05g020210.1 Sb01g043660.2 Sb01g043660.1 Sb05g020180.1 Sb07g014940.1 Sb06g021640.1 Sb0605s002010.1 Sb03g044700.1 Sb07g021070.1 Sb03g006070.1 Sb03g006130.1 Sb05g020220.1 Sb06g004040.1 Sb05g002540.1 Sb05g020160.1 Sb05g020230.1 Sb05g020200.1 Sb03g039480.1 Sb03g…
GO:0030695	F	GTPase regulator activity	14	1793	147	26245	0.15	1	Sb03g028370.1 Sb01g017030.1 Sb04g029530.1 Sb04g026160.1 Sb07g026900.1 Sb02g036460.1 Sb04g026090.1 Sb01g041140.1 Sb02g042050.1 Sb04g030250.1 Sb03g025200.2 Sb02g040970.1 Sb07g026895.1 Sb03g025200.1
GO:0005102	F	receptor binding	11	1793	110	26245	0.15	1	Sb02g008640.1 Sb07g026560.3 Sb01g001060.1 Sb04g035710.1 Sb01g041140.1 Sb07g004260.1 Sb08g007190.1 Sb04g007170.1 Sb08g007180.1 Sb03g025200.2 Sb03g025200.1
GO:0030135	C	coated vesicle	14	1793	146	26245	0.15	1	Sb05g004670.1 Sb01g035130.1 Sb05g004663.1 Sb06g001240.1 Sb0598s002020.1 Sb03g036410.1 Sb03g032290.1 Sb06g028230.1 Sb01g010390.1 Sb03g025200.2 Sb03g025200.1 Sb03g002780.1 Sb01g023950.2 Sb01g023950.1
GO:0016469	C	proton-transporting two-sector ATPase complex	11	1793	109	26245	0.15	1	Sb02g006170.1 Sb08g001880.1 Sb06g020020.1 Sb07g023320.1 Sb04g035610.1 Sb06g027500.1 Sb06g030400.1 Sb09g000810.1 Sb03g025200.2 Sb03g025200.1 Sb03g026990.1
GO:0019005	C	SCF ubiquitin ligase complex	5	1793	39	26245	0.15	1	Sb09g003820.1 Sb06g014420.1 Sb01g040110.1 Sb04g000330.1 Sb05g021030.1
[truncated: 545 more rows]

## Sheet: FDR
S11 Table. Description of the GO functional annotation for the enriched stress responsive genes in decreasing order of the their significance value
[truncated: 1,785 more rows]
