# Supplementary material for: Cross-species multiple environmental stress responses: An integrated approach to identify candidate genes for multiple stress tolerance in sorghum (Sorghum bicolor (L.) Moench) and related model species
Source: PLoS One. 2018 Mar 28;13(3):e0192678. doi: 10.1371/journal.pone.0192678 (PMC5873934; doi:10.1371/journal.pone.0192678)
Supplement: S13 Table — (GMT) [file pone.0192678.s016.gmt]

S13 Table. Background set for the fifty selected enriched genes.
Sb02g026570(p=1.2e-6)	abscisic acid mediated signaling pathway	Sb09g029950.1	Sb08g003930.1	Sb07g029150.1	Sb08g019700.1	Sb09g026650.1	Sb10g023610.2	Sb08g005190.1	Sb03g039630.1	Sb10g023610.1	Sb01g014720.1	Sb03g006060.1	Sb02g022090.1	Sb04g029080.2	Sb08g005200.1	Sb01g048570.1	Sb01g028750.1	Sb01g007120.1	Sb02g029780.1	Sb06g030660.1	Sb01g011020.1	Sb03g034000.1	Sb01g039740.1	Sb09g026860.1	Sb03g001440.1	Sb02g038600.1	Sb04g028280.1	Sb03g014430.1	Sb04g011330.1	Sb03g026070.1	Sb03g026940.1	Sb06g033990.1	Sb03g026940.2	Sb05g004610.1	Sb09g022410.1	Sb09g022410.3	Sb09g022410.2	Sb10g005630.1	Sb02g039640.1	Sb01g039890.1	Sb01g011025.1	Sb05g001050.1	Sb04g029080.1	Sb09g030600.1	Sb04g022410.1
Sb08g005080(P=1.7e-26)	cellular process	Sb06g014420.1	Sb04g023180.1	Sb07g028940.1	Sb04g024790.1	Sb10g006260.1	Sb04g001740.1	Sb01g028750.1	Sb01g006310.1	Sb08g001870.1	Sb06g017700.1	Sb07g023320.1	Sb01g009560.2	Sb06g016510.1	Sb06g002020.1	Sb10g025970.1	Sb02g030830.1	Sb04g023680.2	Sb02g031050.1	Sb01g009560.1	Sb06g002000.1	Sb01g041460.2	Sb01g041460.1	Sb09g028860.1	Sb03g043710.1	Sb04g036970.1	Sb09g027960.1	Sb06g032320.1	Sb03g014430.1	Sb05g005450.1	Sb09g021560.1	Sb02g004730.1	Sb07g021660.1	Sb03g008890.2	Sb03g008890.1	Sb04g028530.1	Sb01g004520.1	Sb04g037290.1	Sb10g030040.1	Sb04g004720.1	Sb09g020820.1	Sb03g010440.1	Sb08g001880.1	Sb02g039260.1	Sb01g033060.1	Sb04g032980.1	Sb09g028070.1	Sb01g037480.1	Sb01g037480.2
Sb01g046840(P=2.1e-4)	cellular response to stress	Sb04g011270.1	Sb09g019100.1	Sb01g000600.1	Sb07g021330.1	Sb10g021650.1	Sb07g005440.1	Sb08g001800.1	Sb05g001010.1	Sb01g039910.1	Sb01g005280.1	Sb04g036240.1	Sb02g004310.1	Sb07g027060.1	Sb09g028230.1	Sb04g001130.1	Sb01g041330.1	Sb02g032960.1	Sb04g001330.1	Sb09g005200.1	Sb08g007750.1	Sb08g007750.2	Sb01g038760.1	Sb07g023746.1	Sb01g005570.1	Sb01g005570.2	Sb10g030840.1	Sb01g033750.1	Sb09g011450.1	Sb04g009800.1	Sb09g030730.2	Sb09g030730.1	Sb03g002450.1	Sb06g022060.1	Sb08g000990.1	Sb07g004050.1	Sb10g009590.1	Sb03g025520.1	Sb03g003510.1	Sb02g034000.1	Sb01g008690.1	Sb03g030840.1	Sb01g016830.1	Sb09g003430.1	Sb10g013750.1	Sb06g027810.1	Sb03g044480.1	Sb07g020960.1	Sb06g018510.2
Sb10g001620(P=2.5e-8)	gene expression	Sb01g003780.1	Sb04g028550.1	Sb08g005080.1	Sb06g014420.1	Sb02g030870.1	Sb10g002240.1	Sb04g028530.1	Sb09g029050.1	Sb10g006260.1	Sb05g019540.1	Sb05g019540.2	Sb08g000280.2	Sb08g001870.1	Sb08g001800.1	Sb09g002225.1	Sb06g029950.1	Sb03g034850.1	Sb03g034850.2	Sb10g029650.1	Sb02g024730.1	Sb06g025790.1	Sb02g004020.1	Sb02g043350.1	Sb06g002020.1	Sb10g025970.1	Sb09g028230.1	Sb02g029400.1	Sb09g017140.1	Sb06g002000.1	Sb05g015800.1	Sb02g031930.1	Sb02g025080.1	Sb02g022290.1	Sb09g006380.1	Sb02g011330.1	Sb04g036970.1	Sb02g027900.1	Sb06g032320.1	Sb10g021710.1	Sb07g014940.1	Sb05g005450.1	Sb09g022570.2	Sb09g021560.1	Sb06g000660.1	Sb09g022570.1	Sb02g004730.1	Sb07g024210.1	Sb0541s002010.1
.1	Sb08g022560.1	Sb09g001930.1	Sb04g003390.1	Sb03g009870.1	Sb10g002540.1	Sb01g019610.1	Sb01g019610.2	Sb09g004730.1	Sb09g004730.2	Sb07g026085.1	Sb06g029650.1	Sb02g039650.2	Sb02g039650.1	Sb07g024200.1	Sb02g028500.1	Sb07g027980.2	Sb03g003250.1	Sb07g027980.1	Sb09g002510.1	Sb10g030250.1	Sb04g021280.1	Sb10g029630.1	Sb10g008620.1	Sb10g014041.1	Sb01g028795.1	Sb09g016170.1	Sb09g026730.1	Sb01g043060.1	Sb02g039166.1	Sb01g012890.1	Sb01g027760.1	Sb03g043450.1	Sb03g039000.1	Sb09g026710.1	Sb06g016800.1	Sb07g026305.1	Sb04g024500.1	Sb03g025350.1	Sb02g038380.1	Sb09g025000.1	Sb03g013260.1	Sb07g025000.1	Sb10g023010.1	Sb04g029300.1	Sb06g011300.1	Sb01g007500.2	Sb01g007500.1	Sb05g021030.1	Sb08g016310.1
Sb03g039820(P=4.7e-4)	hyperosmotic response	Sb04g008580.1	Sb03g039820.1	Sb04g027950.1	Sb01g038670.1	Sb01g047930.1	Sb09g024580.1	Sb09g003050.1	Sb04g003410.1	Sb10g008020.1	Sb04g004250.1	Sb05g017950.1	Sb07g022730.1	Sb02g032580.1	Sb10g027490.1	Sb09g003060.1	Sb09g022290.2	Sb09g022290.1	Sb01g007710.1	Sb02g026270.1	Sb09g005960.1	Sb03g034680.1	Sb01g008860.1	Sb02g011160.2	Sb02g011160.1	Sb01g003270.1	Sb05g017940.1	Sb01g028810.1	Sb02g034260.1
Sb03g039820(P=9.4e-3)	hyperosmotic salinity response	Sb04g008580.1	Sb03g039820.1	Sb04g027950.1	Sb01g038670.1	Sb09g024580.1	Sb09g003050.1	Sb10g008020.1	Sb04g004250.1	Sb05g017950.1	Sb07g022730.1	Sb02g032580.1	Sb09g003060.1	Sb09g022290.2	Sb09g022290.1	Sb02g026270.1	Sb09g005960.1	Sb03g034680.1	Sb01g008860.1	Sb01g003270.1	Sb05g017940.1	Sb10g027490.1
Sb04g011330(P=1.3e-3)	hypotonic response	Sb01g028750.1	Sb03g026940.1	Sb03g032290.1	Sb09g026650.1	Sb03g026940.2
Sb06g017490(P=1.5e-14)	leaf senescence	Sb05g019540.2	Sb06g017700.1	Sb04g028550.1	Sb03g035220.1	Sb03g035220.2	Sb06g002160.1	Sb04g022830.1	Sb03g042850.1	Sb03g030740.1	Sb08g014060.1	Sb01g042400.1	Sb03g042840.1	Sb06g002150.1	Sb05g019540.1	Sb0176s002010.1	Sb02g008930.1	Sb01g010070.1	Sb10g008810.1	Sb06g002170.1	Sb03g034850.1	Sb03g034850.2	Sb03g044230.2	Sb03g044230.1	Sb10g009830.1	Sb03g027840.1	Sb06g005410.1	Sb05g013160.1	Sb06g002140.1	Sb08g014320.1	Sb02g008920.1	Sb10g009850.1	Sb06g002110.1	Sb10g009840.1	Sb09g021940.1	Sb02g006860.1	Sb01g007820.1	Sb07g025690.1	Sb01g041330.1	Sb06g002130.1	Sb03g044630.1	Sb01g026350.1
Sb10g029400(P=1.9e-3)	molecular transducer activity	Sb05g027730.1	Sb02g044010.1	Sb01g010070.1	Sb04g028550.1	Sb09g006380.1	Sb08g018240.1	Sb01g029790.1	Sb01g026350.1	Sb04g003480.1	Sb1599s002010.1	Sb02g030870.1	Sb01g042400.1	Sb08g001140.1	Sb02g029780.1	Sb07g008560.1	Sb01g046460.1	Sb02g039270.1	Sb01g010930.1	Sb07g024960.1	Sb09g007240.1	Sb09g004020.1	Sb06g027500.1	Sb07g004260.1	Sb03g040410.1	Sb09g006420.1	Sb06g002080.1	Sb09g030730.2	Sb09g030730.1	Sb05g002590.2	Sb02g024730.1	Sb05g002590.1	Sb03g044230.2	Sb03g044230.1	Sb02g038600.1	Sb07g024310.1	Sb01g037010.1	Sb03g035842.1	Sb09g020340.1	Sb06g002010.1	Sb10g023300.1	Sb08g020710.1	Sb02g039260.2	Sb06g018510.1	Sb06g018510.2	Sb10g013750.1	Sb03g037580.1	Sb01g050330.1	Sb06g002020.1
Sb02g022090(P=4.2e-4)	negative regulation of abscisic acid mediated signaling pathway	Sb04g029080.2	Sb04g028280.1	Sb03g039630.1	Sb10g005630.1	Sb01g039890.1	Sb03g026070.1	Sb07g029150.1	Sb02g029780.1	Sb06g030660.1	Sb05g001050.1	Sb03g006060.1	Sb03g034000.1	Sb09g026860.1	Sb09g030600.1	Sb09g022410.1	Sb09g022410.3	Sb09g022410.2
Sb07g029150(P=3.6e-3)	negative regulation of signal transduction	Sb10g005630.1	Sb10g023610.2	Sb08g005190.1	Sb03g039630.1	Sb10g023610.1	Sb03g006060.1	Sb02g022090.1	Sb04g029080.2	Sb08g005200.1	Sb10g022710.1	Sb09g022410.1	Sb02g039390.1	Sb02g029780.1	Sb06g030660.1	Sb03g034000.1	Sb08g003370.1	Sb09g026860.1	Sb04g028280.1	Sb03g026070.1	Sb10g023300.1	Sb01g004970.1	Sb01g039890.1	Sb07g006200.1	Sb09g022410.3	Sb09g022410.2	Sb05g001050.1	Sb09g030600.1	Sb01g030580.1
Sb02g032040(P=1e-14)	photosynthesis	Sb04g030950.1	Sb04g030950.2	Sb10g002220.1	Sb07g023470.1	Sb07g000600.1	Sb07g005660.1	Sb02g027900.1	Sb01g045920.2	Sb01g045920.3	Sb03g039630.1	Sb02g002960.1	Sb06g018880.2	Sb06g018880.3	Sb06g018880.1	Sb06g018880.6	Sb04g028050.1	Sb06g018880.4	Sb06g018880.5	Sb02g036260.1	Sb02g022090.1	Sb03g027030.1	Sb02g032090.1	Sb10g007180.1	Sb09g026860.1	Sb06g033030.1	Sb03g004560.1	Sb02g037410.2	Sb04g004690.2	Sb10g002250.1	Sb02g037410.1	Sb07g021260.1	Sb04g004690.1	Sb07g021260.3	Sb07g021260.2	Sb01g045920.1	Sb08g005300.1	Sb02g036270.1	Sb08g005300.2	Sb03g033110.1	Sb07g002060.1	Sb01g039910.1	Sb05g003480.1	Sb03g026070.1	Sb07g000610.1	Sb03g041100.1	Sb03g028010.1	Sb07g000620.1	Sb03g028010.3
Sb07g002060(P=1.8e-8)	photosystem	Sb02g002960.1	Sb02g027900.1	Sb03g027030.1	Sb02g032090.1	Sb03g004560.1	Sb03g036090.1	Sb02g037410.2	Sb02g037410.3	Sb02g037410.1	Sb07g021260.1	Sb07g021260.3	Sb07g021260.2	Sb02g036270.1	Sb08g005300.1	Sb08g005300.2	Sb07g005660.1	Sb03g028010.1	Sb03g028010.3	Sb03g028010.2	Sb02g002690.1	Sb03g004730.1	Sb01g015400.1	Sb03g027040.1	Sb03g041100.1	Sb02g032040.1	Sb05g007070.1	Sb04g004770.1	Sb02g035610.1
Sb01g015400(P=5.8e-7)	photosystem I	Sb03g027040.1	Sb03g027030.1	Sb02g032090.1	Sb03g004560.1	Sb02g032040.1	Sb02g037410.2	Sb04g004770.1	Sb02g037410.3	Sb07g021260.1	Sb02g027900.1	Sb07g021260.3	Sb07g021260.2	Sb02g002960.1	Sb08g005300.1	Sb02g037410.1	Sb08g005300.2
Sb07g002060(P=3.9e-7)	photosystem II	Sb03g027030.1	Sb02g032090.1	Sb03g036090.1	Sb02g037410.2	Sb02g037410.3	Sb02g037410.1	Sb07g021260.1	Sb02g036270.1	Sb07g005660.1	Sb03g028010.1	Sb03g028010.3	Sb03g028010.2	Sb02g002690.1	Sb03g004730.1	Sb01g015400.1	Sb03g027040.1	Sb03g041100.1	Sb02g032040.1	Sb05g007070.1	Sb04g004770.1	Sb02g035610.1
Sb09g006380(P=1.1e-5)	positive regulation of signal transduction	Sb08g019700.1	Sb10g023610.2	Sb10g023610.1	Sb01g014720.1	Sb02g033960.2	Sb09g006420.1	Sb02g033960.1	Sb01g007120.1	Sb03g040410.1	Sb07g026305.1	Sb01g039740.1	Sb04g037810.1	Sb01g011020.1	Sb03g001440.1	Sb01g028740.2	Sb01g028740.1	Sb05g004610.1	Sb02g039640.1	Sb04g035710.1	Sb03g030840.1	Sb01g011025.1
Sb03g042500(P=7.2e-24)	primary metabolic process	Sb04g030950.1	Sb04g030950.2	Sb02g034490.3	Sb02g034490.2	Sb02g034490.1	Sb10g003790.1	Sb10g001620.1	Sb10g005260.1	Sb08g005080.1	Sb09g000890.2	Sb06g014420.1	Sb02g003030.1	Sb04g037720.1	Sb04g023180.1	Sb03g037040.1	Sb02g030870.1	Sb01g048570.1	Sb07g028940.1	Sb10g013750.1	Sb02g033960.2	Sb10g001310.1	Sb04g024790.1	Sb02g033960.1	Sb07g006936.1	Sb03g041450.1	Sb09g001110.1	Sb07g023900.1	Sb09g029050.1	Sb10g006260.1	Sb04g001740.1	Sb03g000480.1	Sb05g019540.2	Sb04g001930.1	Sb04g028550.1	Sb08g001870.1	Sb08g001800.1	Sb01g019610.2	Sb09g002225.1	Sb06g029950.1	Sb03g034850.1	Sb03g034850.2	Sb06g029570.1	Sb06g017700.1	Sb04g029920.1	Sb05g020400.1	Sb06g029550.1	Sb03g042604.1	Sb01g046910.1
Sb07g029150(P=4.9e-6)	regulation of abscisic acid mediated signaling pathway	Sb08g019700.1	Sb10g023610.2	Sb03g006060.1	Sb03g039630.1	Sb10g023610.1	Sb01g014720.1	Sb02g022090.1	Sb04g029080.2	Sb09g026860.1	Sb09g022410.1	Sb01g007120.1	Sb02g029780.1	Sb06g030660.1	Sb01g011020.1	Sb03g034000.1	Sb01g039740.1	Sb03g001440.1	Sb04g028280.1	Sb03g026070.1	Sb05g004610.1	Sb01g039890.1	Sb09g022410.3	Sb09g022410.2	Sb10g005630.1	Sb02g039640.1	Sb01g011025.1	Sb05g001050.1	Sb09g030600.1
Sb03g030950(P=1.8e-8)	regulation of biological process	Sb10g001620.1	Sb02g034490.3	Sb02g034490.2	Sb02g034490.1	Sb10g003790.1	Sb08g005080.1	Sb06g014420.1	Sb02g003030.1	Sb04g037720.1	Sb02g030870.1	Sb01g048570.1	Sb07g028940.1	Sb02g033960.2	Sb02g033960.1	Sb09g001110.1	Sb09g029050.1	Sb10g006260.1	Sb04g001740.1	Sb01g028750.1	Sb05g019540.2	Sb04g028550.1	Sb08g000280.1	Sb01g011020.1	Sb09g004420.1	Sb09g002225.1	Sb03g034850.1	Sb03g034850.2	Sb06g029570.1	Sb06g029550.1	Sb01g005280.1	Sb01g046910.1	Sb09g029950.1	Sb02g024730.1	Sb09g030620.1	Sb01g046510.1	Sb02g043350.1	Sb01g050330.1	Sb06g002020.1	Sb10g025970.1	Sb01g010800.1	Sb04g003480.1	Sb02g031050.1	Sb06g002000.1	Sb09g029240.1	Sb05g002590.1	Sb02g024780.1	Sb04g008580.1	Sb02g022290.1
Sb03g030950(P=8.8e-9)	regulation of cellular process	Sb10g001620.1	Sb02g034490.3	Sb02g034490.2	Sb02g034490.1	Sb09g029950.1	Sb08g005080.1	Sb06g014420.1	Sb02g003030.1	Sb04g037720.1	Sb02g030870.1	Sb02g033960.2	Sb02g033960.1	Sb09g001110.1	Sb09g029050.1	Sb01g048570.1	Sb04g001740.1	Sb01g028750.1	Sb05g019540.2	Sb04g028550.1	Sb08g000280.1	Sb01g011020.1	Sb09g004420.1	Sb09g002225.1	Sb03g034850.1	Sb03g034850.2	Sb06g029570.1	Sb06g029550.1	Sb01g005280.1	Sb01g046910.1	Sb02g024730.1	Sb09g030620.1	Sb02g043350.1	Sb01g050330.1	Sb06g002020.1	Sb01g010800.1	Sb04g003480.1	Sb06g002000.1	Sb09g029240.1	Sb02g025080.1	Sb02g024780.1	Sb04g008580.1	Sb02g022290.1	Sb09g006380.1	Sb08g019700.1	Sb02g027900.1	Sb03g014430.1	Sb05g005450.1	Sb09g021560.1
Sb03g034880(P=1.2e-4)	regulation of defense response	Sb02g022290.1	Sb08g005080.1	Sb06g014420.1	Sb04g006970.1	Sb01g035130.1	Sb06g001960.1	Sb02g024760.1	Sb02g004300.1	Sb02g004300.2	Sb02g043030.1	Sb09g024400.1	Sb06g013835.1	Sb01g011020.1	Sb07g019400.1	Sb03g030800.1	Sb03g029920.1	Sb03g001440.1	Sb0598s002020.1	Sb02g022280.1	Sb02g004310.1	Sb10g004000.1	Sb01g036180.1	Sb04g003480.1	Sb02g003700.1	Sb01g040110.1	Sb10g003310.1	Sb01g011025.1	Sb10g003310.2	Sb06g024355.1	Sb09g022040.1
Sb06g014420(P=4.7e-3)	regulation of response to stimulus	Sb03g039630.1	Sb06g001960.1	Sb02g022290.1	Sb02g003700.1	Sb07g029150.1	Sb08g005080.1	Sb08g019700.1	Sb03g026070.1	Sb02g024760.1	Sb03g009170.1	Sb10g023610.1	Sb09g024400.1	Sb04g006970.1	Sb01g014720.1	Sb03g006060.1	Sb02g022090.1	Sb04g029080.2	Sb01g035130.1	Sb03g034880.1	Sb09g026860.1	Sb10g023610.2	Sb02g004300.1	Sb02g004300.2	Sb01g007120.1	Sb02g043030.1	Sb02g029780.1	Sb06g030660.1	Sb06g013835.1	Sb01g011020.1	Sb03g034000.1	Sb01g039740.1	Sb07g019400.1	Sb03g030800.1	Sb03g029920.1	Sb08g003370.1	Sb03g001440.1	Sb04g028280.1	Sb0598s002020.1	Sb02g022280.1	Sb02g004310.1	Sb06g024355.1	Sb05g004610.1	Sb01g004970.1	Sb09g022410.1	Sb07g006200.1	Sb09g022410.3	Sb09g022410.2	Sb01g036180.1
Sb06g001960(P=9.9e-5)	regulation of response to stress	Sb02g022290.1	Sb08g005080.1	Sb06g014420.1	Sb03g009170.1	Sb04g006970.1	Sb01g035130.1	Sb03g034880.1	Sb02g024760.1	Sb02g004300.1	Sb02g004300.2	Sb02g043030.1	Sb09g024400.1	Sb06g013835.1	Sb01g011020.1	Sb07g019400.1	Sb03g030800.1	Sb03g029920.1	Sb08g003370.1	Sb03g001440.1	Sb0598s002020.1	Sb02g022280.1	Sb02g004310.1	Sb10g004000.1	Sb01g036180.1	Sb04g003480.1	Sb02g003700.1	Sb01g040110.1	Sb03g030840.1	Sb10g003310.1	Sb01g011025.1	Sb10g003310.2	Sb06g024355.1	Sb09g022040.1
Sb01g017030(P=1.1e-5)	regulation of signal transduction	Sb07g026900.1	Sb09g006380.1	Sb10g022710.1	Sb07g029150.1	Sb08g019700.1	Sb10g023610.2	Sb01g030580.1	Sb03g039630.1	Sb10g023610.1	Sb01g014720.1	Sb02g033960.2	Sb02g033960.1	Sb10g025800.1	Sb02g022090.1	Sb04g029080.2	Sb01g004970.1	Sb08g005200.1	Sb09g026860.1	Sb03g006060.1	Sb01g039890.1	Sb02g039390.1	Sb01g007120.1	Sb07g006200.1	Sb02g029780.1	Sb06g030660.1	Sb03g040410.1	Sb09g006420.1	Sb03g034000.1	Sb01g039740.1	Sb09g030730.2	Sb09g030730.1	Sb04g037810.1	Sb08g003370.1	Sb01g011020.1	Sb03g001440.1	Sb06g022060.1	Sb04g028280.1	Sb08g022100.1	Sb08g022100.2	Sb03g026070.1	Sb10g023300.1	Sb04g030250.1	Sb01g028740.2	Sb01g028740.1	Sb05g004610.1	Sb07g026895.1	Sb09g022410.1	Sb09g030600.1
Sb10g025470(P=1.5e-4)	regulation of stomatal movement	Sb07g006310.1	Sb09g029950.1	Sb08g019700.1	Sb10g023610.2	Sb03g039630.1	Sb10g023610.1	Sb01g042400.1	Sb01g014720.1	Sb07g006320.1	Sb10g005500.1	Sb02g022090.1	Sb01g048570.1	Sb09g022410.1	Sb01g007120.1	Sb09g026860.1	Sb03g046720.1	Sb01g011020.1	Sb03g001440.1	Sb04g028280.1	Sb03g026070.1	Sb04g036040.1	Sb06g033990.1	Sb06g031240.1	Sb01g039890.1	Sb09g022410.3	Sb09g022410.2	Sb07g007610.1	Sb01g048440.1	Sb02g039640.1	Sb01g011025.1	Sb09g030600.1	Sb04g022410.1
Sb04g030950(P=1e-24)	response to abiotic stimulus	Sb04g030950.2	Sb04g028550.1	Sb10g003790.1	Sb02g030870.1	Sb07g028940.1	Sb02g033960.2	Sb02g043840.1	Sb10g009880.1	Sb01g028750.1	Sb01g011020.1	Sb09g002225.1	Sb04g026650.1	Sb04g023680.2	Sb09g028230.1	Sb10g002070.1	Sb09g029240.1	Sb06g030800.1	Sb06g030800.2	Sb06g030800.3	Sb04g022410.1	Sb09g004970.1	Sb04g008580.1	Sb09g006380.1	Sb01g038670.1	Sb02g011330.1	Sb08g019700.1	Sb06g032320.1	Sb03g014430.1	Sb05g005450.1	Sb06g000660.1	Sb07g022990.1	Sb05g000530.2	Sb05g000530.1	Sb01g047500.1	Sb02g033960.1	Sb04g028280.1	Sb03g026070.1	Sb05g006860.1	Sb09g020820.1	Sb03g038020.1	Sb03g038020.2	Sb03g000480.1	Sb10g005250.2	Sb10g005250.1	Sb09g030950.1	Sb04g025860.1	Sb04g037800.1	Sb03g006610.1
Sb04g028550(P=2.1e-5)	response to abscisic acid stimulus	Sb09g029950.1	Sb09g026730.1	Sb03g006060.1	Sb06g026220.1	Sb06g022280.1	Sb08g005200.1	Sb01g048570.1	Sb01g028750.1	Sb01g010070.1	Sb03g046720.1	Sb02g029780.1	Sb01g011020.1	Sb03g032530.1	Sb07g022730.1	Sb09g022290.2	Sb09g022290.1	Sb04g036040.1	Sb10g023010.1	Sb09g022410.1	Sb09g022410.3	Sb09g022410.2	Sb04g001130.1	Sb09g019200.1	Sb01g039890.1	Sb01g041330.1	Sb04g022410.1	Sb10g025470.1	Sb01g038670.1	Sb08g019700.1	Sb09g026650.1	Sb05g017960.1	Sb08g005190.1	Sb03g014430.1	Sb04g029080.2	Sb09g003050.1	Sb01g007120.1	Sb10g030840.1	Sb05g000530.2	Sb06g030660.1	Sb05g000530.1	Sb05g017950.1	Sb03g001440.1	Sb04g028280.1	Sb10g002070.1	Sb04g011330.1	Sb03g026070.1	Sb06g033990.1	Sb02g025790.1
Sb03g042500(P=3.1e-11)	response to chemical stimulus	Sb04g028550.1	Sb10g003790.1	Sb08g005080.1	Sb06g014420.1	Sb04g023180.1	Sb07g028940.1	Sb02g043840.1	Sb10g009880.1	Sb01g048570.1	Sb05g019540.1	Sb01g028750.1	Sb05g019540.2	Sb01g011020.1	Sb03g034850.1	Sb03g034850.2	Sb06g017700.1	Sb01g005280.1	Sb09g029950.1	Sb10g007180.1	Sb05g002410.1	Sb02g043350.1	Sb10g025970.1	Sb04g023680.2	Sb02g039640.1	Sb10g002070.1	Sb04g037280.1	Sb06g030800.1	Sb06g030800.2	Sb02g025080.1	Sb04g022410.1	Sb01g030120.1	Sb04g008580.1	Sb01g038670.1	Sb01g038760.1	Sb06g032320.1	Sb09g019820.1	Sb03g014430.1	Sb05g005450.1	Sb04g026650.1	Sb06g000660.1	Sb01g043660.3	Sb01g043660.2	Sb01g043660.1	Sb02g004870.1	Sb05g000530.2	Sb07g024310.1	Sb08g020580.1	Sb04g028280.1
Sb03g029570(P=3.3e-16)	response to cold	Sb04g030950.1	Sb04g030950.2	Sb04g028550.1	Sb02g003310.1	Sb04g003480.1	Sb01g010280.1	Sb07g028940.1	Sb08g005200.1	Sb10g009520.1	Sb01g028750.1	Sb10g009520.2	Sb04g004690.1	Sb04g004690.2	Sb07g022730.1	Sb09g002225.1	Sb03g037640.1	Sb06g029650.1	Sb07g002560.1	Sb01g049020.1	Sb09g022410.1	Sb09g022410.3	Sb09g022410.2	Sb09g028230.1	Sb07g002960.1	Sb01g039890.1	Sb10g027490.1	Sb09g029240.1	Sb09g004970.1	Sb01g038670.1	Sb04g021990.2	Sb02g011330.1	Sb04g021990.1	Sb01g006680.2	Sb09g026650.1	Sb08g005190.1	Sb06g018880.3	Sb09g024580.1	Sb07g009410.1	Sb07g023746.1	Sb01g019850.1	Sb01g006680.1	Sb09g003050.1	Sb10g030840.1	Sb05g000530.2	Sb05g000530.1	Sb05g017950.1	Sb01g047500.1	Sb03g035220.1
Sb03g039820(P=3.4e-6)	response to desiccation	Sb03g039820.1	Sb01g001660.1	Sb01g001660.3	Sb01g001660.2	Sb03g028420.1	Sb02g010810.1	Sb08g004840.1	Sb04g030540.2	Sb04g030540.1	Sb09g024580.1	Sb06g022280.1	Sb04g004250.1	Sb06g010850.1	Sb09g022290.2	Sb09g022290.1	Sb05g005470.1	Sb09g029860.1	Sb03g001170.1	Sb10g009170.1	Sb02g025790.1	Sb04g017830.1	Sb01g031870.1	Sb10g027490.1	Sb02g008820.1
Sb06g018220(P=5e-5)	response to heat	Sb10g029870.1	Sb03g039630.1	Sb01g017050.1	Sb01g038760.1	Sb06g018220.1	Sb02g044060.1	Sb10g029860.2	Sb10g029860.1	Sb04g035393.1	Sb10g027540.2	Sb07g028940.1	Sb10g027540.1	Sb07g009410.1	Sb02g028020.1	Sb02g043840.1	Sb03g014430.1	Sb01g021490.1	Sb04g025120.1	Sb07g014940.1	Sb01g039890.1	Sb06g000660.1	Sb09g026860.1	Sb01g011020.1	Sb01g003880.1	Sb08g016560.1	Sb06g003280.1	Sb10g029870.3	Sb03g001440.1	Sb02g022090.1	Sb02g028050.1	Sb03g026070.1	Sb09g003450.1	Sb10g023010.1	Sb02g043450.1	Sb02g028770.1	Sb01g020010.1	Sb07g028270.1	Sb09g022410.3	Sb09g022410.2	Sb01g003270.1	Sb09g001600.1	Sb07g002220.2	Sb07g002220.3	Sb10g029870.2	Sb07g002220.1	Sb07g002220.4	Sb01g032210.1	Sb08g005410.1
Sb06g017490(P=1.2e-12)	response to organic substance	Sb01g046840.1	Sb04g003480.1	Sb04g028550.1	Sb04g026900.1	Sb06g002160.1	Sb09g029950.1	Sb09g026730.1	Sb08g005080.1	Sb06g014420.1	Sb10g001820.1	Sb03g006060.1	Sb03g043170.1	Sb01g042260.1	Sb04g006970.1	Sb10g001900.1	Sb05g004610.1	Sb04g022410.1	Sb02g043840.1	Sb05g020400.1	Sb06g022280.1	Sb08g005200.1	Sb01g010930.1	Sb01g048570.1	Sb05g019540.1	Sb01g028750.1	Sb07g021330.1	Sb01g010070.1	Sb10g008960.1	Sb02g029780.1	Sb02g024760.1	Sb03g010990.1	Sb01g011020.1	Sb03g032530.1	Sb01g003880.1	Sb07g022730.1	Sb04g002700.1	Sb08g005190.1	Sb03g034850.1	Sb03g034850.2	Sb10g023130.3	Sb06g017700.1	Sb02g006330.1	Sb01g029470.1	Sb03g009770.3	Sb06g008585.1	Sb01g050410.1	Sb01g040180.1	Sb04g029040.2
Sb09g022060(P=1e-10)	response to osmotic stress	Sb04g028550.1	Sb09g026730.1	Sb04g003480.1	Sb02g010810.1	Sb06g022280.1	Sb10g009880.1	Sb08g005200.1	Sb03g032290.1	Sb01g028750.1	Sb01g010070.1	Sb01g011020.1	Sb03g032530.1	Sb07g022730.1	Sb09g022290.2	Sb06g008585.1	Sb01g039740.1	Sb01g039890.1	Sb08g001010.1	Sb07g002960.1	Sb01g028810.1	Sb02g034260.1	Sb01g041330.1	Sb04g022410.1	Sb04g008580.1	Sb01g038670.1	Sb08g019700.1	Sb09g026650.1	Sb08g005190.1	Sb09g024580.1	Sb09g003050.1	Sb01g007120.1	Sb06g030660.1	Sb09g025620.1	Sb05g017950.1	Sb10g027490.1	Sb03g001440.1	Sb10g002070.1	Sb04g011330.1	Sb03g026070.1	Sb09g002086.1	Sb06g033990.1	Sb02g025790.1	Sb10g030260.1	Sb03g034680.1	Sb01g047930.1	Sb06g027770.1	Sb09g003430.1	Sb10g005250.2
Sb03g042500(P=2.3e-2)	response to oxidative stress	Sb09g004370.1	Sb05g004590.1	Sb03g008050.1	Sb04g003480.1	Sb01g043660.1	Sb04g023180.1	Sb07g007640.1	Sb02g033120.1	Sb10g021650.1	Sb01g011020.1	Sb10g003770.1	Sb05g001010.1	Sb01g005280.1	Sb03g035842.1	Sb02g043450.1	Sb09g001600.1	Sb06g001240.1	Sb04g001130.1	Sb10g027490.1	Sb10g002070.1	Sb02g020260.1	Sb06g024920.1	Sb01g038760.1	Sb09g019820.1	Sb09g024580.1	Sb04g025120.1	Sb07g024880.1	Sb02g005200.1	Sb01g043660.3	Sb01g043660.2	Sb10g030840.1	Sb02g004870.1	Sb05g000530.2	Sb09g025620.1	Sb05g000530.1	Sb09g011450.1	Sb03g001440.1	Sb08g000990.1	Sb07g004050.1	Sb08g016820.1	Sb07g001280.1	Sb07g002220.2	Sb07g002220.3	Sb07g002220.1	Sb07g002220.4	Sb01g016830.1	Sb02g007480.2	Sb02g007480.3
Sb02g020260(P=6.2e-3)	response to reactive oxygen species	Sb10g029870.3	Sb08g017600.1	Sb08g000550.1	Sb01g038760.1	Sb02g044060.1	Sb10g029860.2	Sb10g029860.1	Sb04g035393.1	Sb09g019820.1	Sb04g025120.1	Sb0246s002010.1	Sb06g022060.1	Sb01g021490.1	Sb10g022710.1	Sb10g030840.1	Sb02g004870.1	Sb05g000530.2	Sb10g021650.1	Sb05g000530.1	Sb09g011450.1	Sb08g022260.1	Sb05g001010.1	Sb07g024320.1	Sb05g005470.1	Sb08g000990.1	Sb04g003480.1	Sb07g004050.1	Sb02g043450.1	Sb05g001000.1	Sb09g001600.1	Sb04g001130.1	Sb07g002220.2	Sb07g002220.3	Sb10g029870.2	Sb07g002220.1	Sb07g002220.4	Sb10g003310.1	Sb10g003310.2	Sb02g004850.1	Sb10g029870.1	Sb02g004860.1	Sb01g037090.1
Sb09g022060(P=9.1e-8)	response to salt stress	Sb04g028550.1	Sb09g026730.1	Sb04g003480.1	Sb08g004840.1	Sb10g009880.1	Sb08g005200.1	Sb01g028750.1	Sb01g010070.1	Sb01g011020.1	Sb03g032530.1	Sb07g022730.1	Sb09g022290.2	Sb09g022290.1	Sb01g039740.1	Sb08g001010.1	Sb10g027490.1	Sb01g041330.1	Sb04g022410.1	Sb04g008580.1	Sb01g038670.1	Sb08g019700.1	Sb09g026650.1	Sb08g005190.1	Sb09g024580.1	Sb09g003050.1	Sb01g007120.1	Sb09g025620.1	Sb05g017950.1	Sb03g001440.1	Sb10g002070.1	Sb04g011330.1	Sb09g002086.1	Sb06g033990.1	Sb02g025790.1	Sb10g030260.1	Sb03g034680.1	Sb06g027770.1	Sb09g003430.1	Sb10g005250.2	Sb10g005250.1	Sb09g030950.1	Sb03g039820.2	Sb03g039820.1	Sb04g027950.1	Sb01g028870.1	Sb08g003930.1	Sb03g047450.1	Sb10g008020.1
Sb03g042500(P=6.9e-20)	response to stimulus	Sb04g030950.1	Sb04g030950.2	Sb02g034490.3	Sb02g034490.2	Sb02g034490.1	Sb10g003790.1	Sb08g005080.1	Sb06g014420.1	Sb03g036750.1	Sb04g023180.1	Sb02g030870.1	Sb07g028940.1	Sb02g033960.2	Sb02g033960.1	Sb10g009880.1	Sb01g044130.1	Sb09g029050.1	Sb01g048570.1	Sb05g019540.1	Sb01g028750.1	Sb05g019540.2	Sb04g028550.1	Sb01g011020.1	Sb09g002225.1	Sb03g034850.1	Sb03g034850.2	Sb01g033750.1	Sb06g017700.1	Sb01g005280.1	Sb09g029950.1	Sb10g007180.1	Sb05g002410.1	Sb06g016510.1	Sb10g025970.1	Sb01g010800.1	Sb09g028230.1	Sb04g003480.1	Sb02g039640.1	Sb03g037490.1	Sb10g002070.1	Sb09g029240.1	Sb06g030800.1	Sb06g030800.2	Sb02g025080.1	Sb02g024780.1	Sb03g045860.1	Sb09g004970.1	Sb04g008580.1
Sb03g042500(P=3e-38)	response to stress	Sb04g030950.1	Sb04g030950.2	Sb02g034490.3	Sb02g034490.2	Sb02g034490.1	Sb10g003790.1	Sb08g005080.1	Sb06g014420.1	Sb03g036750.1	Sb04g023180.1	Sb07g028940.1	Sb02g043840.1	Sb10g009880.1	Sb09g029050.1	Sb01g028750.1	Sb04g028550.1	Sb01g011020.1	Sb09g002225.1	Sb05g017950.1	Sb04g026650.1	Sb01g005280.1	Sb06g016510.1	Sb10g025970.1	Sb01g010800.1	Sb09g028230.1	Sb04g003480.1	Sb03g037490.1	Sb10g002070.1	Sb09g029240.1	Sb06g030800.1	Sb06g030800.2	Sb06g030800.3	Sb04g022410.1	Sb09g004970.1	Sb04g008580.1	Sb01g013390.1	Sb03g043710.1	Sb01g038670.1	Sb02g011330.1	Sb08g019700.1	Sb09g027960.1	Sb06g032320.1	Sb09g019820.1	Sb03g014430.1	Sb05g005450.1	Sb06g000660.1	Sb01g043660.3	Sb06g019320.1
Sb10g029870(P=3.9e-7)	response to sucrose stimulus	Sb10g001820.1	Sb10g029860.2	Sb10g029860.1	Sb06g018880.2	Sb06g018880.3	Sb02g043000.1	Sb06g018880.6	Sb06g018880.4	Sb06g018880.5	Sb05g005450.1	Sb10g007180.1	Sb04g025120.1	Sb04g002700.1	Sb02g025080.1	Sb06g018880.1	Sb01g003710.1	Sb09g002510.1	Sb09g001600.1	Sb07g002220.2	Sb07g002220.3	Sb10g029870.2	Sb07g002220.1	Sb07g002220.4	Sb02g039550.1	Sb01g041330.1	Sb10g029870.1	Sb01g026350.1	Sb01g042200.1
Sb03g029570(P=9.5e-21)	response to temperature stimulus	Sb04g030950.1	Sb04g030950.2	Sb04g028550.1	Sb02g003310.1	Sb04g003480.1	Sb01g010280.1	Sb02g030870.1	Sb07g028940.1	Sb01g020010.1	Sb02g043840.1	Sb08g005200.1	Sb10g009520.1	Sb01g028750.1	Sb03g040060.1	Sb10g009520.2	Sb04g004690.1	Sb04g004690.2	Sb01g011020.1	Sb09g022410.3	Sb07g022730.1	Sb09g002225.1	Sb03g037640.1	Sb06g029650.1	Sb07g002560.1	Sb10g023010.1	Sb02g043450.1	Sb01g049020.1	Sb09g022410.1	Sb01g003880.1	Sb09g022410.2	Sb09g001600.1	Sb09g028230.1	Sb08g005410.1	Sb07g002960.1	Sb01g039890.1	Sb01g017050.1	Sb10g027540.2	Sb01g007560.1	Sb01g041330.1	Sb02g028050.1	Sb09g029240.1	Sb03g037645.1	Sb03g000480.1	Sb09g004970.1	Sb01g038670.1	Sb04g021990.2	Sb02g011330.1	Sb04g021990.1
Sb10g007610(P=5.1e-29)	response to water	Sb04g028550.1	Sb10g003790.1	Sb09g026730.1	Sb03g006060.1	Sb04g006970.1	Sb02g010810.1	Sb08g004840.1	Sb10g009880.1	Sb03g039000.1	Sb09g024400.1	Sb01g039890.1	Sb01g010070.1	Sb03g046720.1	Sb02g029780.1	Sb08g001800.1	Sb09g022410.3	Sb07g022730.1	Sb04g026650.1	Sb01g029470.1	Sb09g022290.2	Sb09g022290.1	Sb04g036040.1	Sb10g023010.1	Sb07g003690.1	Sb09g022410.1	Sb01g003880.1	Sb09g022410.2	Sb09g019200.1	Sb06g025150.1	Sb02g010780.1	Sb01g007560.1	Sb01g007560.2	Sb06g030800.1	Sb06g030800.2	Sb06g030800.3	Sb02g008820.1	Sb04g022410.1	Sb01g008480.1	Sb10g025470.1	Sb02g010830.1	Sb01g001660.1	Sb01g001660.3	Sb01g001660.2	Sb08g019700.1	Sb06g032320.1	Sb09g024580.1	Sb07g014940.1	Sb09g000270.1
Sb10g007610(P=1.6e-30)	response to water deprivation	Sb04g028550.1	Sb10g003790.1	Sb09g026730.1	Sb03g006060.1	Sb04g006970.1	Sb02g010810.1	Sb08g004840.1	Sb10g009880.1	Sb03g039000.1	Sb09g024400.1	Sb01g039890.1	Sb01g010070.1	Sb03g046720.1	Sb02g029780.1	Sb08g001800.1	Sb09g022410.3	Sb07g022730.1	Sb04g026650.1	Sb01g029470.1	Sb09g022290.2	Sb09g022290.1	Sb04g036040.1	Sb10g023010.1	Sb07g003690.1	Sb09g022410.1	Sb01g003880.1	Sb09g022410.2	Sb09g019200.1	Sb06g025150.1	Sb02g010780.1	Sb01g007560.1	Sb01g007560.2	Sb06g030800.1	Sb06g030800.2	Sb06g030800.3	Sb02g008820.1	Sb04g022410.1	Sb01g008480.1	Sb10g025470.1	Sb02g010830.1	Sb01g001660.1	Sb01g001660.3	Sb01g001660.2	Sb08g019700.1	Sb06g032320.1	Sb09g024580.1	Sb07g014940.1	Sb09g000270.1
Sb01g008480(P=4.5e-5)	response to wounding	Sb02g017910.1	Sb02g034490.2	Sb02g034490.1	Sb02g017910.2	Sb01g001660.1	Sb01g001660.3	Sb01g040110.1	Sb06g014420.1	Sb01g034480.1	Sb09g021660.1	Sb01g020010.1	Sb05g005450.1	Sb07g021330.1	Sb01g050410.1	Sb02g034490.3	Sb01g011020.1	Sb10g026130.1	Sb03g034000.1	Sb08g020580.1	Sb09g001310.1	Sb01g001060.1	Sb10g016920.1	Sb03g001440.1	Sb01g029470.1	Sb01g040180.2	Sb09g029860.1	Sb01g003710.1	Sb01g013380.1	Sb05g003880.1	Sb03g001170.1	Sb09g005960.1	Sb07g003690.1	Sb01g001660.2	Sb09g007240.1	Sb01g003270.1	Sb01g040180.1	Sb02g035640.1	Sb01g010800.1	Sb03g028420.1	Sb07g026560.3	Sb07g026560.2	Sb07g026560.1	Sb09g001050.1	Sb10g003310.1	Sb01g011025.1	Sb10g003310.2	Sb10g002070.1	Sb01g014130.1
Sb01g010070(P=9e-16)	senescence	Sb06g017490.1	Sb05g019540.2	Sb06g017700.1	Sb04g028550.1	Sb03g035220.1	Sb03g035220.2	Sb06g002160.1	Sb04g022830.1	Sb03g042850.1	Sb03g030740.1	Sb08g014060.1	Sb01g042400.1	Sb03g042840.1	Sb06g002150.1	Sb01g034890.1	Sb05g019540.1	Sb0176s002010.1	Sb02g008930.1	Sb03g044990.1	Sb10g008810.1	Sb06g002170.1	Sb03g034850.1	Sb03g034850.2	Sb03g044230.2	Sb03g044230.1	Sb10g009830.1	Sb03g027840.1	Sb06g005410.1	Sb09g005960.1	Sb05g013160.1	Sb06g002140.1	Sb08g014320.1	Sb02g008920.1	Sb05g026090.1	Sb10g009850.1	Sb05g026090.2	Sb06g002110.1	Sb10g009840.1	Sb09g021940.1	Sb02g006860.1	Sb01g007820.1	Sb07g025690.1	Sb01g041330.1	Sb04g001330.1	Sb01g026350.1	Sb06g002130.1	Sb03g044630.1	Sb03g046710.1
Sb10g009850(P=5.7e-5)	senescence associated vacuole	Sb10g009830.1	Sb06g002110.1	Sb06g002160.1	Sb06g005410.1	Sb06g002170.1	Sb06g002140.1	Sb01g007820.1	Sb10g009840.1	Sb06g002130.1	Sb06g002150.1
Sb06g018220(P=1.7e-3)	sesquiterpenoid biosynthetic process	Sb01g005670.1	Sb01g005650.1	Sb08g001880.1	Sb09g030620.1	Sb03g034680.1	Sb06g018220.1	Sb01g005680.1	Sb01g003880.1
Sb10g029400(P=1.9e-3)	signal transducer activity	Sb05g027730.1	Sb02g044010.1	Sb01g010070.1	Sb04g028550.1	Sb09g006380.1	Sb08g018240.1	Sb01g029790.1	Sb01g026350.1	Sb04g003480.1	Sb1599s002010.1	Sb02g030870.1	Sb01g042400.1	Sb08g001140.1	Sb02g029780.1	Sb07g008560.1	Sb01g046460.1	Sb02g039270.1	Sb01g010930.1	Sb07g024960.1	Sb09g007240.1	Sb09g004020.1	Sb06g027500.1	Sb07g004260.1	Sb03g040410.1	Sb09g006420.1	Sb06g002080.1	Sb09g030730.2	Sb09g030730.1	Sb05g002590.2	Sb02g024730.1	Sb05g002590.1	Sb03g044230.2	Sb03g044230.1	Sb02g038600.1	Sb07g024310.1	Sb01g037010.1	Sb03g035842.1	Sb09g020340.1	Sb06g002010.1	Sb10g023300.1	Sb08g020710.1	Sb02g039260.2	Sb06g018510.1	Sb06g018510.2	Sb10g013750.1	Sb03g037580.1	Sb01g050330.1	Sb06g002020.1
Sb01g007120(P=1.7e-4)	signal transduction	Sb02g030090.1	Sb04g033160.1	Sb08g003300.1	Sb04g028550.1	Sb04g026900.1	Sb09g029950.1	Sb08g005080.1	Sb06g014420.1	Sb02g003030.1	Sb10g001820.1	Sb03g006060.1	Sb03g043170.1	Sb04g006970.1	Sb10g001900.1	Sb02g033960.2	Sb03g037580.1	Sb02g033960.1	Sb01g044130.1	Sb08g005200.1	Sb01g010930.1	Sb01g048570.1	Sb04g001740.1	Sb01g028750.1	Sb07g021330.1	Sb05g019540.2	Sb01g001390.3	Sb03g040410.1	Sb02g029780.1	Sb01g011020.1	Sb01g003880.1	Sb09g026080.1	Sb01g001390.2	Sb03g025350.1	Sb03g035842.1	Sb01g010540.1	Sb02g024730.1	Sb01g029220.1	Sb09g002320.1	Sb04g030250.1	Sb10g023010.1	Sb02g004310.1	Sb09g025420.1	Sb02g043350.1	Sb09g022410.1	Sb02g040970.1	Sb09g022410.3	Sb09g022410.2	Sb01g010800.1
Sb10g025470(P=5.4e-6)	stomatal movement	Sb01g010710.1	Sb07g006310.1	Sb09g029950.1	Sb08g019700.1	Sb10g023610.2	Sb03g039630.1	Sb10g023610.1	Sb01g042400.1	Sb01g014720.1	Sb07g006320.1	Sb10g005500.1	Sb02g022090.1	Sb01g048570.1	Sb09g022410.1	Sb01g007120.1	Sb09g026860.1	Sb03g046720.1	Sb01g011020.1	Sb06g002080.1	Sb09g022410.2	Sb08g001800.1	Sb03g001440.1	Sb04g028280.1	Sb03g026070.1	Sb04g036040.1	Sb06g033990.1	Sb05g021820.1	Sb06g018510.1	Sb06g018510.2	Sb06g031240.1	Sb01g039890.1	Sb09g022410.3	Sb04g023680.1	Sb07g007610.1	Sb04g023680.2	Sb06g014420.1	Sb02g039640.1	Sb01g048440.1	Sb01g040110.1	Sb01g011025.1	Sb10g013750.1	Sb09g030600.1	Sb09g022040.1	Sb04g022410.1
Sb04g026650(P=1.5e-4)	water channel activity	Sb10g007610.1	Sb04g037800.1	Sb09g007940.1	Sb02g010760.1	Sb02g010790.1	Sb02g010780.1	Sb06g025150.1	Sb06g022840.1	Sb02g010800.1	Sb04g032430.1	Sb09g019780.1	Sb02g010810.1	Sb02g010830.1
[truncated: 458 more columns]
