# Supplementary material for: Cross-species multiple environmental stress responses: An integrated approach to identify candidate genes for multiple stress tolerance in sorghum (Sorghum bicolor (L.) Moench) and related model species
Source: PLoS One. 2018 Mar 28;13(3):e0192678. doi: 10.1371/journal.pone.0192678 (PMC5873934; doi:10.1371/journal.pone.0192678)
Supplement: S14 Table — (TXT) [file pone.0192678.s017.txt]

S14 Table. Fifty selected gene entries and the corresponding enriched GO-terms.
#Genes	Description	P-value	FDR
Sb03g042500	response to stress	8.7E-046	8.8E-042
Sb10g007610	response to water deprivation	1.1E-041	5.4E-038	1
Sb03g042500	cellular metabolic process	1.6E-041	5.4E-038
Sb10g027330	translation	6.9E-041	1.8E-037
Sb10g007610	response to water	9.2E-040	1.9E-036	1
Sb01g023750	cellular catabolic process	5.6E-039	9.4E-036
Sb02g007100	metabolic process	1.7E-038	2.5E-035
Sb08g005080	cellular process	4.4E-035	5.5E-032
Sb10g027330	translational elongation	8.7E-033	9.9E-030
Sb03g042500	response to chemical stimulus	4.9E-032	5E-029
Sb04g030950	response to abiotic stimulus	5.6E-032	5.2E-029
Sb03g042500	primary metabolic process	1.4E-031	1.2E-028
Sb10g001620	biosynthetic process	3.6E-031	2.8E-028
Sb01g023750	cellular nitrogen compound metabolic process	2E-029	1.4E-026
Sb03g029570	cellular macromolecule catabolic process	3.2E-027	2.2E-024
Sb03g042500	response to stimulus	1.4E-026	9E-024
Sb03g029570	response to temperature stimulus	2.1E-026	1.2E-023
Sb10g001620	cellular biosynthetic process	6.8E-026	3.9E-023
Sb03g029570	glucose metabolic process	7.2E-024	3.8E-021
Sb03g029570	generation of precursor metabolites and energy	1.1E-023	5.5E-021
Sb03g029570	cellular carbohydrate metabolic process	3.8E-021	1.8E-018
Sb03g029570	response to cold	4.6E-021	2.1E-018
Sb03g029570	hexose catabolic process	5.7E-021	2.4E-018
Sb03g029570	glucose catabolic process	5.7E-021	2.4E-018
Sb03g042500	cellular protein metabolic process	7.2E-021	2.9E-018
Sb03g029570	cellular carbohydrate catabolic process	1.6E-020	6.2E-018
Sb01g023750	organic acid metabolic process	1.6E-020	6.2E-018
Sb03g042500	protein metabolic process	2E-020	7.4E-018
Sb03g029570	glycolysis	2.2E-020	7.7E-018
Sb01g023750	oxoacid metabolic process	3E-020	9.8E-018
Sb01g023750	carboxylic acid metabolic process	3E-020	9.8E-018
Sb01g023750	cellular ketone metabolic process	1.1E-019	3.6E-017
Sb09g022060	response to inorganic substance	1.7E-019	5.3E-017
Sb03g029570	hexose metabolic process	3.2E-019	9.7E-017
Sb06g017490	post-embryonic development	8.6E-019	2.5E-016
Sb03g029570	carbohydrate catabolic process	1.2E-018	3.5E-016
Sb03g029570	carbohydrate metabolic process	1.6E-018	4.4E-016
Sb06g017490	response to organic substance	1.7E-018	4.6E-016
Sb03g029570	alcohol catabolic process	2.8E-018	7.3E-016
Sb03g029570	monosaccharide catabolic process	8E-018	2E-015
Sb03g029570	monosaccharide metabolic process	5E-017	1.2E-014
Sb06g017490	reproductive process in a multicellular organism	6.7E-017	1.6E-014
Sb03g042500	cellular macromolecule metabolic process	1.5E-016	3.4E-014
Sb03g029570	alcohol metabolic process	1.8E-016	4.2E-014
Sb01g010070	senescence	3.1E-016	6.9E-014	1
Sb02g040990	positive regulation of cellular protein metabolic process	6.5E-016	1.4E-013
Sb06g017490	multicellular organism reproduction	6.5E-016	1.4E-013
Sb02g032040	photosynthesis	6.4E-016	1.4E-013
Sb02g040990	regulation of protein modification process	1E-015	2.1E-013
Sb02g040990	positive regulation of protein metabolic process	1.6E-015	3.2E-013
Sb06g017490	leaf senescence	1.7E-015	3.4E-013
Sb01g023750	cellular amine metabolic process	2.6E-015	5E-013
