# Supplementary material for: Cross-species multiple environmental stress responses: An integrated approach to identify candidate genes for multiple stress tolerance in sorghum (Sorghum bicolor (L.) Moench) and related model species
Source: PLoS One. 2018 Mar 28;13(3):e0192678. doi: 10.1371/journal.pone.0192678 (PMC5873934; doi:10.1371/journal.pone.0192678)
Supplement: S15 Table — The description includes the list of genes identified based on drought tolerance, drought avoidance and drought scape with the combined list of non-redundant genes for drought resistance. (XLSX) [file pone.0192678.s018.xlsx]

## Sheet: Drought tolerance (DT)
S15 Table. Sorghum drought tolerance genes identified from the whole plant resistance
Drought tolerance (DT)
Response to osmotic stress	Response to oxidative stress	Response to desiccation
Sb01g001100	Sb0010s007790	Sb03g028420
Sb01g001760	Sb0011s011700	Sb09g022290
Sb01g002430	Sb01g002430	Sb10g027490
Sb01g003070	Sb01g004160	Sb03g001170
Sb01g004150	Sb01g005990	Sb03g039820
Sb01g005370	Sb01g006000	Sb04g004250
Sb01g005590	Sb01g007230	Sb07g024160
Sb01g007120	Sb01g007240	Sb01g031870
Sb01g007230	Sb01g008130	Sb09g029860
Sb01g007750	Sb01g009660	Sb04g017830
Sb01g007760	Sb01g010210	Sb01g001660
Sb01g008730	Sb01g013590	Sb06g010850
Sb01g008800	Sb01g016600	Sb01g011230
Sb01g010040	Sb01g016620	Sb04g030540
Sb01g010800	Sb01g017860	Sb02g035010
Sb01g010930	Sb01g020830	Sb06g022280
Sb01g011610	Sb01g027330	Sb01g040310
Sb01g012710	Sb01g028610	Sb05g005470
Sb01g012960	Sb01g028620	Sb05g001340
Sb01g013670	Sb01g028640	Sb08g004840
Sb01g014720	Sb01g028840	Sb04g032400
Sb01g018130	Sb01g029660	Sb04g026650
Sb01g019040	Sb01g030530	Sb04g009840
Sb01g019280	Sb01g030540	Sb06g022840
Sb01g021110	Sb01g031520	Sb01g016860
Sb01g026350	Sb01g031740	Sb02g010800
Sb01g027330	Sb01g034420	Sb09g023690
Sb01g028360	Sb01g034430	Sb02g010830
Sb01g028750	Sb01g034870	Sb09g026230
Sb01g028830	Sb01g035940	Sb02g010810
Sb01g029020	Sb01g035950	Sb02g035020
Sb01g030680	Sb01g035990	Sb02g010790
Sb01g031760	Sb01g036000	Sb02g008820
Sb01g031870	Sb01g038750	Sb02g025790
Sb01g032460	Sb01g038760	Sb02g010780
Sb01g033060	Sb01g039300
Sb01g033560	Sb01g041760
Sb01g033570	Sb01g041770
Sb01g035320	Sb01g041790
Sb01g035350	Sb01g042660
Sb01g035940	Sb01g043660
Sb01g035950	Sb01g046800
Sb01g036230	Sb01g048280
Sb01g038750	Sb01g049140
Sb01g038760	Sb01g050640
Sb01g039040	Sb01g050650
Sb01g039740	Sb0246s002010
Sb01g039780	Sb02g000470
Sb01g039900	Sb02g000490
Sb01g040360	Sb02g000500
Sb01g041330	Sb02g000510
Sb01g041770	Sb02g000520
Sb01g041790	Sb02g000720
Sb01g047430	Sb02g001130
Sb01g047850	Sb02g001135
Sb01g048750	Sb02g001140
Sb01g049510	Sb02g003090
Sb01g049990	Sb02g005200
Sb01g050310	Sb02g007480
Sb02g000320	Sb02g009900
Sb02g000720	Sb02g020320
Sb02g001140	Sb02g022210
Sb02g002790	Sb02g023830
Sb02g003760	Sb02g026720
Sb02g003880	Sb02g026730
Sb02g004160	Sb02g027330
Sb02g004440	Sb02g027380
Sb02g005440	Sb02g029340
Sb02g006500	Sb02g032262
Sb02g006810	Sb02g033790
Sb02g007480	Sb02g037610
Sb02g010770	Sb02g037840
Sb02g010780	Sb02g038130
Sb02g010790	Sb02g039380
Sb02g010800	Sb02g040660
Sb02g010810	Sb02g040670
Sb02g010830	Sb02g040680
Sb02g022260	Sb02g040690
Sb02g024780	Sb02g040710
Sb02g024910	Sb02g040720
Sb02g025080	Sb02g040730
Sb02g025790	Sb02g040740
Sb02g026280	Sb02g040750
Sb02g028020	Sb02g040760
Sb02g028050	Sb02g040770
Sb02g028570	Sb02g042840
Sb02g028770	Sb02g042850
Sb02g029840	Sb02g042855
Sb02g030040	Sb02g042860
Sb02g030050	Sb02g042870
Sb02g032250	Sb02g042880
Sb02g033710	Sb02g044060
Sb02g033920	Sb03g002370
Sb02g033950	Sb03g003110
Sb02g034260	Sb03g004380
Sb02g036280	Sb03g008050
Sb02g036730	Sb03g008740
Sb02g037350	Sb03g008750
Sb02g037780	Sb03g008760
Sb02g037950	Sb03g009360
Sb02g038720	Sb03g009370
Sb02g038990	Sb03g010230
Sb02g039260	Sb03g010240
Sb02g039270	Sb03g010250
Sb02g039590	Sb03g010530
Sb02g039640	Sb03g010740
Sb02g040580	Sb03g011610
Sb02g041030	Sb03g011950
Sb02g041470	Sb03g011960
Sb02g042170	Sb03g011980
Sb02g043070	Sb03g011990
Sb02g044060	Sb03g012700
Sb03g001360	Sb03g013190
Sb03g003160	Sb03g013200
Sb03g004270	Sb03g013210
Sb03g005080	Sb03g013220
Sb03g006130	Sb03g016510
Sb03g008890	Sb03g024460
Sb03g010550	Sb03g029820
Sb03g011280	Sb03g030630
Sb03g011510	Sb03g031470
Sb03g011610	Sb03g036600
Sb03g011880	Sb03g036760
Sb03g013170	Sb03g037160
Sb03g026070	Sb03g039820
Sb03g026940	Sb03g040300
Sb03g027660	Sb03g043200
Sb03g028090	Sb03g044730
Sb03g028100	Sb03g046760
Sb03g028170	Sb03g046810
Sb03g028190	Sb04g000230
Sb03g028340	Sb04g000530
Sb03g029520	Sb04g000740
Sb03g029530	Sb04g001130
Sb03g029570	Sb04g004250
Sb03g030060	Sb04g008590
Sb03g030100	Sb04g008600
Sb03g030620	Sb04g008620
Sb03g034385	Sb04g008630
Sb03g034680	Sb04g008640
Sb03g037270	Sb04g008650
Sb03g037720	Sb04g010660
Sb03g039140	Sb04g012200
Sb03g039480	Sb04g019270
Sb03g039740	Sb04g020720
Sb03g039820	Sb04g021590
Sb03g040355	Sb04g022560
Sb03g040600	Sb04g023180
Sb03g043140	Sb04g025120
Sb03g043160	Sb04g027260
Sb03g044230	Sb04g028340
Sb03g045450	Sb04g031120
Sb03g045460	Sb04g032520
Sb03g045480	Sb04g034030
Sb03g045490	Sb04g038610
Sb03g045510	Sb0514s002010
Sb03g045630	Sb05g000530
Sb03g045690	Sb05g001000
Sb03g046110	Sb05g001010
Sb03g046130	Sb05g001030
Sb03g046140	Sb05g004180
Sb04g000580	Sb05g006426
Sb04g000590	Sb05g009400
Sb04g001820	Sb05g016000
Sb04g002060	Sb05g020150
Sb04g002790	Sb05g020160
Sb04g003400	Sb05g020170
Sb04g005010	Sb05g020180
Sb04g005040	Sb05g020190
Sb04g005870	Sb05g020200
Sb04g005880	Sb05g020210
Sb04g010130	Sb05g020220
Sb04g011330	Sb05g020230
Sb04g017830	Sb05g027700
Sb04g019020	Sb06g000490
Sb04g019630	Sb06g001300
Sb04g019640	Sb06g001970
Sb04g019650	Sb06g015130
Sb04g019670	Sb06g016610
Sb04g019680	Sb06g017080
Sb04g019700	Sb06g018740
Sb04g020170	Sb06g019280
Sb04g020630	Sb06g019820
Sb04g021590	Sb06g020370
Sb04g022410	Sb06g020380
Sb04g024070	Sb06g021550
Sb04g025120	Sb06g021660
Sb04g026090	Sb06g023440
Sb04g026160	Sb06g024920
Sb04g026480	Sb06g027520
Sb04g026650	Sb06g029210
Sb04g028160	Sb06g029370
Sb04g028450	Sb06g030160
Sb04g031820	Sb06g030940
Sb04g032430	Sb06g031300
Sb04g032520	Sb06g033440
Sb04g033080	Sb06g033840
Sb04g033860	Sb06g033846
Sb04g034340	Sb06g033850
Sb04g034520	Sb06g033860
Sb04g036240	Sb06g033870
Sb04g036310	Sb07g000490
Sb04g037200	Sb07g001280
Sb04g037800	Sb07g002770
Sb04g038100	Sb07g004700
Sb05g000610	Sb07g005518
Sb05g002380	Sb07g010450
Sb05g002770	Sb07g023950
Sb05g005470	Sb07g024880
Sb05g009350	Sb07g026130
Sb05g009360	Sb07g026420
Sb05g016740	Sb07g027300
Sb05g022940	Sb07g028000
Sb05g022950	Sb08g000550
Sb05g022960	Sb08g000980
Sb05g027730	Sb08g000990
Sb06g000660	Sb08g002950
Sb06g000840	Sb08g004880
Sb06g001690	Sb08g005520
Sb06g004280	Sb08g016840
Sb06g010850	Sb08g022780
Sb06g015650	Sb08g023290
Sb06g015670	Sb09g001500
Sb06g016960	Sb09g001600
Sb06g017160	Sb09g002740
Sb06g018080	Sb09g002750
Sb06g018090	Sb09g002760
Sb06g018100	Sb09g002770
Sb06g018110	Sb09g002810
Sb06g018120	Sb09g002820
Sb06g018220	Sb09g002830
Sb06g019110	Sb09g004650
Sb06g019160	Sb09g004660
Sb06g022280	Sb09g005000
Sb06g022840	Sb09g006050
Sb06g024150	Sb09g007950
Sb06g024920	Sb09g018150
Sb06g025150	Sb09g020960
Sb06g028700	Sb09g020970
Sb06g031460	Sb09g020980
Sb06g031590	Sb09g021000
Sb06g033280	Sb09g021030
Sb07g000290	Sb09g021040
Sb07g001060	Sb09g021050
Sb07g002560	Sb09g022290
Sb07g002770	Sb09g024580
Sb07g003060	Sb09g024590
Sb07g003810	Sb09g024960
Sb07g004290	Sb09g025020
Sb07g005230	Sb09g025620
Sb07g005240	Sb09g027790
Sb07g005250	Sb09g030840
Sb07g005260	Sb10g000415
Sb07g005270	Sb10g001190
Sb07g005280	Sb10g001240
Sb07g005290	Sb10g002070
Sb07g005300	Sb10g003810
Sb07g005310	Sb10g005820
Sb07g005320	Sb10g008790
Sb07g005330	Sb10g010040
Sb07g005340	Sb10g011290
Sb07g005350	Sb10g011510
Sb07g007650	Sb10g011530
Sb07g018230	Sb10g012361
Sb07g021210	Sb10g016100
Sb07g021660	Sb10g020100
Sb07g023320	Sb10g021610
Sb07g024410	Sb10g021620
Sb07g025030	Sb10g021630
Sb07g026160	Sb10g021640
Sb07g028270	Sb10g021650
Sb07g028940	Sb10g021670
Sb08g000640	Sb10g021700
Sb08g001010	Sb10g022780
Sb08g001260	Sb10g027490
Sb08g004720	Sb10g028460
Sb08g004840	Sb10g028470
Sb08g017750	Sb10g028480
Sb08g018840	Sb10g028500
Sb08g019540	Sb10g030510
Sb08g019670	Sb10g030840
Sb08g019700	Sb2674s002010
Sb08g020710
Sb08g021180
Sb08g022210
Sb08g022740
Sb08g023070
Sb08g023290
Sb09g000470
Sb09g001600
Sb09g001660
Sb09g002320
Sb09g002900
Sb09g003050
Sb09g003060
Sb09g003430
Sb09g004270
Sb09g004300
Sb09g005230
Sb09g005440
Sb09g006110
Sb09g011450
Sb09g018730
Sb09g018750
Sb09g019610
Sb09g019630
Sb09g019640
Sb09g019650
Sb09g019770
Sb09g020940
Sb09g020960
Sb09g020970
Sb09g020980
Sb09g021000
Sb09g021030
Sb09g021040
Sb09g021050
Sb09g022290
Sb09g024300
Sb09g024840
Sb09g025620
Sb09g025890
Sb09g025920
Sb09g026650
Sb09g026810
Sb09g028230
Sb09g029240
Sb09g029250
Sb09g029400
Sb09g029950
Sb09g030600
Sb10g000590
Sb10g001050
Sb10g002070
Sb10g002220
Sb10g002700
Sb10g003000
Sb10g003310
Sb10g003810
Sb10g005060
Sb10g006330
Sb10g007460
Sb10g007610
Sb10g008270
Sb10g008820
Sb10g022270
Sb10g023680
Sb10g025230
Sb10g026440
Sb10g026910
Sb10g030240
Sb10g030260

## Sheet: Drought avoidance (DA)
S15 Table. Sorghum drought avoidance genes identified from the whole plant resistance
Drought avoidance (DA)
Cellular responses to water deprivation	Response to water deprivation
Sb01g005990	Sb02g028770
Sb02g030050	Sb01g039690
Sb01g006000	Sb02g002790
Sb01g021110	Sb06g018510
Sb02g003090	Sb10g003790
Sb02g022210	Sb05g017950
Sb10g022780	Sb02g022090
Sb01g013590	Sb06g031240
Sb0010s007790	Sb10g000210
Sb03g037370	Sb09g022510
Sb02g041470	Sb08g021180
Sb01g005590	Sb04g023680
Sb02g003880	Sb01g003290
Sb01g006960	Sb02g010830
Sb09g028710	Sb06g025900
Sb03g040600	Sb07g007610
Sb03g030100	Sb01g047540
Sb02g038130	Sb03g039570
Sb02g030040	Sb09g002320
	Sb10g013750
	Sb08g002660
	Sb02g010810
	Sb04g031950
	Sb04g036040
	Sb10g023010
	Sb09g022460
	Sb07g003690
	Sb01g037090
	Sb04g011330
	Sb02g010790
	Sb01g039740
	Sb10g025470
	Sb04g032430
	Sb03g040060
	Sb01g029470
	Sb10g030240
	Sb03g026940
	Sb02g010780
	Sb10g030260
	Sb10g005500
	Sb06g025150
	Sb01g007560
	Sb01g050410
	Sb02g043450
	Sb09g026650
	Sb08g019690
	Sb02g003030
	Sb03g034680
	Sb04g037800
	Sb09g017821
	Sb07g028270
	Sb03g028090
	Sb10g023600
	Sb08g020710
	Sb09g022810
	Sb01g048440
	Sb10g007610
	Sb07g028940
	Sb03g000490
	Sb03g028100
	Sb04g006970
	Sb08g020580
	Sb01g031520
	Sb03g046720
	Sb02g025080
	Sb08g005200
	Sb02g028050
	Sb10g008020
	Sb09g003430
	Sb01g003880
	Sb03g039000
	Sb04g036240
	Sb03g044230
	Sb08g005190
	Sb08g017750
	Sb04g027950
	Sb03g034000
	Sb01g014130
	Sb03g004540
	Sb07g001060
	Sb01g010070
	Sb01g007120
	Sb02g028020
	Sb04g026650
	Sb03g006060
	Sb08g001800
	Sb01g047500
	Sb03g008890
	Sb04g028550
	Sb01g014720
	Sb06g000660
	Sb05g017940
	Sb03g026070
	Sb01g008480
	Sb01g019850
	Sb09g003060
	Sb07g023470
	Sb08g019700
	Sb09g022290
	Sb06g022840
	Sb01g039890
	Sb05g021820
	Sb07g021660
	Sb09g003050
	Sb06g018220
	Sb05g005470
	Sb03g039820
	Sb02g026270
	Sb09g030600
	Sb10g008960
	Sb02g024780
	Sb03g039530
	Sb02g029780
	Sb07g022990
	Sb09g019200
	Sb07g022730
	Sb03g039630
	Sb06g002080
	Sb04g002150
	Sb03g039520
	Sb10g003310
	Sb08g004840
	Sb01g028750
	Sb02g010800
	Sb09g022410
	Sb01g046460

## Sheet: Drought escape (DE)
S15 Table. Sorghum drought escape genes identified from the whole plant resistance
Drought escape (DE)
Early booting (total)	Late booting
Sb0010s015060	Sb03g003110
Sb0011s006470
Sb0012s002110
Sb0012s003320
Sb0012s008000
Sb0012s017730
Sb0012s017740
Sb0013s006040
Sb0013s009050
Sb0013s009080
Sb0013s009090
Sb0013s012240
Sb0015s004030
Sb0019s004510
Sb0019s004610
Sb0120s002030
Sb0199s002010
Sb01g000240
Sb01g000380
Sb01g000460
Sb01g000570
Sb01g000590
Sb01g000600
Sb01g000730
Sb01g000850
Sb01g000910
Sb01g000960
Sb01g001050
Sb01g001080
Sb01g001130
Sb01g001350
Sb01g001360
Sb01g001390
Sb01g001470
Sb01g001550
Sb01g001650
Sb01g001720
Sb01g001750
Sb01g001760
Sb01g001890
Sb01g002150
Sb01g002210
Sb01g002270
Sb01g002280
Sb01g002480
Sb01g002680
Sb01g002930
Sb01g003290
Sb01g003330
Sb01g003360
Sb01g003490
Sb01g003630
Sb01g003660
Sb01g003670
Sb01g003680
Sb01g003700
Sb01g003740
Sb01g003860
Sb01g003900
Sb01g004330
Sb01g004380
Sb01g004540
Sb01g004700
Sb01g004800
Sb01g004840
Sb01g004875
Sb01g004880
Sb01g004910
Sb01g005010
Sb01g005170
Sb01g005190
Sb01g005250
Sb01g005460
Sb01g005570
Sb01g005580
Sb01g005590
Sb01g005650
Sb01g005670
Sb01g005680
Sb01g005860
Sb01g005960
Sb01g005970
Sb01g006270
Sb01g006330
Sb01g006550
Sb01g006565
Sb01g006680
Sb01g006780
Sb01g006880
Sb01g006900
Sb01g007050
Sb01g007110
Sb01g007120
Sb01g007130
Sb01g007200
Sb01g007210
Sb01g007270
Sb01g007290
Sb01g007380
Sb01g007390
Sb01g007500
Sb01g007580
Sb01g007600
Sb01g007680
Sb01g007690
Sb01g007700
Sb01g007750
Sb01g007790
Sb01g007800
Sb01g007950
Sb01g008020
Sb01g008130
Sb01g008160
Sb01g008170
Sb01g008230
Sb01g008300
Sb01g008420
Sb01g008440
Sb01g008490
Sb01g008690
Sb01g008710
Sb01g008730
Sb01g008750
Sb01g008850
Sb01g008860
Sb01g008920
Sb01g009130
Sb01g009400
Sb01g009560
Sb01g009570
Sb01g009860
Sb01g009880
Sb01g009890
Sb01g009900
Sb01g009990
Sb01g010060
Sb01g010120
Sb01g010210
Sb01g010280
Sb01g010290
Sb01g010300
Sb01g010330
Sb01g010390
Sb01g010420
Sb01g010450
Sb01g010490
Sb01g010530
Sb01g010590
Sb01g010630
Sb01g010710
Sb01g010800
Sb01g010930
Sb01g011050
Sb01g011150
Sb01g011220
Sb01g011370
Sb01g011400
Sb01g011700
Sb01g012050
Sb01g012500
Sb01g012680
Sb01g012850
Sb01g012890
Sb01g013180
Sb01g013190
Sb01g013310
Sb01g013390
Sb01g013430
Sb01g014190
Sb01g014200
Sb01g014290
Sb01g014680
Sb01g014710
Sb01g014825
Sb01g015070
Sb01g015150
Sb01g015400
Sb01g015410
Sb01g015530
Sb01g015540
Sb01g015580
Sb01g015680
Sb01g015770
Sb01g015990
Sb01g016000
Sb01g016560
Sb01g016780
Sb01g016810
Sb01g016910
Sb01g016960
Sb01g017030
Sb01g017050
Sb01g017160
Sb01g017226
Sb01g017460
Sb01g017760
Sb01g017770
Sb01g017790
Sb01g017860
Sb01g017905
Sb01g017910
Sb01g017940
Sb01g018130
Sb01g018200
Sb01g018380
Sb01g018940
Sb01g019320
Sb01g019490
Sb01g019580
Sb01g019770
Sb01g019820
Sb01g019840
Sb01g019930
Sb01g019970
Sb01g020010
Sb01g020160
Sb01g020190
Sb01g020570
Sb01g020810
Sb01g021240
Sb01g021360
Sb01g021490
Sb01g021760
Sb01g021890
Sb01g021970
Sb01g022060
Sb01g022180
Sb01g022240
Sb01g022350
Sb01g022370
Sb01g022770
Sb01g023260
Sb01g023320
Sb01g023530
Sb01g023750
Sb01g024390
Sb01g025090
Sb01g025350
Sb01g025570
Sb01g025580
Sb01g026390
Sb01g026405
Sb01g026410
Sb01g026420
Sb01g026960
Sb01g026980
Sb01g027000
Sb01g027010
Sb01g027250
Sb01g027280
Sb01g027360
Sb01g027460
Sb01g027580
Sb01g027680
Sb01g027690
Sb01g027920
Sb01g028080
Sb01g028190
Sb01g028470
Sb01g028520
Sb01g028560
Sb01g028570
Sb01g028740
Sb01g028840
Sb01g028870
Sb01g028940
Sb01g029060
Sb01g029120
Sb01g029210
Sb01g029220
Sb01g029230
Sb01g029250
Sb01g029260
Sb01g029270
Sb01g029273
Sb01g029300
Sb01g029570
Sb01g029580
Sb01g029600
Sb01g029800
Sb01g029990
Sb01g030120
Sb01g030180
Sb01g030340
Sb01g030440
Sb01g030510
Sb01g030570
Sb01g030580
Sb01g030640
Sb01g030730
Sb01g030930
Sb01g030980
Sb01g030990
Sb01g031370
Sb01g031520
Sb01g031820
Sb01g032160
Sb01g032210
Sb01g032280
Sb01g032360
Sb01g032430
Sb01g032575
Sb01g032620
Sb01g032700
Sb01g032710
Sb01g032820
Sb01g032865
Sb01g033060
Sb01g033330
Sb01g033340
Sb01g033450
Sb01g033850
Sb01g033870
Sb01g034060
Sb01g034070
Sb01g034120
Sb01g034130
Sb01g034640
Sb01g034650
Sb01g034875
Sb01g035130
Sb01g035180
Sb01g035250
Sb01g035280
Sb01g035290
Sb01g035350
Sb01g035380
Sb01g035620
Sb01g035740
Sb01g035890
Sb01g036020
Sb01g036170
Sb01g036380
Sb01g036390
Sb01g036580
Sb01g036610
Sb01g036630
Sb01g036800
Sb01g036830
Sb01g037000
Sb01g037050
Sb01g037110
Sb01g037225
Sb01g037230
Sb01g037380
Sb01g037450
Sb01g037570
Sb01g037770
Sb01g037860
Sb01g037990
Sb01g038010
Sb01g038080
Sb01g038100
Sb01g038150
Sb01g038300
Sb01g038560
Sb01g038570
Sb01g038730
Sb01g038750
Sb01g038770
Sb01g038990
Sb01g039000
Sb01g039220
Sb01g039340
Sb01g039570
Sb01g039660
Sb01g039670
Sb01g039730
Sb01g039890
Sb01g039910
Sb01g039915
Sb01g039920
Sb01g040020
Sb01g040030
Sb01g040060
Sb01g040120
Sb01g040150
Sb01g040470
Sb01g040480
Sb01g040570
Sb01g040670
Sb01g040720
Sb01g040730
Sb01g040750
Sb01g040760
Sb01g040920
Sb01g041140
Sb01g041240
Sb01g041320
Sb01g041360
Sb01g041425
Sb01g041460
Sb01g041490
Sb01g041500
Sb01g041540
Sb01g041550
Sb01g041580
Sb01g041610
Sb01g041640
Sb01g041870
Sb01g041930
Sb01g042050
Sb01g042150
Sb01g042400
Sb01g042440
Sb01g042650
Sb01g042750
Sb01g042800
Sb01g042815
Sb01g042860
Sb01g043010
Sb01g043020
Sb01g043060
Sb01g043220
Sb01g043610
Sb01g043630
Sb01g043660
Sb01g043690
Sb01g043930
Sb01g043940
Sb01g044010
Sb01g044350
Sb01g044380
Sb01g044460
Sb01g044520
Sb01g044700
Sb01g044820
Sb01g044960
Sb01g045040
Sb01g045130
Sb01g045160
Sb01g045200
Sb01g045210
Sb01g045220
Sb01g045330
Sb01g045670
Sb01g045680
Sb01g045700
Sb01g045772
Sb01g045830
Sb01g045900
Sb01g045920
Sb01g046170
Sb01g046230
Sb01g046260
Sb01g046280
Sb01g046300
Sb01g046450
Sb01g046460
Sb01g046550
Sb01g046585
Sb01g046810
Sb01g046830
Sb01g046840
Sb01g046910
Sb01g047020
Sb01g047080
Sb01g047270
Sb01g047420
Sb01g047510
Sb01g047540
Sb01g047560
Sb01g047690
Sb01g047830
Sb01g047840
Sb01g047850
Sb01g047960
Sb01g048070
Sb01g048160
Sb01g048270
Sb01g048280
Sb01g048540
Sb01g048570
Sb01g048660
Sb01g048720
Sb01g048800
Sb01g049100
Sb01g049250
Sb01g049350
Sb01g049410
Sb01g049420
Sb01g049500
Sb01g049620
Sb01g049790
Sb01g049860
Sb01g049880
Sb01g050020
Sb01g050270
Sb01g050290
Sb01g050330
Sb01g050360
Sb01g050450
Sb01g050500
Sb01g050510
Sb02g000230
Sb02g000250
Sb02g000260
Sb02g000320
Sb02g000400
Sb02g000480
Sb02g000550
Sb02g000650
Sb02g000660
Sb02g000780
Sb02g000810
Sb02g000850
Sb02g000920
Sb02g000930
Sb02g000940
Sb02g000960
Sb02g001000
Sb02g001095
Sb02g001270
Sb02g001450
Sb02g002390
Sb02g002530
Sb02g002660
Sb02g002690
Sb02g002960
Sb02g002970
Sb02g003010
Sb02g003110
Sb02g003120
Sb02g003300
Sb02g003310
Sb02g003360
Sb02g003450
Sb02g003580
Sb02g003690
Sb02g003890
Sb02g003990
Sb02g004020
Sb02g004250
Sb02g004300
Sb02g004310
Sb02g004510
Sb02g004550
Sb02g004730
Sb02g004740
Sb02g004850
Sb02g004860
Sb02g004870
Sb02g005080
Sb02g005490
Sb02g005500
Sb02g005510
Sb02g006100
Sb02g006140
Sb02g006170
Sb02g006330
Sb02g006500
Sb02g006840
Sb02g006970
Sb02g007030
Sb02g007060
Sb02g007150
Sb02g007210
Sb02g007465
Sb02g007480
Sb02g007690
Sb02g007770
Sb02g007890
Sb02g008640
Sb02g008660
Sb02g008890
Sb02g009020
Sb02g009160
Sb02g009170
Sb02g009590
Sb02g009610
Sb02g009700
Sb02g009740
Sb02g009810
Sb02g010100
Sb02g010520
Sb02g010610
Sb02g010850
Sb02g011130
Sb02g011150
Sb02g011155
Sb02g011240
Sb02g011300
Sb02g011310
Sb02g011330
Sb02g012310
Sb02g012610
Sb02g013040
Sb02g013180
Sb02g015110
Sb02g017910
Sb02g018560
Sb02g018570
Sb02g018660
Sb02g018910
Sb02g019490
Sb02g020760
Sb02g020810
Sb02g020850
Sb02g022225
Sb02g022340
Sb02g022360
Sb02g022570
Sb02g022580
Sb02g022736
Sb02g022770
Sb02g022910
Sb02g023048
Sb02g023430
Sb02g023440
Sb02g024000
Sb02g024220
Sb02g024350
Sb02g024470
Sb02g024560
Sb02g024770
Sb02g024880
Sb02g025180
Sb02g025520
Sb02g025530
Sb02g025563
Sb02g025640
Sb02g025700
Sb02g025790
Sb02g025920
Sb02g025960
Sb02g026140
Sb02g026186
Sb02g026226
Sb02g026450
Sb02g026455
Sb02g026720
Sb02g026930
Sb02g027000
Sb02g027070
Sb02g027120
Sb02g027310
Sb02g027330
Sb02g027340
Sb02g027560
Sb02g027580
Sb02g028070
Sb02g028500
Sb02g028540
Sb02g028920
Sb02g029000
Sb02g029140
Sb02g029260
Sb02g029380
Sb02g029400
Sb02g029440
Sb02g029470
Sb02g029480
Sb02g029500
Sb02g029650
Sb02g029690
Sb02g029780
Sb02g029840
Sb02g029900
Sb02g029920
Sb02g030070
Sb02g030210
Sb02g030390
Sb02g030450
Sb02g030550
Sb02g030640
Sb02g030710
Sb02g030870
Sb02g030910
Sb02g030960
Sb02g031020
Sb02g031050
Sb02g031090
Sb02g031140
Sb02g031150
Sb02g031450
Sb02g031470
Sb02g031600
Sb02g031660
Sb02g031930
Sb02g031940
Sb02g032000
Sb02g032040
Sb02g032090
Sb02g032180
Sb02g032260
Sb02g032300
Sb02g032490
Sb02g032510
Sb02g032600
Sb02g032620
Sb02g032640
Sb02g032760
Sb02g032800
Sb02g032810
Sb02g033120
Sb02g033400
Sb02g033410
Sb02g033530
Sb02g033540
Sb02g033590
Sb02g033630
Sb02g033710
Sb02g033920
Sb02g033960
Sb02g033970
Sb02g034000
Sb02g034490
Sb02g034520
Sb02g034560
Sb02g034570
Sb02g034640
Sb02g034660
Sb02g035000
Sb02g035260
Sb02g035350
Sb02g035460
Sb02g035480
Sb02g035490
Sb02g035520
Sb02g036180
Sb02g036260
Sb02g036270
Sb02g036280
Sb02g036380
Sb02g036460
Sb02g036560
Sb02g036590
Sb02g036660
Sb02g036860
Sb02g037000
Sb02g037160
Sb02g037260
Sb02g037410
Sb02g037690
Sb02g037720
Sb02g037730
Sb02g037760
Sb02g037840
Sb02g037950
Sb02g038010
Sb02g038020
Sb02g038280
Sb02g038365
Sb02g038370
Sb02g038380
Sb02g038420
Sb02g038520
Sb02g038530
Sb02g038600
Sb02g038630
Sb02g038750
Sb02g038950
Sb02g039166
Sb02g039240
Sb02g039250
Sb02g039260
Sb02g039270
Sb02g039350
Sb02g039390
Sb02g039430
Sb02g039433
Sb02g039460
Sb02g039510
Sb02g039530
Sb02g039640
Sb02g039650
Sb02g039960
Sb02g040020
Sb02g040060
Sb02g040210
Sb02g040260
Sb02g040470
Sb02g040970
Sb02g041110
Sb02g041160
Sb02g041180
Sb02g041670
Sb02g041910
Sb02g041940
Sb02g042040
Sb02g042100
Sb02g042350
Sb02g042410
Sb02g042460
Sb02g042540
Sb02g042560
Sb02g042600
Sb02g042710
Sb02g042850
Sb02g042920
Sb02g042930
Sb02g043000
Sb02g043070
Sb02g043090
Sb02g043190
Sb02g043200
Sb02g043230
Sb02g043260
Sb02g043270
Sb02g043350
Sb02g043440
Sb02g043480
Sb02g043810
Sb02g043840
Sb02g043940
Sb02g044010
Sb02g044060
Sb0391s002020
Sb03g000280
Sb03g000370
Sb03g000380
Sb03g000450
Sb03g000530
Sb03g000730
Sb03g000740
Sb03g000910
Sb03g000920
Sb03g001570
Sb03g001640
Sb03g001760
Sb03g001870
Sb03g001930
Sb03g002080
Sb03g002450
Sb03g002460
Sb03g002510
Sb03g002565
Sb03g002580
Sb03g002620
Sb03g002730
Sb03g002780
Sb03g002790
Sb03g002900
Sb03g003140
Sb03g003220
Sb03g003230
Sb03g003250
Sb03g003300
Sb03g003420
Sb03g003510
Sb03g003560
Sb03g003650
Sb03g003810
Sb03g003825
Sb03g003880
Sb03g003890
Sb03g004000
Sb03g004040
Sb03g004390
Sb03g004560
Sb03g004580
Sb03g004730
Sb03g004750
Sb03g004810
Sb03g004920
Sb03g005380
Sb03g005730
Sb03g006130
Sb03g006220
Sb03g006420
Sb03g006450
Sb03g006540
Sb03g006590
Sb03g006610
Sb03g006650
Sb03g006670
Sb03g007080
Sb03g007150
Sb03g007200
Sb03g007750
Sb03g007760
Sb03g007770
Sb03g007840
Sb03g007850
Sb03g008060
Sb03g008090
Sb03g008490
Sb03g008500
Sb03g008510
Sb03g008700
Sb03g008840
Sb03g008870
Sb03g008950
Sb03g009030
Sb03g009150
Sb03g009170
Sb03g009200
Sb03g009210
Sb03g009260
Sb03g009290
Sb03g009540
Sb03g009580
Sb03g009700
Sb03g009770
Sb03g009940
Sb03g010200
Sb03g010500
Sb03g010550
Sb03g010600
Sb03g010700
Sb03g010710
Sb03g010770
Sb03g011000
Sb03g011040
Sb03g011050
Sb03g011160
Sb03g011180
Sb03g011260
Sb03g011280
Sb03g011370
Sb03g011400
Sb03g011670
Sb03g011740
Sb03g011745
Sb03g011750
Sb03g011770
Sb03g012030
Sb03g012070
Sb03g012270
Sb03g012420
Sb03g013100
Sb03g013260
Sb03g013290
Sb03g013420
Sb03g013470
Sb03g013480
Sb03g013600
Sb03g013640
Sb03g013790
Sb03g014370
Sb03g014380
Sb03g014430
Sb03g014933
Sb03g015000
Sb03g018040
Sb03g019750
Sb03g022140
Sb03g022900
Sb03g024860
Sb03g024880
Sb03g025100
Sb03g025190
Sb03g025200
Sb03g025230
Sb03g025350
Sb03g025430
Sb03g025500
Sb03g025520
Sb03g025580
Sb03g025950
Sb03g025970
Sb03g026040
Sb03g026120
Sb03g026270
Sb03g026530
Sb03g026610
Sb03g026670
Sb03g026990
Sb03g027030
Sb03g027040
Sb03g027133
Sb03g027395
Sb03g027610
Sb03g027730
Sb03g027760
Sb03g027930
Sb03g027980
Sb03g028010
Sb03g028020
Sb03g028060
Sb03g028080
Sb03g028330
Sb03g028600
Sb03g028610
Sb03g028720
Sb03g029040
Sb03g029130
Sb03g029420
Sb03g029570
Sb03g029740
Sb03g029780
Sb03g029840
Sb03g029930
Sb03g030230
Sb03g030370
Sb03g030500
Sb03g030600
Sb03g030660
Sb03g030740
Sb03g030830
Sb03g030840
Sb03g030890
Sb03g030910
Sb03g030990
Sb03g031180
Sb03g031290
Sb03g031360
Sb03g031530
Sb03g031580
Sb03g032040
Sb03g032080
Sb03g032290
Sb03g032630
Sb03g032660
Sb03g032750
Sb03g033110
Sb03g033120
Sb03g033190
Sb03g033220
Sb03g033330
Sb03g033770
Sb03g033850
Sb03g033920
Sb03g034290
Sb03g034330
Sb03g034340
Sb03g034470
Sb03g034570
Sb03g034720
Sb03g034840
Sb03g034930
Sb03g034970
Sb03g035100
Sb03g035130
Sb03g035165
Sb03g035280
Sb03g035350
Sb03g035390
Sb03g035460
Sb03g035750
Sb03g035760
Sb03g036030
Sb03g036350
Sb03g036380
Sb03g036840
Sb03g037080
Sb03g037400
Sb03g037600
Sb03g037710
Sb03g037870
Sb03g038020
Sb03g038070
Sb03g038150
Sb03g038230
Sb03g038340
Sb03g038420
Sb03g038450
Sb03g038880
Sb03g038950
Sb03g038960
Sb03g039230
Sb03g039540
Sb03g039610
Sb03g039720
Sb03g039740
Sb03g040060
Sb03g040100
Sb03g040130
Sb03g040140
Sb03g040450
Sb03g040500
Sb03g040900
Sb03g040930
Sb03g041010
Sb03g041070
Sb03g041120
Sb03g041185
Sb03g041190
Sb03g041250
Sb03g041410
Sb03g041510
Sb03g041570
Sb03g041680
Sb03g041800
Sb03g041910
Sb03g041920
Sb03g042090
Sb03g042110
Sb03g042604
Sb03g042820
Sb03g042950
Sb03g043170
Sb03g043240
Sb03g043380
Sb03g043460
Sb03g043500
Sb03g043750
Sb03g043970
Sb03g043990
Sb03g044130
Sb03g044210
Sb03g044240
Sb03g044280
Sb03g044290
Sb03g044330
Sb03g044480
Sb03g044610
Sb03g044630
Sb03g045205
Sb03g045240
Sb03g045430
Sb03g045640
Sb03g045720
Sb03g045750
Sb03g046762
Sb03g046910
Sb03g047060
Sb03g047250
Sb03g047400
Sb0459s002010
Sb04g000210
Sb04g000320
Sb04g000510
Sb04g000530
Sb04g000650
Sb04g000805
Sb04g000910
Sb04g001090
Sb04g001130
Sb04g001140
Sb04g001270
Sb04g001470
Sb04g001550
Sb04g001740
Sb04g001753
Sb04g002120
Sb04g002650
Sb04g002770
Sb04g002890
Sb04g002970
Sb04g003060
Sb04g003140
Sb04g003250
Sb04g003390
Sb04g003410
Sb04g003450
Sb04g003470
Sb04g003480
Sb04g003550
Sb04g003700
Sb04g003800
Sb04g003880
Sb04g003910
Sb04g004600
Sb04g004630
Sb04g004640
Sb04g004690
Sb04g004700
Sb04g004770
Sb04g005000
Sb04g005070
Sb04g005080
Sb04g005150
Sb04g005240
Sb04g005460
Sb04g005520
Sb04g005580
Sb04g005620
Sb04g005640
Sb04g005696
Sb04g005950
Sb04g005990
Sb04g006130
Sb04g006160
Sb04g006350
Sb04g006620
Sb04g006730
Sb04g006830
Sb04g006850
Sb04g007110
Sb04g007170
Sb04g007570
Sb04g007610
Sb04g007720
Sb04g007760
Sb04g007800
Sb04g007920
Sb04g007930
Sb04g007940
Sb04g008110
Sb04g008200
Sb04g008450
Sb04g008500
Sb04g008570
Sb04g008740
Sb04g009100
Sb04g009110
Sb04g009720
Sb04g009760
Sb04g009828
Sb04g009960
Sb04g010100
Sb04g010290
Sb04g010320
Sb04g010370
Sb04g010990
Sb04g011000
Sb04g011160
Sb04g011190
Sb04g011290
Sb04g011560
Sb04g012230
Sb04g012910
Sb04g015420
Sb04g017103
Sb04g017430
Sb04g017500
Sb04g017540
Sb04g017830
Sb04g017840
Sb04g018090
Sb04g019250
Sb04g020130
Sb04g020600
Sb04g020670
Sb04g021040
Sb04g021110
Sb04g021130
Sb04g021210
Sb04g021230
Sb04g021280
Sb04g021380
Sb04g021410
Sb04g021740
Sb04g021810
Sb04g021940
Sb04g022350
Sb04g022470
Sb04g022890
Sb04g022900
Sb04g023030
Sb04g023100
Sb04g023110
Sb04g023270
Sb04g023440
Sb04g023680
Sb04g023700
Sb04g023800
Sb04g023810
Sb04g023890
Sb04g023980
Sb04g024150
Sb04g024180
Sb04g024190
Sb04g024320
Sb04g024330
Sb04g024365
Sb04g024500
Sb04g024660
Sb04g024790
Sb04g025090
Sb04g025120
Sb04g025160
Sb04g025180
Sb04g025430
Sb04g025520
Sb04g025540
Sb04g025625
Sb04g025630
Sb04g025740
Sb04g025760
Sb04g025890
Sb04g025920
Sb04g026190
Sb04g026360
Sb04g026420
Sb04g026710
Sb04g026730
Sb04g026880
Sb04g026900
Sb04g026990
Sb04g027150
Sb04g027160
Sb04g027180
Sb04g027200
Sb04g027470
Sb04g027530
Sb04g027660
Sb04g027710
Sb04g027790
Sb04g027970
Sb04g028050
Sb04g028160
Sb04g028330
Sb04g028420
Sb04g028450
Sb04g028490
Sb04g028530
Sb04g028610
Sb04g028900
Sb04g028920
Sb04g028990
Sb04g029030
Sb04g029040
Sb04g029080
Sb04g029230
Sb04g029290
Sb04g029300
Sb04g029430
Sb04g029480
Sb04g029560
Sb04g029750
Sb04g029840
Sb04g029850
Sb04g029900
Sb04g029920
Sb04g029970
Sb04g029980
Sb04g030160
Sb04g030250
Sb04g030380
Sb04g030440
Sb04g030590
Sb04g030610
Sb04g030640
Sb04g030950
Sb04g030970
Sb04g031270
Sb04g031400
Sb04g031990
Sb04g032140
Sb04g032220
Sb04g032290
Sb04g032430
Sb04g032510
Sb04g032850
Sb04g032970
Sb04g033080
Sb04g033170
Sb04g033620
Sb04g033860
Sb04g033900
Sb04g034030
Sb04g034040
Sb04g034260
Sb04g034300
Sb04g034420
Sb04g034520
Sb04g034640
Sb04g034770
Sb04g034810
Sb04g034870
Sb04g035000
Sb04g035100
Sb04g035110
Sb04g035160
Sb04g035470
Sb04g035610
Sb04g035660
Sb04g035670
Sb04g035980
Sb04g036010
Sb04g036050
Sb04g036170
Sb04g036190
Sb04g036490
Sb04g036560
Sb04g037040
Sb04g037050
Sb04g037200
Sb04g037240
Sb04g037280
Sb04g037290
Sb04g037300
Sb04g037570
Sb04g037580
Sb04g037610
Sb04g037660
Sb04g037680
Sb04g037720
Sb04g037810
Sb04g037980
Sb04g037990
Sb04g038180
Sb04g038185
Sb04g038550
Sb04g038580
Sb04g038640
Sb0525s002010
Sb0541s002010
Sb0598s002020
Sb05g000270
Sb05g000740
Sb05g001070
Sb05g001600
Sb05g001610
Sb05g001680
Sb05g001900
Sb05g001920
Sb05g002000
Sb05g002450
Sb05g002540
Sb05g002590
Sb05g002700
Sb05g002710
Sb05g002755
Sb05g002770
Sb05g002860
Sb05g002900
Sb05g003230
Sb05g003425
Sb05g003480
Sb05g003540
Sb05g003730
Sb05g003830
Sb05g003840
Sb05g003870
Sb05g003880
Sb05g003890
Sb05g004040
Sb05g004100
Sb05g004510
Sb05g004590
Sb05g004810
Sb05g004860
Sb05g005240
Sb05g005350
Sb05g005400
Sb05g005470
Sb05g005505
Sb05g005745
Sb05g005880
Sb05g005890
Sb05g005980
Sb05g006150
Sb05g006170
Sb05g006190
Sb05g006220
Sb05g006354
Sb05g006416
Sb05g006860
Sb05g007070
Sb05g007100
Sb05g007160
Sb05g007470
Sb05g007540
Sb05g007936
Sb05g008650
Sb05g008740
Sb05g009360
Sb05g009990
Sb05g013190
Sb05g013400
Sb05g014470
Sb05g015800
Sb05g017132
Sb05g017160
Sb05g017170
Sb05g017930
Sb05g018870
Sb05g018880
Sb05g019220
Sb05g019540
Sb05g019600
Sb05g019828
Sb05g020280
Sb05g020300
Sb05g021030
Sb05g021346
Sb05g021742
Sb05g021870
Sb05g021880
Sb05g022200
Sb05g022470
Sb05g022650
Sb05g023496
Sb05g023510
Sb05g023520
Sb05g023720
Sb05g023750
Sb05g024270
Sb05g024560
Sb05g024850
Sb05g025700
Sb05g025755
Sb05g025920
Sb05g026100
Sb05g026245
Sb05g026250
Sb05g026260
Sb05g026270
Sb05g026273
Sb05g026470
Sb05g027360
Sb05g027370
Sb05g027390
Sb05g027400
Sb05g027410
Sb05g027415
Sb05g027670
Sb05g027730
Sb05g027790
Sb05g027795
Sb05g027810
Sb06g000390
Sb06g000410
Sb06g000510
Sb06g000520
Sb06g000530
Sb06g000910
Sb06g001055
Sb06g001110
Sb06g001120
Sb06g001130
Sb06g001240
Sb06g001320
Sb06g001750
Sb06g001820
Sb06g001960
Sb06g002000
Sb06g002010
Sb06g002020
Sb06g002050
Sb06g002790
Sb06g003040
Sb06g003070
Sb06g003360
Sb06g004040
Sb06g009133
Sb06g009610
Sb06g010020
Sb06g011601
Sb06g011641
Sb06g012520
Sb06g012950
Sb06g013870
Sb06g013890
Sb06g013900
Sb06g013930
Sb06g013940
Sb06g014410
Sb06g014420
Sb06g014570
Sb06g014670
Sb06g014720
Sb06g014946
Sb06g015020
Sb06g015090
Sb06g015240
Sb06g015260
Sb06g015430
Sb06g016060
Sb06g016090
Sb06g016360
Sb06g016750
Sb06g016760
Sb06g016770
Sb06g016800
Sb06g016930
Sb06g016990
Sb06g017130
Sb06g017320
Sb06g017360
Sb06g017370
Sb06g017480
Sb06g017860
Sb06g017920
Sb06g017930
Sb06g018240
Sb06g018280
Sb06g018460
Sb06g018490
Sb06g018510
Sb06g018880
Sb06g018920
Sb06g018980
Sb06g019030
Sb06g019250
Sb06g019700
Sb06g019800
Sb06g019910
Sb06g020020
Sb06g020040
Sb06g020200
Sb06g020370
Sb06g020380
Sb06g020480
Sb06g020500
Sb06g020750
Sb06g020890
Sb06g021120
Sb06g021130
Sb06g021170
Sb06g021370
Sb06g021540
Sb06g021560
Sb06g021570
Sb06g021640
Sb06g021660
Sb06g021780
Sb06g021810
Sb06g021850
Sb06g022240
Sb06g022260
Sb06g022670
Sb06g023050
Sb06g023190
Sb06g023630
Sb06g023730
Sb06g023870
Sb06g023880
Sb06g023905
Sb06g023990
Sb06g024020
Sb06g024400
Sb06g024740
Sb06g024830
Sb06g024990
Sb06g025010
Sb06g025030
Sb06g025070
Sb06g025150
Sb06g025270
Sb06g025440
Sb06g025670
Sb06g025860
Sb06g026070
Sb06g026100
Sb06g026110
Sb06g026130
Sb06g026460
Sb06g026610
Sb06g026700
Sb06g026710
Sb06g026780
Sb06g026820
Sb06g026850
Sb06g026960
Sb06g027000
Sb06g027400
Sb06g027500
Sb06g027570
Sb06g027590
Sb06g027620
Sb06g027740
Sb06g027760
Sb06g027770
Sb06g027780
Sb06g027810
Sb06g027870
Sb06g027910
Sb06g027930
Sb06g027970
Sb06g028100
Sb06g028360
Sb06g028370
Sb06g028400
Sb06g028440
Sb06g028670
Sb06g028900
Sb06g028960
Sb06g028970
Sb06g029080
Sb06g029180
Sb06g029270
Sb06g029350
Sb06g029390
Sb06g029410
Sb06g029440
Sb06g029490
Sb06g029700
Sb06g029710
Sb06g029920
Sb06g029930
Sb06g030050
Sb06g030160
Sb06g030280
Sb06g030400
Sb06g030490
Sb06g030550
Sb06g030800
Sb06g030920
Sb06g031180
Sb06g031240
Sb06g031360
Sb06g031460
Sb06g031570
Sb06g031590
Sb06g031650
Sb06g031685
Sb06g031800
Sb06g031980
Sb06g032000
Sb06g032010
Sb06g032040
Sb06g032120
Sb06g032140
Sb06g032160
Sb06g032260
Sb06g032270
Sb06g032320
Sb06g032440
Sb06g032450
Sb06g032460
Sb06g032670
Sb06g032710
Sb06g032790
Sb06g032800
Sb06g032880
Sb06g032940
Sb06g033030
Sb06g033080
Sb06g033110
Sb06g033200
Sb06g033230
Sb06g033480
Sb06g033570
Sb06g033620
Sb06g033720
Sb06g033840
Sb06g033846
Sb06g033900
Sb06g033940
Sb06g033990
Sb06g034090
Sb07g000450
Sb07g000570
Sb07g000600
Sb07g000610
Sb07g000620
Sb07g000650
Sb07g000660
Sb07g000750
Sb07g000760
Sb07g000980
Sb07g001220
Sb07g001230
Sb07g001320
Sb07g001570
Sb07g001610
Sb07g002090
Sb07g002150
Sb07g002220
Sb07g002230
Sb07g002300
Sb07g002560
Sb07g002770
Sb07g002810
Sb07g002820
Sb07g002960
Sb07g002970
Sb07g003340
Sb07g003556
Sb07g003700
Sb07g003870
Sb07g004075
Sb07g004080
Sb07g004110
Sb07g004180
Sb07g004285
Sb07g004290
Sb07g004310
Sb07g004370
Sb07g004690
Sb07g004760
Sb07g004780
Sb07g004810
Sb07g005000
Sb07g005160
Sb07g005180
Sb07g005440
Sb07g005450
Sb07g005460
Sb07g005470
Sb07g005620
Sb07g005660
Sb07g005730
Sb07g005750
Sb07g006040
Sb07g006110
Sb07g006230
Sb07g006310
Sb07g006320
Sb07g006380
Sb07g006925
Sb07g006933
Sb07g006936
Sb07g006945
Sb07g006970
Sb07g007640
Sb07g007750
Sb07g007780
Sb07g009460
Sb07g009480
Sb07g009530
Sb07g011060
Sb07g012110
Sb07g012720
Sb07g013560
Sb07g014940
Sb07g014960
Sb07g015030
Sb07g015480
Sb07g016320
Sb07g016770
Sb07g019160
Sb07g019230
Sb07g019330
Sb07g019350
Sb07g019430
Sb07g019760
Sb07g019960
Sb07g020070
Sb07g020090
Sb07g020166
Sb07g020300
Sb07g020330
Sb07g020335
Sb07g020400
Sb07g020910
Sb07g020960
Sb07g021070
Sb07g021250
Sb07g021260
Sb07g021330
Sb07g021350
Sb07g021630
Sb07g021745
Sb07g021970
Sb07g022155
Sb07g022440
Sb07g022960
Sb07g023270
Sb07g023330
Sb07g023450
Sb07g023500
Sb07g023602
Sb07g023605
Sb07g023630
Sb07g023740
Sb07g023900
Sb07g023963
Sb07g024080
Sb07g024200
Sb07g024210
Sb07g024320
Sb07g024590
Sb07g024880
Sb07g024936
Sb07g024950
Sb07g024990
Sb07g025000
Sb07g025030
Sb07g025070
Sb07g025100
Sb07g025220
Sb07g025350
Sb07g025430
Sb07g025460
Sb07g025510
Sb07g025620
Sb07g025686
Sb07g025710
Sb07g025810
Sb07g025940
Sb07g026080
Sb07g026085
Sb07g026087
Sb07g026120
Sb07g026560
Sb07g026650
Sb07g026822
Sb07g026825
Sb07g026850
Sb07g026895
Sb07g026900
Sb07g026920
Sb07g027020
Sb07g027025
Sb07g027290
Sb07g027300
Sb07g027350
Sb07g027430
Sb07g027440
Sb07g027500
Sb07g027520
Sb07g027700
Sb07g027760
Sb07g027900
Sb07g027980
Sb07g028050
Sb07g028080
Sb07g028270
Sb07g028360
Sb07g028430
Sb07g028490
Sb07g028520
Sb07g028530
Sb07g028550
Sb07g028620
Sb07g028830
Sb07g028940
Sb07g029020
Sb07g029080
Sb07g029140
Sb07g029150
Sb07g029220
Sb0877s002010
Sb08g000260
Sb08g000280
Sb08g000800
Sb08g000945
Sb08g001010
Sb08g001030
Sb08g001140
Sb08g001160
Sb08g001430
Sb08g001435
Sb08g001480
Sb08g001540
Sb08g001646
Sb08g001720
Sb08g001870
Sb08g001880
Sb08g001930
Sb08g002660
Sb08g002670
Sb08g002680
Sb08g002690
Sb08g002750
Sb08g002850
Sb08g002890
Sb08g002960
Sb08g003153
Sb08g003300
Sb08g003330
Sb08g003370
Sb08g003410
Sb08g003440
Sb08g003460
Sb08g003780
Sb08g004000
Sb08g004050
Sb08g004270
Sb08g004300
Sb08g004410
Sb08g004470
Sb08g004500
Sb08g004620
Sb08g004650
Sb08g004710
Sb08g004730
Sb08g005180
Sb08g005260
Sb08g005410
Sb08g005560
Sb08g005680
Sb08g006433
Sb08g006540
Sb08g006590
Sb08g006600
Sb08g006610
Sb08g006620
Sb08g006690
Sb08g007750
Sb08g008200
Sb08g008280
Sb08g008320
Sb08g010820
Sb08g012980
Sb08g014060
Sb08g014280
Sb08g014945
Sb08g015010
Sb08g015250
Sb08g015560
Sb08g015630
Sb08g016560
Sb08g017075
Sb08g017100
Sb08g017110
Sb08g017170
Sb08g017190
Sb08g017280
Sb08g017310
Sb08g017590
Sb08g017800
Sb08g018220
Sb08g018240
Sb08g018330
Sb08g018630
Sb08g018650
Sb08g018670
Sb08g018760
Sb08g018765
Sb08g019090
Sb08g019230
Sb08g019520
Sb08g019580
Sb08g019600
Sb08g019730
Sb08g019790
Sb08g019860
Sb08g020010
Sb08g020040
Sb08g020180
Sb08g020230
[truncated: 445 more rows]

## Sheet: Drought resistance (DR)
S15 Table. Combined unique sorghum drought resistance genes identified from the whole plant resistance
*Combined (non-redundant) genes
Sb0010s007790
Sb0010s015060
Sb0011s006470
Sb0011s011700
Sb0012s002110
Sb0012s003320
Sb0012s008000
Sb0012s017730
Sb0012s017740
Sb0013s006040
Sb0013s009050
Sb0013s009080
Sb0013s009090
Sb0013s012240
Sb0015s004030
Sb0019s004510
Sb0019s004610
Sb0120s002030
Sb0199s002010
Sb01g000240
Sb01g000380
Sb01g000460
Sb01g000570
Sb01g000590
Sb01g000600
Sb01g000730
Sb01g000850
Sb01g000910
Sb01g000960
Sb01g001050
Sb01g001080
Sb01g001100
Sb01g001130
Sb01g001350
Sb01g001360
Sb01g001390
Sb01g001470
Sb01g001550
Sb01g001650
Sb01g001660
Sb01g001720
Sb01g001750
Sb01g001760
Sb01g001890
Sb01g002150
Sb01g002210
Sb01g002270
Sb01g002280
Sb01g002430
Sb01g002480
Sb01g002680
Sb01g002930
Sb01g003070
Sb01g003290
Sb01g003330
Sb01g003360
Sb01g003490
Sb01g003630
Sb01g003660
Sb01g003670
Sb01g003680
Sb01g003700
Sb01g003740
Sb01g003860
Sb01g003880
Sb01g003900
Sb01g004150
Sb01g004160
Sb01g004330
Sb01g004380
Sb01g004540
Sb01g004700
Sb01g004800
Sb01g004840
Sb01g004875
Sb01g004880
Sb01g004910
Sb01g005010
Sb01g005170
Sb01g005190
Sb01g005250
Sb01g005370
Sb01g005460
Sb01g005570
Sb01g005580
Sb01g005590
Sb01g005650
Sb01g005670
Sb01g005680
Sb01g005860
Sb01g005960
Sb01g005970
Sb01g005990
Sb01g006000
Sb01g006270
Sb01g006330
Sb01g006550
Sb01g006565
Sb01g006680
Sb01g006780
Sb01g006880
Sb01g006900
Sb01g006960
Sb01g007050
Sb01g007110
Sb01g007120
Sb01g007130
Sb01g007200
Sb01g007210
Sb01g007230
Sb01g007240
Sb01g007270
Sb01g007290
Sb01g007380
Sb01g007390
Sb01g007500
Sb01g007560
Sb01g007580
Sb01g007600
Sb01g007680
Sb01g007690
Sb01g007700
Sb01g007750
Sb01g007760
Sb01g007790
Sb01g007800
Sb01g007950
Sb01g008020
Sb01g008130
Sb01g008160
Sb01g008170
Sb01g008230
Sb01g008300
Sb01g008420
Sb01g008440
Sb01g008480
Sb01g008490
Sb01g008690
Sb01g008710
Sb01g008730
Sb01g008750
Sb01g008800
Sb01g008850
Sb01g008860
Sb01g008920
Sb01g009130
Sb01g009400
Sb01g009560
Sb01g009570
Sb01g009660
Sb01g009860
Sb01g009880
Sb01g009890
Sb01g009900
Sb01g009990
Sb01g010040
Sb01g010060
Sb01g010070
Sb01g010120
Sb01g010210
Sb01g010280
Sb01g010290
Sb01g010300
Sb01g010330
Sb01g010390
Sb01g010420
Sb01g010450
Sb01g010490
Sb01g010530
Sb01g010590
Sb01g010630
Sb01g010710
Sb01g010800
Sb01g010930
Sb01g011050
Sb01g011150
Sb01g011220
Sb01g011230
Sb01g011370
Sb01g011400
Sb01g011610
Sb01g011700
Sb01g012050
Sb01g012500
Sb01g012680
Sb01g012710
Sb01g012850
Sb01g012890
Sb01g012960
Sb01g013180
Sb01g013190
Sb01g013310
Sb01g013390
Sb01g013430
Sb01g013590
Sb01g013670
Sb01g014130
Sb01g014190
Sb01g014200
Sb01g014290
Sb01g014680
Sb01g014710
Sb01g014720
Sb01g014825
Sb01g015070
Sb01g015150
Sb01g015400
Sb01g015410
Sb01g015530
Sb01g015540
Sb01g015580
Sb01g015680
Sb01g015770
Sb01g015990
Sb01g016000
Sb01g016560
Sb01g016600
Sb01g016620
Sb01g016780
Sb01g016810
Sb01g016860
Sb01g016910
Sb01g016960
Sb01g017030
Sb01g017050
Sb01g017160
Sb01g017226
Sb01g017460
Sb01g017760
Sb01g017770
Sb01g017790
Sb01g017860
Sb01g017905
Sb01g017910
Sb01g017940
Sb01g018130
Sb01g018200
Sb01g018380
Sb01g018940
Sb01g019040
Sb01g019280
Sb01g019320
Sb01g019490
Sb01g019580
Sb01g019770
Sb01g019820
Sb01g019840
Sb01g019850
Sb01g019930
Sb01g019970
Sb01g020010
Sb01g020160
Sb01g020190
Sb01g020570
Sb01g020810
Sb01g020830
Sb01g021110
Sb01g021240
Sb01g021360
Sb01g021490
Sb01g021760
Sb01g021890
Sb01g021970
Sb01g022060
Sb01g022180
Sb01g022240
Sb01g022350
Sb01g022370
Sb01g022770
Sb01g023260
Sb01g023320
Sb01g023530
Sb01g023750
Sb01g024390
Sb01g025090
Sb01g025350
Sb01g025570
Sb01g025580
Sb01g026350
Sb01g026390
Sb01g026405
Sb01g026410
Sb01g026420
Sb01g026960
Sb01g026980
Sb01g027000
Sb01g027010
Sb01g027250
Sb01g027280
Sb01g027330
Sb01g027360
Sb01g027460
Sb01g027580
Sb01g027680
Sb01g027690
Sb01g027920
Sb01g028080
Sb01g028190
Sb01g028360
Sb01g028470
Sb01g028520
Sb01g028560
Sb01g028570
Sb01g028610
Sb01g028620
Sb01g028640
Sb01g028740
Sb01g028750
Sb01g028830
Sb01g028840
Sb01g028870
Sb01g028940
Sb01g029020
Sb01g029060
Sb01g029120
Sb01g029210
Sb01g029220
Sb01g029230
Sb01g029250
Sb01g029260
Sb01g029270
Sb01g029273
Sb01g029300
Sb01g029470
Sb01g029570
Sb01g029580
Sb01g029600
Sb01g029660
Sb01g029800
Sb01g029990
Sb01g030120
Sb01g030180
Sb01g030340
Sb01g030440
Sb01g030510
Sb01g030530
Sb01g030540
Sb01g030570
Sb01g030580
Sb01g030640
Sb01g030680
Sb01g030730
Sb01g030930
Sb01g030980
Sb01g030990
Sb01g031370
Sb01g031520
Sb01g031740
Sb01g031760
Sb01g031820
Sb01g031870
Sb01g032160
Sb01g032210
Sb01g032280
Sb01g032360
Sb01g032430
Sb01g032460
Sb01g032575
Sb01g032620
Sb01g032700
Sb01g032710
Sb01g032820
Sb01g032865
Sb01g033060
Sb01g033330
Sb01g033340
Sb01g033450
Sb01g033560
Sb01g033570
Sb01g033850
Sb01g033870
Sb01g034060
Sb01g034070
Sb01g034120
Sb01g034130
Sb01g034420
Sb01g034430
Sb01g034640
Sb01g034650
Sb01g034870
Sb01g034875
Sb01g035130
Sb01g035180
Sb01g035250
Sb01g035280
Sb01g035290
Sb01g035320
Sb01g035350
Sb01g035380
Sb01g035620
Sb01g035740
Sb01g035890
Sb01g035940
Sb01g035950
Sb01g035990
Sb01g036000
Sb01g036020
Sb01g036170
Sb01g036230
Sb01g036380
Sb01g036390
Sb01g036580
Sb01g036610
Sb01g036630
Sb01g036800
Sb01g036830
Sb01g037000
Sb01g037050
Sb01g037090
Sb01g037110
Sb01g037225
Sb01g037230
Sb01g037380
Sb01g037450
Sb01g037570
Sb01g037770
Sb01g037860
Sb01g037990
Sb01g038010
Sb01g038080
Sb01g038100
Sb01g038150
Sb01g038300
Sb01g038560
Sb01g038570
Sb01g038730
Sb01g038750
Sb01g038760
Sb01g038770
Sb01g038990
Sb01g039000
Sb01g039040
Sb01g039220
Sb01g039300
Sb01g039340
Sb01g039570
Sb01g039660
Sb01g039670
Sb01g039690
Sb01g039730
Sb01g039740
Sb01g039780
Sb01g039890
Sb01g039900
Sb01g039910
Sb01g039915
Sb01g039920
Sb01g040020
Sb01g040030
Sb01g040060
Sb01g040120
Sb01g040150
Sb01g040310
Sb01g040360
Sb01g040470
Sb01g040480
Sb01g040570
Sb01g040670
Sb01g040720
Sb01g040730
Sb01g040750
Sb01g040760
Sb01g040920
Sb01g041140
Sb01g041240
Sb01g041320
Sb01g041330
Sb01g041360
Sb01g041425
Sb01g041460
Sb01g041490
Sb01g041500
Sb01g041540
Sb01g041550
Sb01g041580
Sb01g041610
Sb01g041640
Sb01g041760
Sb01g041770
Sb01g041790
Sb01g041870
Sb01g041930
Sb01g042050
Sb01g042150
Sb01g042400
Sb01g042440
Sb01g042650
Sb01g042660
Sb01g042750
Sb01g042800
Sb01g042815
Sb01g042860
Sb01g043010
Sb01g043020
Sb01g043060
Sb01g043220
Sb01g043610
Sb01g043630
Sb01g043660
Sb01g043690
Sb01g043930
Sb01g043940
Sb01g044010
Sb01g044350
Sb01g044380
Sb01g044460
Sb01g044520
Sb01g044700
Sb01g044820
Sb01g044960
Sb01g045040
Sb01g045130
Sb01g045160
Sb01g045200
Sb01g045210
Sb01g045220
Sb01g045330
Sb01g045670
Sb01g045680
Sb01g045700
Sb01g045772
Sb01g045830
Sb01g045900
Sb01g045920
Sb01g046170
Sb01g046230
Sb01g046260
Sb01g046280
Sb01g046300
Sb01g046450
Sb01g046460
Sb01g046550
Sb01g046585
Sb01g046800
Sb01g046810
Sb01g046830
Sb01g046840
Sb01g046910
Sb01g047020
Sb01g047080
Sb01g047270
Sb01g047420
Sb01g047430
Sb01g047500
Sb01g047510
Sb01g047540
Sb01g047560
Sb01g047690
Sb01g047830
Sb01g047840
Sb01g047850
Sb01g047960
Sb01g048070
Sb01g048160
Sb01g048270
Sb01g048280
Sb01g048440
Sb01g048540
Sb01g048570
Sb01g048660
Sb01g048720
Sb01g048750
Sb01g048800
Sb01g049100
Sb01g049140
Sb01g049250
Sb01g049350
Sb01g049410
Sb01g049420
Sb01g049500
Sb01g049510
Sb01g049620
Sb01g049790
Sb01g049860
Sb01g049880
Sb01g049990
Sb01g050020
Sb01g050270
Sb01g050290
Sb01g050310
Sb01g050330
Sb01g050360
Sb01g050410
Sb01g050450
Sb01g050500
Sb01g050510
Sb01g050640
Sb01g050650
Sb0246s002010
Sb02g000230
Sb02g000250
Sb02g000260
Sb02g000320
Sb02g000400
Sb02g000470
Sb02g000480
Sb02g000490
Sb02g000500
Sb02g000510
Sb02g000520
Sb02g000550
Sb02g000650
Sb02g000660
Sb02g000720
Sb02g000780
Sb02g000810
Sb02g000850
Sb02g000920
Sb02g000930
Sb02g000940
Sb02g000960
Sb02g001000
Sb02g001095
Sb02g001130
Sb02g001135
Sb02g001140
Sb02g001270
Sb02g001450
Sb02g002390
Sb02g002530
Sb02g002660
Sb02g002690
Sb02g002790
Sb02g002960
Sb02g002970
Sb02g003010
Sb02g003030
Sb02g003090
Sb02g003110
Sb02g003120
Sb02g003300
Sb02g003310
Sb02g003360
Sb02g003450
Sb02g003580
Sb02g003690
Sb02g003760
Sb02g003880
Sb02g003890
Sb02g003990
Sb02g004020
Sb02g004160
Sb02g004250
Sb02g004300
Sb02g004310
Sb02g004440
Sb02g004510
Sb02g004550
Sb02g004730
Sb02g004740
Sb02g004850
Sb02g004860
Sb02g004870
Sb02g005080
Sb02g005200
Sb02g005440
Sb02g005490
Sb02g005500
Sb02g005510
Sb02g006100
Sb02g006140
Sb02g006170
Sb02g006330
Sb02g006500
Sb02g006810
Sb02g006840
Sb02g006970
Sb02g007030
Sb02g007060
Sb02g007150
Sb02g007210
Sb02g007465
Sb02g007480
Sb02g007690
Sb02g007770
Sb02g007890
Sb02g008640
Sb02g008660
Sb02g008820
Sb02g008890
Sb02g009020
Sb02g009160
Sb02g009170
Sb02g009590
Sb02g009610
Sb02g009700
Sb02g009740
Sb02g009810
Sb02g009900
Sb02g010100
Sb02g010520
Sb02g010610
Sb02g010770
Sb02g010780
Sb02g010790
Sb02g010800
Sb02g010810
Sb02g010830
Sb02g010850
Sb02g011130
Sb02g011150
Sb02g011155
Sb02g011240
Sb02g011300
Sb02g011310
Sb02g011330
Sb02g012310
Sb02g012610
Sb02g013040
Sb02g013180
Sb02g015110
Sb02g017910
Sb02g018560
Sb02g018570
Sb02g018660
Sb02g018910
Sb02g019490
Sb02g020320
Sb02g020760
Sb02g020810
Sb02g020850
Sb02g022090
Sb02g022210
Sb02g022225
Sb02g022260
Sb02g022340
Sb02g022360
Sb02g022570
Sb02g022580
Sb02g022736
Sb02g022770
Sb02g022910
Sb02g023048
Sb02g023430
Sb02g023440
Sb02g023830
Sb02g024000
Sb02g024220
Sb02g024350
Sb02g024470
Sb02g024560
Sb02g024770
Sb02g024780
Sb02g024880
Sb02g024910
Sb02g025080
Sb02g025180
Sb02g025520
Sb02g025530
Sb02g025563
Sb02g025640
Sb02g025700
Sb02g025790
Sb02g025920
Sb02g025960
Sb02g026140
Sb02g026186
Sb02g026226
Sb02g026270
Sb02g026280
Sb02g026450
Sb02g026455
Sb02g026720
Sb02g026730
Sb02g026930
Sb02g027000
Sb02g027070
Sb02g027120
Sb02g027310
Sb02g027330
Sb02g027340
Sb02g027380
Sb02g027560
Sb02g027580
Sb02g028020
Sb02g028050
Sb02g028070
Sb02g028500
Sb02g028540
Sb02g028570
Sb02g028770
Sb02g028920
Sb02g029000
Sb02g029140
Sb02g029260
Sb02g029340
Sb02g029380
Sb02g029400
Sb02g029440
Sb02g029470
Sb02g029480
Sb02g029500
Sb02g029650
Sb02g029690
Sb02g029780
Sb02g029840
Sb02g029900
Sb02g029920
Sb02g030040
Sb02g030050
Sb02g030070
Sb02g030210
Sb02g030390
Sb02g030450
Sb02g030550
Sb02g030640
Sb02g030710
Sb02g030870
Sb02g030910
Sb02g030960
Sb02g031020
Sb02g031050
Sb02g031090
Sb02g031140
Sb02g031150
Sb02g031450
Sb02g031470
Sb02g031600
Sb02g031660
Sb02g031930
Sb02g031940
Sb02g032000
Sb02g032040
Sb02g032090
Sb02g032180
Sb02g032250
Sb02g032260
Sb02g032262
Sb02g032300
Sb02g032490
Sb02g032510
Sb02g032600
Sb02g032620
Sb02g032640
Sb02g032760
Sb02g032800
Sb02g032810
Sb02g033120
Sb02g033400
Sb02g033410
Sb02g033530
Sb02g033540
Sb02g033590
Sb02g033630
Sb02g033710
Sb02g033790
Sb02g033920
Sb02g033950
Sb02g033960
Sb02g033970
Sb02g034000
Sb02g034260
Sb02g034490
Sb02g034520
Sb02g034560
Sb02g034570
Sb02g034640
Sb02g034660
Sb02g035000
Sb02g035010
Sb02g035020
Sb02g035260
Sb02g035350
Sb02g035460
Sb02g035480
Sb02g035490
Sb02g035520
Sb02g036180
Sb02g036260
Sb02g036270
Sb02g036280
Sb02g036380
Sb02g036460
Sb02g036560
Sb02g036590
Sb02g036660
Sb02g036730
Sb02g036860
Sb02g037000
Sb02g037160
Sb02g037260
Sb02g037350
Sb02g037410
Sb02g037610
Sb02g037690
Sb02g037720
Sb02g037730
Sb02g037760
Sb02g037780
Sb02g037840
Sb02g037950
Sb02g038010
Sb02g038020
Sb02g038130
Sb02g038280
Sb02g038365
Sb02g038370
Sb02g038380
Sb02g038420
Sb02g038520
Sb02g038530
Sb02g038600
Sb02g038630
Sb02g038720
Sb02g038750
Sb02g038950
Sb02g038990
Sb02g039166
Sb02g039240
Sb02g039250
Sb02g039260
Sb02g039270
Sb02g039350
Sb02g039380
Sb02g039390
Sb02g039430
Sb02g039433
Sb02g039460
Sb02g039510
Sb02g039530
Sb02g039590
Sb02g039640
Sb02g039650
Sb02g039960
Sb02g040020
Sb02g040060
Sb02g040210
Sb02g040260
Sb02g040470
Sb02g040580
Sb02g040660
Sb02g040670
Sb02g040680
Sb02g040690
Sb02g040710
Sb02g040720
Sb02g040730
Sb02g040740
Sb02g040750
Sb02g040760
Sb02g040770
Sb02g040970
Sb02g041030
Sb02g041110
Sb02g041160
Sb02g041180
Sb02g041470
Sb02g041670
Sb02g041910
Sb02g041940
Sb02g042040
Sb02g042100
Sb02g042170
Sb02g042350
Sb02g042410
Sb02g042460
Sb02g042540
Sb02g042560
Sb02g042600
Sb02g042710
Sb02g042840
Sb02g042850
Sb02g042855
Sb02g042860
Sb02g042870
Sb02g042880
Sb02g042920
Sb02g042930
Sb02g043000
Sb02g043070
Sb02g043090
Sb02g043190
Sb02g043200
Sb02g043230
Sb02g043260
Sb02g043270
Sb02g043350
Sb02g043440
Sb02g043450
Sb02g043480
Sb02g043810
Sb02g043840
Sb02g043940
Sb02g044010
Sb02g044060
Sb0391s002020
Sb03g000280
Sb03g000370
Sb03g000380
Sb03g000450
Sb03g000490
Sb03g000530
Sb03g000730
Sb03g000740
Sb03g000910
Sb03g000920
Sb03g001170
Sb03g001360
Sb03g001570
Sb03g001640
Sb03g001760
Sb03g001870
Sb03g001930
Sb03g002080
Sb03g002370
Sb03g002450
Sb03g002460
Sb03g002510
Sb03g002565
Sb03g002580
Sb03g002620
Sb03g002730
Sb03g002780
Sb03g002790
Sb03g002900
Sb03g003110
Sb03g003140
Sb03g003160
Sb03g003220
Sb03g003230
Sb03g003250
Sb03g003300
Sb03g003420
Sb03g003510
Sb03g003560
Sb03g003650
Sb03g003810
Sb03g003825
Sb03g003880
Sb03g003890
Sb03g004000
Sb03g004040
Sb03g004270
Sb03g004380
Sb03g004390
Sb03g004540
Sb03g004560
Sb03g004580
Sb03g004730
Sb03g004750
Sb03g004810
Sb03g004920
Sb03g005080
Sb03g005380
Sb03g005730
Sb03g006060
Sb03g006130
Sb03g006220
Sb03g006420
Sb03g006450
Sb03g006540
Sb03g006590
Sb03g006610
Sb03g006650
Sb03g006670
Sb03g007080
Sb03g007150
Sb03g007200
Sb03g007750
Sb03g007760
Sb03g007770
Sb03g007840
Sb03g007850
Sb03g008050
Sb03g008060
Sb03g008090
Sb03g008490
Sb03g008500
Sb03g008510
Sb03g008700
Sb03g008740
Sb03g008750
Sb03g008760
Sb03g008840
Sb03g008870
Sb03g008890
Sb03g008950
Sb03g009030
Sb03g009150
Sb03g009170
Sb03g009200
Sb03g009210
Sb03g009260
Sb03g009290
Sb03g009360
Sb03g009370
Sb03g009540
Sb03g009580
Sb03g009700
Sb03g009770
Sb03g009940
Sb03g010200
Sb03g010230
Sb03g010240
Sb03g010250
Sb03g010500
Sb03g010530
Sb03g010550
Sb03g010600
Sb03g010700
Sb03g010710
Sb03g010740
Sb03g010770
Sb03g011000
Sb03g011040
Sb03g011050
Sb03g011160
Sb03g011180
Sb03g011260
Sb03g011280
Sb03g011370
Sb03g011400
Sb03g011510
Sb03g011610
Sb03g011670
Sb03g011740
Sb03g011745
Sb03g011750
Sb03g011770
Sb03g011880
Sb03g011950
Sb03g011960
Sb03g011980
Sb03g011990
Sb03g012030
Sb03g012070
Sb03g012270
Sb03g012420
Sb03g012700
Sb03g013100
Sb03g013170
Sb03g013190
Sb03g013200
Sb03g013210
Sb03g013220
Sb03g013260
Sb03g013290
Sb03g013420
Sb03g013470
Sb03g013480
Sb03g013600
Sb03g013640
Sb03g013790
Sb03g014370
Sb03g014380
Sb03g014430
Sb03g014933
Sb03g015000
Sb03g016510
Sb03g018040
Sb03g019750
Sb03g022140
Sb03g022900
Sb03g024460
Sb03g024860
Sb03g024880
Sb03g025100
Sb03g025190
Sb03g025200
Sb03g025230
Sb03g025350
Sb03g025430
Sb03g025500
Sb03g025520
Sb03g025580
Sb03g025950
Sb03g025970
Sb03g026040
Sb03g026070
Sb03g026120
Sb03g026270
Sb03g026530
Sb03g026610
Sb03g026670
Sb03g026940
Sb03g026990
Sb03g027030
Sb03g027040
Sb03g027133
Sb03g027395
Sb03g027610
Sb03g027660
Sb03g027730
Sb03g027760
Sb03g027930
Sb03g027980
Sb03g028010
Sb03g028020
Sb03g028060
Sb03g028080
Sb03g028090
Sb03g028100
Sb03g028170
Sb03g028190
Sb03g028330
Sb03g028340
Sb03g028420
Sb03g028600
Sb03g028610
Sb03g028720
Sb03g029040
Sb03g029130
Sb03g029420
Sb03g029520
Sb03g029530
Sb03g029570
Sb03g029740
Sb03g029780
Sb03g029820
Sb03g029840
Sb03g029930
Sb03g030060
Sb03g030100
Sb03g030230
Sb03g030370
Sb03g030500
Sb03g030600
Sb03g030620
Sb03g030630
Sb03g030660
Sb03g030740
Sb03g030830
Sb03g030840
Sb03g030890
Sb03g030910
Sb03g030990
Sb03g031180
Sb03g031290
Sb03g031360
Sb03g031470
Sb03g031530
Sb03g031580
Sb03g032040
Sb03g032080
Sb03g032290
Sb03g032630
Sb03g032660
Sb03g032750
Sb03g033110
Sb03g033120
Sb03g033190
Sb03g033220
Sb03g033330
Sb03g033770
Sb03g033850
Sb03g033920
Sb03g034000
Sb03g034290
Sb03g034330
Sb03g034340
Sb03g034385
Sb03g034470
Sb03g034570
Sb03g034680
Sb03g034720
Sb03g034840
Sb03g034930
Sb03g034970
Sb03g035100
Sb03g035130
Sb03g035165
Sb03g035280
Sb03g035350
Sb03g035390
Sb03g035460
Sb03g035750
Sb03g035760
Sb03g036030
Sb03g036350
Sb03g036380
Sb03g036600
Sb03g036760
Sb03g036840
Sb03g037080
Sb03g037160
Sb03g037270
Sb03g037370
Sb03g037400
Sb03g037600
Sb03g037710
Sb03g037720
Sb03g037870
Sb03g038020
Sb03g038070
Sb03g038150
Sb03g038230
Sb03g038340
Sb03g038420
Sb03g038450
Sb03g038880
Sb03g038950
Sb03g038960
Sb03g039000
Sb03g039140
Sb03g039230
Sb03g039480
Sb03g039520
Sb03g039530
Sb03g039540
Sb03g039570
Sb03g039610
Sb03g039630
Sb03g039720
Sb03g039740
Sb03g039820
Sb03g040060
Sb03g040100
Sb03g040130
Sb03g040140
Sb03g040300
Sb03g040355
Sb03g040450
Sb03g040500
Sb03g040600
Sb03g040900
Sb03g040930
Sb03g041010
Sb03g041070
Sb03g041120
Sb03g041185
Sb03g041190
Sb03g041250
Sb03g041410
Sb03g041510
Sb03g041570
Sb03g041680
Sb03g041800
Sb03g041910
Sb03g041920
Sb03g042090
Sb03g042110
Sb03g042604
Sb03g042820
Sb03g042950
Sb03g043140
Sb03g043160
Sb03g043170
Sb03g043200
Sb03g043240
Sb03g043380
Sb03g043460
Sb03g043500
Sb03g043750
Sb03g043970
Sb03g043990
Sb03g044130
Sb03g044210
Sb03g044230
Sb03g044240
Sb03g044280
Sb03g044290
Sb03g044330
Sb03g044480
Sb03g044610
Sb03g044630
Sb03g044730
Sb03g045205
Sb03g045240
Sb03g045430
Sb03g045450
Sb03g045460
Sb03g045480
Sb03g045490
Sb03g045510
Sb03g045630
Sb03g045640
Sb03g045690
Sb03g045720
Sb03g045750
Sb03g046110
Sb03g046130
Sb03g046140
Sb03g046720
Sb03g046760
Sb03g046762
Sb03g046810
Sb03g046910
Sb03g047060
Sb03g047250
Sb03g047400
Sb0459s002010
Sb04g000210
Sb04g000230
Sb04g000320
Sb04g000510
Sb04g000530
Sb04g000580
Sb04g000590
Sb04g000650
Sb04g000740
Sb04g000805
Sb04g000910
Sb04g001090
Sb04g001130
Sb04g001140
Sb04g001270
Sb04g001470
Sb04g001550
Sb04g001740
Sb04g001753
Sb04g001820
Sb04g002060
Sb04g002120
Sb04g002150
Sb04g002650
Sb04g002770
Sb04g002790
Sb04g002890
Sb04g002970
Sb04g003060
Sb04g003140
Sb04g003250
Sb04g003390
Sb04g003400
Sb04g003410
Sb04g003450
Sb04g003470
Sb04g003480
Sb04g003550
Sb04g003700
Sb04g003800
Sb04g003880
Sb04g003910
Sb04g004250
Sb04g004600
Sb04g004630
Sb04g004640
Sb04g004690
Sb04g004700
Sb04g004770
Sb04g005000
Sb04g005010
Sb04g005040
Sb04g005070
Sb04g005080
Sb04g005150
Sb04g005240
Sb04g005460
Sb04g005520
Sb04g005580
Sb04g005620
Sb04g005640
Sb04g005696
Sb04g005870
Sb04g005880
Sb04g005950
Sb04g005990
Sb04g006130
Sb04g006160
Sb04g006350
Sb04g006620
Sb04g006730
Sb04g006830
Sb04g006850
Sb04g006970
Sb04g007110
Sb04g007170
Sb04g007570
Sb04g007610
Sb04g007720
Sb04g007760
Sb04g007800
Sb04g007920
Sb04g007930
Sb04g007940
Sb04g008110
Sb04g008200
Sb04g008450
Sb04g008500
Sb04g008570
Sb04g008590
Sb04g008600
Sb04g008620
Sb04g008630
Sb04g008640
Sb04g008650
Sb04g008740
Sb04g009100
Sb04g009110
Sb04g009720
Sb04g009760
Sb04g009828
Sb04g009840
Sb04g009960
Sb04g010100
Sb04g010130
Sb04g010290
Sb04g010320
Sb04g010370
Sb04g010660
Sb04g010990
Sb04g011000
Sb04g011160
Sb04g011190
Sb04g011290
Sb04g011330
Sb04g011560
Sb04g012200
Sb04g012230
Sb04g012910
Sb04g015420
Sb04g017103
Sb04g017430
Sb04g017500
Sb04g017540
Sb04g017830
Sb04g017840
Sb04g018090
Sb04g019020
Sb04g019250
Sb04g019270
Sb04g019630
Sb04g019640
Sb04g019650
Sb04g019670
Sb04g019680
Sb04g019700
Sb04g020130
Sb04g020170
Sb04g020600
Sb04g020630
Sb04g020670
Sb04g020720
Sb04g021040
Sb04g021110
Sb04g021130
Sb04g021210
Sb04g021230
Sb04g021280
Sb04g021380
Sb04g021410
Sb04g021590
Sb04g021740
Sb04g021810
Sb04g021940
Sb04g022350
Sb04g022410
Sb04g022470
Sb04g022560
Sb04g022890
Sb04g022900
Sb04g023030
Sb04g023100
Sb04g023110
Sb04g023180
Sb04g023270
Sb04g023440
Sb04g023680
Sb04g023700
Sb04g023800
Sb04g023810
Sb04g023890
Sb04g023980
Sb04g024070
Sb04g024150
Sb04g024180
Sb04g024190
Sb04g024320
Sb04g024330
Sb04g024365
Sb04g024500
Sb04g024660
Sb04g024790
Sb04g025090
Sb04g025120
Sb04g025160
Sb04g025180
Sb04g025430
Sb04g025520
Sb04g025540
Sb04g025625
Sb04g025630
Sb04g025740
Sb04g025760
Sb04g025890
Sb04g025920
Sb04g026090
Sb04g026160
Sb04g026190
Sb04g026360
Sb04g026420
Sb04g026480
Sb04g026650
Sb04g026710
Sb04g026730
Sb04g026880
Sb04g026900
Sb04g026990
Sb04g027150
Sb04g027160
Sb04g027180
Sb04g027200
Sb04g027260
Sb04g027470
Sb04g027530
Sb04g027660
Sb04g027710
Sb04g027790
Sb04g027950
Sb04g027970
Sb04g028050
Sb04g028160
Sb04g028330
Sb04g028340
Sb04g028420
Sb04g028450
Sb04g028490
Sb04g028530
Sb04g028550
Sb04g028610
Sb04g028900
Sb04g028920
Sb04g028990
Sb04g029030
Sb04g029040
Sb04g029080
Sb04g029230
Sb04g029290
Sb04g029300
Sb04g029430
Sb04g029480
Sb04g029560
Sb04g029750
Sb04g029840
Sb04g029850
Sb04g029900
Sb04g029920
Sb04g029970
Sb04g029980
Sb04g030160
Sb04g030250
Sb04g030380
Sb04g030440
Sb04g030540
Sb04g030590
Sb04g030610
Sb04g030640
Sb04g030950
Sb04g030970
Sb04g031120
Sb04g031270
Sb04g031400
Sb04g031820
Sb04g031950
Sb04g031990
Sb04g032140
Sb04g032220
Sb04g032290
Sb04g032400
Sb04g032430
Sb04g032510
Sb04g032520
Sb04g032850
Sb04g032970
Sb04g033080
Sb04g033170
Sb04g033620
Sb04g033860
Sb04g033900
Sb04g034030
Sb04g034040
Sb04g034260
Sb04g034300
Sb04g034340
Sb04g034420
Sb04g034520
Sb04g034640
Sb04g034770
Sb04g034810
Sb04g034870
Sb04g035000
Sb04g035100
Sb04g035110
Sb04g035160
Sb04g035470
Sb04g035610
Sb04g035660
Sb04g035670
Sb04g035980
Sb04g036010
Sb04g036040
Sb04g036050
Sb04g036170
Sb04g036190
Sb04g036240
Sb04g036310
Sb04g036490
Sb04g036560
Sb04g037040
Sb04g037050
Sb04g037200
Sb04g037240
Sb04g037280
Sb04g037290
Sb04g037300
Sb04g037570
Sb04g037580
Sb04g037610
Sb04g037660
Sb04g037680
Sb04g037720
Sb04g037800
Sb04g037810
Sb04g037980
Sb04g037990
Sb04g038100
Sb04g038180
Sb04g038185
Sb04g038550
Sb04g038580
Sb04g038610
Sb04g038640
Sb0514s002010
Sb0525s002010
Sb0541s002010
Sb0598s002020
Sb05g000270
Sb05g000530
Sb05g000610
Sb05g000740
Sb05g001000
Sb05g001010
Sb05g001030
Sb05g001070
Sb05g001340
Sb05g001600
Sb05g001610
Sb05g001680
Sb05g001900
Sb05g001920
Sb05g002000
Sb05g002380
Sb05g002450
Sb05g002540
Sb05g002590
Sb05g002700
Sb05g002710
Sb05g002755
Sb05g002770
Sb05g002860
Sb05g002900
Sb05g003230
Sb05g003425
Sb05g003480
Sb05g003540
Sb05g003730
Sb05g003830
Sb05g003840
Sb05g003870
Sb05g003880
Sb05g003890
Sb05g004040
Sb05g004100
Sb05g004180
Sb05g004510
Sb05g004590
Sb05g004810
Sb05g004860
Sb05g005240
Sb05g005350
Sb05g005400
Sb05g005470
Sb05g005505
Sb05g005745
Sb05g005880
Sb05g005890
Sb05g005980
Sb05g006150
Sb05g006170
Sb05g006190
Sb05g006220
Sb05g006354
Sb05g006416
Sb05g006426
Sb05g006860
Sb05g007070
Sb05g007100
Sb05g007160
Sb05g007470
Sb05g007540
Sb05g007936
Sb05g008650
Sb05g008740
Sb05g009350
Sb05g009360
Sb05g009400
Sb05g009990
Sb05g013190
Sb05g013400
Sb05g014470
Sb05g015800
Sb05g016000
Sb05g016740
Sb05g017132
Sb05g017160
Sb05g017170
Sb05g017930
Sb05g017940
Sb05g017950
Sb05g018870
Sb05g018880
Sb05g019220
Sb05g019540
Sb05g019600
Sb05g019828
Sb05g020150
Sb05g020160
Sb05g020170
Sb05g020180
Sb05g020190
Sb05g020200
Sb05g020210
Sb05g020220
Sb05g020230
Sb05g020280
Sb05g020300
Sb05g021030
Sb05g021346
Sb05g021742
Sb05g021820
Sb05g021870
Sb05g021880
Sb05g022200
Sb05g022470
Sb05g022650
Sb05g022940
Sb05g022950
Sb05g022960
Sb05g023496
Sb05g023510
Sb05g023520
Sb05g023720
Sb05g023750
Sb05g024270
Sb05g024560
Sb05g024850
Sb05g025700
Sb05g025755
Sb05g025920
Sb05g026100
Sb05g026245
Sb05g026250
Sb05g026260
Sb05g026270
Sb05g026273
Sb05g026470
Sb05g027360
Sb05g027370
Sb05g027390
Sb05g027400
Sb05g027410
Sb05g027415
Sb05g027670
Sb05g027700
Sb05g027730
Sb05g027790
Sb05g027795
Sb05g027810
Sb06g000390
Sb06g000410
Sb06g000490
Sb06g000510
Sb06g000520
Sb06g000530
Sb06g000660
Sb06g000840
Sb06g000910
Sb06g001055
Sb06g001110
Sb06g001120
Sb06g001130
Sb06g001240
Sb06g001300
Sb06g001320
Sb06g001690
Sb06g001750
Sb06g001820
Sb06g001960
Sb06g001970
Sb06g002000
Sb06g002010
Sb06g002020
Sb06g002050
Sb06g002080
Sb06g002790
Sb06g003040
Sb06g003070
Sb06g003360
Sb06g004040
Sb06g004280
Sb06g009133
Sb06g009610
Sb06g010020
Sb06g010850
Sb06g011601
Sb06g011641
Sb06g012520
Sb06g012950
Sb06g013870
Sb06g013890
Sb06g013900
Sb06g013930
Sb06g013940
Sb06g014410
Sb06g014420
Sb06g014570
Sb06g014670
Sb06g014720
Sb06g014946
Sb06g015020
Sb06g015090
Sb06g015130
Sb06g015240
Sb06g015260
Sb06g015430
Sb06g015650
Sb06g015670
Sb06g016060
Sb06g016090
Sb06g016360
Sb06g016610
Sb06g016750
Sb06g016760
Sb06g016770
Sb06g016800
Sb06g016930
Sb06g016960
Sb06g016990
Sb06g017080
Sb06g017130
Sb06g017160
Sb06g017320
Sb06g017360
Sb06g017370
Sb06g017480
Sb06g017860
Sb06g017920
Sb06g017930
Sb06g018080
Sb06g018090
Sb06g018100
Sb06g018110
Sb06g018120
Sb06g018220
Sb06g018240
Sb06g018280
Sb06g018460
Sb06g018490
Sb06g018510
Sb06g018740
Sb06g018880
Sb06g018920
Sb06g018980
Sb06g019030
Sb06g019110
Sb06g019160
Sb06g019250
Sb06g019280
Sb06g019700
Sb06g019800
Sb06g019820
Sb06g019910
Sb06g020020
Sb06g020040
Sb06g020200
Sb06g020370
Sb06g020380
Sb06g020480
Sb06g020500
Sb06g020750
Sb06g020890
Sb06g021120
Sb06g021130
Sb06g021170
Sb06g021370
Sb06g021540
Sb06g021550
Sb06g021560
Sb06g021570
Sb06g021640
Sb06g021660
Sb06g021780
Sb06g021810
Sb06g021850
Sb06g022240
Sb06g022260
Sb06g022280
Sb06g022670
Sb06g022840
Sb06g023050
Sb06g023190
Sb06g023440
Sb06g023630
Sb06g023730
Sb06g023870
Sb06g023880
Sb06g023905
Sb06g023990
[truncated: 1,030 more rows]
