# Supplementary material for: Cross-species multiple environmental stress responses: An integrated approach to identify candidate genes for multiple stress tolerance in sorghum (Sorghum bicolor (L.) Moench) and related model species
Source: PLoS One. 2018 Mar 28;13(3):e0192678. doi: 10.1371/journal.pone.0192678 (PMC5873934; doi:10.1371/journal.pone.0192678)
Supplement: S16 Table — This table provides the description of selected target sorghum multi-stress tolerance genes which were further identified for co-localization within known QTLs associated with drought tolerance. (XLSX) [file pone.0192678.s019.xlsx]

## Sheet: Target sorghum genes associated
S16 Table. Description of the currently identified sorghum drought responsive genes associated with QTLs known for drought tolerance.
QTLs					Gene associated with QTL
QTL id	Trait	QTL genomic location			Gene_id	gene location			Reference
		chromosome	QTL_start	QTL_end		chromosome	gene_start	gene_end
qYLD1.2	Grain_yield	1	11145830	12704841	Sb01g012195	1	11188494	11188718	Sukumaran et al., 2016
QYLD1.3	Grain_yield	1	11203256	21602500	Sb01g012230	1	11244033	11246659	Sukumaran et al., 2016
					Sb01g012240	1	11249512	11254055
					Sb01g012275	1	11335958	11336542
					Sb01g012290	1	11357827	11360752
					Sb01g012330	1	11404705	11407150
					Sb01g012340	1	11412471	11415802
					Sb01g012360	1	11425646	11426371
					Sb01g012480	1	11510731	11514690
qSDW1	Shoot dry weight	1	59861427	64432960	Sb01g036220	1	59863444	59868128	Mace et al., 2012
					Sb01g036230	1	59872199	59876478
					Sb01g036240	1	59877699	59878541
					Sb01g036250	1	59878834	59884213
					Sb01g036260	1	59890879	59893939
					Sb01g036280	1	59913619	59918497
QGI-1	seed dormancy	1	52962744	55721536	Sb01g030510	1	52963286	52964344	Cantoro et al. 2016
					Sb01g030530	1	53028294	53030343
					Sb01g030540	1	53036742	53037941
					Sb01g030550	1	53039869	53041365
					Sb01g030570	1	53065198	53078132
					Sb01g030580	1	53148491	53150526
					Sb01g030620	1	53194977	53200491
					Sb01g030640	1	53233764	53234537
					Sb01g030650	1	53243409	53246781
					Sb01g030680	1	53254212	53258199
					Sb01g030690	1	53266853	53267866
					Sb01g030710	1	53283593	53288227
					Sb01g030720	1	53289909	53290757
qYLD2.1	Grain yield	2	63084956	63712593	Sb02g027900	2	63173883	63174687	Sukumaran et al., 2016
					Sb02g027930	2	63180612	63181966
					Sb02g027950	2	63184303	63187131
					Sb02g027960	2	63202289	63203608
					Sb02g028000	2	63242695	63245299
					Sb02g028010	2	63246046	63246399
qRDW1_2	Root dry weight	2	71995008	77001005	Sb02g037700	2	71999473	72002734	Mace et al., 2012
					Sb02g037710	2	72009683	72012056
					Sb02g037720	2	72019107	72019903
					Sb02g037730	2	72023531	72029256
					Sb02g037760	2	72042718	72049022
					Sb02g037780	2	72053095	72059663
					Sb02g037820	2	72074044	72077805
					Sb02g037830	2	72085244	72089907
QGI-3	seed dormancy	3	68132731	72423918	Sb03g040510	3	68140707	68142336	Cantoro et al. 2016
					Sb03g040530	3	68153923	68161116
					Sb03g040560	3	68176605	68177621
					Sb03g040570	3	68182810	68183797
					Sb03g040580	3	68185922	68186909
					Sb03g040590	3	68188007	68189363
					Sb03g040600	3	68190623	68191773
					Sb03g040610	3	68192532	68193029
					Sb03g040690	3	68237542	68238379
qSPAD4.1	Chlorophyll content	4	6803028	10119054	Sb04g006830	4	6853756	6858575	Sukumaran et al., 2016
					Sb04g006960	4	7052641	7057338
					Sb04g006970	4	7065376	7066091
					Sb04g007000	4	7096650	7124553
					Sb04g007030	4	7137531	7141079
					Sb04g007040	4	7143803	7144483
					Sb04g007050	4	7145191	7146110
					Sb04g007055	4	7146132	7146668
					Sb04g007090	4	7164757	7166105
					Sb04g007110	4	7175432	7177186
					Sb04g007180	4	7333091	7341178
					Sb04g007190	4	7341971	7344549
					Sb04g007210	4	7374348	7376191
					Sb04g007220	4	7380170	7381687
					Sb04g007260	4	7466049	7472690
					Sb04g007270	4	7479886	7486478
					Sb04g007320	4	7518790	7524669
					Sb04g007360	4	7594028	7595054
					Sb04g007450	4	7791378	7793492
					Sb04g007460	4	7797777	7804694
					Sb04g007470	4	7811999	7816267
					Sb04g007480	4	7817929	7821666
					Sb04g007570	4	7922294	7931065
					Sb04g007585	4	7942655	7944113
					Sb04g007600	4	7954331	7954882
					Sb04g007610	4	7958776	7966396
qYLD4.1	Grain yield	4	45937548	62339532	Sb04g019670	4	45942011	45943013	Sukumaran et al., 2016
					Sb04g019680	4	46019660	46020429
					Sb04g019700	4	46025327	46026117
					Sb04g019760	4	46264914	46266249
					Sb04g019820	4	46478876	46491733
					Sb04g020050	4	46908547	46912333
					Sb04g020130	4	47314557	47320972
					Sb04g020140	4	47323712	47326849
					Sb04g020160	4	47399818	47404725
					Sb04g020170	4	47411092	47418494
qFv/Fm4.1	Chlorophyll fluorescence	4	64497114	65560043	Sb04g034665	4	64501979	64504340	Sukumaran et al., 2016
					Sb04g034770	4	64617876	64623328
					Sb04g034780	4	64623959	64627329
					Sb04g034800	4	64635260	64637203
					Sb04g034810	4	64651414	64662978
					Sb04g034840	4	64705811	64709505
					Sb04g034870	4	64721667	64731088
					Sb04g034880	4	64733658	64735617
					Sb04g034890	4	64736966	64743085
					Sb04g034910	4	64752089	64754881
					Sb04g034920	4	64755607	64758011
					Sb04g034950	4	64775144	64777486
					Sb04g034980	4	64787158	64789911
					Sb04g034990	4	64804064	64804508
					Sb04g035000	4	64815198	64818446
					Sb04g035040	4	64846683	64850040
					Sb04g035060	4	64857339	64860293
					Sb04g035100	4	64898229	64900091
QGI-4	seed dormancy	4	57546281	58537697	Sb04g027660	4	57562353	57564270	Cantoro et al. 2016
					Sb04g027690	4	57585139	57589824
					Sb04g027700	4	57595719	57600410
					Sb04g027710	4	57604402	57609240
					Sb04g027730	4	57618764	57620535
					Sb04g027760	4	57638218	57642720
					Sb04g027763	4	57647837	57648820
					Sb04g027766	4	57649009	57650592
qRA1_5	Nodal root angle	5	13413924	45779999	Sb05g007450	5	13463573	13469204	Mace et al., 2012
					Sb05g007470	5	13524425	13529464
					Sb05g007490	5	13585952	13588984
					Sb05g007500	5	13598675	13600424
					Sb05g007540	5	13721088	13723538
					Sb05g007936	5	14236425	14237496
qFT6.1	Flowering time	6	1402697	40763291	Sb06g001033	6	1479485	1483300	Sukumaran et al., 2016
					Sb06g001050	6	1504354	1511180
					Sb06g001055	6	1514525	1515091
					Sb06g001060	6	1517031	1519717
					Sb06g001100	6	1558852	1562149
					Sb06g001110	6	1563825	1564533
					Sb06g001120	6	1568657	1572703
qYLD6.1	Grain yield	6	50360463	52945337	Sb06g020970	6	50361776	50364655	Sukumaran et al., 2016
					Sb06g021000	6	50378712	50380960
					Sb06g021010	6	50381246	50383668
qGI-6	seed dormancy	6	54128269	59786660	Sb06g025130	6	54128281	54131608	Cantoro et al. 2016
					Sb06g025140	6	54140042	54143950
					Sb06g025150	6	54149522	54151606
					Sb06g025160	6	54153490	54162082
					Sb06g025170	6	54170683	54172803
					Sb06g025180	6	54177320	54178287
					Sb06g025190	6	54178965	54181645
					Sb06g025220	6	54190773	54193170
qGI-7	seed dormancy	7	59065206	60579009	Sb07g024070	7	59081442	59086488	Cantoro et al. 2016
					Sb07g024080	7	59089225	59092882
					Sb07g024120	7	59136198	59138909
					Sb07g024130	7	59141716	59144951
					Sb07g024160	7	59171047	59171619
					Sb07g024170	7	59171973	59174863
					Sb07g024180	7	59178029	59180882
qRA1_8	Nodal root angle	8	8067699	41591844	Sb08g005781	8	8160471	8161062	Mace et al., 2012
					Sb08g005906	8	8365870	8366283
					Sb08g005913	8	8367121	8369892
qTLA1_8	Total leaf area	8	47817803	48269890	Sb08g017820	8	47829763	47830809	Mace et al., 2012
					Sb08g017830	8	47833618	47840070
					Sb08g017860	8	47877732	47879039
qRDW1_8	Root dry weight	8	48269890	50970340	Sb08g018270	8	48273154	48279810	Mace et al., 2012
					Sb08g018330	8	48335240	48338686
					Sb08g018350	8	48354789	48356069
					Sb08g018360	8	48363622	48364920
qFT9.1	Flowering time	9	4719436	7580762	Sb09g004180	9	4910985	4919916	Sukumaran et al., 2016
					Sb09g004190	9	4921125	4927674
					Sb09g004250	9	5050733	5051485
					Sb09g004270	9	5060151	5063515
					Sb09g004290	9	5067555	5070435
qGI-9	seed dormancy	9	57746020	58246041	Sb09g028980	9	57747092	57747957	Cantoro et al. 2016
					Sb09g028990	9	57752515	57757461
					Sb09g029010	9	57770989	57771688
qRA1_10	Nodal root angle	10	57494967	58573866	Sb10g027700	10	57507083	57508898	Mace et al., 2012
					Sb10g027767	10	57580585	57580839
					Sb10g027800	10	57664857	57669791
					Sb10g027850	10	57700475	57701312
					Sb10g027913	10	57753956	57756225
					Sb10g027930	10	57771848	57773017
					Sb10g028000	10	57858463	57860258
