# Supplementary material for: Cross-species multiple environmental stress responses: An integrated approach to identify candidate genes for multiple stress tolerance in sorghum (Sorghum bicolor (L.) Moench) and related model species
Source: PLoS One. 2018 Mar 28;13(3):e0192678. doi: 10.1371/journal.pone.0192678 (PMC5873934; doi:10.1371/journal.pone.0192678)
Supplement: S17 Table — Selected drought responsive maize target genes were further identified to have association with QTLs controlling different traits. The best Blast hits were selected based on % identity, bitscor, alignment length and e-vale (1e-10) and a single best hit per query gene was selected. The molecular marker IDs and the corresponding QTL IDs are indicated. (XLSX) [file pone.0192678.s020.xlsx]

## Sheet: Total_blast_hits
S17 Table. Description of the currently identified maize drought responsive genes associated with QTLs.
qseqid	sseqid	pident	length	mismatch	gapopen	qstart	qend	sstart	send	evalue	bitscore	(see key to legend at the bottom)
GRMZM2G010884|GRMZM2G010884_T01;GRMZM2G010884_T02	Zea_mays_subsp._mays_QTL_female_flowering_(Development)_DQK34_=>_Zea_mays_subsp._mays_RFLP_UMC174_(contained_in_sequence)	84.112	107	15	2	1126	1231	8	113	1.16e-21	102
GRMZM2G024933|GRMZM2G024933_T02;GRMZM2G024933_T01	Zea_mays_subsp._mays_QTL_seed_weight_(Yield)_AQFS557_=>_Zea_mays_subsp._mays_RFLP_php20725_(contained_in_sequence)	78.507	1675	337	20	13103	14764	53013	54677	0	1077
GRMZM2G024933|GRMZM2G024933_T02;GRMZM2G024933_T01	Zea_mays_subsp._mays_QTL_seed_weight_(Yield)_AQFS557_=>_Zea_mays_subsp._mays_RFLP_php20725_(contained_in_sequence)	79.448	1523	295	15	10361	11874	53073	54586	0	1062
GRMZM2G024933|GRMZM2G024933_T02;GRMZM2G024933_T01	Zea_mays_subsp._mays_QTL_seed_weight_(Yield)_AQFS557_=>_Zea_mays_subsp._mays_RFLP_php20725_(contained_in_sequence)	79.452	146	20	9	9057	9195	51632	51774	2.93e-18	95.3
GRMZM2G024933|GRMZM2G024933_T02;GRMZM2G024933_T01	Zea_mays_subsp._mays_QTL_seed_weight_(Yield)_AQFS557_=>_Zea_mays_subsp._mays_RFLP_php20725_(contained_in_sequence)	79.452	146	20	9	9057	9195	59608	59750	2.93e-18	95.3
GRMZM2G024933|GRMZM2G024933_T02;GRMZM2G024933_T01	Zea_mays_subsp._mays_QTL_seed_weight_(Yield)_AQFS557_=>_Zea_mays_subsp._mays_RFLP_php20725_(contained_in_sequence)	94.643	56	0	3	8833	8887	51184	51237	6.35e-15	84.2
GRMZM2G024933|GRMZM2G024933_T02;GRMZM2G024933_T01	Zea_mays_subsp._mays_QTL_seed_weight_(Yield)_AQFS557_=>_Zea_mays_subsp._mays_RFLP_php20725_(contained_in_sequence)	94.643	56	0	3	18857	18911	51184	51237	6.35e-15	84.2
GRMZM2G024933|GRMZM2G024933_T02;GRMZM2G024933_T01	Zea_mays_subsp._mays_QTL_seed_weight_(Yield)_AQFS557_=>_Zea_mays_subsp._mays_RFLP_php20725_(contained_in_sequence)	94.643	56	0	3	8833	8887	51375	51428	6.35e-15	84.2
GRMZM2G024933|GRMZM2G024933_T02;GRMZM2G024933_T01	Zea_mays_subsp._mays_QTL_seed_weight_(Yield)_AQFS557_=>_Zea_mays_subsp._mays_RFLP_php20725_(contained_in_sequence)	94.643	56	0	3	18857	18911	51375	51428	6.35e-15	84.2
GRMZM2G024933|GRMZM2G024933_T02;GRMZM2G024933_T01	Zea_mays_subsp._mays_QTL_seed_weight_(Yield)_AQFS557_=>_Zea_mays_subsp._mays_RFLP_php20725_(contained_in_sequence)	87.5	72	8	1	9434	9505	52061	52131	2.28e-14	82.4
GRMZM2G024933|GRMZM2G024933_T02;GRMZM2G024933_T01	Zea_mays_subsp._mays_QTL_seed_weight_(Yield)_AQFS557_=>_Zea_mays_subsp._mays_RFLP_php20725_(contained_in_sequence)	92.593	54	4	0	12245	12298	52061	52114	2.95e-13	78.7
GRMZM2G024933|GRMZM2G024933_T02;GRMZM2G024933_T01	Zea_mays_subsp._mays_QTL_seed_weight_(Yield)_AQFS557_=>_Zea_mays_subsp._mays_RFLP_php20725_(contained_in_sequence)	95.833	48	0	2	8938	8984	51193	51239	1.06e-12	76.8
GRMZM2G024933|GRMZM2G024933_T02;GRMZM2G024933_T01	Zea_mays_subsp._mays_QTL_seed_weight_(Yield)_AQFS557_=>_Zea_mays_subsp._mays_RFLP_php20725_(contained_in_sequence)	95.833	48	0	2	8938	8984	51384	51430	1.06e-12	76.8
GRMZM2G024933|GRMZM2G024933_T02;GRMZM2G024933_T01	Zea_mays_subsp._mays_QTL_seed_weight_(Yield)_AQFS557_=>_Zea_mays_subsp._mays_RFLP_php20725_(contained_in_sequence)	97.674	43	0	1	18962	19003	51193	51235	1.37e-11	73.1
GRMZM2G024933|GRMZM2G024933_T02;GRMZM2G024933_T01	Zea_mays_subsp._mays_QTL_seed_weight_(Yield)_AQFS557_=>_Zea_mays_subsp._mays_RFLP_php20725_(contained_in_sequence)	97.674	43	0	1	18962	19003	51384	51426	1.37e-11	73.1
GRMZM2G040095|GRMZM2G040095_T02;GRMZM2G040095_T04;GRMZM2G040095_T03;GRMZM2G040095_T01	Zea_mays_subsp._mays_QTL_sucrose_content_(Biochemical)_DQO9_=>_Zea_mays_subsp._mays_RFLP_npi565_(contained_in_sequence)	93.173	249	3	9	519	757	1	245	6.45e-97	353
GRMZM2G019404|GRMZM2G019404_T01;GRMZM2G019404_T02	Zea_mays_subsp._mays_QTL_tenderness_(Quality)_AQFS788_=>_Zea_mays_subsp._mays_RFLP_umc66_(contained_in_sequence)	96.667	90	2	1	3182	3270	5183	5272	6.05e-35	148
GRMZM2G019404|GRMZM2G019404_T01;GRMZM2G019404_T02	Zea_mays_subsp._mays_QTL_tenderness_(Quality)_AQFS788_=>_Zea_mays_subsp._mays_RFLP_umc66_(contained_in_sequence)	95.294	85	4	0	3183	3267	5269	5185	4.71e-31	135
GRMZM2G030228|GRMZM2G030228_T01;GRMZM2G030228_T02;GRMZM2G030228_T03	Zea_mays_subsp._mays_QTL_ear_number_(Yield)_DQL32_=>_Zea_mays_subsp._mays_RFLP_CSU34_(related_sequence)	99.705	339	1	0	1046	1384	111	449	1.07e-177	621
GRMZM2G030228|GRMZM2G030228_T01;GRMZM2G030228_T02;GRMZM2G030228_T03	Zea_mays_subsp._mays_QTL_ear_number_(Yield)_DQL32_=>_Zea_mays_subsp._mays_RFLP_CSU34_(related_sequence)	100	220	0	0	2113	2332	624	843	3.25e-113	407
GRMZM2G030228|GRMZM2G030228_T01;GRMZM2G030228_T02;GRMZM2G030228_T03	Zea_mays_subsp._mays_QTL_ear_number_(Yield)_DQL32_=>_Zea_mays_subsp._mays_RFLP_CSU34_(related_sequence)	100	182	0	0	1723	1904	447	628	4.32e-92	337
GRMZM2G030228|GRMZM2G030228_T01;GRMZM2G030228_T02;GRMZM2G030228_T03	Zea_mays_subsp._mays_QTL_ear_number_(Yield)_DQL32_=>_Zea_mays_subsp._mays_RFLP_CSU34_(related_sequence)	98.765	81	0	1	321	401	41	120	1.01e-33	143
GRMZM2G030228|GRMZM2G030228_T01;GRMZM2G030228_T02;GRMZM2G030228_T03	Zea_mays_subsp._mays_QTL_ear_number_(Yield)_DQL32_=>_Zea_mays_subsp._mays_RFLP_CSU34_(related_sequence)	100	44	0	0	96	139	1	44	2.24e-15	82.4
GRMZM2G026807|GRMZM2G026807_T01	Zea_mays_subsp._mays_QTL_seed_weight_(Yield)_AQFS557_=>_Zea_mays_subsp._mays_RFLP_php20725_(contained_in_sequence)	87.152	755	63	21	4487	5214	50575	51322	0	826
GRMZM2G026807|GRMZM2G026807_T01	Zea_mays_subsp._mays_QTL_seed_weight_(Yield)_AQFS557_=>_Zea_mays_subsp._mays_RFLP_php20725_(contained_in_sequence)	90.586	563	40	10	4487	5041	58935	59492	0	734
GRMZM2G026807|GRMZM2G026807_T01	Zea_mays_subsp._mays_QTL_seed_weight_(Yield)_AQFS557_=>_Zea_mays_subsp._mays_RFLP_php20725_(contained_in_sequence)	82.353	680	92	22	5110	5778	51408	52070	2.8e-160	566
GRMZM2G026807|GRMZM2G026807_T01	Zea_mays_subsp._mays_QTL_seed_weight_(Yield)_AQFS557_=>_Zea_mays_subsp._mays_RFLP_php20725_(contained_in_sequence)	83.957	561	73	16	5227	5778	59502	60054	6.15e-147	521
GRMZM2G001696|GRMZM2G001696_T01;GRMZM2G001696_T02	Zea_mays_subsp._mays_QTL_stomatal_conductance_(Abiotic_stress)_DQJ53_=>_Zea_mays_subsp._mays_RFLP_CSU145_(related_sequence)	99.029	103	0	1	3625	3726	66	168	9.58e-46	183
GRMZM2G018627|GRMZM2G018627_T01;GRMZM2G018627_T02	Zea_mays_subsp._mays_QTL_peroxidase-71_content_(Biochemical)_DQQ5_=>_Zea_mays_subsp._mays_RFLP_GSY282_(contained_in_sequence)	85.253	651	92	4	411	1059	210	858	0	667
AC195340.3_FG001|AC195340.3_FGT001	Zea_mays_subsp._mays_QTL_peroxidase-71_content_(Biochemical)_DQQ5_=>_Zea_mays_subsp._mays_RFLP_GSY56_(contained_in_sequence)	100	657	0	0	1730	2386	797	1453	0	1214
AC195340.3_FG001|AC195340.3_FGT001	Zea_mays_subsp._mays_QTL_peroxidase-71_content_(Biochemical)_DQQ5_=>_Zea_mays_subsp._mays_RFLP_GSY56_(contained_in_sequence)	100	373	0	0	1264	1636	429	801	0	689
AC195340.3_FG001|AC195340.3_FGT001	Zea_mays_subsp._mays_QTL_peroxidase-71_content_(Biochemical)_DQQ5_=>_Zea_mays_subsp._mays_RFLP_GSY56_(contained_in_sequence)	100	238	0	0	938	1175	191	428	2.78e-123	440
AC195340.3_FG001|AC195340.3_FGT001	Zea_mays_subsp._mays_QTL_peroxidase-71_content_(Biochemical)_DQQ5_=>_Zea_mays_subsp._mays_RFLP_GSY56_(contained_in_sequence)	100	93	0	0	1	93	101	193	1.12e-42	172
GRMZM2G085019|GRMZM2G085019_T01;GRMZM2G085019_T02	Zea_mays_subsp._mays_QTL_stomatal_conductance_(Abiotic_stress)_DQJ36_=>_Zea_mays_subsp._mays_RFLP_CSU16_(contained_in_sequence)	100	249	0	0	4976	5224	1936	2184	4.8e-129	460
GRMZM2G085019|GRMZM2G085019_T01;GRMZM2G085019_T02	Zea_mays_subsp._mays_QTL_stomatal_conductance_(Abiotic_stress)_DQJ36_=>_Zea_mays_subsp._mays_RFLP_CSU16_(contained_in_sequence)	100	234	0	0	363	596	168	401	1.05e-120	433
GRMZM2G085019|GRMZM2G085019_T01;GRMZM2G085019_T02	Zea_mays_subsp._mays_QTL_stomatal_conductance_(Abiotic_stress)_DQJ36_=>_Zea_mays_subsp._mays_RFLP_CSU16_(contained_in_sequence)	100	168	0	0	27	194	1	168	5.12e-84	311
GRMZM2G085019|GRMZM2G085019_T01;GRMZM2G085019_T02	Zea_mays_subsp._mays_QTL_stomatal_conductance_(Abiotic_stress)_DQJ36_=>_Zea_mays_subsp._mays_RFLP_CSU16_(contained_in_sequence)	100	158	0	0	1719	1876	593	750	1.85e-78	292
GRMZM2G085019|GRMZM2G085019_T01;GRMZM2G085019_T02	Zea_mays_subsp._mays_QTL_stomatal_conductance_(Abiotic_stress)_DQJ36_=>_Zea_mays_subsp._mays_RFLP_CSU16_(contained_in_sequence)	99.237	131	1	0	4730	4860	1808	1938	8.81e-62	237
GRMZM2G085019|GRMZM2G085019_T01;GRMZM2G085019_T02	Zea_mays_subsp._mays_QTL_stomatal_conductance_(Abiotic_stress)_DQJ36_=>_Zea_mays_subsp._mays_RFLP_CSU16_(contained_in_sequence)	100	123	0	0	1314	1436	400	522	5.3e-59	228
GRMZM2G085019|GRMZM2G085019_T01;GRMZM2G085019_T02	Zea_mays_subsp._mays_QTL_stomatal_conductance_(Abiotic_stress)_DQJ36_=>_Zea_mays_subsp._mays_RFLP_CSU16_(contained_in_sequence)	100	107	0	0	1970	2076	750	856	4.16e-50	198
GRMZM2G085019|GRMZM2G085019_T01;GRMZM2G085019_T02	Zea_mays_subsp._mays_QTL_stomatal_conductance_(Abiotic_stress)_DQJ36_=>_Zea_mays_subsp._mays_RFLP_CSU16_(contained_in_sequence)	100	103	0	0	2884	2986	1171	1273	6.96e-48	191
GRMZM2G085019|GRMZM2G085019_T01;GRMZM2G085019_T02	Zea_mays_subsp._mays_QTL_stomatal_conductance_(Abiotic_stress)_DQJ36_=>_Zea_mays_subsp._mays_RFLP_CSU16_(contained_in_sequence)	100	101	0	0	3723	3823	1373	1473	9e-47	187
GRMZM2G085019|GRMZM2G085019_T01;GRMZM2G085019_T02	Zea_mays_subsp._mays_QTL_stomatal_conductance_(Abiotic_stress)_DQJ36_=>_Zea_mays_subsp._mays_RFLP_CSU16_(contained_in_sequence)	100	94	0	0	4543	4636	1714	1807	7.01e-43	174
GRMZM2G085019|GRMZM2G085019_T01;GRMZM2G085019_T02	Zea_mays_subsp._mays_QTL_stomatal_conductance_(Abiotic_stress)_DQJ36_=>_Zea_mays_subsp._mays_RFLP_CSU16_(contained_in_sequence)	100	93	0	0	3954	4046	1471	1563	2.52e-42	172
GRMZM2G085019|GRMZM2G085019_T01;GRMZM2G085019_T02	Zea_mays_subsp._mays_QTL_stomatal_conductance_(Abiotic_stress)_DQJ36_=>_Zea_mays_subsp._mays_RFLP_CSU16_(contained_in_sequence)	96.907	97	3	0	2328	2424	922	1018	1.52e-39	163
GRMZM2G085019|GRMZM2G085019_T01;GRMZM2G085019_T02	Zea_mays_subsp._mays_QTL_stomatal_conductance_(Abiotic_stress)_DQJ36_=>_Zea_mays_subsp._mays_RFLP_CSU16_(contained_in_sequence)	100	88	0	0	2668	2755	1087	1174	1.52e-39	163
GRMZM2G085019|GRMZM2G085019_T01;GRMZM2G085019_T02	Zea_mays_subsp._mays_QTL_stomatal_conductance_(Abiotic_stress)_DQJ36_=>_Zea_mays_subsp._mays_RFLP_CSU16_(contained_in_sequence)	100	81	0	0	4136	4216	1562	1642	1.18e-35	150
GRMZM2G085019|GRMZM2G085019_T01;GRMZM2G085019_T02	Zea_mays_subsp._mays_QTL_stomatal_conductance_(Abiotic_stress)_DQJ36_=>_Zea_mays_subsp._mays_RFLP_CSU16_(contained_in_sequence)	97.674	86	1	1	4384	4469	1638	1722	1.53e-34	147
GRMZM2G085019|GRMZM2G085019_T01;GRMZM2G085019_T02	Zea_mays_subsp._mays_QTL_stomatal_conductance_(Abiotic_stress)_DQJ36_=>_Zea_mays_subsp._mays_RFLP_CSU16_(contained_in_sequence)	100	76	0	0	1524	1599	523	598	7.11e-33	141
GRMZM2G085019|GRMZM2G085019_T01;GRMZM2G085019_T02	Zea_mays_subsp._mays_QTL_stomatal_conductance_(Abiotic_stress)_DQJ36_=>_Zea_mays_subsp._mays_RFLP_CSU16_(contained_in_sequence)	98.734	79	0	1	2508	2585	1011	1089	2.56e-32	139
GRMZM2G085019|GRMZM2G085019_T01;GRMZM2G085019_T02	Zea_mays_subsp._mays_QTL_stomatal_conductance_(Abiotic_stress)_DQJ36_=>_Zea_mays_subsp._mays_RFLP_CSU16_(contained_in_sequence)	100	68	0	0	2143	2210	854	921	1.99e-28	126
GRMZM2G085019|GRMZM2G085019_T01;GRMZM2G085019_T02	Zea_mays_subsp._mays_QTL_stomatal_conductance_(Abiotic_stress)_DQJ36_=>_Zea_mays_subsp._mays_RFLP_CSU16_(contained_in_sequence)	100	57	0	0	3305	3361	1319	1375	2.59e-22	106
GRMZM2G085019|GRMZM2G085019_T01;GRMZM2G085019_T02	Zea_mays_subsp._mays_QTL_stomatal_conductance_(Abiotic_stress)_DQJ36_=>_Zea_mays_subsp._mays_RFLP_CSU16_(contained_in_sequence)	100	50	0	0	3160	3209	1271	1320	2.02e-18	93.5
GRMZM2G116135|GRMZM2G116135_T01;GRMZM2G116135_T02;GRMZM2G116135_T03	Zea_mays_subsp._mays_QTL_abscisic_acid_concentration_(Abiotic_stress)_DQI17_=>_Zea_mays_subsp._mays_RFLP_CSU36_(related_sequence)	91.765	85	6	1	1289	1372	105	189	6.1e-26	117
GRMZM2G064302|GRMZM2G064302_T01;GRMZM2G064302_T02;GRMZM2G064302_T03	Zea_mays_subsp._mays_QTL_ADP_glucose_pyrophosphorylase_activity_(Biochemical)_DQP26_=>_Zea_mays_subsp._mays_RFLP_CSU158_(related_sequence)	98.958	96	0	1	3777	3872	20	114	7.94e-42	171
GRMZM2G064302|GRMZM2G064302_T01;GRMZM2G064302_T02;GRMZM2G064302_T03	Zea_mays_subsp._mays_QTL_ADP_glucose_pyrophosphorylase_activity_(Biochemical)_DQP26_=>_Zea_mays_subsp._mays_RFLP_CSU158_(related_sequence)	100	58	0	0	4110	4167	166	223	6.31e-23	108
GRMZM2G064302|GRMZM2G064302_T01;GRMZM2G064302_T02;GRMZM2G064302_T03	Zea_mays_subsp._mays_QTL_ADP_glucose_pyrophosphorylase_activity_(Biochemical)_DQP26_=>_Zea_mays_subsp._mays_RFLP_CSU158_(related_sequence)	100	49	0	0	3986	4034	119	167	6.36e-18	91.6
GRMZM2G134980|GRMZM2G134980_T01;GRMZM2G134980_T02;GRMZM2G134980_T03	Zea_mays_subsp._mays_QTL_turgor_pressure_(Abiotic_stress)_AQFS436_=>_Zea_mays_subsp._mays_RFLP_csu164_(contained_in_sequence)	82.222	495	53	24	4172	4661	531	67	4.41e-109	394
GRMZM2G114793|GRMZM2G114793_T01	Zea_mays_subsp._mays_QTL_total_soluble_sugar_content_(Biochemical)_DQO21_=>_Zea_mays_subsp._mays_RFLP_GSY249_(contained_in_sequence)	99.862	723	1	0	3147	3869	905	1627	0	1330
GRMZM2G114793|GRMZM2G114793_T01	Zea_mays_subsp._mays_QTL_total_soluble_sugar_content_(Biochemical)_DQO21_=>_Zea_mays_subsp._mays_RFLP_GSY249_(contained_in_sequence)	100	482	0	0	2143	2624	187	668	0	891
GRMZM2G114793|GRMZM2G114793_T01	Zea_mays_subsp._mays_QTL_total_soluble_sugar_content_(Biochemical)_DQO21_=>_Zea_mays_subsp._mays_RFLP_GSY249_(contained_in_sequence)	98.5	200	2	1	1546	1745	1	199	2.19e-96	351
GRMZM2G114793|GRMZM2G114793_T01	Zea_mays_subsp._mays_QTL_total_soluble_sugar_content_(Biochemical)_DQO21_=>_Zea_mays_subsp._mays_RFLP_GSY249_(contained_in_sequence)	100	159	0	0	2722	2880	667	825	3.73e-79	294
GRMZM2G114793|GRMZM2G114793_T01	Zea_mays_subsp._mays_QTL_total_soluble_sugar_content_(Biochemical)_DQO21_=>_Zea_mays_subsp._mays_RFLP_GSY249_(contained_in_sequence)	100	87	0	0	2975	3061	821	907	3.95e-39	161
GRMZM2G178192|GRMZM2G178192_T01;GRMZM2G178192_T02;GRMZM2G178192_T03	Zea_mays_subsp._mays_QTL_seed_weight_(Yield)_AQFS557_=>_Zea_mays_subsp._mays_RFLP_php20725_(contained_in_sequence)	85.686	2040	207	45	818	2834	46592	44615	0	2071
GRMZM2G178192|GRMZM2G178192_T01;GRMZM2G178192_T02;GRMZM2G178192_T03	Zea_mays_subsp._mays_QTL_seed_weight_(Yield)_AQFS557_=>_Zea_mays_subsp._mays_RFLP_php20725_(contained_in_sequence)	86.12	634	56	19	818	1433	39771	39152	0	654
GRMZM2G402936|GRMZM2G402936_T01	Zea_mays_subsp._mays_QTL_peroxidase-71_content_(Biochemical)_DQQ5_=>_Zea_mays_subsp._mays_RFLP_GSY282_(contained_in_sequence)	98.057	978	8	9	261	1238	1	967	0	1690
GRMZM2G700188|GRMZM2G700188_T05;GRMZM2G700188_T04;GRMZM2G700188_T02;GRMZM2G700188_T03;GRMZM2G700188_T01	Zea_mays_subsp._mays_QTL_seed_weight_(Yield)_AQFS557_=>_Zea_mays_subsp._mays_RFLP_php20725_(contained_in_sequence)	81.542	1582	204	64	33332	34867	45497	47036	0	1223
GRMZM2G700188|GRMZM2G700188_T05;GRMZM2G700188_T04;GRMZM2G700188_T02;GRMZM2G700188_T03;GRMZM2G700188_T01	Zea_mays_subsp._mays_QTL_seed_weight_(Yield)_AQFS557_=>_Zea_mays_subsp._mays_RFLP_php20725_(contained_in_sequence)	79.091	1717	253	78	45496	47170	47625	45973	0	1085
GRMZM2G700188|GRMZM2G700188_T05;GRMZM2G700188_T04;GRMZM2G700188_T02;GRMZM2G700188_T03;GRMZM2G700188_T01	Zea_mays_subsp._mays_QTL_seed_weight_(Yield)_AQFS557_=>_Zea_mays_subsp._mays_RFLP_php20725_(contained_in_sequence)	79.234	1671	244	74	45543	47172	40758	39150	0	1068
GRMZM2G700188|GRMZM2G700188_T05;GRMZM2G700188_T04;GRMZM2G700188_T02;GRMZM2G700188_T03;GRMZM2G700188_T01	Zea_mays_subsp._mays_QTL_seed_weight_(Yield)_AQFS557_=>_Zea_mays_subsp._mays_RFLP_php20725_(contained_in_sequence)	78.367	1678	336	26	73250	74912	53013	54678	0	1062
GRMZM2G700188|GRMZM2G700188_T05;GRMZM2G700188_T04;GRMZM2G700188_T02;GRMZM2G700188_T03;GRMZM2G700188_T01	Zea_mays_subsp._mays_QTL_seed_weight_(Yield)_AQFS557_=>_Zea_mays_subsp._mays_RFLP_php20725_(contained_in_sequence)	79.971	1403	220	55	10319	11690	46207	47579	0	977
GRMZM2G700188|GRMZM2G700188_T05;GRMZM2G700188_T04;GRMZM2G700188_T02;GRMZM2G700188_T03;GRMZM2G700188_T01	Zea_mays_subsp._mays_QTL_seed_weight_(Yield)_AQFS557_=>_Zea_mays_subsp._mays_RFLP_php20725_(contained_in_sequence)	79.772	1404	221	54	10319	11690	39386	40758	0	961
GRMZM2G700188|GRMZM2G700188_T05;GRMZM2G700188_T04;GRMZM2G700188_T02;GRMZM2G700188_T03;GRMZM2G700188_T01	Zea_mays_subsp._mays_QTL_seed_weight_(Yield)_AQFS557_=>_Zea_mays_subsp._mays_RFLP_php20725_(contained_in_sequence)	84.695	673	98	5	15276	15946	31091	31760	0	667
GRMZM2G700188|GRMZM2G700188_T05;GRMZM2G700188_T04;GRMZM2G700188_T02;GRMZM2G700188_T03;GRMZM2G700188_T01	Zea_mays_subsp._mays_QTL_seed_weight_(Yield)_AQFS557_=>_Zea_mays_subsp._mays_RFLP_php20725_(contained_in_sequence)	84.024	676	103	5	15276	15949	24309	24981	0	645
GRMZM2G700188|GRMZM2G700188_T05;GRMZM2G700188_T04;GRMZM2G700188_T02;GRMZM2G700188_T03;GRMZM2G700188_T01	Zea_mays_subsp._mays_QTL_seed_weight_(Yield)_AQFS557_=>_Zea_mays_subsp._mays_RFLP_php20725_(contained_in_sequence)	81.487	686	105	20	34867	35541	31760	31086	9.26e-153	544
GRMZM2G700188|GRMZM2G700188_T05;GRMZM2G700188_T04;GRMZM2G700188_T02;GRMZM2G700188_T03;GRMZM2G700188_T01	Zea_mays_subsp._mays_QTL_seed_weight_(Yield)_AQFS557_=>_Zea_mays_subsp._mays_RFLP_php20725_(contained_in_sequence)	80.645	682	106	23	34868	35536	24977	24309	4.37e-141	505
GRMZM2G700188|GRMZM2G700188_T05;GRMZM2G700188_T04;GRMZM2G700188_T02;GRMZM2G700188_T03;GRMZM2G700188_T01	Zea_mays_subsp._mays_QTL_seed_weight_(Yield)_AQFS557_=>_Zea_mays_subsp._mays_RFLP_php20725_(contained_in_sequence)	78.815	557	99	15	35539	36087	40213	40758	1.29e-96	357
GRMZM2G700188|GRMZM2G700188_T05;GRMZM2G700188_T04;GRMZM2G700188_T02;GRMZM2G700188_T03;GRMZM2G700188_T01	Zea_mays_subsp._mays_QTL_seed_weight_(Yield)_AQFS557_=>_Zea_mays_subsp._mays_RFLP_php20725_(contained_in_sequence)	78.636	557	100	15	35539	36087	47034	47579	6.02e-95	351
GRMZM2G700188|GRMZM2G700188_T05;GRMZM2G700188_T04;GRMZM2G700188_T02;GRMZM2G700188_T03;GRMZM2G700188_T01	Zea_mays_subsp._mays_QTL_seed_weight_(Yield)_AQFS557_=>_Zea_mays_subsp._mays_RFLP_php20725_(contained_in_sequence)	78.819	288	36	19	3623	3895	50715	50992	1.81e-40	171
GRMZM2G700188|GRMZM2G700188_T05;GRMZM2G700188_T04;GRMZM2G700188_T02;GRMZM2G700188_T03;GRMZM2G700188_T01	Zea_mays_subsp._mays_QTL_seed_weight_(Yield)_AQFS557_=>_Zea_mays_subsp._mays_RFLP_php20725_(contained_in_sequence)	78.819	288	36	19	3623	3895	59075	59352	1.81e-40	171
GRMZM2G700188|GRMZM2G700188_T05;GRMZM2G700188_T04;GRMZM2G700188_T02;GRMZM2G700188_T03;GRMZM2G700188_T01	Zea_mays_subsp._mays_QTL_seed_weight_(Yield)_AQFS557_=>_Zea_mays_subsp._mays_RFLP_php20725_(contained_in_sequence)	77.114	201	42	4	44193	44391	5464	5662	3.09e-23	113
GRMZM2G700188|GRMZM2G700188_T05;GRMZM2G700188_T04;GRMZM2G700188_T02;GRMZM2G700188_T03;GRMZM2G700188_T01	Zea_mays_subsp._mays_QTL_seed_weight_(Yield)_AQFS557_=>_Zea_mays_subsp._mays_RFLP_php20725_(contained_in_sequence)	81.879	149	11	11	72042	72180	51632	51774	1.11e-22	111
GRMZM2G700188|GRMZM2G700188_T05;GRMZM2G700188_T04;GRMZM2G700188_T02;GRMZM2G700188_T03;GRMZM2G700188_T01	Zea_mays_subsp._mays_QTL_seed_weight_(Yield)_AQFS557_=>_Zea_mays_subsp._mays_RFLP_php20725_(contained_in_sequence)	81.879	149	11	11	72042	72180	59608	59750	1.11e-22	111
GRMZM2G700188|GRMZM2G700188_T05;GRMZM2G700188_T04;GRMZM2G700188_T02;GRMZM2G700188_T03;GRMZM2G700188_T01	Zea_mays_subsp._mays_QTL_seed_weight_(Yield)_AQFS557_=>_Zea_mays_subsp._mays_RFLP_php20725_(contained_in_sequence)	97.826	46	0	1	71826	71871	51193	51237	1.13e-12	78.7
GRMZM2G700188|GRMZM2G700188_T05;GRMZM2G700188_T04;GRMZM2G700188_T02;GRMZM2G700188_T03;GRMZM2G700188_T01	Zea_mays_subsp._mays_QTL_seed_weight_(Yield)_AQFS557_=>_Zea_mays_subsp._mays_RFLP_php20725_(contained_in_sequence)	97.826	46	0	1	79468	79513	51193	51237	1.13e-12	78.7
GRMZM2G700188|GRMZM2G700188_T05;GRMZM2G700188_T04;GRMZM2G700188_T02;GRMZM2G700188_T03;GRMZM2G700188_T01	Zea_mays_subsp._mays_QTL_seed_weight_(Yield)_AQFS557_=>_Zea_mays_subsp._mays_RFLP_php20725_(contained_in_sequence)	97.826	46	0	1	71826	71871	51384	51428	1.13e-12	78.7
GRMZM2G700188|GRMZM2G700188_T05;GRMZM2G700188_T04;GRMZM2G700188_T02;GRMZM2G700188_T03;GRMZM2G700188_T01	Zea_mays_subsp._mays_QTL_seed_weight_(Yield)_AQFS557_=>_Zea_mays_subsp._mays_RFLP_php20725_(contained_in_sequence)	97.826	46	0	1	79468	79513	51384	51428	1.13e-12	78.7
GRMZM2G700188|GRMZM2G700188_T05;GRMZM2G700188_T04;GRMZM2G700188_T02;GRMZM2G700188_T03;GRMZM2G700188_T01	Zea_mays_subsp._mays_QTL_seed_weight_(Yield)_AQFS557_=>_Zea_mays_subsp._mays_RFLP_php20725_(contained_in_sequence)	97.727	44	1	0	72417	72460	52061	52104	4.06e-12	76.8
GRMZM2G351977|GRMZM2G351977_T01;GRMZM2G351977_T02	Zea_mays_subsp._mays_QTL_peroxidase-71_content_(Biochemical)_DQQ5_=>_Zea_mays_subsp._mays_RFLP_GSY282_(contained_in_sequence)	89.46	797	73	9	111	900	76	868	0	996
GRMZM2G174896|GRMZM2G174896_T02;GRMZM2G174896_T01;GRMZM2G174896_T03	Zea_mays_subsp._mays_QTL_turgor_pressure_(Abiotic_stress)_AQFS436_=>_Zea_mays_subsp._mays_RFLP_asg45_(contained_in_sequence)	99.399	333	1	1	2738	3069	1	333	2.01e-172	604
GRMZM2G364069|GRMZM2G364069_T01	Zea_mays_subsp._mays_QTL_turgor_pressure_(Abiotic_stress)_AQFS436_=>_Zea_mays_subsp._mays_RFLP_csu164_(contained_in_sequence)	98.286	525	5	3	2783	3303	531	7	0	917
GRMZM5G887054|GRMZM5G887054_T01;GRMZM5G887054_T02;GRMZM5G887054_T03;GRMZM5G887054_T04	Zea_mays_subsp._mays_QTL_abscisic_acid_concentration_(Abiotic_stress)_DQI17_=>_Zea_mays_subsp._mays_RFLP_CSU36_(related_sequence)	100	105	0	0	642	746	1	105	2.72e-49	195
GRMZM5G887054|GRMZM5G887054_T01;GRMZM5G887054_T02;GRMZM5G887054_T03;GRMZM5G887054_T04	Zea_mays_subsp._mays_QTL_abscisic_acid_concentration_(Abiotic_stress)_DQI17_=>_Zea_mays_subsp._mays_RFLP_CSU36_(related_sequence)	98.824	85	0	1	1752	1835	105	189	5.98e-36	150
key to legend:
qseqid	query (e.g., gene) sequence id
sseqid	subject (e.g., reference genome) sequence id
pident	percentage of identical matches
length	alignment length
mismatch	number of mismatches
gapopen	number of gap openings
qstart	start of alignment in query
qend	end of alignment in query
sstart	start of alignment in subject
send	end of alignment in subject
evalue	expect value
bitscore	bit score

## Sheet: best_blast_hits
S17 Table.Description of the currently identified maize drought responsive genes associated with QTLs.
qseqid	sseqid	pident	length	mismatch	gapopen	qstart	qend	sstart	send	evalue	bitscore
AC195340.3_FG001|AC195340.3_FGT001	Zea_mays_subsp._mays_QTL_peroxidase-71_content_(Biochemical)_DQQ5_=>_Zea_mays_subsp._mays_RFLP_GSY56_(contained_in_sequence)	100	657	0	0	1730	2386	797	1453	0	1214
GRMZM2G001696|GRMZM2G001696_T01;GRMZM2G001696_T02	Zea_mays_subsp._mays_QTL_stomatal_conductance_(Abiotic_stress)_DQJ53_=>_Zea_mays_subsp._mays_RFLP_CSU145_(related_sequence)	99.029	103	0	1	3625	3726	66	168	9.58e-46	183
GRMZM2G010884|GRMZM2G010884_T01;GRMZM2G010884_T02	Zea_mays_subsp._mays_QTL_female_flowering_(Development)_DQK34_=>_Zea_mays_subsp._mays_RFLP_UMC174_(contained_in_sequence)	84.112	107	15	2	1126	1231	8	113	1.16e-21	102
GRMZM2G018627|GRMZM2G018627_T01;GRMZM2G018627_T02	Zea_mays_subsp._mays_QTL_peroxidase-71_content_(Biochemical)_DQQ5_=>_Zea_mays_subsp._mays_RFLP_GSY282_(contained_in_sequence)	85.253	651	92	4	411	1059	210	858	0	667
GRMZM2G019404|GRMZM2G019404_T01;GRMZM2G019404_T02	Zea_mays_subsp._mays_QTL_tenderness_(Quality)_AQFS788_=>_Zea_mays_subsp._mays_RFLP_umc66_(contained_in_sequence)	96.667	90	2	1	3182	3270	5183	5272	6.05e-35	148
GRMZM2G024933|GRMZM2G024933_T02;GRMZM2G024933_T01	Zea_mays_subsp._mays_QTL_seed_weight_(Yield)_AQFS557_=>_Zea_mays_subsp._mays_RFLP_php20725_(contained_in_sequence)	78.507	1675	337	20	13103	14764	53013	54677	0	1077
GRMZM2G026807|GRMZM2G026807_T01	Zea_mays_subsp._mays_QTL_seed_weight_(Yield)_AQFS557_=>_Zea_mays_subsp._mays_RFLP_php20725_(contained_in_sequence)	87.152	755	63	21	4487	5214	50575	51322	0	826
GRMZM2G030228|GRMZM2G030228_T01;GRMZM2G030228_T02;GRMZM2G030228_T03	Zea_mays_subsp._mays_QTL_ear_number_(Yield)_DQL32_=>_Zea_mays_subsp._mays_RFLP_CSU34_(related_sequence)	99.705	339	1	0	1046	1384	111	449	1.07e-177	621
GRMZM2G040095|GRMZM2G040095_T02;GRMZM2G040095_T04;GRMZM2G040095_T03;GRMZM2G040095_T01	Zea_mays_subsp._mays_QTL_sucrose_content_(Biochemical)_DQO9_=>_Zea_mays_subsp._mays_RFLP_npi565_(contained_in_sequence)	93.173	249	3	9	519	757	1	245	6.45e-97	353
GRMZM2G064302|GRMZM2G064302_T01;GRMZM2G064302_T02;GRMZM2G064302_T03	Zea_mays_subsp._mays_QTL_ADP_glucose_pyrophosphorylase_activity_(Biochemical)_DQP26_=>_Zea_mays_subsp._mays_RFLP_CSU158_(related_sequence)	98.958	96	0	1	3777	3872	20	114	7.94e-42	171
GRMZM2G085019|GRMZM2G085019_T01;GRMZM2G085019_T02	Zea_mays_subsp._mays_QTL_stomatal_conductance_(Abiotic_stress)_DQJ36_=>_Zea_mays_subsp._mays_RFLP_CSU16_(contained_in_sequence)	100	249	0	0	4976	5224	1936	2184	4.8e-129	460
GRMZM2G114793|GRMZM2G114793_T01	Zea_mays_subsp._mays_QTL_total_soluble_sugar_content_(Biochemical)_DQO21_=>_Zea_mays_subsp._mays_RFLP_GSY249_(contained_in_sequence)	99.862	723	1	0	3147	3869	905	1627	0	1330
GRMZM2G116135|GRMZM2G116135_T01;GRMZM2G116135_T02;GRMZM2G116135_T03	Zea_mays_subsp._mays_QTL_abscisic_acid_concentration_(Abiotic_stress)_DQI17_=>_Zea_mays_subsp._mays_RFLP_CSU36_(related_sequence)	91.765	85	6	1	1289	1372	105	189	6.1e-26	117
GRMZM2G134980|GRMZM2G134980_T01;GRMZM2G134980_T02;GRMZM2G134980_T03	Zea_mays_subsp._mays_QTL_turgor_pressure_(Abiotic_stress)_AQFS436_=>_Zea_mays_subsp._mays_RFLP_csu164_(contained_in_sequence)	82.222	495	53	24	4172	4661	531	67	4.41e-109	394
GRMZM2G174896|GRMZM2G174896_T02;GRMZM2G174896_T01;GRMZM2G174896_T03	Zea_mays_subsp._mays_QTL_turgor_pressure_(Abiotic_stress)_AQFS436_=>_Zea_mays_subsp._mays_RFLP_asg45_(contained_in_sequence)	99.399	333	1	1	2738	3069	1	333	2.01e-172	604
GRMZM2G178192|GRMZM2G178192_T01;GRMZM2G178192_T02;GRMZM2G178192_T03	Zea_mays_subsp._mays_QTL_seed_weight_(Yield)_AQFS557_=>_Zea_mays_subsp._mays_RFLP_php20725_(contained_in_sequence)	85.686	2040	207	45	818	2834	46592	44615	0	2071
GRMZM2G351977|GRMZM2G351977_T01;GRMZM2G351977_T02	Zea_mays_subsp._mays_QTL_peroxidase-71_content_(Biochemical)_DQQ5_=>_Zea_mays_subsp._mays_RFLP_GSY282_(contained_in_sequence)	89.46	797	73	9	111	900	76	868	0	996
GRMZM2G364069|GRMZM2G364069_T01	Zea_mays_subsp._mays_QTL_turgor_pressure_(Abiotic_stress)_AQFS436_=>_Zea_mays_subsp._mays_RFLP_csu164_(contained_in_sequence)	98.286	525	5	3	2783	3303	531	7	0	917
GRMZM2G402936|GRMZM2G402936_T01	Zea_mays_subsp._mays_QTL_peroxidase-71_content_(Biochemical)_DQQ5_=>_Zea_mays_subsp._mays_RFLP_GSY282_(contained_in_sequence)	98.057	978	8	9	261	1238	1	967	0	1690
GRMZM2G700188|GRMZM2G700188_T05;GRMZM2G700188_T04;GRMZM2G700188_T02;GRMZM2G700188_T03;GRMZM2G700188_T01	Zea_mays_subsp._mays_QTL_seed_weight_(Yield)_AQFS557_=>_Zea_mays_subsp._mays_RFLP_php20725_(contained_in_sequence)	81.542	1582	204	64	33332	34867	45497	47036	0	1223
GRMZM5G887054|GRMZM5G887054_T01;GRMZM5G887054_T02;GRMZM5G887054_T03;GRMZM5G887054_T04	Zea_mays_subsp._mays_QTL_abscisic_acid_concentration_(Abiotic_stress)_DQI17_=>_Zea_mays_subsp._mays_RFLP_CSU36_(related_sequence)	100	105	0	0	642	746	1	105	2.72e-49	195

## Sheet: QTLs
S17 Table. Description of the currently identified maize drought responsive genes associated with QTLs.
Gene associated with QTL	Host Species	parameter	Trait	QTL id	sp. from which marker originate	Marker	marker id	% identity	length	E-value	Bit-score
AC195340.3_FG001|AC195340.3_FGT001	Zea mays subsp. mays	peroxidase-71 content	Biochemical	DQQ5	Zea mays subsp. mays	RFLP	GSY56	100	657	0	1214
GRMZM2G085019|GRMZM2G085019_T01;GRMZM2G085019_T02	Zea mays subsp. mays	stomatal conductance	Abiotic stress	DQJ36	Zea mays subsp. mays	RFLP	CSU16	100	249	4.8e-129	460
GRMZM5G887054|GRMZM5G887054_T01;GRMZM5G887054_T02;GRMZM5G887054_T03;GRMZM5G887054_T04	Zea mays subsp. mays	abscisic acid concentration	Abiotic stress	DQI17	Zea mays subsp. mays	RFLP	CSU36	100	105	2.72e-49	195
GRMZM2G114793|GRMZM2G114793_T01	Zea mays subsp. mays	total soluble sugar content	Biochemical	DQO21	Zea mays subsp. mays	RFLP	GSY249	99.862	723	0	1330
GRMZM2G030228|GRMZM2G030228_T01;GRMZM2G030228_T02;GRMZM2G030228_T03	Zea mays subsp. mays	ear number	Yield	DQL32	Zea mays subsp. mays	RFLP	CSU34	99.705	339	1.07e-177	621
GRMZM2G174896|GRMZM2G174896_T02;GRMZM2G174896_T01;GRMZM2G174896_T03	Zea mays subsp. mays	turgor pressure	Abiotic stress	AQFS436	Zea mays subsp. mays	RFLP	asg45	99.399	333	2.01e-172	604
GRMZM2G001696|GRMZM2G001696_T01;GRMZM2G001696_T02	Zea mays subsp. mays	stomatal conductance	Abiotic stress	DQJ53	Zea mays subsp. mays	RFLP	CSU145	99.029	103	9.58e-46	183
GRMZM2G064302|GRMZM2G064302_T01;GRMZM2G064302_T02;GRMZM2G064302_T03	Zea mays subsp. mays	ADP glucose pyrophosphorylase activity	Biochemical	DQP26	Zea mays subsp. mays	RFLP	CSU158	98.958	96	7.94e-42	171
GRMZM2G364069|GRMZM2G364069_T01	Zea mays subsp. mays	turgor pressure	Abiotic stress	AQFS436	Zea mays subsp. mays	RFLP	csu164	98.286	525	0	917
GRMZM2G402936|GRMZM2G402936_T01	Zea mays subsp. mays	peroxidase-71 content	Biochemical	DQQ5	Zea mays subsp. mays	RFLP	GSY282	98.057	978	0	1690
GRMZM2G019404|GRMZM2G019404_T01;GRMZM2G019404_T02	Zea mays subsp. mays	tenderness	Quality	AQFS788	Zea mays subsp. mays	RFLP	umc66	96.667	90	6.05e-35	148
GRMZM2G040095|GRMZM2G040095_T02;GRMZM2G040095_T04;GRMZM2G040095_T03;GRMZM2G040095_T01	Zea mays subsp. mays	sucrose content	Biochemical	DQO9	Zea mays subsp. mays	RFLP	npi565	93.173	249	6.45e-97	353
GRMZM2G116135|GRMZM2G116135_T01;GRMZM2G116135_T02;GRMZM2G116135_T03	Zea mays subsp. mays	abscisic acid concentration	Abiotic stress	DQI17	Zea mays subsp. mays	RFLP	CSU36	91.765	85	6.1e-26	117
GRMZM2G351977|GRMZM2G351977_T01;GRMZM2G351977_T02	Zea mays subsp. mays	peroxidase-71 content	Biochemical	DQQ5	Zea mays subsp. mays	RFLP	GSY282	89.46	797	0	996
GRMZM2G026807|GRMZM2G026807_T01	Zea mays subsp. mays	seed weight	Yield	AQFS557	Zea mays subsp. mays	RFLP	php20725	87.152	755	0	826
GRMZM2G178192|GRMZM2G178192_T01;GRMZM2G178192_T02;GRMZM2G178192_T03	Zea mays subsp. mays	seed weight	Yield	AQFS557	Zea mays subsp. mays	RFLP	php20725	85.686	2040	0	2071
GRMZM2G018627|GRMZM2G018627_T01;GRMZM2G018627_T02	Zea mays subsp. mays	peroxidase-71 content	Biochemical	DQQ5	Zea mays subsp. mays	RFLP	GSY282	85.253	651	0	667
GRMZM2G010884|GRMZM2G010884_T01;GRMZM2G010884_T02	Zea mays subsp. mays	female flowering	Development	DQK34	Zea mays subsp. mays	RFLP	UMC174	84.112	107	1.16e-21	102
GRMZM2G134980|GRMZM2G134980_T01;GRMZM2G134980_T02;GRMZM2G134980_T03	Zea mays subsp. mays	turgor pressure	Abiotic stress	AQFS436	Zea mays subsp. mays	RFLP	csu164	82.222	495	4.41e-109	394
GRMZM2G700188|GRMZM2G700188_T05;GRMZM2G700188_T04;GRMZM2G700188_T02;GRMZM2G700188_T03;GRMZM2G700188_T01	Zea mays subsp. mays	seed weight	Yield	AQFS557	Zea mays subsp. mays	RFLP	php20725	81.542	1582	0	1223
GRMZM2G024933|GRMZM2G024933_T02;GRMZM2G024933_T01	Zea mays subsp. mays	seed weight	Yield	AQFS557	Zea mays subsp. mays	RFLP	php20725	78.507	1675	0	1077
