# Supplementary material for: Cross-species multiple environmental stress responses: An integrated approach to identify candidate genes for multiple stress tolerance in sorghum (Sorghum bicolor (L.) Moench) and related model species
Source: PLoS One. 2018 Mar 28;13(3):e0192678. doi: 10.1371/journal.pone.0192678 (PMC5873934; doi:10.1371/journal.pone.0192678)
Supplement: S18 Table — Selected salt responsive rice target genes were further identified to have association with QTLs controlling different traits and molecular marker linked to the QTLs. The best Blast hits were selected based on % identity, bitscor, alignment length and e-vale (1e-10) and a single best hit per query gene was selected. The molecular marker IDs and the corresponding QTL IDs are shown. (XLSX) [file pone.0192678.s021.xlsx]

## Sheet: Total_blastn_hits
S18 Table. Description of the total blast hits of the currently identified rice salt responsive genes (query) in association with QTLs sequence (subject) based on gramene database.
qseqid	sseqid	pident	length	mismatch	gapopen	qstart	qend	sstart	send	evalue	bitscore	(see key to legend at the bottom)
LOC_Os10g42439|LOC_Os10g42439.1	Oryza_sativa_QTL_plant_height_(Vigor)_AQED055_=>_Oryza_sativa_Japonica_Group_SSR_RM591_(source_sequence)	100	7998	0	0	1	7998	7998	1	0	14770
LOC_Os10g25680|LOC_Os10g25680.1	Oryza_sativa_QTL_penetrated_root_length_(Abiotic_stress)_AQGC039_=>_Oryza_sativa_RFLP_RG510_(contained_in_sequence)	99.443	539	3	0	48	586	539	1	0	979
LOC_Os10g25680|LOC_Os10g25680.1	Oryza_sativa_QTL_penetrated_root_length_(Abiotic_stress)_AQGC039_=>_Oryza_sativa_RFLP_RG510_(contained_in_sequence)	89.6	125	12	1	536	659	176	52	1.99e-36	158
LOC_Os08g33820|LOC_Os08g33820.1	Oryza_sativa_QTL_soluble_protein_content_(Biochemical)_CQF9_=>_Oryza_sativa_RFLP_S10631_(related_sequence)	98.52	473	4	3	881	1350	198	670	0	835
LOC_Os08g33820|LOC_Os08g33820.1	Oryza_sativa_QTL_soluble_protein_content_(Biochemical)_CQF9_=>_Oryza_sativa_RFLP_S10631_(related_sequence)	90.686	204	14	5	594	793	1	203	8.32e-73	276
LOC_Os08g39370|LOC_Os08g39370.1	Oryza_sativa_QTL_root_number_(Vigor)_AQA022_=>_Oryza_sativa_Japonica_Group_SSR_RM583_(source_sequence)	91.968	249	14	5	1416	1662	139313	139557	5.3e-93	344
LOC_Os08g39370|LOC_Os08g39370.1	Oryza_sativa_QTL_root_number_(Vigor)_AQA022_=>_Oryza_sativa_Japonica_Group_SSR_RM583_(source_sequence)	86.122	245	17	4	1421	1663	113235	113006	4.28e-64	248
LOC_Os08g39370|LOC_Os08g39370.1	Oryza_sativa_QTL_root_number_(Vigor)_AQA022_=>_Oryza_sativa_Japonica_Group_SSR_RM583_(source_sequence)	78.715	249	34	18	1421	1660	139555	139317	4.46e-34	148
LOC_Os08g39370|LOC_Os08g39370.1	Oryza_sativa_QTL_root_number_(Vigor)_AQA022_=>_Oryza_sativa_Japonica_Group_SSR_RM583_(source_sequence)	77.692	260	37	18	1409	1664	112997	113239	2.69e-31	139
LOC_Os08g45010|LOC_Os08g45010.1	Oryza_sativa_QTL_soluble_protein_content_(Biochemical)_CQF10_=>_Oryza_sativa_RFLP_C222_(related_sequence)	100	362	0	0	2855	3216	1	362	0	669
LOC_Os08g34720|LOC_Os08g34720.1	Oryza_sativa_QTL_root_to_shoot_ratio_(Vigor)_AQA044_=>_Oryza_sativa_Japonica_Group_SSR_RM582_(source_sequence)	87.671	146	14	3	1553	1698	157759	157618	1.87e-39	167
LOC_Os08g03640|LOC_Os08g03640.1	Oryza_sativa_QTL_spikelet_weight_(Yield)_CQN61_=>_Oryza_sativa_RFLP_R2104_(contained_in_sequence)	100	291	0	0	2432	2722	161	451	1.81e-151	538
LOC_Os08g03640|LOC_Os08g03640.1	Oryza_sativa_QTL_spikelet_weight_(Yield)_CQN61_=>_Oryza_sativa_RFLP_R2104_(contained_in_sequence)	98.137	161	2	1	1843	2002	1	161	9.35e-75	283
LOC_Os04g18090|LOC_Os04g18090.1	Oryza_sativa_QTL_space_to_culm_ratio_(Anatomy)_CQE30_=>_Oryza_sativa_RFLP_C1794_(related_sequence)	97.206	501	5	9	503	994	23	523	0	846
LOC_Os04g28180|LOC_Os04g28180.1	Oryza_sativa_QTL_spikelet_number_(Yield)_CQN54_=>_Oryza_sativa_RFLP_C106_(related_sequence)	98.667	225	2	1	2323	2546	357	581	2.43e-110	401
LOC_Os04g47220|LOC_Os04g47220.1	Oryza_sativa_QTL_soluble_protein_content_(Biochemical)_CQN14_=>_Oryza_sativa_RFLP_R3261_(contained_in_sequence)	99.701	335	0	1	1542	1875	333	667	7.68e-174	612
LOC_Os04g47220|LOC_Os04g47220.1	Oryza_sativa_QTL_soluble_protein_content_(Biochemical)_CQN14_=>_Oryza_sativa_RFLP_R3261_(contained_in_sequence)	98.947	190	2	0	547	736	2	191	1.11e-92	342
LOC_Os04g47220|LOC_Os04g47220.1	Oryza_sativa_QTL_soluble_protein_content_(Biochemical)_CQN14_=>_Oryza_sativa_RFLP_R3261_(contained_in_sequence)	100	142	0	0	839	980	191	332	8.91e-69	263
LOC_Os04g56530|LOC_Os04g56530.1	Oryza_sativa_QTL_root_number_(Vigor)_AQA022_=>_Oryza_sativa_Japonica_Group_SSR_RM579_(source_sequence)	92.903	155	11	0	917	1071	101825	101671	6.94e-57	226
LOC_Os04g56530|LOC_Os04g56530.1	Oryza_sativa_QTL_root_number_(Vigor)_AQA022_=>_Oryza_sativa_Japonica_Group_SSR_RM579_(source_sequence)	89.844	128	13	0	938	1065	40537	40664	1.53e-38	165
LOC_Os04g56530|LOC_Os04g56530.1	Oryza_sativa_QTL_root_number_(Vigor)_AQA022_=>_Oryza_sativa_Japonica_Group_SSR_RM579_(source_sequence)	90.278	72	7	0	922	993	79335	79406	2.04e-17	95.3
LOC_Os04g55230|LOC_Os04g55230.1	Oryza_sativa_QTL_spikelet_fertility_(Sterility_or_fertility)_AQGM022_=>_Oryza_sativa_Japonica_Group_SSR_RM584_(source_sequence)	90.449	356	15	11	3008	3357	145793	146135	1.19e-124	451
LOC_Os07g05480|LOC_Os07g05480.1;LOC_Os07g05480.2	Oryza_sativa_QTL_specific_leaf_area_(Anatomy)_CQE50_=>_Oryza_sativa_RFLP_S14083_(related_sequence)	97.477	436	8	3	549	982	1	435	0	752
LOC_Os07g30020|LOC_Os07g30020.1	Oryza_sativa_QTL_soluble_protein_content_(Biochemical)_CQN17_=>_Oryza_sativa_RFLP_S1723_(related_sequence)	99.614	777	1	2	3589	4364	1	776	0	1417
LOC_Os07g43810|LOC_Os07g43810.1	Oryza_sativa_QTL_spikelet_weight_(Yield)_CQN61_=>_Oryza_sativa_RFLP_SINE1r6_(related_sequence)	91.057	123	10	1	731	852	356	234	2.94e-39	165
LOC_Os07g46750|LOC_Os07g46750.1	Oryza_sativa_QTL_root_to_shoot_ratio_(Vigor)_AQA044_=>_Oryza_sativa_Japonica_Group_SSR_RM594_(source_sequence)	86.466	133	15	2	1180	1309	68192	68060	1.55e-32	143
LOC_Os07g42300|LOC_Os07g42300.1	Oryza_sativa_QTL_spikelet_number_(Yield)_CQN58_=>_Oryza_sativa_RFLP_C1412_(contained_in_sequence)	99.398	166	1	0	1993	2158	137	302	2.22e-80	302
LOC_Os07g42300|LOC_Os07g42300.1	Oryza_sativa_QTL_spikelet_number_(Yield)_CQN58_=>_Oryza_sativa_RFLP_C1412_(contained_in_sequence)	99.123	114	1	0	1786	1899	27	140	4.97e-52	207
LOC_Os07g10150|LOC_Os07g10150.1	Oryza_sativa_QTL_root_to_shoot_ratio_(Vigor)_AQA044_=>_Oryza_sativa_Japonica_Group_SSR_RM600_(source_sequence)	89.219	269	26	3	2046	2311	61530	61262	2.49e-89	333
LOC_Os01g49190|LOC_Os01g49190.1	Oryza_sativa_QTL_seed_dormancy_(Vigor)_CQAH3_=>_Hordeum_vulgare_RFLP_BCD1127_(related_sequence)	83.775	302	25	10	3895	4175	307	9	5.37e-69	265
LOC_Os01g52010|LOC_Os01g52010.1	Oryza_sativa_QTL_ultraviolet-b_resistance_(Abiotic_stress)_AQCS001_=>_Oryza_sativa_RFLP_L417_(related_sequence)	99.745	392	0	1	2337	2727	392	1	0	717
LOC_Os01g56140|LOC_Os01g56140.1	Oryza_sativa_QTL_ultraviolet-b_resistance_(Abiotic_stress)_AQCS001_=>_Oryza_sativa_RFLP_C30040_(contained_in_sequence)	97.778	315	7	0	2445	2759	18	332	9.3e-157	556
LOC_Os01g01340|LOC_Os01g01340.1;LOC_Os01g01340.2	Oryza_sativa_QTL_panicle_number_(Yield)_AQED028_=>_Oryza_sativa_Japonica_Group_SSR_RM424_(contained_in_sequence)	92.857	252	18	0	1074	1325	52035	51784	6.31e-100	366
LOC_Os01g74300|LOC_Os01g74300.1	Oryza_sativa_QTL_spikelet_sterility_(Sterility_or_fertility)_AQDM003_=>_Oryza_sativa_RFLP_RZ566_(related_sequence)	100	114	0	0	252	365	8	121	1.62e-53	211
LOC_Os01g74300|LOC_Os01g74300.1	Oryza_sativa_QTL_spikelet_sterility_(Sterility_or_fertility)_AQDM003_=>_Oryza_sativa_RFLP_RZ566_(related_sequence)	94.203	69	4	0	429	497	121	189	7.88e-22	106
LOC_Os01g11900|LOC_Os01g11900.1	Oryza_sativa_QTL_spikelet_fertility_(Sterility_or_fertility)_AQGM022_=>_Oryza_sativa_Japonica_Group_SSR_RM584_(source_sequence)	92.276	246	17	2	10679	10923	40292	40536	1.41e-93	348
LOC_Os01g60440|LOC_Os01g60440.1	Oryza_sativa_QTL_spikelet_sterility_(Sterility_or_fertility)_AQJ008_=>_Oryza_sativa_Japonica_Group_SSR_RM486_(contained_in_sequence)	100	10250	0	0	1	10250	81978	71729	0	18929
LOC_Os01g60440|LOC_Os01g60440.1	Oryza_sativa_QTL_spikelet_sterility_(Sterility_or_fertility)_AQJ008_=>_Oryza_sativa_Japonica_Group_SSR_RM486_(contained_in_sequence)	78.491	265	29	12	8215	8452	9828	10091	1.34e-33	148
LOC_Os01g37800|LOC_Os01g37800.1	Oryza_sativa_QTL_root_to_shoot_ratio_(Vigor)_AQA044_=>_Oryza_sativa_Japonica_Group_SSR_RM446_(source_sequence)	99.177	486	4	0	1	486	500	15	0	876
LOC_Os01g29230|LOC_Os01g29230.1	Oryza_sativa_QTL_grain_number_(Yield)_CQAE17_=>_Oryza_sativa_Japonica_Group_SSR_RM588_(source_sequence)	78.846	156	30	3	6090	6245	143040	142888	1.24e-19	102
LOC_Os01g74610|LOC_Os01g74610.1	Oryza_sativa_QTL_plant_height_(Vigor)_AQED055_=>_Oryza_sativa_Japonica_Group_SSR_RM591_(source_sequence)	92.424	66	5	0	2061	2126	117291	117226	2.21e-17	95.3
LOC_Os01g39260|LOC_Os01g39260.1	Oryza_sativa_QTL_spikelet_number_(Yield)_CQN51_=>_Oryza_sativa_RFLP_R1928_(contained_in_sequence)	94.718	284	15	0	4205	4488	1	284	9.12e-123	444
LOC_Os01g39260|LOC_Os01g39260.1	Oryza_sativa_QTL_spikelet_number_(Yield)_CQN51_=>_Oryza_sativa_RFLP_R1928_(contained_in_sequence)	93.75	128	6	2	4559	4685	271	397	1.01e-47	195
LOC_Os01g14950|LOC_Os01g14950.1	Oryza_sativa_QTL_gelatinization_temperature_(Quality)_AQGA034_=>_Oryza_sativa_Japonica_Group_SSR_RM577_(source_sequence)	100	5167	0	0	1	5167	45720	50886	0	9542
LOC_Os01g25386|LOC_Os01g25386.1	Oryza_sativa_QTL_grain_number_(Yield)_CQAE17_=>_Oryza_sativa_Japonica_Group_SSR_RM588_(source_sequence)	95.436	241	10	1	14979	15219	36964	37203	5.71e-104	383
LOC_Os01g25386|LOC_Os01g25386.1	Oryza_sativa_QTL_grain_number_(Yield)_CQAE17_=>_Oryza_sativa_Japonica_Group_SSR_RM588_(source_sequence)	88.444	225	17	2	14978	15202	24206	23991	7.76e-68	263
LOC_Os01g25386|LOC_Os01g25386.1	Oryza_sativa_QTL_grain_number_(Yield)_CQAE17_=>_Oryza_sativa_Japonica_Group_SSR_RM588_(source_sequence)	85.6	250	35	1	7239	7488	84792	85040	2.79e-67	261
LOC_Os01g25386|LOC_Os01g25386.1	Oryza_sativa_QTL_grain_number_(Yield)_CQAE17_=>_Oryza_sativa_Japonica_Group_SSR_RM588_(source_sequence)	81.028	253	43	5	7238	7488	121757	122006	7.98e-48	196
LOC_Os01g25386|LOC_Os01g25386.1	Oryza_sativa_QTL_grain_number_(Yield)_CQAE17_=>_Oryza_sativa_Japonica_Group_SSR_RM588_(source_sequence)	78.947	247	35	13	14980	15218	37202	36965	1.75e-34	152
LOC_Os01g18630|LOC_Os01g18630.1;LOC_Os01g18630.2	Oryza_sativa_QTL_tiller_number_(Vigor)_AQDY012_=>_Oryza_sativa_RFLP_R210_(contained_in_sequence)	99.761	419	1	0	3265	3683	1	419	0	771
LOC_Os03g35340|LOC_Os03g35340.1	Oryza_sativa_QTL_spikelet_sterility_(Sterility_or_fertility)_AQJ008_=>_Oryza_sativa_Japonica_Group_SSR_RM486_(contained_in_sequence)	95.802	262	10	1	1001	1262	73783	73523	1.34e-115	422
LOC_Os03g35340|LOC_Os03g35340.1	Oryza_sativa_QTL_spikelet_sterility_(Sterility_or_fertility)_AQJ008_=>_Oryza_sativa_Japonica_Group_SSR_RM486_(contained_in_sequence)	90.813	283	24	2	13782	14064	38531	38811	2.94e-102	377
LOC_Os03g35340|LOC_Os03g35340.1	Oryza_sativa_QTL_spikelet_sterility_(Sterility_or_fertility)_AQJ008_=>_Oryza_sativa_Japonica_Group_SSR_RM486_(contained_in_sequence)	84.058	138	16	5	2943	3076	88145	88010	3.27e-27	128
LOC_Os03g35340|LOC_Os03g35340.1	Oryza_sativa_QTL_spikelet_sterility_(Sterility_or_fertility)_AQJ008_=>_Oryza_sativa_Japonica_Group_SSR_RM486_(contained_in_sequence)	83.846	130	17	3	2949	3076	41547	41674	5.47e-25	121
LOC_Os03g40270|LOC_Os03g40270.1	Oryza_sativa_QTL_yield_(Yield)_CQE20_=>_Oryza_sativa_RFLP_R440_(related_sequence)	98.06	567	4	7	1919	2480	33	597	0	985
LOC_Os03g52460|LOC_Os03g52460.1	Oryza_sativa_QTL_spikelet_weight_(Yield)_CQN61_=>_Oryza_sativa_RFLP_SINE1r6_(related_sequence)	95.652	92	4	0	4658	4749	234	325	6.83e-34	148
LOC_Os03g59050|LOC_Os03g59050.1	Oryza_sativa_QTL_seed_dormancy_(Vigor)_EQB0001_=>_Oryza_sativa_Japonica_Group_SSR_RM580_(source_sequence)	87.838	74	9	0	4156	4229	49913	49986	1.54e-15	87.9
LOC_Os03g57340|LOC_Os03g57340.1	Oryza_sativa_QTL_soluble_protein_content_(Biochemical)_CQF5_=>_Zea_mays_subsp._mays_RFLP_CSU63_(related_sequence)	88.679	159	18	0	2053	2211	82	240	4.82e-48	195
LOC_Os03g22810|LOC_Os03g22810.1	Oryza_sativa_QTL_white-backed_planthopper_resistance_(Biotic_stress)_AQBG008_=>_Oryza_sativa_RFLP_C1452_(related_sequence)	100	249	0	0	5040	5288	69	317	8.01e-128	460
LOC_Os03g22810|LOC_Os03g22810.1	Oryza_sativa_QTL_white-backed_planthopper_resistance_(Biotic_stress)_AQBG008_=>_Oryza_sativa_RFLP_C1452_(related_sequence)	98.276	58	0	1	4869	4925	10	67	2.01e-19	100
LOC_Os03g64320|LOC_Os03g64320.1	Oryza_sativa_QTL_spikelet_number_(Yield)_AQCU039_=>_Oryza_sativa_Indica_Group_SSR_RM85_(source_sequence)	100	56	0	0	346	401	125	70	3.1e-20	104
LOC_Os03g64320|LOC_Os03g64320.1	Oryza_sativa_QTL_spikelet_number_(Yield)_AQCU039_=>_Oryza_sativa_Indica_Group_SSR_RM85_(source_sequence)	92.188	64	2	2	384	444	66	3	8.69e-16	89.8
LOC_Os03g03910|LOC_Os03g03910.1	Oryza_sativa_QTL_spikelet_fertility_(Sterility_or_fertility)_AQFW120_=>_Oryza_sativa_SSR_OSR17_(source_sequence)	87.943	705	79	6	1056	1757	1993	2694	0	826
LOC_Os03g03910|LOC_Os03g03910.1	Oryza_sativa_QTL_spikelet_fertility_(Sterility_or_fertility)_AQFW120_=>_Oryza_sativa_SSR_OSR17_(source_sequence)	83.914	373	60	0	1761	2133	2784	3156	6.59e-97	357
LOC_Os03g08010|LOC_Os03g08010.1	Oryza_sativa_QTL_seed_dormancy_(Vigor)_AQN002_=>_Oryza_sativa_RFLP_R518_(related_sequence)	99.157	356	3	0	1203	1558	1	356	0	647
LOC_Os03g23950|LOC_Os03g23950.1	Oryza_sativa_QTL_panicle_number_(Yield)_AQED028_=>_Oryza_sativa_Japonica_Group_SSR_RM424_(contained_in_sequence)	93.893	131	5	3	6109	6239	85875	85748	1.05e-47	195
LOC_Os03g19410|LOC_Os03g19410.1	Oryza_sativa_QTL_spikelet_fertility_(Sterility_or_fertility)_AQGM022_=>_Oryza_sativa_Japonica_Group_SSR_RM584_(source_sequence)	90.987	233	21	0	5830	6062	34223	34455	9.35e-84	315
LOC_Os03g21940|LOC_Os03g21940.1	Oryza_sativa_QTL_yield_(Yield)_CQE20_=>_Oryza_sativa_RFLP_C269_(related_sequence)	97.101	276	8	0	1431	1706	2	277	6.13e-131	470
LOC_Os03g59310|LOC_Os03g59310.1	Oryza_sativa_QTL_soluble_protein_content_(Biochemical)_CQF5_=>_Oryza_sativa_RFLP_C1442_(contained_in_sequence)	99.723	361	1	0	198	558	1	361	0	664
LOC_Os02g41590|LOC_Os02g41590.1	Oryza_sativa_QTL_plant_height_(Vigor)_AQED055_=>_Oryza_sativa_Japonica_Group_SSR_RM591_(source_sequence)	90.244	246	23	1	2355	2600	104078	103834	1.62e-85	320
LOC_Os02g44520|LOC_Os02g44520.1	Oryza_sativa_QTL_spikelet_weight_(Yield)_CQN59_=>_Oryza_sativa_RFLP_S908_(contained_in_sequence)	98.214	112	1	1	9224	9334	1	112	8.03e-48	196
LOC_Os02g44520|LOC_Os02g44520.1	Oryza_sativa_QTL_spikelet_weight_(Yield)_CQN59_=>_Oryza_sativa_RFLP_S908_(contained_in_sequence)	100	103	0	0	9406	9508	109	211	3.73e-46	191
LOC_Os02g57710|LOC_Os02g57710.1	Oryza_sativa_QTL_spikelet_sterility_(Sterility_or_fertility)_AQJ009_=>_Oryza_sativa_Japonica_Group_SSR_RM593_(source_sequence)	84.158	303	25	2	3014	3293	8811	9113	4.27e-71	272
LOC_Os09g30412|LOC_Os09g30412.1	Oryza_sativa_QTL_spikelets_per_panicle_length_(Anatomy)_AQFJ055_=>_Oryza_sativa_SSR_RM149_(contained_in_sequence)	89.545	1559	163	0	1802	3360	3376	4934	0	1977
LOC_Os09g30412|LOC_Os09g30412.1	Oryza_sativa_QTL_spikelets_per_panicle_length_(Anatomy)_AQFJ055_=>_Oryza_sativa_SSR_RM149_(contained_in_sequence)	89.041	438	47	1	643	1079	2113	2550	1.92e-152	542
LOC_Os09g30412|LOC_Os09g30412.1	Oryza_sativa_QTL_spikelets_per_panicle_length_(Anatomy)_AQFJ055_=>_Oryza_sativa_SSR_RM149_(contained_in_sequence)	96.296	135	5	0	123	257	924	1058	2.84e-56	222
LOC_Os09g39180|LOC_Os09g39180.1	Oryza_sativa_QTL_spikelet_number_(Yield)_AQBS034_=>_Oryza_sativa_RFLP_RZ792_(related_sequence)	97.043	372	11	0	2180	2551	380	9	0	647
LOC_Os09g07900|LOC_Os09g07900.1	Oryza_sativa_QTL_spikelet_fertility_(Sterility_or_fertility)_AQGM022_=>_Oryza_sativa_Japonica_Group_SSR_RM584_(source_sequence)	89.27	233	25	0	1330	1562	34456	34224	1.12e-76	292
LOC_Os09g07900|LOC_Os09g07900.1	Oryza_sativa_QTL_spikelet_fertility_(Sterility_or_fertility)_AQGM022_=>_Oryza_sativa_Japonica_Group_SSR_RM584_(source_sequence)	95.161	62	3	0	13955	14016	44286	44225	2.61e-18	99
LOC_Os09g04790|LOC_Os09g04790.1	Oryza_sativa_QTL_leaf_length_(Anatomy)_AQHF031_=>_Oryza_sativa_Japonica_Group_SSR_RM589_(source_sequence)	93.776	241	13	2	1246	1485	59092	59331	6.13e-98	361
LOC_Os09g29070|LOC_Os09g29070.1	Oryza_sativa_QTL_spikelet_sterility_(Sterility_or_fertility)_AQJ009_=>_Oryza_sativa_Japonica_Group_SSR_RM593_(source_sequence)	91.749	303	25	0	2866	3168	8811	9113	3.59e-116	422
LOC_Os09g17740|LOC_Os09g17740.1	Oryza_sativa_QTL_yield_(Yield)_CQE18_=>_Oryza_sativa_RFLP_S14055_(contained_in_sequence)	84.071	339	40	11	156	487	67	398	8.22e-88	326
LOC_Os09g36930|LOC_Os09g36930.1	Oryza_sativa_QTL_soluble_protein_content_(Biochemical)_CQN14_=>_Oryza_sativa_RFLP_R3261_(contained_in_sequence)	81.164	292	51	4	458	747	3	292	1.77e-59	231
LOC_Os09g27030|LOC_Os09g27030.2	Oryza_sativa_QTL_spikelet_fertility_(Sterility_or_fertility)_AQGM022_=>_Oryza_sativa_Japonica_Group_SSR_RM584_(source_sequence)	92.653	245	16	2	1664	1908	40531	40289	4.16e-95	351
LOC_Os09g27030|LOC_Os09g27030.2	Oryza_sativa_QTL_spikelet_fertility_(Sterility_or_fertility)_AQGM022_=>_Oryza_sativa_Japonica_Group_SSR_RM584_(source_sequence)	93.75	80	4	1	1664	1743	40292	40370	4.6e-25	119
LOC_Os09g27030|LOC_Os09g27030.2	Oryza_sativa_QTL_spikelet_fertility_(Sterility_or_fertility)_AQGM022_=>_Oryza_sativa_Japonica_Group_SSR_RM584_(source_sequence)	88.158	76	8	1	1836	1910	18601	18526	3.6e-16	89.8
LOC_Os06g43850|LOC_Os06g43850.1	Oryza_sativa_QTL_lodging_incidence_(Abiotic_stress)_AQDZ014_=>_Oryza_sativa_RFLP_S1994_(contained_in_sequence)	99.468	188	1	0	25	212	1	188	4.41e-93	344
LOC_Os06g43850|LOC_Os06g43850.1	Oryza_sativa_QTL_lodging_incidence_(Abiotic_stress)_AQDZ014_=>_Oryza_sativa_RFLP_S1994_(contained_in_sequence)	100	112	0	0	1028	1139	242	353	6.04e-52	207
LOC_Os06g43850|LOC_Os06g43850.1	Oryza_sativa_QTL_lodging_incidence_(Abiotic_stress)_AQDZ014_=>_Oryza_sativa_RFLP_S1994_(contained_in_sequence)	98.387	62	0	1	463	524	185	245	6.3e-22	108
LOC_Os06g46799|LOC_Os06g46799.1	Oryza_sativa_QTL_seed_dormancy_(Vigor)_EQB0001_=>_Oryza_sativa_Japonica_Group_SSR_RM580_(source_sequence)	98.639	5953	73	5	3156	9104	112818	106870	0	10538
LOC_Os06g46799|LOC_Os06g46799.1	Oryza_sativa_QTL_seed_dormancy_(Vigor)_EQB0001_=>_Oryza_sativa_Japonica_Group_SSR_RM580_(source_sequence)	96.308	975	21	4	8631	9592	112816	111844	0	1587
LOC_Os06g46799|LOC_Os06g46799.1	Oryza_sativa_QTL_seed_dormancy_(Vigor)_EQB0001_=>_Oryza_sativa_Japonica_Group_SSR_RM580_(source_sequence)	96.421	475	14	2	3158	3631	107342	106870	0	780
LOC_Os06g46799|LOC_Os06g46799.1	Oryza_sativa_QTL_seed_dormancy_(Vigor)_EQB0001_=>_Oryza_sativa_Japonica_Group_SSR_RM580_(source_sequence)	96.517	402	7	3	9193	9592	106736	106340	0	658
LOC_Os06g46799|LOC_Os06g46799.1	Oryza_sativa_QTL_seed_dormancy_(Vigor)_EQB0001_=>_Oryza_sativa_Japonica_Group_SSR_RM580_(source_sequence)	94.891	411	8	5	3720	4130	106736	106339	1.22e-178	630
LOC_Os06g46799|LOC_Os06g46799.1	Oryza_sativa_QTL_seed_dormancy_(Vigor)_EQB0001_=>_Oryza_sativa_Japonica_Group_SSR_RM580_(source_sequence)	83.539	243	34	6	10475	10714	46920	47159	8.73e-56	222
LOC_Os06g46799|LOC_Os06g46799.1	Oryza_sativa_QTL_seed_dormancy_(Vigor)_EQB0001_=>_Oryza_sativa_Japonica_Group_SSR_RM580_(source_sequence)	91.579	95	5	2	9011	9104	106828	106736	1.96e-27	128
LOC_Os06g46799|LOC_Os06g46799.1	Oryza_sativa_QTL_seed_dormancy_(Vigor)_EQB0001_=>_Oryza_sativa_Japonica_Group_SSR_RM580_(source_sequence)	91.579	95	5	2	3538	3631	106828	106736	1.96e-27	128
LOC_Os06g08080|LOC_Os06g08080.1	Oryza_sativa_QTL_total_shoot_elongation_under_submergence_(Abiotic_stress)_AQV005_=>_Oryza_sativa_Indica_Group_SSR_RM6_(source_sequence)	99.187	246	0	2	3536	3780	245	1	2.63e-122	442
LOC_Os06g43210|LOC_Os06g43210.1	Oryza_sativa_QTL_secondary_branch_(Anatomy)_AQX010_=>_Oryza_sativa_RFLP_L263_(related_sequence)	100	300	0	0	541	840	1	300	4.47e-156	555
LOC_Os06g15990|LOC_Os06g15990.1	Oryza_sativa_QTL_lodging_incidence_(Abiotic_stress)_AQDZ003_=>_Oryza_sativa_RFLP_E231_(related_sequence)	97.423	388	5	5	5113	5495	1	388	0	660
LOC_Os06g42720|LOC_Os06g42720.1	Oryza_sativa_QTL_spikelet_number_(Yield)_CQAS76_=>_Avena_sativa_RFLP_CDO78_(related_sequence)	82.203	354	55	6	2337	2688	3	350	4.66e-79	298
LOC_Os12g05050|LOC_Os12g05050.1	Oryza_sativa_QTL_spikelet_weight_(Yield)_CQN61_=>_Oryza_sativa_RFLP_S10637_(related_sequence)	91.743	109	5	4	2411	2516	2	109	1.32e-34	150
LOC_Os12g05050|LOC_Os12g05050.1	Oryza_sativa_QTL_spikelet_weight_(Yield)_CQN61_=>_Oryza_sativa_RFLP_S10637_(related_sequence)	85.833	120	10	2	2898	3017	229	341	2.87e-26	122
LOC_Os12g38000|LOC_Os12g38000.1	Oryza_sativa_QTL_rubisco_content_(Biochemical)_CQF15_=>_Oryza_sativa_RFLP_C2808_(contained_in_sequence)	98.281	349	5	1	1405	1753	1	348	5.58e-175	616
LOC_Os12g17600|LOC_Os12g17600.1;LOC_Os12g17600.2	Oryza_sativa_QTL_spikelet_fertility_(Sterility_or_fertility)_AQCU263_=>_Oryza_sativa_SSR_RM155_(contained_in_sequence)	94.391	1141	21	26	17	1145	1	1110	0	1712
LOC_Os12g01390|LOC_Os12g01390.1	Oryza_sativa_QTL_ultraviolet-b_resistance_(Abiotic_stress)_AQCS001_=>_Oryza_sativa_RFLP_C10980S_(contained_in_sequence)	95.939	197	1	7	7724	7913	146	342	4.45e-83	313
LOC_Os12g01390|LOC_Os12g01390.1	Oryza_sativa_QTL_ultraviolet-b_resistance_(Abiotic_stress)_AQCS001_=>_Oryza_sativa_RFLP_C10980S_(contained_in_sequence)	100	149	0	0	7484	7632	1	149	5.84e-72	276
LOC_Os12g19470|LOC_Os12g19470.2;LOC_Os12g19470.1	Oryza_sativa_QTL_root_to_shoot_ratio_(Vigor)_AQA044_=>_Oryza_sativa_Japonica_Group_SSR_RM600_(source_sequence)	87.143	70	4	5	2046	2113	61597	61531	5.1e-12	75
LOC_Os12g02320|LOC_Os12g02320.1	Oryza_sativa_QTL_spikelet_weight_(Yield)_CQN61_=>_Oryza_sativa_RFLP_S790_(contained_in_sequence)	94.326	141	6	1	1	139	100	240	5.94e-55	215
LOC_Os12g01449|LOC_Os12g01449.1	Oryza_sativa_QTL_grain_number_(Yield)_CQAE17_=>_Oryza_sativa_Japonica_Group_SSR_RM587_(source_sequence)	90.233	860	74	7	7116	7967	150183	149326	0	1114
LOC_Os05g51500|LOC_Os05g51500.1	Oryza_sativa_QTL_ratooning_ability_(Vigor)_CQE43_=>_Oryza_sativa_RFLP_R2750_(related_sequence)	99.663	297	1	0	5618	5914	1	297	2.43e-153	545
LOC_Os05g47560|LOC_Os05g47560.1	Oryza_sativa_QTL_lodging_incidence_(Abiotic_stress)_AQDZ013_=>_Oryza_sativa_RFLP_S11116_(related_sequence)	97.317	410	6	5	3614	4018	53	462	0	693
LOC_Os05g07650|LOC_Os05g07650.1	Oryza_sativa_QTL_rubisco_to_chlorophyll_ratio_(Biochemical)_CQE39_=>_Oryza_sativa_RFLP_R2232_(contained_in_sequence)	99.775	445	0	1	2312	2755	1	445	0	815
LOC_Os05g49800|LOC_Os05g49800.1	Oryza_sativa_QTL_primary_branch_(Anatomy)_AQX002_=>_Oryza_sativa_RFLP_C1264_(contained_in_sequence)	82.609	368	62	2	2831	3196	156	523	6.9e-87	324
LOC_Os05g22940|LOC_Os05g22940.1	Oryza_sativa_QTL_yield_(Yield)_CQE40_=>_Oryza_sativa_RFLP_R2558_(related_sequence)	99.437	355	1	1	12675	13028	1	355	0	645
LOC_Os05g41060|LOC_Os05g41060.1	Oryza_sativa_QTL_lodging_incidence_(Abiotic_stress)_AQDZ013_=>_Oryza_sativa_RFLP_R2249_(related_sequence)	98.013	151	2	1	1	150	169	319	2.68e-69	265
LOC_Os05g48200|LOC_Os05g48200.1	Oryza_sativa_QTL_tiller_angle_(Anatomy)_EQC0014_=>_Oryza_sativa_Indica_Group_SSR_RM303_(contained_in_sequence)	91.906	1149	81	9	10042	11190	163072	164208	0	1596
LOC_Os05g48200|LOC_Os05g48200.1	Oryza_sativa_QTL_tiller_angle_(Anatomy)_EQC0014_=>_Oryza_sativa_Indica_Group_SSR_RM303_(contained_in_sequence)	81.805	1363	172	56	9866	11203	98769	100080	0	1074
LOC_Os05g48200|LOC_Os05g48200.1	Oryza_sativa_QTL_tiller_angle_(Anatomy)_EQC0014_=>_Oryza_sativa_Indica_Group_SSR_RM303_(contained_in_sequence)	84.623	1034	114	33	9873	10895	162980	163979	0	987
LOC_Os05g48200|LOC_Os05g48200.1	Oryza_sativa_QTL_tiller_angle_(Anatomy)_EQC0014_=>_Oryza_sativa_Indica_Group_SSR_RM303_(contained_in_sequence)	83.474	829	91	34	10195	11002	163072	163875	0	730
LOC_Os05g48200|LOC_Os05g48200.1	Oryza_sativa_QTL_tiller_angle_(Anatomy)_EQC0014_=>_Oryza_sativa_Indica_Group_SSR_RM303_(contained_in_sequence)	82.069	870	116	30	10119	10970	163072	163919	0	706
LOC_Os05g48200|LOC_Os05g48200.1	Oryza_sativa_QTL_tiller_angle_(Anatomy)_EQC0014_=>_Oryza_sativa_Indica_Group_SSR_RM303_(contained_in_sequence)	82.331	798	100	34	9961	10743	163144	163915	0	654
LOC_Os05g48200|LOC_Os05g48200.1	Oryza_sativa_QTL_tiller_angle_(Anatomy)_EQC0014_=>_Oryza_sativa_Indica_Group_SSR_RM303_(contained_in_sequence)	81.084	830	115	27	9953	10770	163212	164011	6.84e-177	625
LOC_Os05g48200|LOC_Os05g48200.1	Oryza_sativa_QTL_tiller_angle_(Anatomy)_EQC0014_=>_Oryza_sativa_Indica_Group_SSR_RM303_(contained_in_sequence)	80.619	743	101	29	10272	10994	163072	163791	1.19e-149	534
LOC_Os05g48200|LOC_Os05g48200.1	Oryza_sativa_QTL_tiller_angle_(Anatomy)_EQC0014_=>_Oryza_sativa_Indica_Group_SSR_RM303_(contained_in_sequence)	79.839	744	113	27	9965	10701	163301	164014	7.19e-142	508
LOC_Os05g48200|LOC_Os05g48200.1	Oryza_sativa_QTL_tiller_angle_(Anatomy)_EQC0014_=>_Oryza_sativa_Indica_Group_SSR_RM303_(contained_in_sequence)	78.92	759	117	32	10024	10766	99146	99877	7.29e-132	475
LOC_Os05g48200|LOC_Os05g48200.1	Oryza_sativa_QTL_tiller_angle_(Anatomy)_EQC0014_=>_Oryza_sativa_Indica_Group_SSR_RM303_(contained_in_sequence)	80.422	664	95	27	10349	10993	163072	163719	2.62e-131	473
LOC_Os05g48200|LOC_Os05g48200.1	Oryza_sativa_QTL_tiller_angle_(Anatomy)_EQC0014_=>_Oryza_sativa_Indica_Group_SSR_RM303_(contained_in_sequence)	81.928	581	80	16	9954	10529	99298	99858	1.22e-129	468
LOC_Os05g48200|LOC_Os05g48200.1	Oryza_sativa_QTL_tiller_angle_(Anatomy)_EQC0014_=>_Oryza_sativa_Indica_Group_SSR_RM303_(contained_in_sequence)	80.377	637	90	22	9965	10594	99238	99846	1.23e-124	451
LOC_Os05g48200|LOC_Os05g48200.1	Oryza_sativa_QTL_tiller_angle_(Anatomy)_EQC0014_=>_Oryza_sativa_Indica_Group_SSR_RM303_(contained_in_sequence)	79.368	475	74	18	10503	10955	163074	163546	6.05e-83	313
LOC_Os05g48200|LOC_Os05g48200.1	Oryza_sativa_QTL_tiller_angle_(Anatomy)_EQC0014_=>_Oryza_sativa_Indica_Group_SSR_RM303_(contained_in_sequence)	83.039	283	43	5	9955	10234	99589	99869	1.34e-64	252
LOC_Os05g41510|LOC_Os05g41510.1	Oryza_sativa_QTL_leaf_length_(Anatomy)_AQHF031_=>_Oryza_sativa_Japonica_Group_SSR_RM589_(source_sequence)	86.486	333	36	5	4563	4894	117631	117955	1.95e-96	357
LOC_Os05g41510|LOC_Os05g41510.1	Oryza_sativa_QTL_leaf_length_(Anatomy)_AQHF031_=>_Oryza_sativa_Japonica_Group_SSR_RM589_(source_sequence)	86.532	297	33	6	4578	4870	166533	166826	2.56e-85	320
LOC_Os11g26850|LOC_Os11g26850.2;LOC_Os11g26850.3	Oryza_sativa_QTL_spikelet_weight_(Yield)_CQN61_=>_Oryza_sativa_RFLP_R120_(related_sequence)	97.81	548	9	3	2293	2837	111	658	0	957
LOC_Os11g05050|LOC_Os11g05050.1	Oryza_sativa_QTL_spikelet_weight_(Yield)_CQN61_=>_Oryza_sativa_RFLP_S10637_(related_sequence)	97.521	121	2	1	2467	2586	112	232	1.8e-52	209
LOC_Os11g05050|LOC_Os11g05050.1	Oryza_sativa_QTL_spikelet_weight_(Yield)_CQN61_=>_Oryza_sativa_RFLP_S10637_(related_sequence)	98.246	114	1	1	2747	2860	229	341	1.08e-49	200
LOC_Os11g05050|LOC_Os11g05050.1	Oryza_sativa_QTL_spikelet_weight_(Yield)_CQN61_=>_Oryza_sativa_RFLP_S10637_(related_sequence)	95.413	109	1	4	2226	2331	2	109	2.36e-41	172
LOC_Os11g05050|LOC_Os11g05050.1	Oryza_sativa_QTL_spikelet_weight_(Yield)_CQN61_=>_Oryza_sativa_RFLP_S10637_(related_sequence)	100	41	0	0	3018	3058	338	378	1.91e-12	76.8
LOC_Os11g01380|LOC_Os11g01380.1	Oryza_sativa_QTL_ultraviolet-b_resistance_(Abiotic_stress)_AQCS001_=>_Oryza_sativa_RFLP_C10980S_(contained_in_sequence)	95.431	197	2	7	7879	8068	146	342	2.1e-81	307
LOC_Os11g01380|LOC_Os11g01380.1	Oryza_sativa_QTL_ultraviolet-b_resistance_(Abiotic_stress)_AQCS001_=>_Oryza_sativa_RFLP_C10980S_(contained_in_sequence)	100	149	0	0	7641	7789	1	149	5.92e-72	276
LOC_Os11g43970|LOC_Os11g43970.1	Oryza_sativa_QTL_spikelet_weight_(Yield)_CQN60_=>_Oryza_sativa_RFLP_R2968_(contained_in_sequence)	98.485	264	1	2	9793	10055	162	423	1.19e-128	464
LOC_Os11g43970|LOC_Os11g43970.1	Oryza_sativa_QTL_spikelet_weight_(Yield)_CQN60_=>_Oryza_sativa_RFLP_R2968_(contained_in_sequence)	99.083	109	1	0	9612	9720	58	166	1.33e-48	198
LOC_Os11g43970|LOC_Os11g43970.1	Oryza_sativa_QTL_spikelet_weight_(Yield)_CQN60_=>_Oryza_sativa_RFLP_R2968_(contained_in_sequence)	98.333	60	1	0	9386	9445	1	60	2.31e-21	108
LOC_Os11g06020|LOC_Os11g06020.1	Oryza_sativa_QTL_root_number_(Vigor)_AQA022_=>_Oryza_sativa_Japonica_Group_SSR_RM583_(source_sequence)	95.745	235	10	0	3696	3930	139323	139557	2.78e-103	379
LOC_Os11g06020|LOC_Os11g06020.1	Oryza_sativa_QTL_root_number_(Vigor)_AQA022_=>_Oryza_sativa_Japonica_Group_SSR_RM583_(source_sequence)	85.957	235	21	1	3697	3931	113228	113006	1.37e-61	241
LOC_Os11g06020|LOC_Os11g06020.1	Oryza_sativa_QTL_root_number_(Vigor)_AQA022_=>_Oryza_sativa_Japonica_Group_SSR_RM583_(source_sequence)	79.583	240	35	13	3696	3928	139549	139317	3.94e-37	159
LOC_Os11g06020|LOC_Os11g06020.1	Oryza_sativa_QTL_root_number_(Vigor)_AQA022_=>_Oryza_sativa_Japonica_Group_SSR_RM583_(source_sequence)	77.083	240	33	19	3697	3931	113016	113238	6.69e-25	119
key to legend:
	qseqid	query (e.g., gene) sequence id
	sseqid	subject (e.g., reference genome) sequence id
	pident	percentage of identical matches
	length	alignment length
	mismatch	number of mismatches
	gapopen	number of gap openings
	qstart	start of alignment in query
	qend	end of alignment in query
	sstart	start of alignment in subject
	send	end of alignment in subject
	evalue	expect value
	bitscore	bit score

## Sheet: best_blastn_hits
S18 Table. Description of the currently identified rice salt responsive genes associated with QTLs based on the best blast hits.
qseqid	sseqid	pident	length	mismatch	gapopen	qstart	qend	sstart	send	evalue	bitscore
LOC_Os01g01340|LOC_Os01g01340.1;LOC_Os01g01340.2	Oryza_sativa_QTL_panicle_number_(Yield)_AQED028_=>_Oryza_sativa_Japonica_Group_SSR_RM424_(contained_in_sequence)	92.857	252	18	0	1074	1325	52035	51784	6.31e-100	366
LOC_Os01g11900|LOC_Os01g11900.1	Oryza_sativa_QTL_spikelet_fertility_(Sterility_or_fertility)_AQGM022_=>_Oryza_sativa_Japonica_Group_SSR_RM584_(source_sequence)	92.276	246	17	2	10679	10923	40292	40536	1.41e-93	348
LOC_Os01g14950|LOC_Os01g14950.1	Oryza_sativa_QTL_gelatinization_temperature_(Quality)_AQGA034_=>_Oryza_sativa_Japonica_Group_SSR_RM577_(source_sequence)	100	5167	0	0	1	5167	45720	50886	0	9542
LOC_Os01g18630|LOC_Os01g18630.1;LOC_Os01g18630.2	Oryza_sativa_QTL_tiller_number_(Vigor)_AQDY012_=>_Oryza_sativa_RFLP_R210_(contained_in_sequence)	99.761	419	1	0	3265	3683	1	419	0	771
LOC_Os01g25386|LOC_Os01g25386.1	Oryza_sativa_QTL_grain_number_(Yield)_CQAE17_=>_Oryza_sativa_Japonica_Group_SSR_RM588_(source_sequence)	95.436	241	10	1	14979	15219	36964	37203	5.71e-104	383
LOC_Os01g29230|LOC_Os01g29230.1	Oryza_sativa_QTL_grain_number_(Yield)_CQAE17_=>_Oryza_sativa_Japonica_Group_SSR_RM588_(source_sequence)	78.846	156	30	3	6090	6245	143040	142888	1.24e-19	102
LOC_Os01g37800|LOC_Os01g37800.1	Oryza_sativa_QTL_root_to_shoot_ratio_(Vigor)_AQA044_=>_Oryza_sativa_Japonica_Group_SSR_RM446_(source_sequence)	99.177	486	4	0	1	486	500	15	0	876
LOC_Os01g39260|LOC_Os01g39260.1	Oryza_sativa_QTL_spikelet_number_(Yield)_CQN51_=>_Oryza_sativa_RFLP_R1928_(contained_in_sequence)	94.718	284	15	0	4205	4488	1	284	9.12e-123	444
LOC_Os01g49190|LOC_Os01g49190.1	Oryza_sativa_QTL_seed_dormancy_(Vigor)_CQAH3_=>_Hordeum_vulgare_RFLP_BCD1127_(related_sequence)	83.775	302	25	10	3895	4175	307	9	5.37e-69	265
LOC_Os01g52010|LOC_Os01g52010.1	Oryza_sativa_QTL_ultraviolet-b_resistance_(Abiotic_stress)_AQCS001_=>_Oryza_sativa_RFLP_L417_(related_sequence)	99.745	392	0	1	2337	2727	392	1	0	717
LOC_Os01g56140|LOC_Os01g56140.1	Oryza_sativa_QTL_ultraviolet-b_resistance_(Abiotic_stress)_AQCS001_=>_Oryza_sativa_RFLP_C30040_(contained_in_sequence)	97.778	315	7	0	2445	2759	18	332	9.3e-157	556
LOC_Os01g60440|LOC_Os01g60440.1	Oryza_sativa_QTL_spikelet_sterility_(Sterility_or_fertility)_AQJ008_=>_Oryza_sativa_Japonica_Group_SSR_RM486_(contained_in_sequence)	100	10250	0	0	1	10250	81978	71729	0	18929
LOC_Os01g74300|LOC_Os01g74300.1	Oryza_sativa_QTL_spikelet_sterility_(Sterility_or_fertility)_AQDM003_=>_Oryza_sativa_RFLP_RZ566_(related_sequence)	100	114	0	0	252	365	8	121	1.62e-53	211
LOC_Os01g74610|LOC_Os01g74610.1	Oryza_sativa_QTL_plant_height_(Vigor)_AQED055_=>_Oryza_sativa_Japonica_Group_SSR_RM591_(source_sequence)	92.424	66	5	0	2061	2126	117291	117226	2.21e-17	95.3
LOC_Os02g41590|LOC_Os02g41590.1	Oryza_sativa_QTL_plant_height_(Vigor)_AQED055_=>_Oryza_sativa_Japonica_Group_SSR_RM591_(source_sequence)	90.244	246	23	1	2355	2600	104078	103834	1.62e-85	320
LOC_Os02g44520|LOC_Os02g44520.1	Oryza_sativa_QTL_spikelet_weight_(Yield)_CQN59_=>_Oryza_sativa_RFLP_S908_(contained_in_sequence)	98.214	112	1	1	9224	9334	1	112	8.03e-48	196
LOC_Os02g57710|LOC_Os02g57710.1	Oryza_sativa_QTL_spikelet_sterility_(Sterility_or_fertility)_AQJ009_=>_Oryza_sativa_Japonica_Group_SSR_RM593_(source_sequence)	84.158	303	25	2	3014	3293	8811	9113	4.27e-71	272
LOC_Os03g03910|LOC_Os03g03910.1	Oryza_sativa_QTL_spikelet_fertility_(Sterility_or_fertility)_AQFW120_=>_Oryza_sativa_SSR_OSR17_(source_sequence)	87.943	705	79	6	1056	1757	1993	2694	0	826
LOC_Os03g08010|LOC_Os03g08010.1	Oryza_sativa_QTL_seed_dormancy_(Vigor)_AQN002_=>_Oryza_sativa_RFLP_R518_(related_sequence)	99.157	356	3	0	1203	1558	1	356	0	647
LOC_Os03g19410|LOC_Os03g19410.1	Oryza_sativa_QTL_spikelet_fertility_(Sterility_or_fertility)_AQGM022_=>_Oryza_sativa_Japonica_Group_SSR_RM584_(source_sequence)	90.987	233	21	0	5830	6062	34223	34455	9.35e-84	315
LOC_Os03g21940|LOC_Os03g21940.1	Oryza_sativa_QTL_yield_(Yield)_CQE20_=>_Oryza_sativa_RFLP_C269_(related_sequence)	97.101	276	8	0	1431	1706	2	277	6.13e-131	470
LOC_Os03g22810|LOC_Os03g22810.1	Oryza_sativa_QTL_white-backed_planthopper_resistance_(Biotic_stress)_AQBG008_=>_Oryza_sativa_RFLP_C1452_(related_sequence)	100	249	0	0	5040	5288	69	317	8.01e-128	460
LOC_Os03g23950|LOC_Os03g23950.1	Oryza_sativa_QTL_panicle_number_(Yield)_AQED028_=>_Oryza_sativa_Japonica_Group_SSR_RM424_(contained_in_sequence)	93.893	131	5	3	6109	6239	85875	85748	1.05e-47	195
LOC_Os03g35340|LOC_Os03g35340.1	Oryza_sativa_QTL_spikelet_sterility_(Sterility_or_fertility)_AQJ008_=>_Oryza_sativa_Japonica_Group_SSR_RM486_(contained_in_sequence)	95.802	262	10	1	1001	1262	73783	73523	1.34e-115	422
LOC_Os03g40270|LOC_Os03g40270.1	Oryza_sativa_QTL_yield_(Yield)_CQE20_=>_Oryza_sativa_RFLP_R440_(related_sequence)	98.06	567	4	7	1919	2480	33	597	0	985
LOC_Os03g52460|LOC_Os03g52460.1	Oryza_sativa_QTL_spikelet_weight_(Yield)_CQN61_=>_Oryza_sativa_RFLP_SINE1r6_(related_sequence)	95.652	92	4	0	4658	4749	234	325	6.83e-34	148
LOC_Os03g57340|LOC_Os03g57340.1	Oryza_sativa_QTL_soluble_protein_content_(Biochemical)_CQF5_=>_Zea_mays_subsp._mays_RFLP_CSU63_(related_sequence)	88.679	159	18	0	2053	2211	82	240	4.82e-48	195
LOC_Os03g59050|LOC_Os03g59050.1	Oryza_sativa_QTL_seed_dormancy_(Vigor)_EQB0001_=>_Oryza_sativa_Japonica_Group_SSR_RM580_(source_sequence)	87.838	74	9	0	4156	4229	49913	49986	1.54e-15	87.9
LOC_Os03g59310|LOC_Os03g59310.1	Oryza_sativa_QTL_soluble_protein_content_(Biochemical)_CQF5_=>_Oryza_sativa_RFLP_C1442_(contained_in_sequence)	99.723	361	1	0	198	558	1	361	0	664
LOC_Os03g64320|LOC_Os03g64320.1	Oryza_sativa_QTL_spikelet_number_(Yield)_AQCU039_=>_Oryza_sativa_Indica_Group_SSR_RM85_(source_sequence)	100	56	0	0	346	401	125	70	3.1e-20	104
LOC_Os04g18090|LOC_Os04g18090.1	Oryza_sativa_QTL_space_to_culm_ratio_(Anatomy)_CQE30_=>_Oryza_sativa_RFLP_C1794_(related_sequence)	97.206	501	5	9	503	994	23	523	0	846
LOC_Os04g28180|LOC_Os04g28180.1	Oryza_sativa_QTL_spikelet_number_(Yield)_CQN54_=>_Oryza_sativa_RFLP_C106_(related_sequence)	98.667	225	2	1	2323	2546	357	581	2.43e-110	401
LOC_Os04g47220|LOC_Os04g47220.1	Oryza_sativa_QTL_soluble_protein_content_(Biochemical)_CQN14_=>_Oryza_sativa_RFLP_R3261_(contained_in_sequence)	99.701	335	0	1	1542	1875	333	667	7.68e-174	612
LOC_Os04g55230|LOC_Os04g55230.1	Oryza_sativa_QTL_spikelet_fertility_(Sterility_or_fertility)_AQGM022_=>_Oryza_sativa_Japonica_Group_SSR_RM584_(source_sequence)	90.449	356	15	11	3008	3357	145793	146135	1.19e-124	451
LOC_Os04g56530|LOC_Os04g56530.1	Oryza_sativa_QTL_root_number_(Vigor)_AQA022_=>_Oryza_sativa_Japonica_Group_SSR_RM579_(source_sequence)	92.903	155	11	0	917	1071	101825	101671	6.94e-57	226
LOC_Os05g07650|LOC_Os05g07650.1	Oryza_sativa_QTL_rubisco_to_chlorophyll_ratio_(Biochemical)_CQE39_=>_Oryza_sativa_RFLP_R2232_(contained_in_sequence)	99.775	445	0	1	2312	2755	1	445	0	815
LOC_Os05g22940|LOC_Os05g22940.1	Oryza_sativa_QTL_yield_(Yield)_CQE40_=>_Oryza_sativa_RFLP_R2558_(related_sequence)	99.437	355	1	1	12675	13028	1	355	0	645
LOC_Os05g41060|LOC_Os05g41060.1	Oryza_sativa_QTL_lodging_incidence_(Abiotic_stress)_AQDZ013_=>_Oryza_sativa_RFLP_R2249_(related_sequence)	98.013	151	2	1	1	150	169	319	2.68e-69	265
LOC_Os05g41510|LOC_Os05g41510.1	Oryza_sativa_QTL_leaf_length_(Anatomy)_AQHF031_=>_Oryza_sativa_Japonica_Group_SSR_RM589_(source_sequence)	86.486	333	36	5	4563	4894	117631	117955	1.95e-96	357
LOC_Os05g47560|LOC_Os05g47560.1	Oryza_sativa_QTL_lodging_incidence_(Abiotic_stress)_AQDZ013_=>_Oryza_sativa_RFLP_S11116_(related_sequence)	97.317	410	6	5	3614	4018	53	462	0	693
LOC_Os05g48200|LOC_Os05g48200.1	Oryza_sativa_QTL_tiller_angle_(Anatomy)_EQC0014_=>_Oryza_sativa_Indica_Group_SSR_RM303_(contained_in_sequence)	91.906	1149	81	9	10042	11190	163072	164208	0	1596
LOC_Os05g49800|LOC_Os05g49800.1	Oryza_sativa_QTL_primary_branch_(Anatomy)_AQX002_=>_Oryza_sativa_RFLP_C1264_(contained_in_sequence)	82.609	368	62	2	2831	3196	156	523	6.9e-87	324
LOC_Os05g51500|LOC_Os05g51500.1	Oryza_sativa_QTL_ratooning_ability_(Vigor)_CQE43_=>_Oryza_sativa_RFLP_R2750_(related_sequence)	99.663	297	1	0	5618	5914	1	297	2.43e-153	545
LOC_Os06g08080|LOC_Os06g08080.1	Oryza_sativa_QTL_total_shoot_elongation_under_submergence_(Abiotic_stress)_AQV005_=>_Oryza_sativa_Indica_Group_SSR_RM6_(source_sequence)	99.187	246	0	2	3536	3780	245	1	2.63e-122	442
LOC_Os06g15990|LOC_Os06g15990.1	Oryza_sativa_QTL_lodging_incidence_(Abiotic_stress)_AQDZ003_=>_Oryza_sativa_RFLP_E231_(related_sequence)	97.423	388	5	5	5113	5495	1	388	0	660
LOC_Os06g42720|LOC_Os06g42720.1	Oryza_sativa_QTL_spikelet_number_(Yield)_CQAS76_=>_Avena_sativa_RFLP_CDO78_(related_sequence)	82.203	354	55	6	2337	2688	3	350	4.66e-79	298
LOC_Os06g43210|LOC_Os06g43210.1	Oryza_sativa_QTL_secondary_branch_(Anatomy)_AQX010_=>_Oryza_sativa_RFLP_L263_(related_sequence)	100	300	0	0	541	840	1	300	4.47e-156	555
LOC_Os06g43850|LOC_Os06g43850.1	Oryza_sativa_QTL_lodging_incidence_(Abiotic_stress)_AQDZ014_=>_Oryza_sativa_RFLP_S1994_(contained_in_sequence)	99.468	188	1	0	25	212	1	188	4.41e-93	344
LOC_Os06g46799|LOC_Os06g46799.1	Oryza_sativa_QTL_seed_dormancy_(Vigor)_EQB0001_=>_Oryza_sativa_Japonica_Group_SSR_RM580_(source_sequence)	98.639	5953	73	5	3156	9104	112818	106870	0	10538
LOC_Os07g05480|LOC_Os07g05480.1;LOC_Os07g05480.2	Oryza_sativa_QTL_specific_leaf_area_(Anatomy)_CQE50_=>_Oryza_sativa_RFLP_S14083_(related_sequence)	97.477	436	8	3	549	982	1	435	0	752
LOC_Os07g10150|LOC_Os07g10150.1	Oryza_sativa_QTL_root_to_shoot_ratio_(Vigor)_AQA044_=>_Oryza_sativa_Japonica_Group_SSR_RM600_(source_sequence)	89.219	269	26	3	2046	2311	61530	61262	2.49e-89	333
LOC_Os07g30020|LOC_Os07g30020.1	Oryza_sativa_QTL_soluble_protein_content_(Biochemical)_CQN17_=>_Oryza_sativa_RFLP_S1723_(related_sequence)	99.614	777	1	2	3589	4364	1	776	0	1417
LOC_Os07g42300|LOC_Os07g42300.1	Oryza_sativa_QTL_spikelet_number_(Yield)_CQN58_=>_Oryza_sativa_RFLP_C1412_(contained_in_sequence)	99.398	166	1	0	1993	2158	137	302	2.22e-80	302
LOC_Os07g43810|LOC_Os07g43810.1	Oryza_sativa_QTL_spikelet_weight_(Yield)_CQN61_=>_Oryza_sativa_RFLP_SINE1r6_(related_sequence)	91.057	123	10	1	731	852	356	234	2.94e-39	165
LOC_Os07g46750|LOC_Os07g46750.1	Oryza_sativa_QTL_root_to_shoot_ratio_(Vigor)_AQA044_=>_Oryza_sativa_Japonica_Group_SSR_RM594_(source_sequence)	86.466	133	15	2	1180	1309	68192	68060	1.55e-32	143
LOC_Os08g03640|LOC_Os08g03640.1	Oryza_sativa_QTL_spikelet_weight_(Yield)_CQN61_=>_Oryza_sativa_RFLP_R2104_(contained_in_sequence)	100	291	0	0	2432	2722	161	451	1.81e-151	538
LOC_Os08g33820|LOC_Os08g33820.1	Oryza_sativa_QTL_soluble_protein_content_(Biochemical)_CQF9_=>_Oryza_sativa_RFLP_S10631_(related_sequence)	98.52	473	4	3	881	1350	198	670	0	835
LOC_Os08g34720|LOC_Os08g34720.1	Oryza_sativa_QTL_root_to_shoot_ratio_(Vigor)_AQA044_=>_Oryza_sativa_Japonica_Group_SSR_RM582_(source_sequence)	87.671	146	14	3	1553	1698	157759	157618	1.87e-39	167
LOC_Os08g39370|LOC_Os08g39370.1	Oryza_sativa_QTL_root_number_(Vigor)_AQA022_=>_Oryza_sativa_Japonica_Group_SSR_RM583_(source_sequence)	91.968	249	14	5	1416	1662	139313	139557	5.3e-93	344
LOC_Os08g45010|LOC_Os08g45010.1	Oryza_sativa_QTL_soluble_protein_content_(Biochemical)_CQF10_=>_Oryza_sativa_RFLP_C222_(related_sequence)	100	362	0	0	2855	3216	1	362	0	669
LOC_Os09g04790|LOC_Os09g04790.1	Oryza_sativa_QTL_leaf_length_(Anatomy)_AQHF031_=>_Oryza_sativa_Japonica_Group_SSR_RM589_(source_sequence)	93.776	241	13	2	1246	1485	59092	59331	6.13e-98	361
LOC_Os09g07900|LOC_Os09g07900.1	Oryza_sativa_QTL_spikelet_fertility_(Sterility_or_fertility)_AQGM022_=>_Oryza_sativa_Japonica_Group_SSR_RM584_(source_sequence)	89.27	233	25	0	1330	1562	34456	34224	1.12e-76	292
LOC_Os09g17740|LOC_Os09g17740.1	Oryza_sativa_QTL_yield_(Yield)_CQE18_=>_Oryza_sativa_RFLP_S14055_(contained_in_sequence)	84.071	339	40	11	156	487	67	398	8.22e-88	326
LOC_Os09g27030|LOC_Os09g27030.2	Oryza_sativa_QTL_spikelet_fertility_(Sterility_or_fertility)_AQGM022_=>_Oryza_sativa_Japonica_Group_SSR_RM584_(source_sequence)	92.653	245	16	2	1664	1908	40531	40289	4.16e-95	351
LOC_Os09g29070|LOC_Os09g29070.1	Oryza_sativa_QTL_spikelet_sterility_(Sterility_or_fertility)_AQJ009_=>_Oryza_sativa_Japonica_Group_SSR_RM593_(source_sequence)	91.749	303	25	0	2866	3168	8811	9113	3.59e-116	422
LOC_Os09g30412|LOC_Os09g30412.1	Oryza_sativa_QTL_spikelets_per_panicle_length_(Anatomy)_AQFJ055_=>_Oryza_sativa_SSR_RM149_(contained_in_sequence)	89.545	1559	163	0	1802	3360	3376	4934	0	1977
LOC_Os09g36930|LOC_Os09g36930.1	Oryza_sativa_QTL_soluble_protein_content_(Biochemical)_CQN14_=>_Oryza_sativa_RFLP_R3261_(contained_in_sequence)	81.164	292	51	4	458	747	3	292	1.77e-59	231
LOC_Os09g39180|LOC_Os09g39180.1	Oryza_sativa_QTL_spikelet_number_(Yield)_AQBS034_=>_Oryza_sativa_RFLP_RZ792_(related_sequence)	97.043	372	11	0	2180	2551	380	9	0	647
LOC_Os10g25680|LOC_Os10g25680.1	Oryza_sativa_QTL_penetrated_root_length_(Abiotic_stress)_AQGC039_=>_Oryza_sativa_RFLP_RG510_(contained_in_sequence)	99.443	539	3	0	48	586	539	1	0	979
LOC_Os10g42439|LOC_Os10g42439.1	Oryza_sativa_QTL_plant_height_(Vigor)_AQED055_=>_Oryza_sativa_Japonica_Group_SSR_RM591_(source_sequence)	100	7998	0	0	1	7998	7998	1	0	14770
LOC_Os11g01380|LOC_Os11g01380.1	Oryza_sativa_QTL_ultraviolet-b_resistance_(Abiotic_stress)_AQCS001_=>_Oryza_sativa_RFLP_C10980S_(contained_in_sequence)	95.431	197	2	7	7879	8068	146	342	2.1e-81	307
LOC_Os11g05050|LOC_Os11g05050.1	Oryza_sativa_QTL_spikelet_weight_(Yield)_CQN61_=>_Oryza_sativa_RFLP_S10637_(related_sequence)	97.521	121	2	1	2467	2586	112	232	1.8e-52	209
LOC_Os11g06020|LOC_Os11g06020.1	Oryza_sativa_QTL_root_number_(Vigor)_AQA022_=>_Oryza_sativa_Japonica_Group_SSR_RM583_(source_sequence)	95.745	235	10	0	3696	3930	139323	139557	2.78e-103	379
LOC_Os11g26850|LOC_Os11g26850.2;LOC_Os11g26850.3	Oryza_sativa_QTL_spikelet_weight_(Yield)_CQN61_=>_Oryza_sativa_RFLP_R120_(related_sequence)	97.81	548	9	3	2293	2837	111	658	0	957
LOC_Os11g43970|LOC_Os11g43970.1	Oryza_sativa_QTL_spikelet_weight_(Yield)_CQN60_=>_Oryza_sativa_RFLP_R2968_(contained_in_sequence)	98.485	264	1	2	9793	10055	162	423	1.19e-128	464
LOC_Os12g01390|LOC_Os12g01390.1	Oryza_sativa_QTL_ultraviolet-b_resistance_(Abiotic_stress)_AQCS001_=>_Oryza_sativa_RFLP_C10980S_(contained_in_sequence)	95.939	197	1	7	7724	7913	146	342	4.45e-83	313
LOC_Os12g01449|LOC_Os12g01449.1	Oryza_sativa_QTL_grain_number_(Yield)_CQAE17_=>_Oryza_sativa_Japonica_Group_SSR_RM587_(source_sequence)	90.233	860	74	7	7116	7967	150183	149326	0	1114
LOC_Os12g02320|LOC_Os12g02320.1	Oryza_sativa_QTL_spikelet_weight_(Yield)_CQN61_=>_Oryza_sativa_RFLP_S790_(contained_in_sequence)	94.326	141	6	1	1	139	100	240	5.94e-55	215
LOC_Os12g05050|LOC_Os12g05050.1	Oryza_sativa_QTL_spikelet_weight_(Yield)_CQN61_=>_Oryza_sativa_RFLP_S10637_(related_sequence)	91.743	109	5	4	2411	2516	2	109	1.32e-34	150
LOC_Os12g17600|LOC_Os12g17600.1;LOC_Os12g17600.2	Oryza_sativa_QTL_spikelet_fertility_(Sterility_or_fertility)_AQCU263_=>_Oryza_sativa_SSR_RM155_(contained_in_sequence)	94.391	1141	21	26	17	1145	1	1110	0	1712
LOC_Os12g19470|LOC_Os12g19470.2;LOC_Os12g19470.1	Oryza_sativa_QTL_root_to_shoot_ratio_(Vigor)_AQA044_=>_Oryza_sativa_Japonica_Group_SSR_RM600_(source_sequence)	87.143	70	4	5	2046	2113	61597	61531	5.1e-12	75
LOC_Os12g38000|LOC_Os12g38000.1	Oryza_sativa_QTL_rubisco_content_(Biochemical)_CQF15_=>_Oryza_sativa_RFLP_C2808_(contained_in_sequence)	98.281	349	5	1	1405	1753	1	348	5.58e-175	616

## Sheet: QTLs
S18 Table. Description of the currently identified rice sal responsive genes associated with QTLs.
Gene associated with QTL	Host Species	parameter	Trait	QTL id	sp. from which marker originate	Marker	marker id	% identity	length	E-value	Bit-score
LOC_Os01g14950|LOC_Os01g14950.1	Oryza sativa	gelatinization temperature	Quality	AQGA034	Oryza sativa Japonica Group	SSR	RM577	100	5167	0	9542
LOC_Os01g60440|LOC_Os01g60440.1	Oryza sativa	spikelet sterility	Sterility or fertility	AQJ008	Oryza sativa Japonica Group	SSR	RM486	100	10250	0	18929
LOC_Os01g74300|LOC_Os01g74300.1	Oryza sativa	spikelet sterility	Sterility or fertility	AQDM003	Oryza sativa	RFLP	RZ566	100	114	1.62e-53	211
LOC_Os03g22810|LOC_Os03g22810.1	Oryza sativa	white-backed planthopper resistance	Biotic stress	AQBG008	Oryza sativa	RFLP	C1452	100	249	8.01e-128	460
LOC_Os03g64320|LOC_Os03g64320.1	Oryza sativa	spikelet number	Yield	AQCU039	oryza sativa Indica Group	SSR	RM85	100	56	3.1e-20	104
LOC_Os06g43210|LOC_Os06g43210.1	Oryza sativa	secondary branch	Anatomy	AQX010	Oryza sativa	RFLP	L263	100	300	4.47e-156	555
LOC_Os08g03640|LOC_Os08g03640.1	Oryza sativa	spikelet weight	Yield	CQN61	Oryza sativa	RFLP	R2104	100	291	1.81e-151	538
LOC_Os08g45010|LOC_Os08g45010.1	Oryza sativa	soluble protein content	Biochemical	CQF10	Oryza sativa	RFLP	C222	100	362	0	669
LOC_Os10g42439|LOC_Os10g42439.1	Oryza sativa	plant height	Vigor	AQED055	Oryza sativa Japonica Group	SSR	RM591	100	7998	0	14770
LOC_Os05g07650|LOC_Os05g07650.1	Oryza sativa	rubisco to chlorophyll ratio	Biochemical	CQE39	Oryza sativa	RFLP	R2232	99.775	445	0	815
LOC_Os01g18630|LOC_Os01g18630.1;LOC_Os01g18630.2	Oryza sativa	tiller number	Vigor	AQDY012	Oryza sativa Japonica Group	RFLP	R210	99.761	419	0	771
LOC_Os01g52010|LOC_Os01g52010.1	Oryza sativa	ultraviolet-b resistance	Abiotic stress	AQCS001	Oryza sativa	RFLP	L417	99.745	392	0	717
LOC_Os03g59310|LOC_Os03g59310.1	Oryza sativa	soluble protein content	Biochemical	CQF5	Oryza sativa	RFLP	C1442	99.723	361	0	664
LOC_Os04g47220|LOC_Os04g47220.1	Oryza sativa	soluble protein content	Biochemical	CQN14	Oryza sativa	RFLP	R3261	99.701	335	7.68e-174	612
LOC_Os05g51500|LOC_Os05g51500.1	Oryza sativa	ratooning ability	Vigor	CQE43	Oryza sativa	RFLP	R2750	99.663	297	2.43e-153	545
LOC_Os07g30020|LOC_Os07g30020.1	Oryza sativa	soluble protein content	Biochemical	CQN17	Oryza sativa	RFLP	S1723	99.614	777	0	1417
LOC_Os06g43850|LOC_Os06g43850.1	Oryza sativa	lodging incidence	Abiotic stress	AQDZ014	Oryza sativa	RFLP	S1994	99.468	188	4.41e-93	344
LOC_Os10g25680|LOC_Os10g25680.1	Oryza sativa	penetrated root length	Abiotic stress	AQGC039	Oryza sativa	RFLP	RG510	99.443	539	0	979
LOC_Os05g22940|LOC_Os05g22940.1	Oryza sativa	yield	Yield	CQE40	Oryza sativa	RFLP	R2558	99.437	355	0	645
LOC_Os07g42300|LOC_Os07g42300.1	Oryza sativa	spikelet number	Yield	CQN58	Oryza sativa	RFLP	C1412	99.398	166	2.22e-80	302
LOC_Os06g08080|LOC_Os06g08080.1	Oryza sativa	total shoot elongation under submergence	Abiotic stress	AQV005	oryza sativa Indica Group	SSR	RM6	99.187	246	2.63e-122	442
LOC_Os01g37800|LOC_Os01g37800.1	Oryza sativa	root to shoot ratio	Vigor	AQA044	Oryza sativa Japonica Group	SSR	RM446	99.177	486	0	876
LOC_Os03g08010|LOC_Os03g08010.1	Oryza sativa	seed dormancy	Vigor	AQN002	Oryza sativa	RFLP	R518	99.157	356	0	647
LOC_Os04g28180|LOC_Os04g28180.1	Oryza sativa	spikelet number	Yield	CQN54	Oryza sativa	RFLP	C106	98.667	225	2.43e-110	401
LOC_Os06g46799|LOC_Os06g46799.1	Oryza sativa	seed dormancy	Vigor	EQB0001	Oryza sativa Japonica Group	SSR	RM580	98.639	5953	0	10538
LOC_Os08g33820|LOC_Os08g33820.1	Oryza sativa	soluble protein content	Biochemical	CQF9	Oryza sativa	RFLP	S10631	98.52	473	0	835
LOC_Os11g43970|LOC_Os11g43970.1	Oryza sativa	spikelet weight	Yield	CQN60	Oryza sativa	RFLP	R2968	98.485	264	1.19e-128	464
LOC_Os12g38000|LOC_Os12g38000.1	Oryza sativa	rubisco content	Biochemical	CQF15	Oryza sativa	RFLP	C2808	98.281	349	5.58e-175	616
LOC_Os02g44520|LOC_Os02g44520.1	Oryza sativa	spikelet weight	Yield	CQN59	Oryza sativa	RFLP	S908	98.214	112	8.03e-48	196
LOC_Os03g40270|LOC_Os03g40270.1	Oryza sativa	yield	Yield	CQE20	Oryza sativa	RFLP	R440	98.06	567	0	985
LOC_Os05g41060|LOC_Os05g41060.1	Oryza sativa	lodging incidence	Abiotic stress	AQDZ013	Oryza sativa	RFLP	R2249	98.013	151	2.68e-69	265
LOC_Os11g26850|LOC_Os11g26850.2;LOC_Os11g26850.3	Oryza sativa	spikelet weight	Yield	CQN61	Oryza sativa	RFLP	R120	97.81	548	0	957
LOC_Os01g56140|LOC_Os01g56140.1	Oryza sativa	ultraviolet-b resistance	Abiotic stress	AQCS001	Oryza sativa	RFLP	C30040	97.778	315	9.3e-157	556
LOC_Os11g05050|LOC_Os11g05050.1	Oryza sativa	spikelet weight	Yield	CQN61	Oryza sativa	RFLP	S10637	97.521	121	1.8e-52	209
LOC_Os07g05480|LOC_Os07g05480.1;LOC_Os07g05480.2	Oryza sativa	specific leaf area	Anatomy	CQE50	Oryza sativa	RFLP	S14083	97.477	436	0	752
LOC_Os06g15990|LOC_Os06g15990.1	Oryza sativa	lodging incidence	Abiotic stress	AQDZ003	Oryza sativa	RFLP	E231	97.423	388	0	660
LOC_Os05g47560|LOC_Os05g47560.1	Oryza sativa	lodging incidence	Abiotic stress	AQDZ013	Oryza sativa	RFLP	S11116	97.317	410	0	693
LOC_Os04g18090|LOC_Os04g18090.1	Oryza sativa	space to culm ratio	Anatomy	CQE30	Oryza sativa	RFLP	C1794	97.206	501	0	846
LOC_Os03g21940|LOC_Os03g21940.1	Oryza sativa	yield	Yield	CQE20	Oryza sativa	RFLP	C269	97.101	276	6.13e-131	470
LOC_Os09g39180|LOC_Os09g39180.1	Oryza sativa	spikelet number	Yield	AQBS034	Oryza sativa	RFLP	RZ792	97.043	372	0	647
LOC_Os12g01390|LOC_Os12g01390.1	Oryza sativa	ultraviolet-b resistance	Abiotic stress	AQCS001	Oryza sativa	RFLP	C10980S	95.939	197	4.45e-83	313
LOC_Os03g35340|LOC_Os03g35340.1	Oryza sativa	spikelet sterility	Sterility or fertility	AQJ008	Oryza sativa Japonica Group	SSR	RM486	95.802	262	1.34e-115	422
LOC_Os11g06020|LOC_Os11g06020.1	Oryza sativa	root number	Vigor	AQA022	Oryza sativa Japonica Group	SSR	RM583	95.745	235	2.78e-103	379
LOC_Os03g52460|LOC_Os03g52460.1	Oryza sativa	spikelet weight	Yield	CQN61	Oryza sativa	RFLP	SINE1r6	95.652	92	6.83e-34	148
LOC_Os01g25386|LOC_Os01g25386.1	Oryza sativa	grain number	Yield	CQAE17	Oryza sativa Japonica Group	SSR	RM588	95.436	241	5.71e-104	383
LOC_Os11g01380|LOC_Os11g01380.1	Oryza sativa	ultraviolet-b resistance	Abiotic stress	AQCS001	Oryza sativa	RFLP	C10980S	95.431	197	2.1e-81	307
LOC_Os01g39260|LOC_Os01g39260.1	Oryza sativa	spikelet number	Yield	CQN51	Oryza sativa	RFLP	R1928	94.718	284	9.12e-123	444
LOC_Os12g17600|LOC_Os12g17600.1;LOC_Os12g17600.2	Oryza sativa	spikelet fertility	Sterility or fertility	AQCU263	Oryza sativa	SSR	RM155	94.391	1141	0	1712
LOC_Os12g02320|LOC_Os12g02320.1	Oryza sativa	spikelet weight	Yield	CQN61	Oryza sativa	RFLP	S790	94.326	141	5.94e-55	215
LOC_Os03g23950|LOC_Os03g23950.1	Oryza sativa	panicle number	Yield	AQED028	Oryza sativa Japonica Group	SSR	RM424	93.893	131	1.05e-47	195
LOC_Os09g04790|LOC_Os09g04790.1	Oryza sativa	leaf length	Anatomy	AQHF031	Oryza sativa Japonica Group	SSR	RM589	93.776	241	6.13e-98	361
LOC_Os04g56530|LOC_Os04g56530.1	Oryza sativa	root number	Vigor	AQA022	Oryza sativa	SSR	RM579	92.903	155	6.94e-57	226
LOC_Os01g01340|LOC_Os01g01340.1;LOC_Os01g01340.2	Oryza sativa	panicle number	Yield	AQED028	Oryza sativa Japonica Group	SSR	RM424	92.857	252	6.31e-100	366
LOC_Os09g27030|LOC_Os09g27030.2	Oryza sativa	spikelet fertility	Sterility or fertility	AQGM022	Oryza sativa Japonica Group	SSR	RM584	92.653	245	4.16e-95	351
LOC_Os01g74610|LOC_Os01g74610.1	Oryza sativa	plant height	Vigor	AQED055	Oryza sativa Japonica Group	SSR	RM591	92.424	66	2.21e-17	95.3
LOC_Os01g11900|LOC_Os01g11900.1	Oryza sativa	spikelet fertility	Sterility or fertility	AQGM022	Oryza sativa Japonica Group	SSR	RM584	92.276	246	1.41e-93	348
LOC_Os08g39370|LOC_Os08g39370.1	Oryza sativa	root number	Vigor	AQA022	Oryza sativa Japonica Group	SSR	RM583	91.968	249	5.3e-93	344
LOC_Os05g48200|LOC_Os05g48200.1	Oryza sativa	tiller angle	Anatomy	EQC0014	oryza sativa Indica Group	SSR	RM303	91.906	1149	0	1596
LOC_Os09g29070|LOC_Os09g29070.1	Oryza sativa	spikelet sterility	Sterility or fertility	AQJ009	Oryza sativa Japonica Group	SSR	RM593	91.749	303	3.59e-116	422
LOC_Os12g05050|LOC_Os12g05050.1	Oryza sativa	spikelet weight	Yield	CQN61	Oryza sativa	RFLP	S10637	91.743	109	1.32e-34	150
LOC_Os07g43810|LOC_Os07g43810.1	Oryza sativa	spikelet weight	Yield	CQN61	Oryza sativa	RFLP	SINE1r6	91.057	123	2.94e-39	165
LOC_Os03g19410|LOC_Os03g19410.1	Oryza sativa	spikelet fertility	Sterility or fertility	AQGM022	Oryza sativa Japonica Group	SSR	RM584	90.987	233	9.35e-84	315
LOC_Os04g55230|LOC_Os04g55230.1	Oryza sativa	spikelet fertility	Sterility or fertility	AQGM022	Oryza sativa Japonica Group	SSR	RM584	90.449	356	1.19e-124	451
LOC_Os02g41590|LOC_Os02g41590.1	Oryza sativa	plant height	Vigor	AQED055	Oryza sativa Japonica Group	SSR	RM591	90.244	246	1.62e-85	320
LOC_Os12g01449|LOC_Os12g01449.1	Oryza sativa	grain number	Yield	CQAE17	Oryza sativa Japonica Group	SSR	RM587	90.233	860	0	1114
LOC_Os09g30412|LOC_Os09g30412.1	Oryza sativa	spikelets per panicle length	Anatomy	AQFJ055	Oryza sativa	SSR	RM149	89.545	1559	0	1977
LOC_Os09g07900|LOC_Os09g07900.1	Oryza sativa	spikelet fertility	Sterility or fertility	AQGM022	Oryza sativa Japonica Group	SSR	RM584	89.27	233	1.12e-76	292
LOC_Os07g10150|LOC_Os07g10150.1	Oryza sativa	root to shoot ratio	Vigor	AQA044	Oryza sativa Japonica Group	SSR	RM600	89.219	269	2.49e-89	333
LOC_Os03g57340|LOC_Os03g57340.1	Oryza sativa	soluble protein content	Biochemical	CQF5	Zea mays subsp. Mays	RFLP	CSU63	88.679	159	4.82e-48	195
LOC_Os03g03910|LOC_Os03g03910.1	Oryza sativa	spikelet fertility	Sterility or fertility	AQFW120	Oryza sativa	SSR	OSR17	87.943	705	0	826
LOC_Os03g59050|LOC_Os03g59050.1	Oryza sativa	seed dormancy	Vigor	EQB0001	Oryza sativa Japonica Group	SSR	RM580	87.838	74	1.54e-15	87.9
LOC_Os08g34720|LOC_Os08g34720.1	Oryza sativa	root to shoot ratio	Vigor	AQA044	Oryza sativa Japonica Group	SSR	RM582	87.671	146	1.87e-39	167
LOC_Os12g19470|LOC_Os12g19470.2;LOC_Os12g19470.1	Oryza sativa	root to shoot ratio	Vigor	AQA044	Oryza sativa Japonica Group	SSR	RM600	87.143	70	5.1e-12	75
LOC_Os05g41510|LOC_Os05g41510.1	Oryza sativa	leaf length	Anatomy	AQHF031	Oryza sativa Japonica Group	SSR	RM589	86.486	333	1.95e-96	357
LOC_Os07g46750|LOC_Os07g46750.1	Oryza sativa	root to shoot ratio	Vigor	AQA044	Oryza sativa Japonica Group	SSR	RM594	86.466	133	1.55e-32	143
LOC_Os02g57710|LOC_Os02g57710.1	Oryza sativa	spikelet sterility	Sterility or fertility	AQJ009	Oryza sativa	SSR	RM593	84.158	303	4.27e-71	272
LOC_Os09g17740|LOC_Os09g17740.1	Oryza sativa	yield	Yield	CQE18	Oryza sativa	RFLP	S14055	84.071	339	8.22e-88	326
LOC_Os01g49190|LOC_Os01g49190.1	Oryza sativa	seed dormancy	Vigor	CQAH3	Hordeum vugare	RFLP	BCD1127	83.775	302	5.37e-69	265
LOC_Os05g49800|LOC_Os05g49800.1	Oryza sativa	primary branch	Anatomy	AQX002	Oryza sativa	RFLP	C1264	82.609	368	6.9e-87	324
LOC_Os06g42720|LOC_Os06g42720.1	Oryza sativa	spikelet number	Yield	CQAS76	Avena sativa	RFLP	CDO78	82.203	354	4.66e-79	298
LOC_Os09g36930|LOC_Os09g36930.1	Oryza sativa	soluble protein content	Biochemical	CQN14	Oryza sativa	RFLP	R3261	81.164	292	1.77e-59	231
LOC_Os01g29230|LOC_Os01g29230.1	Oryza sativa	grain number	Yield	CQAE17	Oryza sativa Japonica Group	SSR	RM588	78.846	156	1.24e-19	102
